# Supplementary material for: Reassessing the modularity of gene co-expression networks using the Stochastic Block Model
Source: PLoS Comput Biol. 2024 Jul 29;20(7):e1012300. doi: 10.1371/journal.pcbi.1012300 (PMC11309492; doi:10.1371/journal.pcbi.1012300)
Supplement: S1 Data — (XLSX) [file pcbi.1012300.s001.xlsx]

## Sheet: Head VOOM residuals
	FBgn0031081	FBgn0052350	FBgn0024733	FBgn0040372	FBgn0023534	FBgn0023537	FBgn0000108	FBgn0025640	FBgn0003575	FBgn0025634	FBgn0025638	FBgn0040383	FBgn0040382	FBgn0025621	FBgn0015799	FBgn0015288	FBgn0025639	FBgn0002579	FBgn0026879	FBgn0029529	FBgn0025633	FBgn0040349	FBgn0040364	FBgn0024362	FBgn0024364	FBgn0024987	FBgn0023169	FBgn0052813	FBgn0024985	FBgn0027794	FBgn0024986	FBgn0024365	FBgn0025641	FBgn0028550	FBgn0025394	FBgn0001189	FBgn0025390	FBgn0003517	FBgn0025382	FBgn0027791	FBgn0014411	FBgn0029594	FBgn0023519	FBgn0023508	FBgn0023522	FBgn0025628	FBgn0025626	FBgn0000667	FBgn0023511
106_B7	4.93026	4.50882	12.4461	2.9985	4.25475	7.76584	8.74721	5.32191	3.95849	3.30196	6.39983	5.69735	8.59171	4.49729	3.69272	5.39516	4.41706	12.3072	7.13601	5.13743	3.95682	5.17539	5.4386	4.98284	3.94603	6.37766	6.13306	3.95584	5.83067	3.79521	5.80924	4.98316	5.08686	6.33599	5.1783	4.95906	4.33513	11.2741	2.91693	4.35343	3.90896	4.35876	4.78738	4.07701	4.71064	5.63736	4.94948	5.56159	4.14847
106_C6	5.11694	3.49934	12.3712	4.10351	4.45429	7.26555	9.10509	5.46767	3.8947	3.43497	6.56169	4.99867	8.54412	3.12436	4.29601	5.44558	4.90569	12.1228	6.83473	3.4671	5.16726	4.53316	4.50708	5.47411	3.8442	5.41758	6.5636	3.74485	6.27978	3.79826	5.90927	4.78461	5.66002	6.85998	5.28143	4.91221	4.58719	11.4841	3.63649	2.63312	4.0971	4.7045	4.9577	4.58618	3.88618	5.10343	4.40708	6.89949	3.96068
106_A11	5.13039	2.19157	11.7319	3.62945	4.5237	7.97071	9.25258	4.67974	3.86802	3.94097	6.29186	4.76922	8.97886	4.40159	3.88858	6.06917	4.84201	11.7251	6.88926	5.12406	4.96015	5.60346	4.58874	5.45129	3.65356	6.0583	6.4119	3.95434	6.4298	4.34718	5.67001	4.78149	5.56807	7.42898	4.73832	4.83927	4.31359	10.9462	3.47095	4.3277	4.10694	4.49605	4.70482	4.78805	2.72657	5.62833	4.78598	6.90647	3.30917
106_E4	5.11753	3.80843	11.537	4.32139	3.24652	7.64749	9.41359	5.50255	4.30509	3.66157	6.32213	4.87862	8.55367	3.21201	4.11825	5.04787	3.97024	11.78	6.81487	5.2997	4.02509	4.86611	5.16276	5.38894	3.7115	5.48769	6.31889	4.68039	5.75494	4.25189	5.51089	4.29863	5.04433	6.72768	5.03037	4.32241	4.46263	11.5369	4.1993	4.03634	3.52119	4.96894	4.60886	4.08825	3.33523	5.93533	4.76436	7.41942	4.4283
106_A2	4.87244	3.59661	11.6662	4.02789	4.57639	7.34338	9.09136	5.26335	3.88685	3.66785	6.89415	4.03111	8.5394	4.21172	4.17268	5.92907	4.80082	11.8376	7.00258	5.10449	4.80415	5.78646	4.71429	5.27329	2.30403	5.93493	6.40265	4.89406	6.16275	4.30985	5.46165	4.47168	5.07017	6.64939	5.01072	4.83395	4.90824	11.3433	3.54049	3.32163	3.53217	4.63453	5.02392	3.96954	4.02173	5.77674	5.12259	7.29894	4.0985
106_G6	5.07656	3.72092	11.7772	3.59206	4.13736	7.74579	9.31807	5.58292	3.92123	3.56518	5.99951	5.09173	8.84759	3.02731	3.70547	5.43974	4.78454	11.617	6.82622	5.3578	4.56415	6.20149	3.71077	5.12043	3.00277	6.39416	6.41609	4.33655	5.59119	4.04103	5.11112	3.95771	5.72978	6.83874	4.94006	4.68604	4.8929	11.2491	3.20753	2.92142	3.91951	4.79378	5.11642	3.99529	2.75841	5.85978	4.71702	7.59467	4.19184
106_H4	4.78435	3.04855	11.7665	3.37363	3.6599	7.58387	9.21143	5.52661	4.23086	4.92017	6.87415	5.27239	8.78485	4.44027	4.3812	6.36697	4.47481	12.2723	7.1096	4.9898	5.08621	5.04925	4.4007	5.28229	4.59094	6.42758	6.18641	3.49995	5.98765	4.51515	5.65632	4.22389	4.21539	6.93012	5.26567	5.00866	5.45478	11.623	4.32496	4.26669	2.48352	4.73156	5.05008	3.93153	3.50109	6.18526	5.22509	6.46312	4.82621
106_A7	5.35756	3.58483	11.8464	3.9327	4.92705	7.53091	9.29939	5.36131	4.1123	3.32196	5.85733	5.51819	8.80617	2.68355	4.11119	5.44267	4.04657	11.8043	7.10875	4.53898	4.74235	6.51842	4.47618	5.8941	3.1494	5.80032	6.68501	4.97903	6.37808	4.28883	6.02067	4.64838	5.62583	7.11281	5.11396	4.49597	5.11641	11.3862	2.37677	3.88007	3.43966	4.5156	4.44788	3.87326	3.45016	5.66253	4.76611	7.37003	3.76279
108_A3	5.07354	3.02699	11.5372	3.43384	4.63792	7.42512	9.12189	5.24551	4.3165	4.21771	6.51383	4.6641	8.48231	2.49926	4.84091	5.30219	4.12052	11.8367	7.13285	5.57615	4.74227	2.47036	3.24013	5.64467	3.48771	6.27772	6.34576	5.05693	6.21222	3.82191	6.10622	4.56724	4.7959	7.02702	4.95972	4.5425	4.1924	11.4823	3.51019	3.45328	4.4896	4.86499	4.4189	4.157	3.60037	5.8754	4.94981	7.24028	4.54879
108_A4	5.13957	3.6055	12.1453	3.99395	3.84048	7.27621	9.3514	5.59026	4.87694	3.03092	6.23725	4.26132	8.43146	3.60359	3.99208	5.27175	4.97471	11.7397	7.07652	4.80664	4.64504	4.36679	5.17614	5.31177	3.44955	5.90918	5.97274	3.77778	6.17257	3.49856	5.72918	4.10315	5.60546	7.40342	5.20633	5.08612	4.59352	11.0333	3.22848	3.63436	3.73889	4.52937	4.72788	4.02021	4.30857	5.39194	4.12518	6.68173	3.96742
108_A6	5.22841	4.03041	11.8203	4.36706	5.08563	7.35128	9.34024	5.55158	2.94098	4.45036	6.47182	5.31114	8.53247	3.41029	3.93354	5.42336	5.25419	11.7377	6.89954	4.87862	4.00767	5.04577	4.64979	4.56947	4.67224	5.89772	6.52475	4.02262	6.29926	3.95649	6.32453	4.78889	4.60618	6.84744	6.12978	4.74246	4.69701	11.177	4.45636	4.38107	3.43651	4.32978	5.11845	4.17317	4.5351	5.3694	4.61819	7.071	3.96097
108_B3	4.86834	4.5683	12.112	4.11488	2.96925	8.09214	8.90993	5.60363	4.16775	3.58772	6.70197	5.31076	8.48719	3.73238	4.55404	5.81006	4.4725	12.0548	7.10839	5.18269	3.74448	7.78179	4.09155	5.91934	3.96395	5.94844	6.35521	4.67902	6.02493	4.01498	5.5808	5.07572	5.07266	6.90032	5.15194	4.31234	5.07432	11.4653	2.92493	3.92373	3.77746	4.71932	4.40556	3.80594	3.97864	5.70901	4.69711	7.00494	3.97763
108_B5	4.8893	3.84859	11.9346	3.42041	5.09408	7.47653	9.11842	5.05708	4.26455	2.24993	6.70674	5.55875	8.57123	3.21434	3.9043	5.53044	4.22195	11.7564	6.74455	5.17771	5.11666	5.66841	4.7995	5.20991	2.11897	6.07135	6.58034	3.57382	6.21882	4.09649	5.27739	3.90928	5.16808	6.95263	4.73747	4.81003	4.31354	11.1736	3.94914	2.78658	3.38521	4.26856	5.34719	4.7715	2.65538	5.69388	5.35007	7.15296	4.59436
108_B7	4.48497	3.43177	12.1801	2.7112	3.9841	7.71138	9.18428	6.05706	3.9971	4.75928	6.30375	4.9314	8.69983	3.87762	4.76445	5.80645	4.19058	12.0799	6.63315	5.12792	5.15869	6.21787	3.66333	6.05385	3.92941	5.88344	6.47229	3.67962	6.05326	4.27756	4.87681	4.40596	5.12489	7.07193	5.56222	5.2452	4.6582	11.5044	3.90735	3.99796	3.58781	5.28591	5.20952	4.42675	4.11439	5.47344	5.18922	6.7028	4.35419
108_C3	4.95315	3.81364	11.8488	3.75431	4.38314	7.70168	9.16829	5.14611	3.90252	3.92532	6.63642	4.9313	8.52834	4.12108	3.45588	5.35297	4.91735	11.8807	6.96211	5.06782	4.78547	7.1982	4.63203	5.51712	3.48187	6.18036	6.3503	4.00265	6.15087	4.46583	5.88866	4.52831	5.61636	6.859	4.75951	5.22289	4.79328	11.2554	2.05305	4.57509	3.17592	5.09173	4.28141	3.91946	3.28542	6.06153	4.33174	6.39519	3.77601
108_C5	5.075	2.7464	12.1492	3.61928	4.71404	7.46756	9.02632	5.17719	4.34423	4.23751	6.86575	4.11558	9.00636	4.55597	4.33247	5.8695	4.54149	11.9982	6.89111	4.34555	5.54391	3.70214	4.53687	5.65339	3.08344	5.67053	6.01626	3.43135	5.85659	4.89841	5.31596	4.73923	5.39868	6.81931	4.93579	5.39972	5.04464	11.8272	3.58616	3.48936	4.40317	4.3631	4.46611	3.81506	4.05352	6.19406	5.11069	6.62975	4.22443
108_D3	4.85851	3.72246	12.0105	3.31344	4.91455	7.71368	9.2441	5.05697	3.64821	4.01363	6.66472	5.14556	8.64922	4.12492	4.04306	5.85098	5.04142	11.9661	6.87451	4.60074	4.59125	5.68042	5.19493	5.0611	2.97048	5.7368	6.20138	4.77545	6.02463	3.93155	5.53533	4.46612	5.60632	6.59152	4.78766	4.60489	4.75384	11.2413	3.61901	4.68135	3.88695	4.65485	4.95529	4.17753	2.44789	6.05086	4.14255	7.23886	4.2275
108_D4	5.41887	3.77741	11.9524	3.98023	3.04376	7.64436	9.38762	5.18264	4.40588	3.28642	6.42218	5.0496	8.51531	3.65691	3.74042	5.93084	4.35127	11.9564	7.15419	4.15074	4.92553	4.52015	5.51494	5.37458	3.5948	6.20756	6.67867	4.10195	5.50639	3.90616	5.50293	4.79846	5.37117	6.86113	5.17574	4.10146	4.64717	11.318	2.95351	3.48807	3.00105	5.09942	5.10746	3.6844	3.33268	5.68614	5.00105	6.08287	4.01944
108_E3	5.01136	2.61898	12.2189	4.05155	3.54238	7.42098	9.14452	5.31235	4.31495	4.89642	5.6397	4.60847	8.62934	3.4478	3.49264	5.91499	5.09367	12.1745	6.82352	5.13411	5.17048	6.34399	4.30801	5.46097	3.3916	5.72113	6.38773	4.94223	6.18282	4.58709	4.89877	4.72564	5.60373	6.41159	4.73262	5.39712	4.64437	11.592	4.17607	4.51079	4.08281	4.78985	4.35386	3.75516	5.03526	6.05105	5.01002	6.62952	4.22324
108_F2	5.62142	3.04987	11.6758	4.02653	3.23247	7.59855	9.27718	4.98018	4.01332	3.72643	6.16837	5.07773	8.65508	3.58771	4.40935	5.56017	4.49514	11.8142	7.04744	5.54205	4.55994	5.35091	4.45208	5.40882	3.21462	6.05239	6.03058	4.59097	5.9225	4.10773	5.71415	4.34981	5.52407	6.64096	4.9313	4.49845	5.2706	10.9929	3.63387	4.44506	3.00278	4.5557	4.74911	4.48713	3.63104	5.65209	4.97317	7.60631	2.93831
108_F3	5.32296	3.0675	12.1203	4.36285	3.64783	7.31943	9.20185	5.70989	3.85052	3.65935	6.14261	5.5106	8.44716	2.89325	3.84086	5.3643	4.72203	12.0088	6.30468	4.82462	4.97753	5.35336	4.65346	5.04939	3.29034	5.9966	6.48057	4.18859	5.96391	4.25566	5.11924	4.00147	5.51387	7.01421	5.13709	4.72907	5.55511	11.4739	3.82211	5.14508	3.89427	4.64765	4.67292	4.10043	3.70292	5.6547	4.9463	6.7112	4.47821
108_G1	5.41195	3.51347	11.7971	4.22652	3.50565	7.16533	9.29692	5.38732	4.14211	3.67501	5.99092	5.07643	8.84023	3.99868	3.7546	5.36501	4.90659	11.7779	6.94799	5.06917	5.12313	5.08065	3.7813	5.64932	3.7802	6.10887	6.53351	4.32693	6.38654	3.94178	5.88573	4.09139	5.38918	6.9045	5.25219	4.75852	5.37241	11.22	3.83962	3.8631	2.75631	4.62034	4.82709	3.98632	3.6609	5.66788	4.92592	7.01009	3.75293
108_G2	5.11915	3.02176	12.0481	3.71142	5.08768	7.35687	9.17658	5.14744	3.53937	3.69785	6.30101	4.36457	8.72223	4.10021	3.48179	6.02607	4.3496	12.0471	7.01391	4.63536	3.4957	5.47788	4.92468	4.93092	3.63046	5.90751	6.32262	4.41076	5.70122	4.41091	5.36214	3.92141	4.45193	6.58389	4.66977	5.3444	5.30211	11.358	1.33419	3.43166	3.60091	4.47376	5.04877	3.43284	3.41247	6.13234	4.81037	7.21925	4.29795
108_A11	4.49252	3.86014	11.9391	4.21771	4.53087	7.67244	9.07367	5.7072	4.169	4.13802	6.78917	4.92228	8.96725	3.9786	3.65708	6.12308	4.16392	11.9134	7.04811	4.86372	4.5235	4.60006	4.65663	5.68187	2.66599	6.07746	5.94381	4.34725	6.32343	4.09108	5.55882	4.46293	5.3402	6.79033	4.89868	4.80971	4.7842	11.2818	2.64618	3.20863	3.5097	4.69758	4.29756	4.37319	4.36793	5.38959	4.56217	7.36242	2.92346
108_B12	5.30522	4.65674	11.8255	3.80054	5.12619	7.62457	9.14633	5.07375	3.82266	3.21496	6.60309	5.06963	9.07858	3.7598	3.79866	5.80046	4.06016	11.8039	6.8153	4.62352	4.56384	6.00431	5.11138	5.47747	3.93955	5.82007	6.11408	4.54095	6.15484	4.66083	6.00048	4.22696	5.49106	7.50389	5.41824	4.72728	4.8385	11.1084	2.98647	3.29061	2.96051	4.61646	4.47597	4.17286	3.61966	5.75011	4.68269	7.427	3.48615
108_B4	4.98134	3.57842	12.5514	4.01554	4.76024	7.92762	9.05284	5.79671	4.60334	3.57325	6.43791	4.97965	8.39351	3.12501	3.87	5.94282	4.27523	12.3267	7.19066	4.69454	4.51243	6.27244	4.73774	5.37061	3.41813	6.21893	6.3386	3.88766	6.04832	2.89651	5.87117	5.22517	4.93381	6.88469	5.24108	5.02442	4.19295	11.5204	3.59126	4.1183	3.20085	4.60558	5.22838	3.21756	3.29327	5.50759	4.72059	6.47087	4.79319
108_B8	5.15187	2.94766	11.9255	4.08634	4.11438	7.26238	9.39848	5.62225	3.37462	4.51558	6.14438	4.27134	8.61614	4.73907	3.42782	5.19556	5.03349	11.8181	6.90613	4.57151	4.49621	5.68447	4.68522	5.06045	2.69514	6.24469	6.18204	3.4495	6.03703	3.71367	5.70614	4.5424	5.20823	6.96689	4.96672	4.87443	5.57983	11.164	4.09431	1.73927	3.29388	3.09218	4.65299	3.30508	3.18995	5.75213	5.54554	6.46195	4.76512
108_D10	5.8785	3.56326	11.3846	1.13812	2.70295	8.21797	9.30624	5.32867	3.8655	5.25395	6.67003	6.19379	9.35922	4.43919	3.35757	4.75751	4.03516	12.362	7.35047	4.99399	2.7703	5.42857	5.15025	5.07061	3.53192	6.37863	6.50256	5.27323	6.81627	5.47279	5.57923	5.28587	5.01104	5.7188	4.57478	4.59321	2.33216	11.9337	3.72677	1.65554	3.92362	4.86615	5.44259	5.77087	3.8669	6.26465	4.99898	7.84345	5.13562
108_D5	4.93253	3.47092	11.4393	3.02962	4.65473	7.23456	9.53979	5.77308	3.79073	2.94638	6.08365	4.71421	8.9917	3.11428	4.96209	5.51771	4.67605	11.7675	6.76804	4.77383	5.34548	5.95292	4.24736	4.60827	3.95942	5.62884	6.32303	4.17079	6.06722	4.27102	6.43123	4.19554	5.2833	6.93185	5.62212	4.25174	5.53746	11.6558	5.15271	3.5585	3.06366	4.90139	5.60132	4.45046	3.0663	5.68483	5.18138	6.73268	3.48968
108_E5	5.51999	3.32662	12.4669	4.29607	4.5034	8.29223	8.95808	4.43174	4.04116	2.57347	6.72979	5.31002	8.4909	3.30084	3.47384	5.98904	3.57854	12.1143	7.3175	4.63178	4.30125	7.81754	4.45064	4.60723	3.2442	5.58138	6.23394	4.34365	6.02824	4.30938	5.42683	4.6867	5.54091	6.54346	4.6331	5.51328	4.93117	11.4562	2.52675	3.69598	4.39003	4.77777	5.33224	3.38871	2.67744	4.74582	2.62308	6.67275	4.64293
108_F5	5.18414	2.92848	11.8107	3.48727	4.19755	7.40445	9.31892	5.95071	3.19632	3.81665	6.45709	5.68497	8.55292	3.71451	3.85934	5.57187	4.91516	11.8421	7.02324	5.26307	4.72461	5.10447	3.7848	5.53246	3.99098	5.91946	6.17197	4.55731	6.00421	4.2374	5.88779	4.56039	5.00882	7.25792	5.12952	4.11977	4.93462	11.3818	3.47543	4.5495	3.78015	4.64377	5.15393	3.94143	3.22065	5.45889	4.85009	7.34619	4.06686
108_G3	3.16382	4.03433	10.6296	3.43055	4.78758	8.20839	8.6293	4.04144	4.05443	2.44902	5.40753	5.70864	9.23175	3.11604	6.2191	5.3499	3.20165	11.724	6.87398	4.67744	5.58142	3.73857	5.556	5.57238	4.42109	6.48346	8.06056	5.12043	4.80211	4.67869	5.80201	4.64477	5.8729	6.28428	4.74815	3.82316	2.57516	10.6469	4.159	3.05369	4.20478	5.00047	4.52823	6.01831	2.22984	5.67429	6.27559	6.85225	4.60735
108_G4	5.01311	4.17155	11.8112	4.53351	4.18479	7.32271	9.46572	5.63236	4.07205	3.81553	6.55359	4.88917	8.91964	3.85135	3.74665	6.08846	4.67588	11.8193	7.19887	5.16843	4.57947	4.50487	5.19181	5.71797	3.61621	6.25548	6.35842	4.30977	6.16054	4.07611	5.59021	4.43595	5.55681	7.57477	5.52611	4.28537	4.89613	11.3928	2.69161	4.24914	4.27921	4.15254	4.36095	4.31293	3.72797	5.75385	5.0209	6.82443	3.74301
108_G6	5.07202	2.55698	11.89	3.82388	4.33907	7.86964	8.99452	5.19036	4.34018	3.05333	6.63607	4.9536	8.50574	3.69841	4.60013	6.03445	5.10641	11.9413	7.26175	4.92382	5.02576	6.09488	5.0853	5.72373	4.23391	5.60766	6.6568	3.23768	5.85226	4.3291	5.87796	4.95242	5.4341	6.92335	4.99023	4.42042	5.62376	11.4404	3.44833	3.34121	3.48489	4.62082	4.66941	4.17664	2.8338	5.75347	5.20221	7.21939	3.03552
108_H8	5.13134	3.42374	11.8812	4.23297	4.42271	7.62262	9.02225	5.37945	4.54429	3.86037	6.52282	5.25376	8.7514	4.23244	3.72289	5.58484	4.94124	11.937	6.69327	4.38479	4.89635	6.13956	4.59621	5.43943	3.407	5.87082	6.38342	4.10299	6.42915	3.63978	5.52876	4.3135	4.22189	6.96337	5.00815	5.20633	5.35068	11.4975	3.90491	4.10692	3.5946	5.29348	5.16945	4.57729	3.96805	6.13818	4.8951	6.76876	4.41988
109_A4	4.71291	4.23073	11.9193	4.21892	3.49623	7.48468	9.47346	5.77681	4.36721	3.99469	6.01773	5.12852	8.74734	3.86425	4.77755	6.14245	5.08303	11.99	6.71057	3.9964	4.93683	4.91258	4.29993	5.63731	3.59627	6.17366	6.29363	4.99363	5.50618	4.16124	6.22469	5.10305	5.73618	6.9729	5.37003	4.67772	4.68282	11.3746	3.94112	2.90411	4.16754	4.63704	4.58245	3.08675	3.82053	5.51642	4.5516	6.51084	4.23387
109_B4	5.5483	4.23331	11.9981	3.37867	4.72944	7.74143	9.09525	5.55978	4.22324	3.2285	6.0631	4.94133	8.64682	3.16528	4.97792	5.47531	4.81067	11.9578	7.58131	5.06741	5.27576	4.90397	4.32548	5.60207	3.41389	5.33956	5.70626	3.72926	5.99745	4.4924	5.36749	4.91021	4.95418	6.67778	5.09052	4.49146	4.97756	11.0498	3.50067	3.32082	3.60035	4.1857	4.36584	4.43334	4.36417	5.18399	4.18114	6.70698	3.96058
109_C5	5.75907	2.48905	11.8998	4.6461	3.73044	7.88087	8.96653	5.28562	4.07768	4.17225	6.76379	5.41227	8.36865	3.13745	2.81141	5.32838	4.62301	12.0269	6.65965	5.48895	5.2218	5.63361	4.12004	5.38377	4.55241	6.05207	6.36347	4.70075	6.09254	4.31675	5.35757	4.8597	5.717	6.93779	4.55836	4.82146	5.09341	11.5523	4.96994	2.50105	3.74862	4.60306	4.96032	3.49969	3.20436	5.53642	4.93699	7.0928	3.64563
109_G3	5.11788	2.9581	12.0408	3.17189	4.65229	7.68086	9.12797	4.99254	4.01469	4.12584	6.18049	4.97952	8.76436	3.91272	4.77052	5.68892	5.00656	12.0907	6.99477	5.30358	4.3794	4.57634	3.51182	5.40131	2.99927	6.27635	6.2094	4.37204	6.04593	2.38416	5.65077	3.89597	4.28054	6.50188	4.59559	4.80421	5.28795	10.8876	3.68849	4.69879	3.24076	5.27072	4.42437	4.10105	3.66216	5.22223	5.26383	6.88503	4.28657
109_G4	5.31367	3.28431	11.6608	2.7832	4.194	7.10818	9.2227	5.61173	3.60651	3.65657	6.13852	4.5722	8.70745	3.50069	4.03446	5.03516	4.81622	11.7154	7.12376	5.40759	4.98376	3.99461	4.21289	5.50865	2.6047	6.02405	6.53191	4.49952	6.24704	4.3733	6.0789	3.77003	5.60964	7.10369	4.75054	4.70238	5.56752	11.2228	3.71751	4.76946	3.9054	4.87456	4.59496	4.15832	4.40789	5.73504	5.15359	7.48311	4.16094
109_A10	5.01183	2.71353	11.9311	4.21525	3.7329	7.57579	9.19197	4.85144	4.3496	3.21772	6.47125	5.11685	8.60945	4.0952	4.01145	4.95238	4.89152	11.8753	7.09474	5.53669	4.64314	6.37772	4.73466	5.38151	3.46452	6.36236	6.09468	3.74399	5.97928	3.54735	6.16132	4.8565	5.49391	6.87063	5.28319	4.59927	4.67646	11.1198	2.65143	3.41129	4.55827	4.8782	5.11271	3.98884	3.76465	5.28915	4.69925	6.28885	4.45069
109_B1	4.97745	4.29093	12.025	4.10907	4.70006	7.59717	9.12561	5.8546	4.41398	3.54504	6.39202	4.72028	8.60303	3.45593	3.77742	5.55628	5.10772	11.7957	7.00878	5.27701	4.38863	4.92009	5.03491	5.0717	3.48113	6.06994	6.5119	4.37706	6.17041	4.1988	5.86464	4.61991	5.69412	7.06382	5.06941	4.74909	4.43176	11.2266	2.71394	4.1022	3.46411	3.96719	4.54625	4.30994	4.08011	5.71842	5.44977	6.59453	3.7915
109_C4	5.20099	2.82495	11.7399	3.02967	4.64626	7.45713	9.17859	5.51873	4.30438	3.96167	6.34036	4.62265	8.90198	3.46688	3.99327	5.75274	3.77915	11.8575	6.88383	4.4662	5.17191	5.55494	4.611	5.54313	2.83827	6.09138	6.34144	4.85377	6.3048	4.32425	6.16107	4.74318	5.5109	7.18118	5.00139	4.54647	4.83272	11.5775	4.58578	3.57396	3.55223	4.77724	5.45927	3.9152	3.65784	6.19493	5.20898	7.28198	3.44645
109_H6	4.61496	3.04139	11.7811	4.43301	5.03559	7.5509	9.18604	4.95329	3.84015	3.40127	6.36754	5.05594	8.80662	3.79551	3.11823	5.89425	3.99868	11.8234	6.98912	4.90535	4.9995	6.1508	4.45864	5.2892	3.76217	5.60832	6.80411	4.58782	6.10408	4.45236	5.62655	4.71986	5.55435	7.41499	4.93322	4.46689	5.25279	11.4021	2.83882	3.80998	3.38211	4.35268	5.10245	4.32424	3.99102	5.58051	4.13086	7.26724	4.58583
109_H8	4.90732	4.06028	11.9424	3.27956	4.59998	7.57983	9.25411	5.33216	3.85825	4.01964	6.22698	5.13636	8.8314	4.01792	3.65456	5.56056	4.19601	11.9103	6.79242	4.67325	4.61114	4.54266	5.01405	5.29512	3.43337	6.0536	6.5009	3.96243	5.84902	4.69061	4.80558	4.6938	5.36315	6.76181	5.53727	4.8127	4.96169	11.4966	4.22813	4.23606	3.60552	4.31258	4.65326	4.46858	3.24536	6.06712	5.67426	5.93353	4.82265
109_C6	4.60437	2.72946	11.7738	4.19479	3.94667	7.70167	9.07122	4.3977	4.89582	3.93265	6.48103	4.07414	8.66745	3.56381	4.53004	6.4147	4.62789	12.0546	6.84024	3.99024	3.79423	6.61207	4.89548	4.79574	3.42585	5.95847	6.67639	3.72867	6.20677	4.4719	4.72246	3.6507	4.70525	6.73489	5.07611	5.26321	4.05523	11.5551	3.36145	4.12993	3.68426	4.5394	5.60606	4.71017	-0.137768	5.8024	4.30974	7.32384	3.25903
109_D4	4.94443	3.84527	12.2646	4.2366	3.96346	7.61489	9.22948	5.30558	2.62887	3.52661	6.96871	5.54834	8.64131	3.67565	4.60726	6.29753	4.26923	11.9875	6.77203	4.13961	4.29615	5.82024	5.25605	5.17868	3.38564	6.09909	6.52999	4.27625	5.94036	3.7023	5.69307	4.60887	4.9017	6.97087	4.74478	5.6193	4.1948	11.1084	1.93092	2.56343	3.93758	5.26349	4.53215	4.82443	4.48677	5.99608	3.77855	6.86968	4.17768
109_E11	4.98987	4.34935	11.9412	2.46795	4.33477	7.4335	9.15194	5.28669	3.88706	3.96037	6.83673	5.2732	8.60848	3.48631	3.06503	5.9679	3.34282	11.9134	7.26429	5.2611	4.48899	6.29937	5.15808	5.57312	4.00458	5.52051	6.2743	4.196	6.05022	4.47154	5.95832	4.41542	5.22063	6.43039	5.79823	4.76988	4.32182	11.5026	3.72607	3.38143	3.19894	4.73426	4.6625	4.07354	3.83866	6.18172	5.31272	7.13176	4.13761
109_E4	4.97253	3.87771	11.5813	4.2988	3.35286	8.08681	9.24289	6.00894	3.84327	3.43277	6.35286	5.86865	8.97683	4.65905	4.51154	4.92185	4.87052	12.0675	6.79803	4.77049	4.09457	6.23502	5.11544	5.35645	4.39218	6.19252	6.61743	3.55757	6.23193	4.77099	5.33864	4.4145	4.75927	6.42386	5.16931	4.27672	4.28748	11.8991	2.57418	4.64319	2.72014	4.71037	5.11724	4.39683	3.29677	6.10593	5.13971	7.77888	4.31142
111_C4	5.00049	4.55888	12.1153	3.75252	3.49725	7.3841	9.10722	5.78207	4.46002	2.94596	6.29879	4.56782	8.90482	4.06134	3.96754	5.69248	3.96175	12.349	7.18627	5.1021	4.62084	4.42012	4.94222	5.30134	3.79119	6.7734	6.25077	3.56888	6.51564	3.68634	6.00772	3.6895	5.6094	6.7873	5.10157	4.0757	4.94775	11.4914	3.67556	4.44296	4.74511	4.77537	4.31982	4.50241	5.48798	5.74086	4.74959	6.67086	3.90165
111_D10	5.15373	3.11164	11.8204	3.17028	4.02757	7.97687	9.37459	5.11587	3.78676	3.91057	6.12513	5.52158	8.78109	3.79293	3.31875	5.07312	4.96093	11.8992	6.84223	5.25692	4.81701	4.97976	4.4414	5.61378	3.12204	6.20363	6.42155	4.79297	6.21427	4.17205	5.74865	4.51248	4.43153	6.8691	5.07619	4.80071	4.72986	10.9309	2.8956	3.20152	3.41852	4.58367	4.53555	3.57153	4.21146	6.04585	3.59751	7.08407	4.50992
111_D11	4.58664	3.21624	11.7975	4.21071	4.19799	7.38165	8.91749	5.89977	3.81356	4.00309	6.11254	4.41034	8.79637	2.85822	4.51575	5.45673	4.51652	11.9658	6.87208	4.76274	5.00813	4.47747	4.61546	5.65674	4.13826	5.84072	6.38718	4.48042	6.45031	4.2827	5.53166	5.08751	5.04921	6.9184	5.65401	5.06916	4.69158	11.188	2.17326	3.67696	3.36677	4.30134	5.15076	4.14285	4.26619	5.82766	5.22855	7.11252	2.91831
111_D7	5.2354	3.22878	12.565	3.67877	4.39671	8.07942	9.10946	5.85004	4.15207	3.02296	6.5204	5.77058	8.30641	4.18411	3.67141	5.89784	4.72964	12.1986	6.91451	5.18754	4.92914	5.19745	4.83274	5.58439	4.18949	5.94516	6.33939	4.51773	5.90683	3.94221	5.55569	4.65814	5.60591	6.22415	4.8303	5.23989	4.61556	11.3994	2.35574	3.49112	2.92867	4.162	4.73378	3.87651	3.39077	5.66097	4.19783	6.535	4.51618
111_A1	5.0485	3.77944	11.851	2.83048	4.7667	7.18149	9.42635	5.15128	4.16203	4.1312	6.40693	5.30199	8.69547	4.13752	2.72118	6.1336	3.82166	11.9928	6.81578	5.3547	4.90084	6.48121	3.99816	4.78987	3.86049	6.18056	6.4062	4.44282	6.20313	4.46781	5.46007	4.23609	5.09056	6.96316	4.86096	4.4054	4.42868	11.4792	4.09108	2.47576	4.40265	4.73366	4.92165	3.7779	3.58974	5.56931	4.82612	7.20432	4.51865
111_E5	5.6988	3.50931	12.2418	4.8085	3.31293	7.45618	8.89798	4.86705	3.8863	3.41036	6.71266	5.13988	8.60768	4.72862	4.48265	6.01991	5.22164	12.1417	7.08958	4.50233	4.84655	3.25934	6.16093	5.47321	3.08447	5.93181	6.76956	4.79408	6.01964	3.60137	5.47022	3.88326	5.72473	6.99399	5.21689	5.49404	4.7434	11.3618	3.82329	3.92967	4.45336	3.86935	4.4901	5.17805	4.02781	5.83704	4.8305	6.56061	4.34234
111_E7	4.30223	3.33183	11.7852	4.23892	3.81012	7.44232	9.14037	5.64829	3.8235	4.32386	5.97563	4.9353	8.76124	3.92184	4.11861	5.61128	4.82748	11.8538	6.96899	5.09913	5.14271	3.73808	4.39097	5.31642	4.0342	5.88481	6.24914	2.67127	5.86974	3.85567	5.53506	5.40931	5.43032	6.94437	5.56742	4.70389	5.28731	11.6185	3.44518	3.85407	4.08873	4.50027	4.3739	3.11873	3.96931	5.42053	4.66272	7.08294	3.75509
111_E8	5.17976	2.8633	11.5901	2.41004	4.69521	7.31657	9.48518	5.29202	3.86974	3.29181	6.43868	4.46819	8.93512	3.5737	3.54736	5.85711	3.58712	11.6981	6.98359	4.77598	4.98738	4.97187	5.2053	5.20943	3.92357	6.24711	6.41948	4.21354	6.01974	3.87527	4.96172	4.86391	5.38966	6.82783	5.04244	4.74169	4.59751	11.175	4.07089	3.42137	2.51058	4.59739	5.11594	3.97527	2.57972	5.81776	5.30418	6.80062	3.76247
111_A4	5.03858	3.82181	11.9547	4.23976	4.15264	7.65611	8.83775	5.13243	3.87069	3.78246	6.03022	5.31126	8.52705	3.30779	4.9788	4.91563	5.26398	11.8296	6.87037	4.35755	4.94229	4.53338	4.40431	5.1154	4.1617	6.16855	6.14336	3.58008	6.19631	3.69006	5.9609	3.97139	5.45246	6.68909	4.15999	4.96489	5.08965	11.0839	2.89856	3.69598	3.86388	4.54357	4.7458	4.36132	4.55127	5.67221	5.15881	6.64888	3.61527
111_A6	5.51036	3.94892	11.9511	4.31331	4.04444	7.75548	8.84173	5.84929	4.11278	4.43742	6.39979	6.01871	8.63536	2.52227	4.91532	6.13284	4.3103	11.9405	6.64427	4.88074	4.4777	6.14751	4.39326	5.11815	3.71939	5.68971	6.60128	3.4856	6.64965	4.46195	5.47065	3.69264	5.97127	7.07558	5.48465	5.06014	5.51457	11.7759	4.19225	3.70072	4.79773	4.7177	4.46418	4.20039	4.5434	5.44293	4.51378	6.11656	4.36862
111_A7	5.10703	3.27929	11.7594	4.15108	4.22673	7.64699	8.97562	5.32235	4.01781	3.92241	6.66272	5.03044	8.53562	4.24305	4.30684	5.69716	4.64352	11.72	7.09147	4.18515	4.64967	6.7548	5.42509	5.14534	3.55303	6.06259	6.86071	4.87277	6.03357	5.01159	5.34446	4.7966	5.57921	6.96292	5.25544	4.85031	5.27861	11.2308	4.04717	3.7914	3.49689	4.15081	4.3669	4.36898	3.16978	5.96869	5.18316	6.63403	3.31979
111_A8	4.76946	4.29279	11.8167	3.16654	3.43391	7.81336	9.36074	5.75308	4.07379	4.06382	6.28216	5.26904	8.46509	3.77976	4.22822	5.38984	5.06722	11.9082	6.71088	5.04286	4.89177	6.23604	4.06203	5.30262	3.14092	5.18702	6.34198	3.72093	5.71288	4.88732	5.80462	4.63309	5.09927	6.8035	4.77147	3.99157	4.25739	11.1425	3.43007	3.9369	3.22409	5.02029	4.82183	4.51154	3.95487	5.67809	4.92392	6.91655	4.22344
111_A9	4.61487	3.74398	11.6223	4.57956	4.74364	7.33797	9.15357	5.32922	4.12663	3.77291	6.33358	4.92638	8.83164	3.81199	3.22712	5.28149	4.62993	11.8041	6.8511	4.94092	5.19857	6.51345	3.70575	5.13911	3.11377	6.38986	6.61427	4.04109	6.1625	3.76534	5.56112	4.75636	5.51714	6.93952	5.58485	5.42246	4.88834	11.1609	4.40481	3.93629	3.00965	5.08581	4.53525	3.78186	3.64705	5.48228	5.30976	7.19085	4.13211
111_C7	4.96765	2.04854	12.0152	3.89245	4.81626	7.75289	9.01587	5.42848	3.86947	4.2206	6.4435	4.42819	8.64925	3.88937	3.18431	5.62023	3.49456	11.9377	7.08681	5.3027	4.66738	5.82826	4.37393	5.63842	3.56281	6.39172	6.44463	4.87564	6.15821	3.46399	5.74663	4.30957	5.36898	6.70152	4.7619	4.21438	4.71818	11.3458	3.51566	4.78432	3.14938	4.28844	5.49121	3.65462	2.66529	5.99388	4.31452	6.71704	4.89954
111_C9	5.63442	3.78747	12.1766	3.92213	4.66346	7.76219	9.51461	5.37463	3.91999	3.35624	6.69311	4.9317	8.48704	3.18884	4.08079	6.24446	5.63892	12.119	7.36676	5.27796	4.81637	6.15578	5.11379	5.31428	3.16766	5.18207	5.85232	4.00174	5.57533	4.23796	5.23559	3.79865	4.69122	6.80544	5.23617	4.65041	4.95154	11.5887	4.23241	3.9598	3.4328	4.72219	5.37463	3.88469	2.2738	4.78123	4.15989	6.93199	4.30188
111_D12	4.04689	3.53711	11.7416	3.93928	4.36915	7.84602	9.16306	5.48371	4.5268	3.34801	6.90996	5.16224	8.98865	3.85409	3.77078	5.71052	4.5384	12.0163	6.75552	4.62266	4.90235	5.69678	3.71086	5.35228	3.86567	6.17485	6.49311	4.5659	5.82476	3.77432	5.78286	5.17532	5.57848	6.61281	5.26196	5.09848	5.0195	11.3422	2.72663	4.49379	3.93356	5.28248	5.08365	4.11276	2.4206	5.87629	5.61142	5.73251	4.7509
111_D3	5.41017	3.32863	11.8334	3.62306	4.64768	7.90386	9.46776	5.00419	4.35717	2.69763	6.09073	5.15712	8.44532	3.5769	4.78223	5.15239	4.69165	11.8247	7.16027	4.6492	3.76645	6.15793	4.66777	5.60921	2.64573	6.10398	6.30207	4.2711	5.82005	4.05188	5.68399	4.73311	5.03921	7.03861	4.49237	5.40421	4.14421	11.0501	2.6295	4.26867	3.88071	4.58592	4.78201	4.3551	3.76651	5.38627	4.91381	7.06128	4.07196
111_E10	5.10788	4.42397	11.8719	2.88363	3.88241	7.52676	8.88224	5.2165	4.47624	3.90402	6.3402	5.03122	8.73234	3.87801	3.95377	5.62358	4.40322	11.8692	6.61629	4.86206	4.75455	5.89411	4.72596	5.40425	4.33079	5.61574	6.64662	4.0948	6.36163	4.29101	5.87033	4.59239	4.98149	6.66677	5.41098	4.92117	4.72613	11.0229	3.46613	3.64707	4.06294	4.64703	5.30301	4.09102	3.70907	5.61697	5.69933	7.05315	4.32714
111_A3	5.38788	4.07608	12.1767	4.38407	4.74502	8.14807	9.38655	5.72044	4.2801	3.26535	6.23072	4.51117	8.69344	3.39709	3.41306	5.15356	3.79466	11.8488	6.97977	5.43131	4.60335	6.64603	3.71344	6.02003	2.99525	5.60776	6.35491	4.45893	5.87833	3.92142	4.96301	4.98234	5.06396	6.71384	4.76419	5.01639	3.58596	11.0003	1.77435	4.29223	3.47531	4.67217	4.45861	4.19072	3.19673	6.47267	4.80443	7.25223	3.16542
111_A5	5.13567	3.30338	11.6989	3.89536	4.14582	7.43085	9.36377	5.51768	4.2207	4.19861	6.45168	4.41986	8.56163	4.4826	4.53753	5.27284	4.23017	11.8456	6.90535	4.83686	4.69393	5.45662	4.11884	5.45467	3.87738	5.73708	6.30021	4.77383	6.12599	3.95262	6.22232	4.29856	5.24181	7.22129	5.19822	4.36898	4.90854	11.2265	3.66136	4.1484	2.75492	4.71722	5.10681	4.97422	3.34196	5.7175	4.66964	7.76861	3.86338
111_C11	4.67933	3.68627	11.9452	3.5718	4.4263	7.03248	9.27854	5.45736	3.00779	3.64492	6.5572	5.43271	8.41811	4.04247	4.11194	5.51951	4.83068	12.1327	7.22456	5.12341	4.73609	5.47455	5.1855	5.49665	3.54114	5.89866	6.48261	4.65077	5.92445	3.83173	6.12176	4.66941	5.15566	6.82698	5.25448	4.63608	5.06634	11.6772	4.50969	2.25647	3.1609	4.96064	5.04525	3.8914	3.44775	5.82407	4.55107	6.93077	4.03533
111_D4	5.34719	3.21496	11.9139	3.29303	4.48124	7.39966	9.3343	4.8431	4.07271	4.0596	6.15245	4.1138	8.76943	2.53663	4.15501	5.73092	4.33804	11.7804	7.11998	4.59141	5.29433	5.46388	4.78488	5.25382	3.45338	5.7119	6.6491	4.71851	5.8548	4.5452	5.03163	3.50975	4.93044	7.11433	4.38979	5.2866	4.30134	11.7381	4.62061	3.7723	3.74658	4.26119	4.38653	4.34162	3.76001	5.62461	4.053	7.44222	4.61391
111_F12	4.9764	2.65899	11.4261	3.41811	4.77334	7.32099	9.14346	4.76597	4.02684	3.86967	6.71847	4.78821	9.17311	2.55996	4.21991	6.37599	5.22782	11.7122	7.02022	4.11793	4.55185	5.69008	4.32639	5.11059	2.90125	6.40775	6.15446	4.68389	6.34493	4.4659	6.20257	5.3044	5.47536	6.87255	4.78001	4.26864	4.95572	11.5279	4.09922	3.42912	3.42386	4.99433	5.22732	4.62601	2.659	6.17896	5.94318	7.34509	4.36546
111_G11	4.96462	3.47064	12.0669	3.98206	2.62092	7.37004	9.28739	5.00707	3.18344	3.94018	6.78463	5.6677	8.94186	3.66667	4.2845	6.02305	4.80073	11.88	6.95215	5.36376	3.88163	5.00816	4.97734	5.55715	2.23312	6.44539	6.18106	4.3921	5.56476	4.81672	5.83048	4.97344	5.29644	7.18595	4.8164	4.2419	4.64371	11.2103	1.27701	2.22309	2.86935	4.72514	4.41375	4.25587	3.98336	5.65411	5.18506	6.93655	4.40333
111_B10	5.10717	3.01684	11.1531	3.71149	4.17504	7.79532	9.29444	5.88253	4.75867	3.38088	6.15089	5.38414	9.24069	4.30708	4.81609	5.05894	3.59744	11.9737	6.75839	4.49193	3.84871	3.79134	4.93964	5.0745	3.93457	6.1137	6.42899	3.65563	6.0148	4.21766	5.90563	4.16131	4.40459	6.26417	5.8844	4.07963	4.48194	11.8029	3.37847	4.59715	3.79792	5.47289	5.17047	4.55252	3.46941	6.11494	5.38402	7.50936	4.16168
111_B6	5.24353	3.62791	12.323	3.36524	4.73244	8.05639	8.9158	4.10026	3.7214	3.993	6.57931	5.13661	8.46691	3.89092	3.88033	6.04772	4.65767	12.0235	7.30936	4.69306	3.3155	7.16062	5.03121	5.26702	3.3166	5.77369	6.03728	4.32121	5.94606	5.10896	5.72547	4.7875	5.32317	7.34888	4.95912	4.68038	5.15699	11.668	4.54407	3.22914	4.28453	4.54119	5.34672	3.95669	2.18471	5.40781	4.12173	7.18105	3.51564
112_A6	4.55747	3.74902	11.729	2.49174	4.41472	8.11058	9.06624	3.17114	4.91886	4.49753	6.77401	5.57368	8.8938	3.7545	4.66216	5.96843	4.74189	12.1552	7.173	4.78981	4.93661	5.18766	5.61269	6.56126	4.85284	6.22722	6.54038	4.04843	5.62232	4.74762	5.87926	5.04827	4.96716	6.50259	5.29515	5.15898	4.7189	11.3162	4.09757	1.15236	4.02498	5.18742	5.94309	3.19545	4.28759	5.98051	5.07047	6.91683	4.73954
112_B11	4.68159	2.14167	11.8902	4.25708	4.98588	8.10398	9.14094	5.57761	5.02528	3.1721	6.40856	5.56109	8.7286	4.06089	4.06271	6.35668	5.58514	12.0551	7.01708	5.43236	5.41396	6.21364	1.47064	6.00245	2.93326	6.2381	5.58393	4.19014	5.44997	2.32644	5.24579	4.66169	4.04755	5.95776	5.47385	6.00218	3.94493	11.7145	4.10631	5.06022	4.88888	3.46095	5.73097	5.1035	5.2025	6.06037	5.18374	6.57659	4.50949
112_B8	4.97938	4.28279	11.81	3.04475	5.09774	7.77282	9.18253	4.9508	4.3373	4.44761	5.84177	4.26234	8.84578	4.34269	5.25992	5.42683	1.97587	12.1032	7.00785	4.47772	4.97249	6.20107	4.69543	5.63805	4.04708	5.45011	6.66516	3.50756	5.70453	2.55378	6.05199	3.6706	5.68154	6.71386	5.5442	3.94953	5.25111	11.2831	4.11144	2.99036	4.60791	4.28246	4.80458	5.08427	3.34281	4.61443	4.65842	7.52583	4.24309
112_C10	5.53038	4.21029	12.2739	3.31395	3.01986	7.79517	9.11296	6.24368	4.27725	2.42833	6.92204	5.72071	8.64322	5.37258	3.52987	6.31688	3.92053	12.3347	7.03113	5.96784	3.97263	6.43782	5.39888	4.46717	4.21523	5.99888	6.14259	4.54656	6.39107	5.32365	6.00772	5.53657	5.46335	6.48711	4.00212	5.20955	4.9721	11.708	4.50264	3.25753	4.88223	3.88867	4.9806	4.36107	0.737252	6.41497	4.95188	6.21172	3.71272
112_D8	5.78788	3.19215	12.0357	4.17673	3.96541	7.62921	9.07232	5.57548	5.10184	4.37149	6.44098	5.22246	8.86332	4.15248	4.17875	4.27267	4.76463	11.9506	7.32952	3.10752	4.52183	4.36758	5.55202	4.60481	4.24708	5.50956	4.59896	4.51677	5.30782	3.80689	5.61096	4.93038	5.53907	6.92105	5.62082	4.75984	5.07481	11.0882	3.62755	5.12874	2.21116	4.82413	5.12306	4.42197	1.53294	6.20906	4.41589	6.17865	2.12195
112_A12	4.8719	3.6912	11.8188	4.3985	4.15924	7.19826	9.39908	5.91906	2.61319	3.91039	6.33873	5.08042	8.57158	5.26179	3.78146	5.91742	5.54127	11.6431	6.66304	5.67517	4.24941	5.15184	5.55311	5.4884	3.13425	6.19454	6.59653	4.31263	6.1698	5.18541	4.91045	5.37791	5.75434	7.23842	4.90115	4.82453	5.47361	11.1905	3.25246	1.99058	3.08467	3.71057	4.10563	5.07792	4.21133	6.22965	4.89768	7.55655	5.00804
112_E11	5.54114	2.05996	11.6875	3.85014	3.20654	7.37657	9.24938	5.95178	4.17609	3.81137	6.43446	5.22329	8.79628	4.57097	2.70613	5.63022	5.91033	11.6484	6.70491	4.72145	3.89595	5.8321	5.13368	5.83901	3.74599	6.61756	7.03766	3.95996	6.92238	4.57409	5.68066	4.09531	5.26055	7.58462	4.45541	5.2106	5.28445	11.3312	4.23643	3.1509	2.93618	5.23964	5.03205	5.05785	2.5246	5.92813	4.18688	6.67406	5.61217
112_E10	4.55581	3.80769	11.7085	4.40654	5.01822	6.78811	8.96451	6.3734	2.3964	4.381	4.91355	5.35337	8.80308	3.35214	4.89575	6.22136	4.63151	11.8193	6.65162	6.59914	4.68032	3.25333	4.65197	5.57307	4.37788	5.34879	6.85498	4.58227	6.99895	3.18102	5.0727	4.75793	5.02762	7.06186	3.12778	4.03491	3.82123	11.2214	2.93903	4.77213	2.25775	5.38641	5.4464	5.39657	2.17779	6.01198	4.82255	6.62385	4.12043
112_F12	4.09538	4.12817	11.8314	3.65372	5.25016	7.00972	9.29572	5.25597	4.64134	3.55839	5.36108	3.73635	8.70949	4.76031	2.82344	5.78499	4.12679	11.7154	6.84921	5.41994	4.18553	6.94273	3.21123	4.7446	0.64141	5.49767	6.732	4.53753	6.51557	4.85966	6.01459	4.794	4.85082	7.65591	5.05768	2.10653	3.1217	11.4463	2.16681	3.00561	2.74069	4.16885	4.44993	3.54702	3.99283	6.05577	4.38888	7.0274	2.73074
112_F11	5.01181	3.73789	12.0067	2.07837	3.97623	8.12579	9.27312	5.8602	4.17945	3.67336	6.76143	5.13426	8.31928	1.72762	3.50507	5.5073	5.17051	11.9076	6.92631	3.71932	3.6148	6.25379	5.54335	4.88224	4.21814	6.53961	6.69653	4.24615	6.77126	4.75225	6.04949	4.11006	5.48683	6.79648	5.58437	4.97846	5.48355	11.16	3.01522	4.26627	4.832	5.44066	5.4823	1.91244	4.2833	5.73404	4.51075	6.51683	4.60104
112_A10	6.04347	4.09136	11.8744	3.70619	3.70162	7.03622	9.30403	5.3463	4.06677	4.78796	6.64054	4.45395	8.63737	3.61211	5.74187	5.32129	5.95983	11.7668	6.63474	4.87488	5.33142	4.80944	4.69874	5.82354	4.18505	5.75442	6.47762	3.79648	5.86356	4.66716	5.10043	4.13151	5.87584	6.86398	5.6219	5.30546	4.13861	11.2318	3.59466	3.38408	2.67433	5.02082	4.52578	5.14456	6.1687	6.16763	5.33107	7.17474	4.25658
112_H2	4.78767	4.23308	11.9839	5.02353	4.23956	8.25535	9.16101	4.39862	4.13191	2.44493	7.01328	5.87496	8.80035	1.22413	3.26369	5.93388	4.20554	12.0119	7.41274	5.05336	5.19975	6.44879	3.33597	5.4835	1.15832	5.88571	5.88689	4.14687	5.65711	4.85471	5.70827	4.26287	4.4599	7.04774	5.79253	4.60931	4.78167	11.7066	3.20723	3.91775	3.77032	5.56537	3.61733	4.89231	4.80267	5.39872	5.00593	7.16126	4.50103
112_H4	5.30081	4.50757	11.9924	4.09376	3.98613	7.7029	9.30745	4.80283	3.5722	3.65607	6.73863	4.71846	8.4873	1.45719	2.37439	4.95168	2.90817	11.9974	7.0559	4.00557	5.89443	5.33103	5.7845	5.74403	3.59318	6.27705	6.66939	4.9503	4.90618	2.97887	5.24209	3.36175	6.24006	6.73164	5.03895	4.66325	4.8783	11.0659	3.11206	4.52285	3.56131	4.59643	3.07676	0.167798	4.75492	3.63676	5.34939	7.39176	4.3299
112_A7	4.93089	1.09554	11.8568	3.96848	4.09363	7.58904	8.98846	5.30872	2.87283	3.03504	7.01206	4.53494	8.78172	4.14724	5.85545	5.37877	3.98105	11.9571	7.05647	4.43981	4.41669	4.1032	4.10625	4.16564	4.00454	6.28266	6.9732	4.23709	6.4455	4.5464	6.43665	4.52286	4.84617	6.48346	5.46204	5.78762	5.67904	11.5111	2.45907	5.44631	4.29343	4.33413	5.40134	4.92821	1.66328	5.68832	5.01746	7.61298	2.78374
113_B11	4.88194	3.52748	12.0914	3.34229	3.76993	7.85122	9.23759	5.63353	3.32006	2.6542	5.77432	5.31634	8.90504	3.37353	3.99493	5.74118	4.38152	12.0016	6.68452	4.27036	4.91348	6.02105	4.55878	5.72035	-2.36749	5.87965	6.58123	4.15768	5.94944	3.74884	5.93097	4.74599	5.09399	6.80996	4.28115	4.8116	5.33479	11.4592	3.86849	4.73907	3.44026	4.52855	4.03334	3.48267	2.7971	6.09598	4.80921	6.81937	5.05282
113_B4	5.19266	3.48954	11.8827	3.80633	4.58163	7.62851	9.5834	5.09265	3.70812	3.49454	6.39707	4.69086	8.86973	2.7304	3.5304	5.71262	4.73063	11.8621	6.9663	4.65843	4.57701	6.46693	6.66653	5.27604	3.96353	6.01188	6.35687	4.48417	6.02446	3.57616	5.75299	4.00455	4.9666	7.39849	5.52218	3.8983	4.4806	11.1008	4.22433	2.71402	3.47848	3.84703	4.86843	4.53578	3.61001	5.8407	5.20687	8.05797	3.47879
113_B7	5.31004	3.67243	11.8356	3.95361	4.3694	7.06552	9.26275	4.88997	4.29091	4.32242	6.57268	4.83959	8.47929	4.02438	3.32327	6.03454	4.9846	11.8719	6.77762	4.86276	3.92816	5.34869	4.54567	5.2309	2.63442	5.96483	6.33185	4.37742	6.09007	4.26694	5.51198	4.08651	5.61311	7.01556	5.2195	5.17981	4.06309	11.5995	4.17675	3.08612	3.19272	5.16138	5.4477	3.81806	2.63641	5.73641	4.90313	7.20322	4.364
113_A10	5.35566	3.54849	11.6185	4.23094	4.29262	7.00518	9.70511	5.30632	4.04875	4.47561	6.31959	5.07295	8.74062	3.91934	4.13771	5.10479	4.44495	11.6072	6.7151	5.26355	5.3847	3.43243	5.00708	5.11943	4.46934	6.0837	6.54343	4.60642	6.01002	4.95322	5.76873	4.50996	5.86896	6.84184	4.42722	5.03151	5.11063	11.3937	3.96864	3.51657	3.97891	5.25856	4.78465	4.38908	3.73165	5.60931	4.88036	6.17057	4.35945
113_C8	4.71964	3.99341	11.7061	4.24268	4.7611	7.57021	9.22992	5.26601	4.03682	2.45179	6.17662	5.43164	8.95791	3.73038	4.34044	5.15997	4.23701	11.7405	6.9135	4.90361	4.41922	4.48928	4.37419	5.30623	3.40714	5.57767	6.51411	4.70947	5.91958	2.93642	5.68634	4.68555	5.26347	6.83502	5.04482	4.86628	4.97587	10.9387	3.91236	2.66913	4.03828	4.86476	4.99898	4.06343	3.89215	5.86602	4.71109	7.09116	4.47281
113_D7	4.80432	2.90177	12.2964	4.2581	4.48549	7.93703	8.91209	5.52345	3.75285	4.20501	6.70459	5.07069	8.7333	3.47512	4.15055	6.02613	4.28411	12.0894	7.06811	4.67886	4.90198	6.6798	4.72627	5.20148	3.47556	6.29261	6.55023	3.89244	6.01109	3.43498	5.38396	5.114	4.67689	6.84696	5.22752	4.88868	4.9339	11.5001	2.26036	4.33254	3.76257	3.78392	4.63665	4.03945	2.99516	6.23853	5.17195	6.39574	3.75962
113_D9	4.80678	4.09902	11.8692	2.99024	4.19989	7.14525	9.11498	5.06591	3.75376	4.1189	6.44188	4.75122	8.93745	3.43526	3.49982	5.31763	4.07153	12.0089	7.18233	5.22985	4.97739	3.19414	4.51271	5.54064	3.94271	6.15564	6.05093	4.10208	5.48684	3.97273	5.65085	4.40997	4.88945	6.71495	5.44609	5.04545	4.59629	11.1991	3.02345	3.32495	3.70647	4.26409	5.3834	3.9004	4.81337	5.44414	4.89284	7.25306	2.79828
113_E10	4.94846	3.79913	11.99	3.86225	3.54144	7.6524	9.30586	5.53451	4.11265	3.91931	6.18729	4.93435	8.44156	3.93442	4.13979	5.94954	4.94688	11.8602	6.80662	5.21877	4.67164	5.7984	4.45053	5.49463	3.51245	6.30178	6.23028	3.75706	6.27721	4.75415	5.12112	4.9737	5.2688	6.37284	4.33102	4.31034	4.65435	11.397	3.95425	3.74388	3.5644	4.55656	4.759	3.73512	2.59484	5.7044	5.36859	6.36742	4.3501
113_E6	5.06175	4.02385	11.9953	3.36054	4.76854	7.57007	9.14033	5.69489	3.951	3.79758	6.52368	5.15124	8.80395	4.12677	3.44248	4.88379	4.40711	12.1018	7.14201	4.32087	4.85464	5.48924	4.42971	5.554	3.30884	6.27854	6.48035	3.45837	5.96933	4.02355	5.60123	3.98786	5.21757	6.92793	5.24522	5.04173	4.16265	11.2889	3.2708	3.86311	4.33548	4.50432	5.03266	4.20878	3.9499	5.95708	5.3518	6.3404	3.84687
113_E8	4.8269	3.62078	12.191	3.79941	3.85029	7.89033	9.16991	5.84536	4.55958	3.66809	6.32516	4.90003	8.7092	4.04583	4.35754	5.08878	4.41417	12.0731	6.83806	4.78667	4.80523	5.84335	4.95709	6.03938	4.16374	5.78529	6.2113	3.8895	6.00673	4.62853	5.65219	4.23589	5.44431	6.49339	5.45064	5.28235	4.9041	11.4487	2.49111	4.38095	3.08849	5.07836	4.81687	4.23299	3.43593	5.80246	5.05049	5.91368	4.10052
113_F7	5.2528	3.92209	11.833	2.75465	3.98306	7.66507	9.0422	4.82315	4.62903	2.35641	6.24243	5.26741	8.73347	3.71305	4.20623	4.84941	4.14657	11.8145	6.51334	4.86872	4.26631	4.48299	3.16448	5.40815	3.46713	6.21396	5.97791	3.88865	6.10978	4.46054	5.38456	5.2797	5.30643	7.36884	5.62127	3.86391	4.61695	11.3187	3.24496	3.89647	4.47088	3.92994	4.14479	3.75411	3.73926	5.91785	4.3328	7.24272	4.42507
113_F9	5.3676	2.78515	12.342	4.25404	4.10704	7.5047	8.99635	5.819	3.7113	3.56946	6.33959	4.72229	8.56161	3.15917	4.03405	5.9095	4.29989	12.3128	7.42329	4.91739	4.65591	5.21868	4.14416	4.60026	4.73334	6.34872	6.34036	4.51898	6.41722	5.07521	5.74254	4.1853	5.4766	6.46976	5.22756	3.98089	3.77759	11.7344	1.83354	3.7185	3.05148	4.90983	5.44589	4.15006	3.41824	5.56789	4.67182	6.95479	4.18294
113_G5	5.38933	3.52641	12.2211	3.12302	4.59037	8.05377	8.81927	4.98229	3.30548	3.94139	6.94298	4.75034	8.57622	4.74518	4.59402	5.7982	4.5042	12.2189	7.21988	3.03387	5.02866	5.98649	4.79837	5.28001	4.08271	5.26238	6.06632	4.37752	6.13535	3.74385	6.11809	5.25227	5.01078	7.13264	5.35988	4.62562	5.04052	11.5257	4.07031	4.69769	3.41017	4.65182	5.16646	4.01153	3.78308	5.40193	5.01678	6.8765	3.59343
113_G8	4.71815	3.95882	11.7496	4.50402	4.83296	7.88716	9.02887	5.4394	4.89711	4.69123	6.49549	5.79689	8.54718	3.78306	4.64589	6.35317	4.20544	12.1721	7.1753	4.49245	4.26782	7.76978	4.17341	5.53163	3.36183	6.13739	6.82015	4.1585	6.24443	4.3785	5.80516	4.88487	5.18235	6.79462	4.96942	4.70405	4.37178	11.4828	2.57833	3.77357	3.73462	4.15337	5.76518	3.67148	3.64386	5.21784	5.21835	7.08383	3.88064
113_A6	4.99828	3.4887	12.0304	4.14998	4.10293	7.46111	9.37342	4.85996	3.86761	3.99777	6.4809	5.13156	8.65502	3.93058	3.90415	6.10496	4.84544	11.9791	7.22159	5.43047	4.61917	3.7888	5.11669	5.15159	3.57909	5.8626	6.55032	4.7045	6.41503	3.50378	5.7071	4.11597	5.53079	6.55382	5.17481	5.0185	4.96451	11.3568	3.76742	3.04094	3.06421	4.86242	5.31486	4.6877	3.70848	5.93245	4.13696	7.07697	4.38993
113_C6	5.03479	3.72604	11.8207	3.94884	4.67117	7.57616	9.10986	5.39081	3.50615	4.00678	6.72828	5.26049	8.64371	3.67549	3.9413	5.34718	4.8439	12.0189	7.20254	5.20357	4.52259	5.00832	3.7636	5.62061	4.06488	6.13536	6.39677	4.99937	6.39417	3.82594	6.1049	4.84417	5.05363	6.41085	5.54995	5.05425	4.98878	11.1438	3.55738	3.9955	3.3014	4.71755	4.71404	4.0784	3.72603	5.51495	4.83368	7.2278	4.286
113_D8	5.17557	3.50418	11.7737	3.15453	4.02192	7.61495	8.9339	5.3028	4.28277	4.71091	6.34208	4.68583	8.68256	3.84613	3.99966	5.98173	4.99507	11.8228	6.8967	5.1819	4.73027	4.24138	4.74585	5.64097	4.81271	6.17334	6.31503	4.68071	5.99354	4.56901	5.92841	4.58267	5.42381	7.11874	5.29824	4.75682	4.78417	11.1321	2.90691	3.0248	3.51259	4.82749	4.69686	3.62993	3.58358	6.3364	4.69079	7.25042	4.36997
113_E7	5.03144	3.5917	11.7495	4.37707	3.88019	8.29677	8.88385	4.91799	4.59341	2.56914	6.6052	5.48894	8.68259	4.89364	4.72638	5.44946	4.18968	11.7156	7.00042	5.8259	5.10803	8.26451	5.3611	5.34366	3.61457	5.74117	6.37211	4.08651	5.97147	3.79532	4.94362	5.17653	4.79273	7.15754	4.56461	5.00441	5.18405	11.3847	4.02167	4.45587	3.68065	4.915	3.36667	5.49922	3.96304	5.77827	5.27806	6.67873	3.80457
113_F11	5.15114	3.49256	11.6418	3.78156	3.77871	7.52531	9.46467	5.29264	4.28404	3.26311	6.33276	5.14072	8.67178	3.39906	3.49661	5.92068	4.24146	11.7206	6.9353	5.07778	4.21205	5.33598	5.22145	5.45126	3.41013	5.59779	6.23375	4.20735	6.11075	4.31908	5.53355	4.26256	5.65631	7.15341	4.85537	5.4194	4.95687	11.194	3.41043	4.21333	4.55006	4.46446	5.13455	4.59076	3.22512	5.39854	3.73853	7.61929	4.31691
113_G4	4.9874	4.45412	12.046	3.18335	4.17187	7.82539	9.23555	5.51383	3.77151	4.2757	6.44222	4.099	8.647	2.37943	4.26427	5.82085	5.12169	12.0547	6.85296	5.16207	4.56954	4.07195	5.15001	4.89446	4.12807	5.55645	6.48863	4.45992	6.09369	5.06569	5.41478	4.26648	5.59318	6.34075	4.30457	4.41525	4.84181	11.71	3.42861	2.80783	3.38982	5.22103	4.35617	3.98815	4.11781	5.6852	5.10639	6.91436	3.38836
113_H5	5.34745	1.69531	11.3815	3.39578	3.83886	6.95099	8.98292	5.85846	3.70192	3.16761	6.0648	5.1732	8.66504	3.71177	3.77718	5.13544	4.77904	11.6535	6.81867	4.78156	4.46947	7.20333	3.92087	4.82458	3.56861	6.21826	6.77559	3.84443	6.03212	3.76928	5.91468	4.82983	5.06786	7.38988	5.60316	5.05759	4.79609	11.2129	3.86926	3.71131	3.40684	4.87831	5.05795	4.37868	3.65343	5.47101	4.9142	7.24815	4.35077
113_E11	4.69949	2.06649	11.576	3.96938	4.29551	7.67016	9.42368	5.38874	4.40344	4.33326	6.36214	5.03201	8.88333	3.36276	4.5001	6.4351	4.58988	11.8321	6.8814	5.13381	4.70873	6.13226	3.95907	5.65479	4.22337	6.14112	6.38588	4.26271	5.47857	4.90364	5.50249	2.97692	5.10363	6.7824	4.81257	4.40159	5.15548	11.296	4.26252	4.07995	3.61609	4.93145	4.49179	4.75422	3.05409	5.40173	4.24397	6.87665	4.42457
115_A10	4.69132	4.96093	11.6358	1.38168	4.47055	7.64201	9.35809	3.60575	5.53269	2.99728	7.33766	4.95098	9.04733	3.20349	2.08262	5.29486	4.66762	11.5016	6.58459	5.62728	5.55415	4.82132	3.63923	5.84807	4.3135	6.4431	5.94781	3.95524	6.20064	3.59697	6.09385	3.62806	6.34628	6.8874	3.83012	5.67545	5.22416	11.1855	5.47704	3.92487	0.777572	2.62194	4.64739	5.23211	4.70324	5.7152	4.58311	6.70513	5.98407
115_A8	6.08051	3.34623	12.0451	5.59577	3.78588	7.86545	9.33771	7.22466	3.43481	4.47239	6.17071	6.12242	8.69455	6.0201	3.93433	5.96522	4.18296	11.8015	6.6614	5.57429	5.07744	6.96032	4.29618	5.01219	4.13435	5.75754	6.34464	4.86693	5.87295	2.7699	3.92349	4.77714	5.424	7.19766	5.24559	4.34808	5.64818	11.63	3.13124	0.0634865	6.03516	4.42596	6.2783	4.3857	2.27038	6.30744	4.20761	7.77302	2.14206
115_B11	5.0921	3.26721	11.7615	5.52053	-0.33679	7.50953	9.59083	5.71879	4.73126	4.5397	6.69078	5.46068	9.0831	2.39367	4.66468	5.79028	4.82286	11.8606	6.46954	3.62626	4.04523	5.71742	4.88727	6.57254	4.07589	5.38018	7.05596	4.41899	6.0369	5.70861	5.94425	3.49367	5.68627	7.76982	5.49063	5.44465	3.59314	11.4251	1.79407	4.54854	5.65595	4.85843	4.93092	2.90469	0.887877	6.12186	4.24374	7.82381	6.16888
115_B9	4.24362	2.97031	12.2143	4.43009	5.2121	8.24241	8.53277	6.61629	5.3469	1.4974	6.69177	4.52102	8.76603	4.68158	5.11169	6.29721	5.52591	12.4695	7.12315	1.75187	5.51961	4.68561	5.15158	5.07118	4.99429	6.68749	6.98462	3.6661	6.56956	4.85866	6.23858	7.2492	5.7589	6.13324	5.87337	3.5952	5.12926	11.5003	4.09426	4.56667	3.61828	5.34009	4.87979	4.68393	3.7457	4.97327	6.17868	5.09029	2.01096
115_B8	4.80272	1.13781	11.4702	3.98154	5.41038	6.6429	9.27575	4.78442	0.899891	4.41295	6.16623	5.29558	8.23663	4.92226	4.65745	4.24066	3.52016	11.4588	7.71595	6.27677	3.09652	3.91986	4.79298	4.01586	4.87222	6.04555	6.63227	3.90638	4.43729	5.50731	6.36359	3.50398	4.2522	7.38455	6.19174	4.74215	4.84338	10.959	1.98947	-0.329458	3.1472	5.9291	6.43993	4.78358	2.67432	5.63612	4.5917	7.18908	2.53834
115_C12	5.3515	3.86514	11.8836	4.14791	4.78777	8.43724	9.41714	5.20324	4.68526	2.88725	6.70205	5.29479	8.72267	4.85897	5.28713	4.8642	5.3665	11.6661	6.35341	3.97834	5.14298	7.57216	4.26393	5.67922	3.11806	6.48122	5.89658	4.6086	6.20971	2.65683	5.38056	4.91635	5.36287	7.14696	5.46607	4.67043	4.74624	10.9494	4.45999	3.58924	4.46411	4.18621	3.82977	5.56316	2.52465	5.8357	4.56088	6.46074	5.031
115_C8	4.54924	4.23279	12.1292	-0.15291	5.20753	7.5144	8.72305	4.821	2.69448	5.04453	6.40247	4.26716	8.41663	2.13723	4.53542	6.3424	3.83386	12.5986	7.18703	6.23107	3.1959	7.33804	5.60332	5.74751	1.73892	4.53928	6.38884	5.15673	6.37991	5.68184	5.47942	2.92186	4.45892	6.61625	4.61156	5.77688	5.62263	11.9468	4.4437	6.47996	4.54529	3.89779	6.88809	4.64416	5.31136	5.19646	5.2687	7.28787	3.59799
115_C6	5.63978	3.32681	11.8132	3.70226	5.40501	7.81553	9.10843	4.18741	6.01769	5.05747	5.58461	4.24307	8.86902	5.24756	1.53544	6.41049	4.48278	12.0421	7.60349	5.1973	6.0499	4.58788	5.00888	5.83649	3.76938	6.86646	6.19297	2.14019	6.93166	3.23651	6.38038	6.71727	5.20344	6.26191	5.14644	3.97042	3.70845	11.468	1.85268	5.04982	-1.55742	6.46024	0.92123	1.93189	5.36118	6.26319	5.21115	6.89267	5.99113
115_E9	4.98352	4.34673	12.0823	5.11966	4.06004	6.79077	9.2748	5.88274	2.85677	2.63248	5.85444	5.13373	8.51621	-0.167008	4.60311	5.57295	4.36932	12.0007	6.98871	5.63359	4.28771	3.59784	3.98066	4.44265	0.711113	5.68468	6.06361	5.58148	5.8281	3.4992	4.9887	3.46071	4.75764	6.34639	3.77317	4.59151	4.31427	11.134	3.89016	5.56481	5.94904	4.13442	4.71876	3.34352	4.46007	5.46312	4.73435	7.23035	3.35228
137_A2	5.04015	2.73116	12.2017	3.54357	3.90171	8.1367	9.18764	5.67045	2.72578	3.36822	6.45801	5.87308	8.50074	4.70634	3.56328	5.5034	4.67457	12.0664	6.77046	5.08641	4.6855	6.08054	4.70338	5.25365	2.40695	6.22672	6.10901	4.49377	5.51099	4.04593	4.95006	5.09076	5.34632	6.89615	5.04932	5.18462	5.16111	11.3896	2.59715	3.61032	4.15886	4.46865	4.43714	4.33125	2.94073	5.52257	4.79733	7.60666	3.47644
137_A10	5.46655	3.40261	11.7844	4.42789	4.93843	7.26555	9.34372	5.50755	4.25637	3.49637	5.86828	4.57927	8.77505	4.49482	4.10239	5.99642	4.66619	11.8722	6.9542	4.87135	4.92842	4.70138	3.79999	5.73421	3.28693	5.79348	6.37516	4.6319	6.34653	3.85763	6.05326	4.38934	6.05233	7.04312	5.19466	4.615	5.20145	11.6805	4.61337	4.85326	3.27962	4.35496	6.14191	4.97458	2.87841	5.93524	4.95684	7.27391	4.54446
137_A7	5.07755	3.08049	12.1322	3.91822	4.95055	8.05842	9.08356	5.58338	4.46389	3.77048	6.58854	4.62545	8.61926	4.99287	3.86403	5.92352	4.33838	12.157	7.02787	5.56906	4.95175	6.96632	3.4677	5.61787	3.82717	5.85877	6.5945	4.35916	5.90351	4.54564	5.68697	3.61818	5.05998	6.53364	5.08388	4.37324	4.29098	11.5884	3.2431	4.01786	4.77113	4.85774	4.22421	3.85981	3.44788	5.97269	5.14927	6.48971	4.01951
137_D9	5.51623	2.80204	10.9102	4.3297	4.49342	6.55408	9.17439	5.96246	4.56742	4.74323	5.73225	4.77871	8.63604	3.33351	4.30292	5.12325	4.37016	11.3241	7.18857	5.51462	4.87905	5.14695	4.79937	5.11009	4.55347	6.40903	6.76087	4.57734	6.73985	4.34565	6.11773	4.65877	5.75711	6.87353	5.54902	4.30459	3.56471	11.0088	4.17957	2.9662	2.95556	5.48979	4.84921	4.73488	3.02654	5.96222	4.82434	7.41838	4.01759
137_D6	4.08727	3.16174	12.0258	2.97592	3.87389	7.5721	9.25022	5.55947	4.08428	4.42892	6.79994	5.37998	8.55726	3.16604	3.84671	6.05517	5.09448	11.9901	7.05387	4.61524	4.23658	5.07685	4.7574	5.27975	3.77883	6.14138	6.098	4.12118	6.55422	3.8012	5.62284	4.60489	4.55148	6.91548	4.57323	5.01631	4.98198	11.1952	3.94265	3.39872	3.45753	4.3953	5.37887	3.88575	4.01773	5.45253	4.31722	7.22811	3.89658
137_E9	4.71724	3.67705	12.3588	3.17877	3.7858	8.39877	8.99775	4.91009	4.06251	4.01894	6.5108	5.22451	8.83429	3.7317	3.64524	5.84138	4.13889	12.2735	6.61246	4.93085	4.27936	6.00137	4.44869	4.86341	2.38816	6.35004	6.42611	4.45922	5.2613	3.87942	5.65687	4.55469	4.0243	6.12886	4.68811	5.34787	4.9742	11.5701	2.87105	4.08934	3.25174	4.35614	4.0681	4.4188	3.90348	5.34538	4.44127	5.92367	4.02394
137_E8	5.14312	3.2792	11.8957	4.13376	3.72201	7.81935	8.89233	5.34102	4.40344	3.33541	6.81858	4.86613	8.53638	4.00206	4.27841	5.56729	4.25679	11.8196	7.13921	4.36005	4.45904	5.33873	4.76275	5.75062	3.54527	5.94701	6.64688	4.3205	5.60194	4.52955	5.47201	4.5946	4.60771	7.32624	5.19379	5.02004	4.76937	11.2145	2.38918	2.65153	4.16456	4.8619	4.68141	3.6492	3.46768	5.45598	4.89375	7.67785	4.89839
137_E5	4.30192	4.32559	12.283	3.97294	3.84198	7.86119	9.13188	4.72791	4.43936	3.5078	6.43254	5.23747	8.8547	3.27394	4.5136	5.2186	4.27142	12.0882	7.08217	4.59934	5.00897	5.18051	5.14451	5.06197	2.92201	5.63379	5.78435	4.28816	5.61586	3.20945	5.48742	4.86943	4.6487	6.83857	5.2058	4.93688	4.86809	11.245	3.39612	3.83668	3.00286	4.27221	4.74568	4.29771	3.69933	5.85613	4.0862	6.88464	3.9727
137_G8	5.14121	3.6488	11.8248	2.84667	4.15566	8.0204	9.20634	5.7589	4.12175	3.79498	6.61718	5.53285	8.62384	3.76053	3.87981	6.22344	4.35471	12.0435	6.73352	5.4166	4.3541	6.28903	4.81787	5.24347	3.96614	5.82285	6.86482	3.93329	6.05691	4.66806	5.46541	4.04293	5.40543	6.94014	5.22605	3.60671	4.20201	11.3705	4.40905	3.59377	3.67178	4.49833	4.98061	4.36703	3.41998	5.11807	5.40923	6.84497	4.14888
137_G7	5.24002	3.60579	11.5884	3.87381	4.0643	7.10322	9.36204	5.70611	4.02558	4.01905	6.28226	5.21305	8.8763	3.83052	3.73822	5.05479	4.48698	11.893	6.86249	4.90544	4.77277	5.29743	4.70343	5.81108	3.98965	6.08766	6.42174	4.13962	6.17755	4.12483	5.73128	4.14521	5.63187	6.72797	5.09422	4.9731	5.43652	11.4003	3.58177	3.50357	3.41886	4.93103	4.42141	4.15973	3.5224	5.02533	5.02738	6.87163	4.74916
137_G5	5.22593	3.14298	12.4539	3.82827	3.70493	8.07625	9.12672	4.79494	2.13225	1.87188	6.75213	5.31823	8.71189	4.42409	4.70405	5.56878	4.75635	12.2514	6.9844	4.15801	4.71489	6.19442	4.23286	5.71888	3.85258	5.50293	6.23372	4.2306	6.30442	4.77706	5.32287	4.76471	5.77833	6.64531	5.15058	4.61033	5.13698	11.6571	4.33711	3.96716	4.05413	4.96022	5.23299	3.62898	4.16913	6.1447	5.02138	6.55322	3.22168
137_H9	5.40458	4.62893	11.3075	3.71237	4.9482	6.81716	9.4676	4.53517	4.89524	4.38382	6.37246	3.80406	8.92488	1.57488	3.96811	5.76042	4.76563	11.4588	7.02297	4.85239	4.62982	3.32338	5.95331	4.74825	3.58406	5.73383	6.32079	3.65899	6.66157	4.67467	6.34169	4.88764	5.92218	7.52092	4.92889	5.03808	4.25058	11.0264	2.76147	3.85498	3.30119	4.46793	4.68183	4.12918	3.86475	6.45934	5.13608	6.79782	3.89174
137_H8	5.26555	3.94709	11.84	3.9742	4.51159	7.20381	9.11372	5.33989	4.11064	3.70965	5.9681	4.98532	8.72474	2.8056	4.18814	5.5099	4.71829	11.8947	7.11609	4.5271	4.72228	5.47038	4.53232	5.4661	3.7277	6.32712	6.43018	4.10939	5.9395	3.73043	5.45901	4.52186	5.465	6.79609	4.97054	4.81679	5.02716	11.2731	2.64773	3.98475	3.65188	4.54183	5.03934	3.69037	3.77574	6.15655	4.88848	6.63925	4.31865
161_C6	5.25966	3.42937	11.5677	3.40896	4.43335	7.06952	9.49698	4.96205	3.70991	3.92238	6.06013	4.85924	9.00767	3.50378	3.90575	5.57804	4.63646	11.6895	6.89151	4.81751	4.47456	4.09153	5.19324	5.26382	3.45872	5.9691	6.39924	4.87755	6.00776	4.57361	5.76137	4.18562	5.53713	6.97402	4.99467	4.75978	5.16042	11.1904	3.3518	3.74134	3.80833	4.50267	4.92303	4.16879	3.70347	5.30861	4.38588	7.80296	4.30019
161_D11	4.56762	3.16041	12.1946	4.45008	3.58196	7.93841	9.04719	5.76191	4.35547	3.40452	6.54181	5.19614	8.65075	3.90387	4.48129	5.66379	4.34403	12.0065	6.97063	4.66441	4.76424	5.94578	4.7749	5.40832	3.75567	6.05925	6.77731	4.27603	6.04548	3.87846	5.81692	4.79129	5.56406	6.79024	4.97667	4.97854	4.91695	11.482	3.31931	3.72378	3.30151	4.83348	4.43159	4.04564	3.65657	5.72466	5.05984	6.91239	3.97216
161_E3	5.3082	3.4811	11.7947	3.97751	3.69156	7.5236	9.24044	5.18593	4.43395	3.87864	6.48258	4.79382	8.2872	3.93158	3.9914	5.17494	4.57171	11.9895	6.94269	5.03048	5.08105	5.70026	4.4513	5.25723	2.6807	6.05838	6.41974	4.69548	5.86478	4.26616	5.66861	4.14571	4.90844	6.56389	4.88164	4.67191	4.59397	11.2805	4.00041	4.15935	3.47579	4.68891	4.69697	4.03724	4.07536	5.33303	4.40572	6.29844	4.5294
161_F7	5.15192	3.68746	12.1438	3.62344	4.77501	8.08566	8.97847	5.62443	3.55267	4.14109	6.47903	5.57967	8.67235	3.36546	3.64084	6.036	4.49738	12.1827	7.07541	4.87317	4.49981	6.59486	4.29922	5.37359	3.61569	6.02492	6.10632	3.37404	6.10466	4.13791	5.3833	4.87995	5.23105	6.9266	5.38658	5.08879	4.47356	11.5737	3.06443	3.64738	4.1303	4.51133	4.84263	3.84026	3.59466	6.04379	5.00527	6.33175	3.82347
161_H7	4.95387	3.71608	11.7631	3.27697	4.63061	7.41628	9.13612	5.15696	4.05896	3.28751	6.43685	4.73193	8.91103	3.79411	4.20953	5.75738	4.60152	11.7982	6.94602	5.00154	4.4967	5.00116	4.4058	5.48909	4.11573	5.82474	6.24589	4.05504	6.23661	3.98598	5.58804	4.5909	5.0096	7.04757	5.10971	4.28697	4.64938	11.2502	3.55993	3.31589	3.41472	4.71593	5.29144	4.72626	2.71371	6.20789	5.35434	7.35055	3.82851
206_A5	5.19792	3.72657	12.0956	3.65585	4.38103	8.22228	9.33313	5.59506	4.03305	4.34261	6.42238	5.07387	8.6726	3.71118	4.0957	5.82161	5.31922	12.1855	7.00407	4.47818	4.32128	5.78546	4.47698	4.93928	4.01856	6.09208	6.65369	3.95471	5.65177	3.79267	5.4266	4.50686	5.24412	6.50077	5.08176	4.17987	4.50385	11.4859	3.69937	3.36045	3.68515	4.61394	4.3958	4.56279	4.04582	5.32072	4.54839	6.56432	3.99859
206_B10	4.88536	3.17816	12.2999	3.67308	4.58015	7.63946	9.19409	5.15277	3.6779	4.18417	6.4392	5.2616	8.60097	3.59087	4.33845	5.63374	4.67938	12.0827	6.50718	4.74502	4.9988	5.06407	3.82396	4.54371	3.30915	5.95329	5.90285	3.91784	5.03031	4.48799	5.57911	4.7043	5.36118	6.86246	5.24688	4.65253	4.56913	11.3777	2.66644	2.72956	3.07808	4.05975	3.50679	3.3541	3.00974	5.97473	5.07477	6.56044	4.20002
206_B9	5.27128	2.92748	11.7013	4.0034	4.48905	7.29948	9.23817	5.67676	3.87382	4.13138	7.0695	5.36838	8.84587	4.22936	3.69245	5.64529	4.95954	11.7421	7.00744	4.86208	4.61032	4.97804	5.29665	5.34201	3.18287	5.65529	6.84817	4.88987	6.68164	3.97857	5.83234	5.31755	4.55027	7.04658	5.18366	4.95899	4.69718	11.3405	3.54371	3.87587	3.22838	4.04358	4.81303	3.56452	4.48723	6.22164	4.89073	7.12553	4.90713
206_B6	4.59354	2.64556	12.1576	4.1015	4.30539	7.43402	9.29415	5.88607	3.89298	3.82193	6.0906	4.93559	8.5463	3.7687	4.62702	5.45137	4.65767	12.1297	6.93537	5.00713	4.08647	5.75703	4.68707	5.6157	4.20459	6.14895	6.44527	3.89636	5.99163	4.74637	5.70823	4.478	5.67879	6.83181	5.24571	4.54005	4.91043	11.5836	3.42067	4.16143	4.07594	4.24483	4.6529	3.96622	4.23071	5.72449	4.72261	6.87799	3.50077
206_A2	5.04791	2.8774	11.5618	3.46874	3.74729	7.46836	9.19784	5.02849	4.00297	3.15802	6.40967	4.52795	8.87832	3.51537	3.86192	5.66137	4.63799	11.6256	6.79921	5.06916	5.01917	2.79717	5.45758	5.42421	3.57286	6.1175	5.89067	3.63718	6.43699	4.36321	5.50468	4.57812	5.31691	7.18612	5.02109	4.81215	4.78824	11.3326	3.28706	2.80609	3.85632	4.15573	4.06335	4.28125	3.89684	6.17504	5.29469	7.24285	4.35677
206_C9	5.08388	3.73591	12.1682	4.28912	3.8802	7.77833	9.04057	5.89512	4.26528	4.33399	6.74945	4.64195	8.69186	3.6624	4.57113	6.22137	4.1293	12.1254	7.11356	4.56029	4.3812	5.15887	4.81403	5.50899	2.9294	6.12112	5.98217	4.15205	6.03502	4.40944	5.74741	4.65835	5.43762	6.90856	5.20756	5.13625	5.03792	11.4796	2.94902	4.76055	3.51291	4.95423	5.08845	4.19779	4.29926	5.55018	5.38693	6.72477	4.67099
206_C7	5.73227	3.22388	11.798	4.24781	4.05753	7.83637	9.27985	5.67202	3.22116	3.78282	6.42419	5.48293	8.85972	4.27275	3.47591	5.69364	4.91878	11.7832	6.46966	5.25314	4.34682	5.43586	4.69858	5.46261	3.29407	6.07069	7.31486	4.35532	5.68317	4.14314	5.32952	4.45791	5.20176	6.78323	5.07543	4.56354	4.21661	11.159	4.37197	3.78982	3.94589	4.34656	4.70339	4.68528	3.74383	5.82478	4.48256	6.80848	4.47386
206_D3	4.96356	3.07765	11.9848	4.31042	4.21244	7.57846	9.0185	5.74566	3.98896	3.87764	6.63948	5.01176	8.37282	3.40092	4.21131	5.89418	4.21057	11.9332	6.94379	5.52175	4.75157	5.88989	5.07037	5.14203	3.45604	5.9235	6.71841	4.11218	5.97588	4.37426	5.95312	4.69443	4.41417	7.14821	5.20082	4.39823	4.9477	11.5983	4.60767	3.94444	4.05424	4.76438	4.55391	4.66832	3.24687	5.16772	5.34272	6.57921	4.50957
206_A1	4.63173	3.57764	12.1636	3.24672	3.88749	7.94414	9.26997	5.95843	3.91738	4.40611	6.65798	5.6988	8.71818	3.73806	4.08372	5.64549	4.58024	12.1539	6.99654	4.98413	4.58569	5.97492	4.52166	5.49187	3.22855	5.95025	6.26427	3.9323	6.00526	3.71143	4.97194	4.57741	4.87909	6.19698	5.05588	5.1039	4.84522	11.6399	3.40477	3.31623	3.16281	4.33533	5.64798	4.35055	3.20846	6.13466	4.4492	6.95969	3.34323
206_D6	5.63655	3.88119	11.8264	3.87603	4.43158	7.76842	9.23545	5.16963	4.27329	3.21862	6.64217	4.99839	8.6479	3.81561	4.08682	5.52911	4.18538	11.831	6.76401	4.98772	5.1337	4.77777	5.66998	5.0276	4.39571	6.08437	6.31939	3.90595	5.43549	2.65329	5.65809	4.45036	5.02292	6.31014	4.41431	4.70897	4.41475	11.2041	4.09067	3.97044	3.00895	5.06148	4.35964	4.18813	4.10072	6.04447	4.71016	6.85631	4.00401
206_D4	5.22011	3.11103	12.031	3.54378	3.99489	7.40651	9.17736	4.85377	3.99243	2.09169	5.89875	5.52415	8.68217	3.18512	4.30914	5.30955	4.87397	11.9507	7.11666	4.53811	5.2051	6.38249	4.15944	5.659	1.38061	5.73918	6.46272	4.28441	5.74331	4.72306	4.94591	4.35108	5.70084	7.25366	4.23238	4.74747	4.86832	11.6079	3.95024	3.04554	3.55537	5.50142	4.47774	3.4724	3.86042	5.16836	4.18432	7.36605	4.42556
206_E3	4.89229	3.20455	11.9384	3.43753	4.23283	7.3372	9.07296	5.66314	3.95202	4.45325	6.73553	5.01018	8.55679	4.20844	3.87304	6.06885	4.49162	12.2258	7.44983	5.28478	4.33165	4.47136	4.12952	5.53217	3.63102	6.0588	6.02248	4.94838	6.53041	4.26829	6.05687	5.0003	4.54396	6.91863	5.18469	4.64568	4.81405	11.6403	4.24729	3.96151	3.85171	4.78467	4.88623	4.66847	3.18129	5.80943	5.25171	6.13429	4.76329
206_E2	5.25899	3.30334	12.3109	2.89571	4.41074	7.95795	9.23895	5.12814	3.34627	4.25068	6.36177	5.52829	8.60831	2.25382	4.2397	5.2097	4.09705	12.319	6.84644	4.8924	3.9817	7.06067	3.73019	5.14742	2.78697	5.9583	6.1853	4.18855	5.47238	4.8912	5.30173	4.57753	4.95931	6.82689	4.48614	4.22064	4.77407	11.4822	4.16565	2.87173	3.45026	3.77693	5.40337	3.84	3.16835	5.64094	4.70734	7.53363	3.75439
206_E7	5.24805	4.68249	11.6925	4.19518	4.04208	7.38782	9.05413	5.24647	3.77367	4.52904	6.48625	4.91139	8.6975	3.22575	4.53038	5.76269	5.29562	11.919	7.29927	4.89522	5.23925	5.28712	4.61883	5.26365	3.92991	6.05644	6.39666	4.50259	6.3894	4.22179	6.04114	4.08594	5.52851	6.78387	5.27228	4.74081	4.76126	11.3939	4.13086	4.12036	3.6156	4.62605	4.96803	4.49951	3.75953	5.39378	5.11737	6.7932	3.18076
206_E5	4.57229	4.20823	12.0878	3.84702	3.61752	7.68694	9.0184	4.91107	4.15002	3.82769	6.81378	4.8785	8.85989	4.63505	4.1314	5.96088	4.17725	12.1353	7.31297	5.0445	4.30044	7.07619	5.55429	5.6341	4.58891	6.46154	6.38428	4.01566	6.62975	3.68702	6.05618	4.81785	5.32511	6.88092	5.44029	5.26985	5.0295	11.2475	3.39008	3.49923	4.18557	4.76814	4.49904	3.89214	3.58393	6.14765	4.8713	6.59245	4.34762
206_F3	4.99678	3.64632	11.8166	4.7359	4.40117	7.48137	9.23849	5.32358	4.53237	3.52497	5.9983	5.36558	8.46426	3.27536	4.02834	5.52287	4.71988	11.9404	7.07408	5.14281	5.04509	3.55107	4.45374	5.03397	3.3832	6.34323	6.35821	4.24832	6.32334	3.80927	5.42049	4.90895	5.42998	6.76561	5.27102	4.5497	4.6707	11.3842	3.55793	3.74189	4.45108	4.40096	4.72149	4.68133	2.64363	5.85479	4.95999	6.35465	4.54927
206_G2	5.16334	3.87727	12.1723	3.58391	4.88744	7.80179	9.09899	4.33437	4.4213	3.64873	6.44767	5.27966	8.48653	3.5748	3.86822	5.82557	4.62381	11.9206	7.23473	5.09228	4.75822	6.60597	5.11278	5.55432	3.80477	5.70013	6.16139	4.45627	6.0972	4.15874	5.54579	4.37029	5.5548	6.55508	5.07947	5.45879	3.96932	11.1197	3.01552	3.82719	3.50319	4.78332	4.77843	4.01107	3.15476	4.83191	4.6305	7.47983	3.44202
206_G12	4.96753	3.90628	11.414	4.34328	4.15029	7.07624	9.15453	5.41566	4.44852	3.4617	6.11483	4.88864	8.94726	4.52507	4.47786	5.72975	5.16516	11.7005	6.91463	4.90079	5.35779	4.45142	4.50963	5.85567	2.76487	6.23804	6.47982	4.29011	6.4513	3.82274	5.85177	4.22865	5.49028	7.21796	4.35685	4.62117	5.19452	10.9967	3.7987	3.78299	2.97773	4.9293	5.75561	4.40631	3.18412	5.90571	5.09028	7.53451	4.96685
206_G10	5.17395	3.50186	11.5827	3.02371	4.42649	7.39887	9.40031	4.34637	4.34175	3.81257	6.27069	4.64731	8.96222	3.13316	3.53824	4.70024	4.36008	11.518	6.83158	4.76471	4.42816	7.26948	3.82916	4.96472	3.0383	5.779	6.38275	4.40508	5.59058	4.36712	5.11002	4.30742	5.51743	7.05436	5.07823	5.01549	4.282	10.9162	2.14267	2.79866	3.47028	5.00509	5.24796	3.75094	3.59785	5.43074	4.33806	7.79675	4.06223
206_A9	5.38466	4.24057	11.9817	4.29069	4.04181	7.27591	9.23208	5.38647	4.6399	3.36966	6.68021	5.38018	8.6934	4.46171	3.50128	5.54523	4.43392	12.1296	7.07012	4.9162	4.50081	5.85465	4.79718	5.6973	3.33624	5.91549	6.68287	4.52731	6.30861	3.79135	5.84807	4.57384	5.70953	7.07059	5.50148	5.12159	4.96716	11.6703	3.61743	4.01383	3.98495	4.956	5.17887	4.33645	3.58393	5.92275	5.36195	6.88624	3.97401
206_G8	5.06571	2.77039	11.6282	3.73079	4.50569	7.3776	9.30596	5.56931	3.68033	3.41821	6.72409	4.75047	9.08805	3.94873	3.44013	6.14573	4.28757	11.7794	7.15142	5.13705	4.27605	6.5527	4.1767	5.41195	3.35673	6.04134	6.13668	4.4915	6.16876	4.49863	6.0508	4.96953	5.77714	6.83342	5.00152	4.62358	5.01182	11.5163	1.08269	4.19118	3.45598	4.55855	4.82646	4.20916	2.89151	5.35278	4.7207	7.32938	4.03367
206_G6	4.78844	2.85826	12.1873	3.03813	4.41662	8.40076	8.90661	5.10023	3.80686	3.94296	6.68336	4.53564	8.47525	2.90438	4.33432	5.86419	4.2606	12.082	6.89001	4.08089	4.62049	7.13899	4.39818	5.50103	3.95329	5.74128	6.32871	3.77646	6.09478	4.48478	5.27717	3.92344	5.56341	6.8128	4.92741	5.12962	5.0067	11.2825	3.06493	3.59764	2.86737	5.417	4.65901	4.25289	3.30842	5.57701	4.37018	6.41014	3.82215
206_G5	4.90414	3.94589	11.566	3.20614	4.41943	7.48492	9.14171	5.71268	4.48214	3.45446	6.01755	4.87362	8.67751	3.09975	4.3634	4.68465	4.69538	11.801	7.0943	4.96178	4.59848	5.92056	4.52964	5.4824	3.56361	5.85933	6.70425	4.51809	6.17141	3.98925	5.90967	4.63003	5.60449	6.96256	5.4952	4.67251	4.47193	11.2265	3.84071	3.83238	3.9653	4.85328	4.74072	4.35521	3.07572	5.33982	5.35705	6.57141	3.83929
206_H1	4.62209	3.76592	11.4619	3.138	4.12821	7.8149	9.2126	5.16901	3.55934	4.25065	4.94434	4.31599	8.67601	4.58727	3.93306	6.3959	4.10654	11.7005	6.39455	4.42913	4.4507	5.84619	5.1936	4.97073	3.27385	5.32118	6.16719	4.20421	5.95404	4.2271	6.40843	3.08522	4.22884	6.73096	4.87282	4.58481	5.06479	11.2277	3.34351	4.56153	4.47482	4.69423	5.03832	3.44678	2.79137	5.89112	4.14294	7.63154	4.30496
206_H10	4.85007	3.76017	11.6413	3.56218	3.92912	7.52584	9.149	4.92137	4.79562	3.20711	6.53981	3.92631	8.82217	4.07811	3.32224	5.27066	4.42472	11.6673	6.73154	4.76381	4.56656	3.62302	5.43107	5.4377	3.93692	6.2865	6.32166	4.51927	6.38102	4.1859	5.65243	4.55598	5.23557	7.16878	5.24155	5.01866	5.247	10.8748	2.92075	4.16071	3.29439	5.01464	5.31183	4.54634	4.48805	5.81792	4.85807	7.12548	4.07062
206_H8	5.19216	3.85231	11.934	3.99303	3.85558	7.33428	9.18986	5.4045	3.7647	2.95112	6.3381	5.32677	8.87059	3.83559	4.16829	5.55965	4.19644	11.8862	6.9594	4.89666	5.22684	4.8785	3.9421	5.62318	4.75048	5.77823	6.45385	4.68463	5.95022	4.16044	5.62306	4.79231	5.5647	6.82197	5.50549	4.73291	4.95998	11.3778	3.11508	3.37904	3.68599	4.92084	4.94336	4.5033	3.1287	6.33806	5.31633	6.80307	3.85216
206_H7	4.9583	2.87557	11.9017	3.74194	4.57536	7.66247	9.16202	5.86677	3.7652	3.17258	6.20251	5.72447	8.65409	3.25619	4.13209	5.58148	3.82821	11.9309	7.14943	4.48059	4.78601	4.01185	3.78912	5.40979	4.11173	6.26142	6.55336	4.08728	6.21651	4.60044	5.56789	4.40304	4.91079	6.79958	5.20611	4.23656	4.46501	11.4283	3.97238	4.27353	3.50729	3.99233	5.38084	3.72697	4.14523	5.97587	4.5589	6.71665	3.09636
82_A1	4.7367	3.02876	12.1379	3.85731	4.90086	7.64857	9.31273	4.99579	4.25002	3.83491	6.59536	5.00164	8.81998	4.17837	3.46305	6.10197	4.22043	12.0216	6.8808	5.0945	4.4999	6.46448	4.05889	5.43744	3.29957	5.83224	6.24965	4.22088	6.29425	3.60444	5.85475	4.96198	4.87433	6.90553	5.08285	5.15028	4.45909	11.3339	2.63669	3.37472	3.12138	4.55851	4.92232	4.28379	3.46396	5.66696	4.24826	6.76608	4.63639
82_A2	5.87204	4.29222	11.7665	5.22543	3.84163	7.04101	9.16213	5.26737	4.35388	4.54711	6.84326	5.89194	8.96659	4.04849	4.48086	5.58689	3.60523	11.6859	7.09566	5.55015	4.95346	4.64635	4.75644	5.39224	3.8452	5.6885	5.91554	5.00596	6.07654	3.38884	5.35591	3.75077	4.67793	6.80874	5.1791	4.59308	4.84173	10.8661	3.85388	1.7934	2.36753	4.65249	5.01706	4.97042	2.30451	5.72074	5.37559	7.494	3.08754
82_A6	4.56628	3.94373	12.0659	3.97481	3.46219	7.7394	9.31716	5.40237	3.89195	2.35644	6.19479	4.47088	8.73142	3.61933	4.17735	5.85036	4.47996	12.0517	6.88305	4.48408	4.57528	5.8518	5.49641	5.61456	1.28507	5.77423	6.24328	4.42956	5.74606	4.00273	5.456	4.55154	4.70611	6.78345	5.35311	4.84149	4.24203	11.49	4.02064	4.43679	3.72529	5.02902	4.6429	4.17923	3.00669	5.95923	4.46456	7.26716	3.56379
82_A8	4.49658	2.43361	12.0259	4.10356	4.51896	7.62564	9.09627	5.22137	3.98014	2.48646	6.03117	4.43078	8.69301	3.3398	3.99739	5.18271	3.77694	12.0296	7.1429	4.54378	3.73554	5.025	4.17026	5.54461	3.61039	6.59728	5.87306	4.37313	6.09087	3.94061	5.61813	4.27751	5.02705	6.63148	5.47547	4.89809	4.77197	11.1663	2.92368	3.8109	3.23064	4.87014	4.02967	4.33647	4.28705	5.40159	4.84236	6.66545	4.62999
82_B12	5.22434	4.71646	11.829	4.37407	5.04657	7.80507	9.27164	5.15725	4.20034	3.64033	5.58268	5.4826	8.46085	3.74962	4.58603	5.09015	5.53672	11.8093	7.00577	5.27641	5.13449	5.05528	4.3583	5.78837	4.19826	6.134	6.34873	4.36862	6.27707	4.50886	5.7788	4.05743	5.98648	6.98405	5.01239	4.63309	4.91194	10.9332	3.39703	4.02889	3.19702	5.12089	3.83078	4.70038	2.56866	5.34536	4.20284	6.88754	5.02103
82_B1	5.33727	3.67526	11.8419	3.35698	4.79451	7.24843	8.98356	5.28578	4.06829	3.20907	6.21349	4.84409	8.64992	3.17848	4.42671	5.27193	4.81139	11.8169	6.85941	4.79119	4.65173	5.90282	4.90271	5.51849	3.7911	6.23824	6.4367	4.3909	6.0305	4.12578	5.63391	4.60474	4.99756	7.03564	4.65179	4.30294	5.0017	11.2799	2.68487	2.66486	4.16853	4.94353	5.36733	4.33775	3.18955	5.42684	4.59198	7.26064	4.99524
82_B5	5.32068	4.90619	12.0902	4.23868	3.37579	8.28293	9.12942	6.12885	4.09956	3.03295	6.4091	5.64045	8.29989	4.9828	3.66804	6.02197	4.38164	12.0231	7.25436	5.61307	3.91926	8.51274	5.45041	5.14899	4.26423	5.84321	6.05362	5.13111	5.70757	4.75338	4.97481	5.0982	6.08332	6.88138	5.12061	4.32201	4.57305	11.9579	4.59553	3.83734	3.25559	3.48975	4.71151	4.16956	1.87762	5.92574	4.38717	6.52392	3.41759
82_B7	5.10462	2.55057	11.8514	3.13807	4.38606	7.01681	9.0112	4.94633	4.6816	4.81863	6.36336	5.65303	8.85105	5.03978	3.98211	5.68947	4.74554	11.8349	6.59147	4.95235	4.36363	4.75628	4.63014	5.09832	2.59337	6.31402	6.52225	4.58461	5.61251	5.1405	5.87352	5.24996	5.41359	7.21856	4.53907	4.45491	5.326	11.4614	3.50496	3.775	4.07023	4.20771	3.98061	3.25132	4.66078	5.56512	5.42545	7.11546	3.45574
82_C5	5.91549	4.12952	11.8867	4.41087	4.98325	7.28185	9.41202	4.77496	4.44964	4.52922	6.75484	4.32171	8.90365	4.44467	3.81039	5.7117	4.74464	11.9087	6.97237	4.67235	4.07097	5.25339	5.97373	5.79861	3.77078	5.76822	6.3562	4.20372	6.59772	4.62764	5.81313	4.4094	5.41993	6.78778	5.03045	5.20457	5.46735	11.5302	3.61039	4.20447	3.79976	4.57676	4.96843	3.77871	4.84006	6.08499	5.12704	6.49973	4.43812
82_D10	5.49717	3.1429	11.7825	3.07577	4.37346	7.33377	9.20932	4.96294	3.73782	3.43664	6.40581	4.9753	9.14117	4.20242	4.40378	4.99382	4.50832	11.782	6.8866	4.87278	4.86724	3.42802	5.48314	5.67674	3.09943	6.21612	6.72914	5.00704	6.23028	3.65679	5.64788	4.7247	5.11538	7.03464	4.91268	5.32873	5.12265	11.2656	3.46194	3.17676	3.25398	3.91287	5.64908	4.7167	2.0301	5.45649	4.40055	6.82186	3.81412
82_D1	4.80886	3.05628	11.7667	4.13506	4.24554	7.49642	9.06001	5.79055	4.37853	5.0819	6.00225	5.20993	8.49999	4.22528	3.86838	5.96724	4.55332	11.8121	7.01224	4.9477	4.83081	5.05386	3.98776	5.55003	3.82007	5.93578	6.4128	3.95428	5.72217	4.29259	5.98247	3.86579	4.44489	6.98175	5.08526	4.32783	4.88898	11.646	2.36339	2.83662	3.02987	4.10956	5.15438	4.9755	4.37758	5.52374	5.2278	7.19256	4.79816
82_D7	4.45432	3.50327	12.0346	3.81758	3.31534	7.79326	9.28287	5.14602	4.05273	4.31275	6.51737	4.97156	8.97113	4.09215	3.0859	5.87752	5.22415	12.0377	7.12566	5.14961	4.58324	5.80684	5.01267	4.86925	3.69723	5.71382	6.35305	4.29558	6.03514	4.58838	5.87338	4.33022	5.59846	6.65994	4.96359	4.90272	5.23921	11.5228	3.27062	3.92671	3.88314	4.62242	5.11954	4.88418	2.85553	5.90588	4.59923	7.20157	4.71578
82_E10	4.58105	3.85973	11.7557	4.13355	4.31964	7.07614	9.26306	5.31113	4.09273	3.00905	6.02115	4.51886	8.73034	2.37159	4.085	5.35404	4.64625	11.8999	6.96288	5.04413	5.4898	4.4166	4.33472	5.64279	2.78779	6.05385	6.26727	4.39992	6.1381	3.33709	5.58321	4.4407	5.79029	7.05021	5.31457	4.15961	4.92224	11.0936	4.07393	2.81036	2.99293	5.06749	4.88164	4.41152	3.95503	6.0977	4.82834	7.33502	4.03386
82_E12	4.62286	3.34085	12.1029	3.31177	4.07665	7.51102	9.26033	5.16796	5.00984	3.37038	6.4917	4.66895	8.89858	3.03682	4.29733	6.01056	5.00981	12.0279	7.01204	5.15413	4.3667	4.55844	4.74259	5.38444	3.89036	6.23214	6.61437	4.03709	5.98139	3.3882	5.70936	4.14103	6.19862	6.63095	5.73637	5.49161	5.25206	11.4016	2.76298	3.69522	3.69843	5.11087	5.66247	3.99992	2.67344	5.6975	5.03442	6.85345	4.43528
82_E1	5.11551	3.78483	11.5928	3.97027	4.50121	7.06357	9.05793	5.35766	4.41241	2.85903	6.05936	4.91748	8.71142	3.11837	4.50815	5.28152	4.13414	11.7048	7.06879	4.82309	4.35466	5.63941	4.18973	5.43812	3.39746	5.83031	6.5782	4.40803	5.94307	4.40188	5.66343	4.7922	4.98085	7.21873	5.43971	4.74378	4.6685	11.2852	3.48548	4.10695	4.06133	4.99782	5.11326	4.60393	4.31271	5.48113	5.26495	7.66514	4.05373
82_E8	5.33078	4.5411	11.8201	3.6855	3.39078	7.48853	9.38642	5.78024	3.91115	3.82877	6.52969	5.29594	8.53476	2.59186	3.57002	5.95809	4.67005	11.79	7.15044	4.96142	5.37131	4.71511	4.20385	5.53458	4.49066	5.83497	6.31167	3.91675	5.50871	4.49661	5.54655	4.65303	5.80799	7.14216	5.04039	4.79396	5.57979	11.4986	3.20266	3.13462	4.49278	4.3297	5.4079	3.18818	4.87823	5.38346	5.11487	6.71935	3.38843
82_F2	4.84315	4.16762	11.7537	4.91873	4.80427	7.84289	8.44096	5.28886	4.1731	4.48929	6.73108	4.30942	8.78299	4.21979	5.43461	4.95755	5.07493	11.7453	6.85121	5.52808	6.1863	5.52513	4.5888	5.77501	5.48938	5.95924	6.42476	2.23806	6.05566	3.78496	6.12254	4.74881	5.34304	6.34348	4.81532	4.15268	4.18429	11.0719	4.07665	4.54384	4.31933	4.74827	5.1525	4.45895	4.68723	6.45353	6.42514	5.97626	3.78711
82_F4	5.38275	3.7866	12.0954	3.48196	4.09023	7.35782	9.30314	5.73061	4.49417	3.29037	6.55759	4.58571	8.78353	3.73853	4.21244	6.1221	4.44481	11.9429	7.10536	4.44263	4.53524	4.78657	4.99405	5.22353	3.54021	6.07192	6.43518	3.8848	6.34335	4.53638	5.54375	4.49183	5.1019	6.68068	4.79525	4.95825	4.60185	11.9121	4.09176	3.81639	3.89704	4.47529	4.89077	4.24464	3.32504	5.46328	3.6797	6.30985	4.33844
82_F5	3.80415	1.78659	10.9839	3.19012	3.56034	8.22413	8.38146	5.87035	1.0308	3.89253	6.83506	5.53654	9.06448	3.67788	4.31403	6.2157	3.50377	12.8041	6.45104	4.32281	5.59945	5.20488	5.29322	4.11512	0.808909	5.61582	7.50401	3.12891	5.5555	5.14202	6.20841	5.54259	4.73545	6.11008	4.35482	4.74064	5.01715	11.2103	4.06673	5.2045	3.40032	4.4228	5.12609	4.52404	3.68452	6.90517	5.04294	6.30032	4.59756
82_F6	4.83961	4.26555	11.7158	3.66035	4.59316	7.53353	9.33591	5.72552	3.50905	3.55516	6.62018	4.4315	8.51459	3.35412	4.72185	5.63456	4.95751	11.6121	6.9348	4.94348	3.97274	4.7585	4.48834	5.67841	3.00204	6.29648	6.12812	4.79198	6.0582	4.26922	5.19651	3.63936	6.00368	7.03643	5.09918	4.94762	4.89175	11.4357	4.03446	4.17923	4.17977	4.56825	5.07245	4.55928	3.73366	5.58479	5.37079	7.74434	3.69525
82_F8	5.20176	4.0575	12.2263	4.88244	4.40751	8.02021	9.01619	5.39781	4.05927	3.81965	6.7496	5.6965	8.35779	3.4121	3.04609	6.15283	5.10843	12.0925	6.56375	4.38871	5.57394	6.76004	5.13711	4.86526	3.61878	5.57209	6.45373	4.36918	6.25207	4.96761	5.7223	5.01888	4.83475	6.74758	5.00592	6.12241	5.11	11.6715	4.06693	2.78328	4.58741	4.70603	5.22282	3.50018	4.43017	5.87401	5.03284	6.82495	2.84964
82_G1	5.27753	3.75743	11.787	3.54304	4.20551	7.48533	9.15726	5.01043	4.26486	3.37569	6.30851	5.43779	8.96164	3.71879	3.64839	5.23613	4.10395	11.9187	6.77015	4.88829	3.85986	5.1664	3.55595	5.6274	3.72197	5.72816	6.21887	4.06505	6.11121	3.86635	6.12559	4.5756	5.3992	7.08275	5.03777	5.1115	4.42615	11.0902	3.02322	3.77267	3.57179	4.84405	5.03208	3.51369	4.13203	5.75801	4.21802	7.07525	4.29317
82_G3	5.50106	4.29152	11.6684	3.35165	5.45743	7.8574	9.32998	4.67637	3.95223	3.91534	6.34843	5.18063	8.72946	3.27384	4.31082	5.68086	4.28871	11.8241	7.08944	5.12206	4.9168	5.74645	4.5741	5.74245	3.45886	6.34688	6.27867	4.26421	5.94308	4.5914	5.28372	4.26989	5.50579	6.87995	4.60333	4.8683	5.12951	11.1129	3.88163	3.57542	3.85884	4.58555	4.19715	4.10962	3.10921	5.7347	4.88814	7.08504	2.92219
82_G6	4.67662	1.88881	12.3409	1.85795	4.22725	7.63474	9.60671	5.38973	3.78267	3.60102	6.64267	5.00319	8.61064	3.5612	4.36976	5.92168	4.16085	12.0909	6.89009	4.68053	4.84051	6.34339	4.77699	5.63115	4.95301	6.24181	6.20626	3.61913	6.41148	4.72392	5.59609	3.93064	4.66451	6.47224	5.51486	3.32305	3.80393	11.6604	1.77069	3.26895	2.51368	4.94194	4.24487	5.13695	0.611558	5.53384	4.57776	6.68978	4.00064
82_H3	4.51206	1.79024	12.0986	4.42107	5.00672	8.1942	9.11746	5.44798	4.04876	4.31655	6.62316	4.93572	8.70899	4.34876	4.48226	5.77696	4.64887	12.0933	7.12583	4.6199	4.73167	5.51762	4.77582	4.79425	3.73506	5.76772	6.4856	3.53989	6.43173	3.83374	5.46907	4.9401	4.94022	7.18899	5.1911	5.27451	4.22072	11.3871	3.8047	3.83995	4.41447	5.06795	4.27648	4.47838	4.38384	6.15531	5.14408	6.64912	4.97679
82_H7	5.90895	3.15891	11.7914	2.93643	3.53699	7.31075	9.59917	4.9542	3.42921	2.72412	5.6609	5.17045	8.58581	3.49623	3.13147	5.32718	4.89225	11.8211	6.76239	4.50982	4.85626	5.51633	4.44539	5.43624	2.1937	6.15589	6.2151	5.22985	6.0882	3.43208	5.29128	4.52081	6.01422	7.14505	5.07886	4.89979	5.08849	11.206	3.49582	4.17795	3.53532	3.84342	4.6874	4.34154	3.45657	5.47443	4.0522	7.13052	3.78931
82_H8	5.84065	3.65182	12.0972	2.61196	4.21579	7.36978	9.17939	5.40245	2.21507	4.30957	6.56371	5.16532	8.43985	3.13617	4.89166	5.40051	4.54016	11.9924	7.25935	4.28346	3.88343	5.60031	4.29993	5.52977	3.13795	6.12783	6.40171	4.69525	6.38381	3.95057	5.40357	4.74574	5.3451	7.26508	4.78266	5.56819	3.48437	11.2734	4.2268	4.32434	3.40935	4.84218	4.7425	2.29229	4.06365	5.43396	5.06549	6.82344	3.38981
82_A11	5.0869	2.83598	11.9318	4.01637	3.0199	8.03028	9.1527	5.76638	5.10985	3.81186	6.37538	5.82216	8.49315	3.50235	3.67072	5.65874	4.47401	12.029	6.74883	4.94231	4.18656	8.76159	3.79387	5.12127	3.38236	5.87329	6.74561	4.12737	6.45991	3.74609	5.63496	4.6749	5.20967	7.06101	5.61347	4.69493	5.23313	11.1655	3.16137	4.41771	4.22099	5.39819	3.88035	4.47797	3.43364	5.43339	4.52727	6.87936	4.56471
82_B3	5.69924	4.06099	11.8159	3.0567	4.13256	7.72714	9.36883	5.54685	4.04413	4.50829	6.40852	4.79079	8.61462	3.21205	4.09982	5.67193	4.1991	11.7742	7.41282	4.76079	4.21269	4.20219	4.07509	5.31188	3.63619	6.24509	6.55914	4.09888	6.32718	4.11008	5.44575	4.55401	5.2389	6.63188	5.32817	4.51821	4.59825	11.2218	3.58518	4.11327	2.55577	4.35377	5.31259	3.5155	3.96848	5.3162	4.67271	7.17412	4.11763
82_C1	4.51893	3.70917	11.8769	3.74277	4.43018	7.42358	9.2539	5.62551	4.13385	4.22344	5.82793	4.444	8.76052	3.86365	3.34349	5.28534	4.77974	11.9761	6.76412	4.8357	4.49413	4.27396	3.85545	5.62875	3.84359	5.71544	6.19029	4.50522	6.05908	4.06962	5.52851	4.77054	5.08186	6.97226	5.53382	4.00948	4.0628	11.5815	3.07327	3.76649	3.61074	5.19229	4.60167	4.18391	3.93578	5.69608	5.40483	7.04326	4.41429
82_C9	3.92293	1.94594	11.9909	3.67407	4.54314	8.05438	9.15409	5.18156	4.20072	3.65691	6.73502	4.93421	8.71029	4.72817	4.01874	5.94668	4.77089	12.1124	7.42024	4.82058	4.59271	7.13887	4.33945	4.65336	5.04668	5.72687	6.92156	5.12213	5.22504	4.14368	5.94305	3.4906	3.99608	6.23479	4.64838	4.21547	4.84402	11.3819	3.3606	4.34253	3.64232	4.55864	4.93284	2.66836	3.48246	5.93774	5.41618	7.08027	4.565
82_H6	5.54332	3.77633	12.0447	3.76165	3.35647	7.89561	9.14166	5.11302	4.69182	3.41506	6.79945	5.29013	8.60343	2.92888	3.35775	5.60622	3.97044	11.7997	6.83418	5.05754	5.01443	4.54628	5.2512	4.89772	3.40002	6.14142	6.03631	3.77292	5.96201	3.96757	5.71635	4.77465	5.46466	6.92756	4.89499	4.67653	4.31875	11.2567	3.12516	3.22145	3.97063	4.6667	4.95678	4.44355	3.84069	5.75818	4.29726	7.00017	4.11757
86_A1	5.67181	3.50049	11.5741	4.15078	4.02223	6.88791	9.32013	5.3907	4.04502	3.63755	5.93859	4.94547	8.32933	3.70652	4.75108	5.43702	4.84982	11.6443	6.83632	5.41624	4.7222	2.96242	4.37085	5.25445	3.04412	6.04171	6.35007	4.61586	6.08923	4.54368	5.82807	4.45001	5.47366	7.20487	5.35623	4.42292	5.13071	11.282	4.09787	3.99542	3.17438	4.40974	4.61101	4.06754	3.54264	5.65175	5.15078	7.43175	4.06047
86_A4	4.62213	4.48364	11.9161	3.31835	4.6333	7.58881	8.97247	5.73851	4.72386	3.88221	6.88939	4.8052	9.10998	3.30985	3.93367	5.7161	4.38798	12.0713	7.33497	5.08568	4.05074	4.71811	5.68392	4.61432	4.49415	6.60204	6.58657	2.60293	6.26046	3.93675	6.04143	4.92006	5.46025	6.99458	5.39323	5.13969	5.00941	11.3283	3.20139	3.34969	3.84858	4.97971	5.33982	3.5184	5.036	6.10401	6.7785	5.9826	4.52284
86_A6	5.34205	2.84043	11.6621	3.57163	4.56331	7.75448	9.24575	5.23483	3.68977	3.68008	6.52311	5.17277	8.72308	3.6614	2.73409	5.58768	4.18297	11.8478	6.64769	4.65991	4.66365	5.66698	4.47712	5.42549	3.48515	6.06921	6.36851	5.02948	5.97254	4.49587	5.94043	4.12706	5.06758	6.9038	5.38907	4.78439	5.33359	11.3045	2.79877	3.68402	3.4254	4.8313	4.8594	4.51458	3.3875	5.40729	4.61549	6.97008	4.19665
86_A7	4.76247	4.53395	11.7566	3.38654	3.59448	7.93218	8.63994	5.41443	3.84898	3.29319	6.10829	5.08239	9.07951	3.54331	4.2577	5.41978	4.60926	11.8811	6.63045	4.48235	3.75209	6.80782	4.50858	5.70111	3.51448	5.38626	5.99333	3.70041	5.86601	3.99043	5.34584	4.8129	4.76771	6.68721	4.67814	4.77667	4.50754	11.095	2.85038	3.62937	3.81823	4.2886	5.17561	3.60244	3.01706	5.81371	5.25671	7.01984	3.90868
86_A9	5.03802	4.56996	12.0529	4.30883	3.99198	7.80141	9.32023	5.27978	3.56037	3.56315	6.98514	4.81404	8.60047	4.60834	4.19832	5.84001	4.57683	12.1726	7.23097	4.862	4.90981	6.74315	6.49725	4.88568	3.78815	5.63249	6.23908	4.13634	5.86979	4.64491	5.49748	4.37774	5.11842	7.1646	5.14112	4.53431	4.57159	11.5351	3.01803	3.29982	4.03296	5.09974	4.57744	5.19274	3.64206	5.76628	3.74744	7.87401	3.63895
86_B1	5.02103	3.27057	11.8059	3.78863	4.18316	7.43664	8.88133	5.27998	4.36651	4.51876	6.34838	5.35024	8.3714	3.36701	4.19814	5.67472	4.46317	11.8459	7.21185	5.10287	4.88759	4.17181	4.34703	5.66393	2.83492	6.22777	6.25158	4.71638	5.82579	3.78981	6.10598	4.85633	5.53989	7.07838	5.37527	4.8857	4.68073	11.4447	3.4559	3.57638	3.67041	4.69505	5.19478	3.81023	3.73798	5.91301	4.88666	7.5167	4.34856
86_B4	5.23979	3.51688	11.7919	4.45724	4.6573	7.48947	9.30601	5.51623	4.4397	3.83349	6.44195	5.24175	8.76478	3.57749	3.67336	5.58492	4.43829	11.7983	6.95608	4.9379	4.68509	3.74925	4.64505	6.04276	4.04364	5.9144	6.13364	4.74321	6.29469	3.89708	5.86214	4.75188	5.19784	6.90554	4.97406	3.82823	4.94227	11.4082	3.05819	3.10418	3.47465	4.39661	4.44357	3.69213	3.31446	5.72086	4.84602	6.8217	3.30017
86_B9	5.02949	3.39107	11.7937	3.52902	4.06589	7.60648	9.342	5.68229	4.18208	2.62863	6.08455	5.19543	8.51609	4.58606	3.76085	5.46927	5.06057	11.9134	6.85284	5.43813	4.65423	5.26573	4.05003	4.68769	4.20997	5.8897	6.15892	4.53816	5.84978	4.31647	6.07025	4.16386	5.25401	7.22584	5.52967	4.00973	5.10786	11.3793	2.9345	3.29032	3.78116	4.76152	4.33189	3.8129	3.01566	6.28794	4.53258	7.1039	4.49647
86_C4	5.29597	3.1171	12.1321	4.14594	4.21495	8.0326	9.23534	5.5954	3.01267	3.96244	5.95881	5.1619	8.60271	4.18375	4.67251	5.80681	4.37101	12.1229	6.94203	4.86107	4.79029	5.34337	4.33714	5.14524	3.64155	5.80108	6.50113	4.41543	5.97844	4.13226	5.09872	4.51155	5.6675	6.44197	4.84104	4.8146	5.17751	11.6952	4.09104	3.94547	3.45054	4.3769	4.93937	4.58547	4.064	5.55285	5.14844	6.94828	4.81903
86_C7	4.7511	4.88937	12.1963	4.398	4.22292	7.77505	9.28954	4.81089	3.36328	3.56659	6.49541	4.73939	8.8737	3.23681	3.39166	5.97316	4.12805	12.0702	7.16916	4.64193	4.96023	6.40335	4.94596	5.91305	3.95164	6.34184	6.16547	3.23925	5.96476	4.16127	4.94226	4.6253	4.96315	6.64199	4.98243	4.93713	4.6345	11.2214	3.59141	3.41379	3.51044	4.05563	4.86188	4.22994	2.73624	5.52859	5.00335	5.88062	4.11955
86_D12	4.95601	3.83416	12.3722	4.31093	4.14604	7.39931	8.96337	5.2416	4.87522	3.86897	6.4049	5.07186	8.95348	3.29831	3.37651	6.15451	3.85643	12.1684	7.16708	4.5067	4.29141	6.72501	4.16245	5.16358	3.94264	5.81144	6.23625	4.34941	6.18049	3.37151	6.03775	4.17543	4.85489	7.09324	4.56115	5.16503	4.22345	11.0593	1.83295	3.79155	3.93486	4.13287	4.35688	3.86904	3.06633	5.71096	3.10204	7.1641	3.70919
86_D1	5.23589	3.38526	11.7234	2.9052	3.6424	7.46903	9.21956	5.3586	3.90042	3.50708	5.76408	5.67602	8.64644	3.08105	4.623	5.4443	3.60348	11.8704	7.05977	4.80368	4.49418	6.02472	4.08536	5.22576	3.6329	5.49441	6.6841	4.6306	6.02068	4.26863	5.66982	3.78754	5.40424	6.60002	5.04411	4.54465	4.63073	11.463	4.07807	3.58575	2.05385	4.30617	4.48652	3.89924	2.17639	5.43057	4.19595	7.10671	3.81016
86_D5	4.83168	2.46288	11.913	3.3328	4.37536	7.62816	9.1491	4.74361	3.72764	4.25127	5.83493	5.07299	9.08516	3.51963	3.76875	5.67785	5.19602	11.9303	6.88585	5.07992	4.39887	4.66381	4.36204	5.43513	3.84481	6.12877	6.74104	3.61646	5.43976	3.8722	5.18866	4.48093	5.45301	7.17407	4.43838	4.55642	4.39413	11.5255	3.77283	4.40904	3.39409	5.0169	5.19341	4.32116	3.16519	5.87046	4.57394	6.49952	3.17908
86_D8	4.03873	4.04919	11.7219	5.10932	4.61131	7.84746	8.55715	5.67023	4.52025	4.7886	6.64133	5.06211	8.3089	4.32225	5.20008	5.42489	5.32924	11.8336	6.68736	4.65317	6.07362	3.96391	4.74597	5.63724	4.46571	5.79485	6.73805	2.204	6.04373	3.65115	5.899	4.61218	5.50268	6.68426	4.85539	4.96817	4.5579	11.189	4.25456	4.74149	4.32911	4.5684	5.16183	5.0177	4.46067	6.38476	6.16794	5.73218	5.05984
86_E9	5.01916	2.54585	11.8679	3.88394	4.36463	7.522	9.08013	5.14483	4.19242	3.58484	6.38899	5.41505	8.66075	3.6642	3.71275	5.76411	4.14643	11.9526	7.22203	5.17879	5.1145	6.87816	4.66555	5.08358	3.26211	5.4425	6.40556	4.87724	6.18237	4.08362	5.30046	3.89628	4.86588	6.68626	5.28803	4.6154	5.0421	11.4229	4.21192	3.60179	3.40555	5.23428	5.09409	4.6121	3.14441	5.65661	5.35826	7.08217	3.29877
86_F5	5.45884	3.1337	11.8012	3.78635	4.38339	7.45446	9.27452	5.05563	3.90521	4.13387	6.71646	4.37717	8.86035	4.46153	4.02901	5.9053	4.36088	11.77	6.94087	4.64951	4.94698	5.22358	4.44783	5.1895	3.55096	6.18518	6.26773	3.84233	6.16462	4.16722	5.73031	4.80442	5.09189	6.78489	4.87216	5.01461	5.00218	11.4523	4.1238	4.3243	3.47349	4.70464	4.58539	3.76918	3.28621	5.77111	5.01657	7.04761	3.89043
86_G4	5.45856	3.05833	11.8182	4.24795	4.10797	7.39007	9.39505	5.57598	3.3761	3.68541	6.36831	5.34966	8.59654	4.4974	4.39914	5.46758	4.58543	11.9936	7.27743	4.34916	5.00199	4.26731	3.96166	5.55444	3.24817	5.71007	6.29428	3.89483	6.29887	3.71173	5.50348	4.26929	4.63033	7.06134	5.71251	4.9082	4.27096	11.3103	3.28239	3.76485	3.36183	4.56065	4.65557	3.79331	4.08813	5.63135	5.24494	6.99277	4.52537
86_G6	5.2889	3.25833	12.0168	3.73571	3.84553	7.82576	9.25916	5.35368	4.69753	3.67528	6.58481	4.89063	8.60328	3.7613	4.42828	5.61921	4.45137	12.1433	7.15678	5.22171	4.8752	6.2163	4.86201	5.73582	3.36251	6.13708	6.41772	4.2404	6.07662	4.36516	5.73871	4.79319	5.53574	7.19516	5.0395	5.06053	4.89265	11.429	3.3024	3.85787	3.92884	4.6938	4.96999	4.89507	4.35885	5.18519	4.84533	7.20927	4.39069
86_H7	5.05801	3.78359	12.0478	3.08989	3.90298	7.96187	9.2195	4.94286	3.80527	3.06407	6.60451	4.61494	8.58826	3.20992	3.76094	5.6335	4.62915	11.8075	6.67899	4.23302	4.58137	7.8288	4.47179	5.6359	3.8636	6.2466	6.23757	4.85978	5.67218	4.7317	5.46391	5.18792	4.93605	6.80877	4.74557	4.70863	5.00325	11.0792	3.8716	2.33993	4.47388	4.78124	4.8219	3.88745	1.94739	5.53104	4.71609	7.25912	4.54998
86_A12	4.40544	2.53973	11.8523	3.64999	4.7045	7.41259	9.29548	5.67552	3.49558	3.23331	5.93404	4.8502	8.77754	3.39162	4.01975	5.14379	4.19684	12.0184	6.78789	4.99936	4.07756	6.05916	4.01943	5.67735	3.10389	6.18427	6.3232	5.00412	6.29395	3.4734	5.85492	4.47847	5.33159	7.02879	4.87114	4.73516	5.26651	11.2558	3.31641	4.07554	3.49126	5.14751	5.62137	4.14494	3.71037	5.39369	4.86059	7.20445	4.41335
86_A5	4.96652	2.73195	11.4712	3.99292	4.26257	7.37592	9.35899	5.47338	4.19372	4.20468	6.52548	5.13975	9.10591	4.42196	4.26362	5.21781	4.30611	11.7377	6.94487	4.84511	4.62125	4.62361	4.90905	5.34927	3.14681	5.90091	6.41442	4.69497	6.35409	4.46531	5.18225	4.7832	5.15193	6.88488	5.23229	4.98874	4.55083	11.4424	4.93922	4.02213	3.57109	4.13474	4.73575	3.54401	3.51997	5.89254	4.92257	7.25541	3.52046
86_A8	4.83091	4.04378	11.5078	4.18693	4.658	7.12646	9.31265	5.16413	4.10117	2.79451	6.43931	5.0865	8.7696	3.58622	3.98401	5.32738	5.39987	11.7536	6.6788	4.57069	4.35563	4.67126	5.3752	5.56099	3.15774	6.08742	6.42012	4.37806	6.375	4.65664	5.83556	4.97514	5.52108	7.46798	4.97832	4.57092	5.15034	10.9838	2.14901	3.09975	4.14516	4.89094	4.62982	4.30852	3.78464	5.71175	4.50081	7.17003	3.6877
86_C12	5.32629	4.21085	12.1507	3.31142	4.24482	8.1857	9.12631	5.32536	3.91107	3.84983	6.54633	5.47164	8.51622	3.14486	3.12709	6.00249	4.01654	12.0965	7.01234	4.71516	4.53346	6.5885	3.8164	5.37333	4.08831	6.10852	6.65513	4.52917	6.41635	4.29367	5.98303	4.57372	5.76938	6.25127	5.14848	5.27047	4.43419	11.4124	2.97394	4.10243	3.95359	4.80792	4.83272	3.85005	4.53226	5.49466	5.12909	6.83658	4.09163
86_C1	4.85843	3.35687	12.0986	3.32345	3.41086	8.07372	9.31067	5.10381	4.24119	3.7808	6.64784	5.13574	8.75022	2.72954	4.585	6.04718	4.34869	11.9053	6.64238	4.84161	3.79785	6.48744	5.10984	5.15764	1.91707	5.87181	6.02884	4.76295	5.74651	4.08793	5.35549	4.29945	5.25101	6.73215	5.02891	4.67356	5.02035	11.3131	3.20665	2.97096	3.47169	4.63322	4.77377	4.26158	4.12856	5.97346	4.07374	6.93555	3.43977
86_C8	5.67573	3.62656	12.0924	3.08149	4.26713	7.51595	9.43169	5.67075	4.23455	4.42695	6.95024	4.16801	8.60837	4.03071	3.84538	5.89639	5.08208	11.8753	7.10667	5.16523	4.86482	5.72831	5.53865	5.05668	2.97619	6.21062	6.665	4.32271	6.10641	4.70933	5.51166	4.65664	4.88892	6.35415	5.65952	5.15856	4.26631	11.7059	3.45289	4.07995	3.64442	4.5439	5.22104	4.00143	3.7788	5.81945	4.83382	6.15821	4.11058
86_E10	4.79482	3.42221	11.9794	3.11074	4.65794	7.53341	9.25806	5.23981	4.7399	3.23331	6.24944	5.14777	8.48285	3.51945	4.25298	5.80421	4.76923	12.0134	6.9962	5.22453	5.13997	4.83751	3.80629	5.60954	3.17907	6.1342	6.77401	4.99549	5.99721	4.80251	5.62955	4.53276	5.67305	6.58258	4.74692	4.33284	4.03463	11.4713	3.92944	3.57753	3.7034	4.579	4.58635	4.51678	3.24458	6.0018	4.5527	7.34944	4.62585
86_F2	5.32511	2.8052	11.9893	3.06558	4.27248	7.35382	9.09157	5.45012	3.44974	3.97547	6.42756	4.82974	8.77161	3.47305	4.28789	5.29482	4.9701	11.9607	7.00411	5.16491	4.66378	4.98194	4.66963	4.89762	3.4329	6.30132	6.47065	3.96193	6.05985	3.92723	5.76131	4.10143	5.37985	6.59392	5.00339	5.03904	4.65291	11.3856	3.60221	4.7405	3.38268	4.93155	4.54139	4.70026	3.92995	5.33139	4.6794	6.80628	4.73594
88_A5	5.20299	3.33379	11.9061	3.9213	4.32399	8.10209	9.06872	5.52139	3.71038	4.17444	6.93796	5.19905	8.5397	4.45109	4.96611	6.29896	4.69997	11.9369	6.91223	5.03202	3.87707	5.63036	4.13292	5.45462	0.949296	6.14557	5.75951	4.77024	6.24534	4.18261	5.42798	4.31182	4.98646	6.55916	4.43871	4.30425	4.68595	11.4309	4.12048	4.55775	3.8022	5.13327	5.23832	5.24933	3.08584	4.88287	4.73524	7.2762	2.86529
88_B12	4.82391	3.65406	11.692	4.17133	4.70045	7.47834	9.31094	4.67623	3.95682	3.83512	6.47295	5.0516	9.28442	3.99488	0.775557	5.71	4.3317	11.8637	7.00168	4.18634	4.84004	4.54802	4.92432	5.90995	2.59735	6.08391	6.56105	4.29956	6.27616	4.59896	5.42449	5.09756	5.29415	6.96526	5.88761	4.94227	4.60889	11.2414	4.22037	3.74552	4.01455	4.88932	4.48925	4.43941	3.94484	5.55493	3.15123	6.79183	4.18048
88_B4	5.73832	2.27591	11.9327	3.45681	4.66792	7.60182	9.33016	4.8368	4.25647	2.95354	6.00928	4.27782	9.03945	3.47255	4.0581	5.55682	4.99826	12.0895	7.17091	4.47635	5.11174	6.04611	4.83598	5.42291	3.86456	5.60218	6.39411	4.19422	5.51306	4.41727	5.87399	5.37949	5.80065	6.6252	5.55163	4.86479	5.51958	11.6853	3.61905	3.65434	3.58796	4.20623	5.11404	3.66831	4.09642	5.45398	4.25929	6.59337	4.34313
88_C8	5.24494	3.95458	11.9789	4.38499	3.54539	7.60858	9.10554	5.71485	4.6119	3.98151	6.65972	4.7882	8.48126	3.93883	4.14645	5.30693	3.7218	12.0323	6.5298	5.36377	4.86443	6.30288	3.84068	5.38946	3.96827	6.28038	6.46271	4.81511	6.18005	3.99691	5.64637	4.66267	5.25055	7.68003	5.07555	3.98831	4.76665	11.1809	3.06522	3.13342	4.05727	4.27875	4.86896	3.49513	3.91924	6.37994	4.90859	7.47497	4.19027
88_D5	4.88669	4.2829	11.7691	4.15715	4.73861	7.37515	9.35908	5.57205	3.93524	4.09725	6.12996	5.11095	8.31174	3.65082	4.84471	5.60937	4.02016	11.89	6.94586	5.14386	4.90737	6.21699	5.08367	5.24971	3.33044	5.78723	6.68519	4.17631	6.16456	3.20928	5.61193	4.32831	5.33871	6.93309	4.78284	4.66517	4.69452	11.143	2.7168	4.68162	4.06862	4.24762	4.84528	4.04675	3.03813	5.43322	5.36592	6.66867	3.93464
88_E10	5.54151	4.14623	12.0188	3.05369	3.86825	7.79001	9.42713	4.83371	4.11654	2.97671	6.16109	5.17427	8.57774	2.82354	4.22615	6.02059	4.39472	11.8486	6.95962	5.04353	4.44445	5.4478	4.36334	5.03398	3.49953	5.83831	6.51157	4.15649	6.10648	4.57693	5.55408	3.40462	5.51408	6.27734	4.95373	5.01337	5.50073	11.2924	2.47974	4.04471	3.2564	5.1345	4.44153	4.66539	2.97215	5.88238	4.24312	7.25011	4.88552
88_E4	5.58109	3.52297	11.7064	3.93315	4.44302	7.20263	9.12798	5.93913	4.17758	3.53017	5.73591	5.11211	9.04007	3.23546	4.35147	5.32369	4.35137	11.7364	6.95671	4.19508	4.00164	5.39112	4.84177	5.31323	3.70147	6.1465	6.59104	4.89633	5.86254	4.4033	6.21337	4.45927	5.47398	7.19035	4.23402	4.72654	4.97025	11.0989	3.68467	3.09201	4.00781	5.26469	5.49059	4.31159	3.50863	5.88546	4.70673	7.20083	4.58454
88_E5	4.58624	2.24749	12.1889	4.05361	3.89818	7.99469	9.19016	5.05402	2.89522	3.03881	6.53646	4.9133	8.75274	4.20057	4.08261	5.68905	4.03186	12.1375	6.87534	4.79253	4.93007	6.03585	4.99549	5.46898	3.92625	6.04349	6.21057	3.37028	5.61149	4.46596	5.50995	4.43379	5.4863	6.66781	5.30285	5.12949	4.47011	11.4561	3.70921	3.83871	3.30589	4.98591	4.89539	3.09934	2.21698	5.61406	4.57729	6.71536	3.4982
88_F5	5.19337	3.5024	12.0398	3.30475	3.90714	7.59219	9.31389	5.85152	4.39865	4.18645	6.43901	4.92568	8.69663	4.13979	3.68349	5.57827	4.66378	11.927	7.06651	4.70871	4.41967	5.91243	5.41425	5.22051	3.83487	5.80551	6.50567	4.18707	6.00626	4.08507	5.47228	4.65458	5.17965	6.81629	5.21	4.94868	4.451	11.3936	3.44128	3.32768	3.04083	4.79909	4.14116	4.35206	3.70746	5.59032	5.2244	6.70999	3.0855
88_F6	4.97225	3.67782	11.9027	1.86358	4.37124	7.85957	9.11872	4.17636	3.48409	4.1292	6.49046	4.66371	8.30572	3.8889	3.72765	5.64121	4.60805	11.8361	6.8626	4.71383	4.05384	7.36908	3.85542	5.43021	3.72986	5.8833	6.21647	4.19549	6.40128	4.22747	5.22882	4.40791	4.97385	6.80841	5.26407	5.24227	4.73414	11.4288	4.20221	3.62764	3.47044	4.19249	4.85011	3.9397	3.8586	5.53789	5.19778	7.43438	4.1622
88_H1	3.99047	3.38184	11.585	5.19342	3.60096	7.18296	8.84429	6.17653	4.42951	3.51843	6.79211	5.0425	8.56991	3.80343	5.27044	4.86836	4.89419	11.7532	6.64932	5.75772	6.25477	2.70621	4.73831	5.70952	4.94791	5.67834	6.56109	3.24091	6.20949	3.71861	5.77874	4.6867	5.81193	6.80945	4.71475	4.93163	4.58467	11.1517	3.48642	4.90413	3.89354	3.90234	5.16048	4.71082	4.78977	5.83484	6.28234	6.96674	4.02657
88_A12	5.01891	3.93228	11.8952	4.176	3.82048	7.16434	9.194	6.16772	4.55912	3.19136	6.02778	5.43465	8.82422	3.3574	3.53948	5.69072	5.07366	11.9434	7.12236	4.91335	4.89152	4.51296	3.9686	5.43436	4.5228	6.243	6.61271	4.44385	6.285	4.42261	5.71158	4.34264	4.98932	7.37548	5.21127	4.07816	4.22495	11.449	3.75356	3.24461	3.77551	4.88476	4.45068	3.7686	4.33845	6.6414	4.72491	6.93602	4.74366
88_C4	4.97156	3.42841	12.102	3.56174	4.66549	7.68547	8.90022	4.95368	3.62051	4.38062	6.6508	5.03468	8.70625	4.05783	4.42045	5.68046	5.0318	12.1904	7.001	4.61065	4.58671	3.79168	5.24705	4.93927	3.83974	6.66006	6.57386	3.34581	5.93897	4.26036	5.61181	4.59618	5.15123	7.08295	5.46569	4.62881	4.33723	11.4341	3.68818	2.71404	3.55652	4.44565	5.03106	4.4184	3.69103	5.65247	5.64816	5.87576	4.59025
88_D7	4.92333	3.58769	11.7818	3.23197	4.56384	7.85586	9.22693	5.26159	4.15868	4.18198	6.55763	5.72175	8.75131	2.78157	4.548	6.01399	4.60171	11.8809	7.45959	5.34614	4.10251	6.62253	4.50668	5.04104	2.6419	5.62409	5.81026	5.4871	5.92534	3.79261	5.94568	4.49614	4.24992	6.25565	4.88524	5.13702	5.07533	11.5889	2.24128	3.4795	2.92829	4.74189	4.70299	4.1261	2.51499	5.78657	4.76597	7.25481	4.18019
91_B8	5.10913	3.08792	11.8024	3.96744	4.24971	7.79878	9.1675	5.65199	4.01919	3.82187	6.22939	4.57733	8.7997	3.85142	4.21406	5.4287	4.16037	11.8834	6.76791	4.70271	4.84836	5.7967	4.20326	5.26606	3.46118	6.39782	6.64548	4.00866	6.23969	4.59479	6.30072	4.22875	5.16256	7.0608	5.07537	4.27178	4.74002	11.4642	3.32702	3.83195	3.49183	4.89402	4.70276	2.74995	2.69424	5.87728	5.05384	7.34762	3.42256
91_H6	4.65838	4.32883	11.5282	5.33241	4.28122	7.69655	8.76537	5.17915	4.20798	4.0833	6.45371	4.4176	8.63245	4.49799	5.02721	5.31956	5.10333	11.7655	6.85578	4.96106	5.92464	4.7069	4.82353	5.32789	4.9377	5.55153	6.71644	2.66161	6.32769	4.14684	6.11592	4.87113	5.74545	6.37597	4.87249	5.2793	5.08903	11.1112	4.97798	5.55186	3.98845	4.46176	5.40452	5.30026	4.60439	6.51577	5.77018	5.88793	4.13624
91_A10	5.42221	2.81068	11.8255	3.12376	3.94336	7.52924	9.03474	5.95443	4.09633	3.81366	6.42484	5.34357	8.45907	3.90692	3.18763	6.0117	5.06862	11.9507	6.87145	5.18214	5.17331	7.88641	3.98674	5.40919	3.33255	6.24411	6.58361	4.41713	6.08721	4.09255	5.92557	4.97046	5.43285	6.99723	4.77895	4.81941	5.65895	11.1059	4.0227	4.29071	4.07687	4.51665	4.98262	4.10875	3.81984	5.26707	4.67854	7.34562	4.04879
91_A7	4.76766	3.42096	11.9818	1.96464	4.05512	7.62371	9.08212	5.58909	3.84854	3.18709	6.25	5.3445	8.54311	2.90225	4.47955	5.73127	3.9174	11.972	7.02161	4.9857	4.38327	5.81485	4.71538	5.20461	2.80002	5.83559	6.17965	4.50137	5.90714	4.76448	5.54306	4.84491	5.26713	7.13903	5.16475	5.03287	4.70758	11.3716	3.91325	3.34706	3.56326	5.36178	4.66141	3.54841	3.30032	5.67917	3.93778	6.89986	4.3763
91_D5	5.27642	3.24653	12.1874	3.66202	4.69467	7.94026	9.38098	5.51877	3.7108	3.80451	6.04759	5.25967	8.70864	3.34823	3.3489	5.6739	4.70849	12.1079	7.22726	5.02231	4.29099	4.66847	4.8983	5.35527	3.28967	6.01701	6.18251	4.60331	5.98331	4.00263	4.76352	4.89914	4.94121	6.49471	5.52685	4.5672	5.44488	11.62	3.5226	4.14209	3.74417	4.66387	5.20586	4.1903	3.64382	5.86055	4.72867	6.31762	3.94862
91_F10	5.90691	4.19101	11.9002	3.73675	4.39185	7.26279	9.1218	4.71978	4.46556	3.82726	6.27607	4.77533	8.96272	3.5946	3.9208	5.94999	4.64027	11.7507	6.86003	4.33596	4.50115	5.59947	6.1216	5.50396	3.86956	5.85653	6.09063	4.61297	5.66576	3.85868	5.5046	4.95073	5.29462	6.81072	5.39747	4.84728	4.84055	11.1599	2.41264	4.16119	3.43023	5.1114	5.02038	4.51105	2.79055	6.25618	5.14278	7.9134	4.16755
91_F8	4.91627	3.99611	11.9172	4.31232	3.59392	7.3386	9.37162	4.98123	3.28773	3.39488	6.65622	5.23904	8.64473	3.30015	3.69168	5.76208	4.11885	11.9991	7.03528	5.26956	4.60881	5.21633	4.25762	5.31852	4.02608	5.96158	6.49303	4.59775	6.14349	4.10218	5.95486	3.68558	5.16401	6.72448	4.43497	4.86819	4.40255	11.4145	3.3811	2.32168	3.67868	4.3408	4.35871	4.55728	2.15925	5.01724	4.68041	7.29084	4.66575
91_G6	4.85349	3.128	11.8589	3.68292	4.68452	7.89526	9.28239	5.42459	4.23981	3.9226	6.65038	5.13439	8.62342	3.93268	3.97611	5.79972	4.53833	11.7909	7.05076	5.11417	4.44199	5.48788	4.0516	5.25973	3.62584	5.62904	6.11823	4.59096	6.05489	3.98921	5.34835	3.89111	5.2368	6.83888	4.66638	5.02646	4.485	11.2286	2.74363	3.25122	4.12979	4.57146	4.7059	3.88961	4.42796	5.71704	4.75872	6.76293	3.89042
91_H4	4.64527	3.17746	11.7195	3.73795	5.07632	7.45381	9.43102	4.86286	4.00858	3.54915	6.2544	4.95203	9.10551	3.87578	4.29889	5.43111	4.30694	11.9155	7.04543	5.10652	4.4913	4.57161	4.62453	5.41068	3.73993	6.24261	6.38737	4.79928	6.02016	3.79891	5.5497	4.22518	4.92591	7.07622	5.40573	4.70578	3.87149	11.3122	4.30615	2.92032	2.93103	4.21316	4.58913	4.50395	4.03544	5.41504	4.71817	6.70919	4.09557
91_H5	4.92682	3.56133	12.207	3.9537	3.25429	7.52793	9.16086	5.50069	4.3374	3.86397	6.7582	5.27817	8.57865	3.78759	4.31279	5.31225	4.73959	12.1971	6.917	4.09407	3.96891	4.91854	4.56637	5.52822	2.1705	6.13695	6.50006	3.7632	6.08923	4.33397	5.43017	4.61994	5.33003	7.0866	5.37559	4.15369	4.34853	11.7655	1.9847	3.3574	3.227	4.36974	4.74002	4.2768	4.01171	5.63061	4.95304	6.91716	4.15567
[truncated: 5,000 more columns]

## Sheet: Body VOOM residuals
	FBgn0052350	FBgn0024733	FBgn0040372	FBgn0023536	FBgn0023537	FBgn0029525	FBgn0040373	FBgn0025640	FBgn0025635	FBgn0001341	FBgn0003575	FBgn0025634	FBgn0025638	FBgn0040383	FBgn0040382	FBgn0025621	FBgn0015799	FBgn0015288	FBgn0025639	FBgn0002579	FBgn0026879	FBgn0029529	FBgn0025633	FBgn0040339	FBgn0040349	FBgn0040346	FBgn0040364	FBgn0029568	FBgn0004650	FBgn0024362	FBgn0024364	FBgn0024987	FBgn0024985	FBgn0027794	FBgn0024986	FBgn0000826	FBgn0024365	FBgn0024360	FBgn0025641	FBgn0028550	FBgn0026876	FBgn0040366	FBgn0025394	FBgn0001189	FBgn0025390	FBgn0003517	FBgn0025382	FBgn0027791	FBgn0026873
108_C8	4.66667	12.6964	5.99911	4.014	7.34152	4.55088	3.87349	5.98555	4.93549	4.60972	4.89838	4.96219	8.04088	4.60522	5.51713	4.50198	5.94625	6.70017	5.43024	12.61	7.9613	5.59948	6.77626	5.50955	4.69738	3.78545	5.10709	5.76357	6.20877	6.31696	6.30915	5.3516	4.95215	4.4915	6.04039	6.01793	5.73686	4.33392	5.47941	4.29205	5.35827	4.40033	5.91152	4.78072	6.25731	12.0649	3.7091	5.42031	5.65355
112_A12	4.72511	12.5517	6.64394	2.96976	7.53508	4.68294	4.29047	6.94534	5.12732	4.44091	4.67631	5.80125	8.21449	4.91751	6.05238	3.3294	5.634	7.73515	4.22562	12.3593	7.87601	5.60266	7.51808	4.41761	1.54958	3.8664	5.54256	7.21736	7.20881	5.73289	5.60566	6.03949	3.64363	3.49994	5.19114	6.45976	5.97847	4.51863	3.89718	1.7583	5.44938	3.50768	5.91529	4.50473	7.98355	12.297	3.47397	5.49896	5.36636
112_B12	4.4898	12.6954	6.99804	4.89473	7.32297	4.66188	2.32203	5.47056	4.76957	5.48719	5.14423	5.84194	8.18656	5.19632	5.95269	5.62842	6.17028	5.85901	5.62894	12.4779	7.86054	5.83596	6.74107	5.35715	2.52044	4.20889	4.83805	6.30125	6.31053	5.87937	6.63711	5.68733	4.32091	5.49789	5.98228	6.75684	6.4927	3.46193	5.84167	5.77914	5.55406	5.41615	5.7116	3.90135	6.627	12.0845	4.59177	4.35987	5.70636
112_D7	3.96543	12.786	6.09723	4.21255	7.13131	5.01107	3.36102	5.90837	4.05527	2.08438	4.75545	3.57664	7.48484	5.53407	5.52451	3.7936	7.14879	6.54652	5.96844	12.8494	7.96101	6.08904	6.9984	4.92441	4.45205	2.70139	4.14803	2.27773	6.45395	6.10408	6.78947	5.96761	4.85686	4.32682	5.66198	5.94688	5.4588	5.15046	6.13783	2.70203	5.33055	4.29448	6.46533	4.23846	2.70136	11.9716	2.89045	5.91336	5.60055
112_E12	5.38642	12.2578	5.45084	5.29983	7.38375	4.74798	3.25476	5.45171	5.40421	4.07574	4.61545	4.94641	7.20187	5.05342	5.18693	4.9598	6.32396	6.7602	6.37025	12.576	7.52972	4.52438	6.77857	6.02548	5.2777	1.74714	4.8349	5.84503	7.26048	6.90757	6.52389	5.43523	6.33052	5.2937	6.05418	5.96706	5.16244	4.03772	6.12369	4.39328	4.75863	3.41227	6.96685	5.23851	4.30697	11.9163	4.57937	5.5155	3.50003
112_F8	4.32477	12.2793	6.91022	4.40734	7.24097	4.39172	5.12241	5.2813	5.44388	5.03049	5.71727	6.34478	8.28686	3.89083	6.37114	5.58206	6.52328	6.29923	6.16874	12.4862	7.52002	4.79003	7.42323	5.96851	4.6184	5.38105	3.96761	1.73964	7.05428	6.70222	6.76879	5.58321	5.02078	4.88827	5.58798	5.45557	5.16032	4.39393	5.93744	5.24233	4.78728	3.86233	5.8576	4.33693	3.28475	11.2075	2.86221	5.19809	5.51738
112_F7	4.43313	12.8278	6.85469	2.25665	6.83379	3.51905	2.85388	6.32334	4.18526	6.08997	4.90356	5.38984	8.28026	5.0476	5.00581	4.1557	5.80497	6.08703	6.58843	12.5986	7.92921	6.33605	6.24305	5.42058	4.06845	1.69189	5.8251	3.44155	6.74527	6.20115	6.58201	5.36722	4.30367	4.9077	6.98215	5.20073	5.00569	4.55438	4.99394	4.59699	6.022	4.14649	6.75446	4.72539	6.79821	12.0748	4.52699	6.17395	4.75453
112_F6	6.1741	12.8118	3.62778	3.31851	7.36623	3.45605	1.44443	6.2753	5.00059	4.53134	4.29381	5.02959	8.21038	4.5195	4.69052	4.72873	5.79526	6.56637	5.23427	12.6407	7.8901	6.07901	6.63994	6.0533	5.9565	5.09282	4.61337	7.82376	5.55399	6.62865	6.60822	3.95776	5.07286	3.79438	6.19902	6.12481	6.41998	4.28102	6.22635	3.27242	5.27702	3.50198	6.52586	4.86217	7.15051	12.2156	2.66616	5.66267	6.33588
112_G12	4.31924	12.2719	7.37542	4.95784	6.79095	4.39781	2.85722	4.0188	5.35392	4.89484	5.15096	4.15148	8.05172	2.78104	6.33646	3.0402	6.23924	6.49358	5.53642	12.0171	7.42576	5.69942	7.58946	4.78584	2.85867	3.79574	2.9939	4.76501	6.69385	6.57781	6.62017	5.87391	5.06264	5.16006	5.36667	6.70985	6.21638	4.12879	6.21137	2.63349	5.59858	5.00469	6.27153	5.10281	3.31258	11.0872	3.65728	6.03515	5.84208
112_G8	3.7247	12.9998	4.25185	3.83696	7.08558	5.32048	4.6382	6.58316	4.91281	4.71399	3.08103	4.48837	7.88092	5.33783	4.26504	4.60959	5.79087	7.21788	4.69122	12.9569	8.18903	4.91542	6.0644	4.63496	5.06613	3.94771	5.19674	7.89233	5.75204	6.01933	6.496	4.32314	4.20079	3.5687	6.09316	6.58578	5.48437	5.0766	4.02842	4.88847	5.68895	4.36282	4.6111	3.874	7.70333	12.4311	5.04861	5.33063	7.06933
112_H3	4.4577	12.9315	5.26031	4.63061	7.2271	4.7956	4.50574	6.44375	4.23833	3.81916	4.75301	4.55521	8.44006	4.1533	6.12517	4.23631	4.44959	6.83722	5.11653	12.8327	8.2282	6.04761	6.93764	5.31336	5.27609	4.44154	5.16447	4.63339	5.27413	6.35412	5.87837	5.15876	5.66109	5.06885	7.02774	6.39162	6.22481	5.22139	5.83904	3.34811	5.70884	3.7783	6.09724	5.8713	7.45776	12.4569	0.789295	5.43441	5.69402
112_H2	4.23047	13.0733	6.21864	3.96303	7.20035	5.48499	4.42438	6.52765	4.84995	5.32186	5.63317	5.11194	8.00737	4.17905	4.00839	4.07101	5.71843	6.53798	5.44758	13.0776	8.61756	5.84638	6.53209	5.67593	4.40533	4.95628	5.33759	5.6383	6.12871	5.75444	5.29844	4.80777	5.00029	5.52762	6.47813	5.35421	5.6617	4.52093	5.87407	5.5188	5.01756	5.36495	5.2763	4.75071	6.93873	12.099	5.12253	5.22798	6.13561
112_H1	6.09768	13.1806	5.43581	4.66169	7.38447	4.41219	4.7151	6.80238	4.86447	4.97775	5.54824	4.58368	8.53803	4.68074	5.39552	4.49504	6.16605	7.26706	5.49771	13.0755	8.47655	6.20983	6.84233	6.25041	5.62511	2.22246	5.89181	6.25282	5.96168	6.4473	6.36226	6.13705	5.72059	3.48027	5.88666	5.94743	5.0888	3.15276	4.75399	2.40509	5.78283	6.20019	4.63875	4.81197	5.43275	12.385	4.09301	5.30935	6.23112
112_H12	4.14808	12.6882	6.00787	4.01421	7.44362	4.69203	4.3172	6.56861	4.79168	4.369	5.07576	4.53495	8.14152	5.30434	5.4872	4.35023	5.59765	7.32492	4.82588	12.7191	7.83006	5.83507	6.22099	5.44163	5.51836	3.87112	5.33939	8.0364	6.04715	6.65992	5.9539	4.59649	4.90745	4.90115	5.75033	5.96006	5.45281	4.17437	4.59573	4.91144	5.31122	4.96617	5.93739	4.4308	7.82705	12.5443	3.88577	5.49177	6.10081
112_H11	4.82025	12.3867	6.86074	4.50893	7.72867	4.76062	3.2391	5.71815	5.21876	3.90969	5.17449	5.31426	7.70805	4.63617	4.80894	4.73543	5.54521	7.24984	6.02362	12.2714	7.91439	6.14389	6.98893	4.9512	5.5879	3.7791	6.00222	7.23966	6.35224	6.28959	6.03696	5.38404	4.54364	5.47624	6.77528	4.94927	5.75485	4.56811	5.30388	5.93049	4.45474	4.58389	5.4904	5.01951	6.7339	12.0897	5.6774	5.88378	4.47968
112_H10	3.84621	12.7497	5.54927	2.01854	7.51607	5.08947	4.77105	6.41019	4.51637	4.65085	4.47534	4.93345	8.23507	5.27746	5.57486	4.7388	5.475	7.13072	4.84704	12.4234	7.8854	5.68893	6.28777	5.48648	5.40685	4.98249	5.414	6.68632	4.96586	6.47686	6.55848	4.22433	5.13969	3.14191	6.00417	6.43235	5.70266	6.33504	5.75416	3.46829	5.51775	4.2063	5.73613	5.1303	7.77711	12.3747	4.306	5.19887	5.65836
112_H9	5.09147	12.3551	6.39287	4.64231	7.25648	4.59593	4.22942	5.34377	4.77513	5.40389	5.13361	5.78768	8.04379	3.89542	5.79615	4.66944	6.69485	5.85101	5.71974	12.2568	7.43193	5.12209	6.88722	5.66776	4.7563	3.92627	5.08528	5.22257	6.84791	6.4008	6.07427	5.68196	4.24828	4.27023	5.70451	6.37294	6.27694	3.27013	4.90628	5.06648	5.85313	3.98018	6.14294	4.0364	6.61383	11.6418	4.31938	4.80432	5.57763
112_H8	4.71398	12.7998	5.73099	3.23666	7.83135	3.72553	4.37248	5.88072	5.39732	5.20224	5.26047	5.13779	7.90412	4.47379	5.96043	4.6537	5.8783	6.83457	5.41947	12.5954	8.37141	5.45747	6.60107	5.79881	5.94255	4.83913	5.08044	6.17091	5.79124	6.06449	6.31542	6.14001	5.11875	4.31602	5.94848	5.90572	5.77827	4.05798	5.95175	4.6422	5.10324	3.82588	5.20851	4.89314	6.72344	12.3395	0.660294	6.02053	5.78884
112_H5	4.68536	12.708	6.83064	5.11236	7.45993	4.28616	3.54891	5.72196	5.37439	4.34329	4.8105	4.21728	7.93765	3.55559	6.11825	5.05034	5.81599	6.10456	5.04712	12.6152	8.30949	4.34455	7.02579	6.07664	4.51956	2.32717	5.48052	5.70462	5.84141	6.51047	6.44935	6.17118	5.17927	3.61006	5.40729	5.76872	5.86125	5.59628	6.34066	6.0022	5.44933	5.16268	6.71807	6.22018	6.9206	11.7217	4.18923	5.22263	5.92103
112_H4	5.0329	12.8767	5.48598	3.32338	7.75027	4.4353	5.32841	6.05031	5.49512	4.23814	4.86667	4.53517	8.02317	5.0651	6.16506	4.70984	6.20705	6.60032	4.81755	12.7606	8.01836	5.82242	6.42886	6.43146	5.84424	4.14493	6.27871	6.61911	5.72306	6.31115	6.31502	5.1439	5.75923	4.60862	6.66621	6.0511	5.81904	1.84398	5.39136	4.98948	5.14207	4.02879	5.9935	4.88499	6.59548	12.2948	3.13328	4.70399	6.13789
115_A11	4.65783	12.7428	6.10454	3.74378	7.20378	4.09969	3.83444	6.43044	4.976	4.08071	4.99622	4.51852	8.30674	4.57253	5.29415	4.48395	5.99801	7.25827	5.00234	12.5686	7.89902	6.11442	6.51267	5.51177	5.01252	1.85558	5.57901	7.05497	6.5814	6.07833	5.99599	5.12228	4.54403	5.22954	6.51049	5.66541	5.70446	3.8204	5.6027	4.33059	4.93936	3.82366	5.94695	3.89722	5.88875	12.4439	3.32351	4.9162	5.70168
115_A10	4.69025	12.6729	5.88266	4.05179	7.57619	4.04191	4.13516	5.97768	4.90093	4.78859	4.96985	4.90105	7.80253	4.57274	5.37667	4.25797	6.10829	5.93631	5.37287	12.5033	8.20228	5.83722	6.91198	5.10153	3.04834	3.83667	4.33164	5.40269	6.37656	5.90452	5.90269	5.56292	4.88841	4.27923	5.86211	6.2195	5.35593	4.84708	5.46564	3.84004	5.48591	4.79588	5.6655	3.36846	5.61746	12.0272	3.75864	5.44716	5.75184
115_A8	4.57156	13.1076	5.81182	3.32851	7.62214	4.16169	3.82527	6.01392	4.99231	4.55479	4.44491	4.68518	7.91198	4.52391	5.82906	3.33274	5.8853	6.8526	5.70875	13.1151	8.21973	5.93547	6.92677	5.41617	5.3902	4.38423	4.71529	2.67521	6.08814	6.22953	6.16093	5.1742	5.65098	4.17465	5.8104	6.25153	5.21488	3.57845	5.7026	4.49441	5.32569	5.12877	5.91416	4.88961	5.63914	12.0899	2.58641	5.21922	6.11011
115_A7	5.01901	12.8767	6.12763	4.05069	7.36453	4.85432	4.08515	6.37166	4.89292	4.68059	4.49679	5.22729	8.05289	4.97121	5.21436	4.20023	5.65895	6.64867	5.4062	12.8767	8.24475	5.32534	6.63274	5.33535	4.54939	3.70373	5.26504	5.45474	6.17733	6.30103	5.91598	5.54288	4.98544	4.55257	5.87131	5.79814	6.22835	4.34044	6.04804	4.54548	5.1903	4.43161	5.62103	4.93186	5.27325	12.2412	1.82055	5.82858	5.62968
115_B9	5.09425	13.0755	5.52883	4.61491	7.8862	4.38533	3.44344	5.74859	4.97478	5.04044	5.01539	4.56099	8.36566	4.65199	5.42554	5.10483	5.86083	7.48947	4.85992	12.67	8.37157	5.78482	6.6308	5.21195	4.78136	3.18308	5.846	6.58971	6.22992	6.41247	5.91509	5.26046	4.53928	4.26341	5.93072	6.29502	5.65321	4.63682	5.80244	3.49049	4.54619	4.25211	5.65552	5.08035	6.18634	12.4466	2.82528	5.39363	5.7593
115_B8	4.30184	12.4743	6.16418	4.10895	6.83129	4.23446	4.45101	6.24337	4.8111	5.18464	5.10806	5.04065	7.85387	5.36479	5.98575	5.26115	5.99459	6.63496	5.77501	12.6437	7.951	5.44511	6.82127	4.96486	4.74442	4.13114	5.04129	6.20793	5.80353	6.32231	6.46442	5.50341	5.05579	4.08265	6.6933	6.07158	5.58356	4.14281	5.94061	4.23115	6.03917	5.13629	5.50197	4.32668	6.17533	11.5672	3.95336	5.24832	5.86218
115_B7	4.57743	12.4577	6.1104	4.68529	7.28101	4.63846	3.60687	5.52953	5.1147	4.7888	5.20485	5.19126	8.06866	4.13517	5.40963	4.8742	6.09649	6.50167	5.58679	12.3424	7.97344	5.49311	6.76941	5.68682	4.14017	3.01244	5.79333	5.60451	6.75366	6.20765	6.09333	5.27658	4.93569	4.50283	6.07842	6.11831	5.90857	4.27826	5.74588	3.7426	5.37815	4.59665	5.97695	5.22269	6.32542	11.5889	3.32441	5.3733	5.85324
115_C9	4.75153	13.0019	5.87276	4.09031	7.12931	3.67736	3.84801	6.42369	5.00047	4.86264	4.37714	4.1083	8.14974	5.2611	5.15623	3.85949	5.35538	6.95247	5.38467	12.6921	8.2694	6.0463	6.582	4.71612	4.94261	3.97212	5.75819	7.31268	5.85888	6.16761	6.20079	4.34806	4.52447	4.59219	6.32357	5.42867	5.94031	3.96194	4.36757	4.72422	5.62772	4.40806	5.76932	4.71407	6.72729	12.23	4.59474	5.05324	5.83015
115_C8	4.87491	12.773	5.61508	4.60833	7.65786	4.75791	3.17631	5.62007	4.92199	4.54843	4.83209	5.24978	7.85362	5.01724	5.30815	4.14193	5.57666	7.03331	5.24774	12.4989	8.04087	5.73519	6.66023	4.81616	4.95299	3.60284	5.43904	7.1028	6.26466	6.32122	6.40628	4.85984	4.60015	4.84813	6.13588	6.02667	5.82939	4.26511	4.60131	3.84649	4.81643	4.21058	5.65947	5.48143	8.33725	12.0669	2.94995	5.49787	5.93472
115_C7	4.79573	12.3588	6.39061	3.57054	7.01879	4.46049	4.36046	5.47455	5.24235	4.19784	5.64318	5.35499	7.75739	4.22421	5.75417	5.16733	6.42481	6.50092	6.16144	12.3183	7.47115	4.97559	7.38067	5.67972	4.57037	4.71748	3.88592	1.38319	6.43229	6.42955	6.41163	6.07629	5.39006	4.38845	5.79745	5.88508	6.06357	4.28669	5.62431	4.5485	5.74772	4.41245	6.45513	5.00649	3.4602	11.3015	4.2888	5.74686	4.85856
115_D12	4.52972	12.64	6.128	4.53015	7.28805	4.21959	3.82942	6.30949	5.02778	5.11043	6.03549	5.13892	8.10145	4.27786	5.62828	4.76432	6.25429	7.41705	5.28096	12.5807	8.06188	5.60082	6.85525	5.87809	3.81455	3.80934	4.95506	5.64208	6.63587	6.26537	6.71496	5.51849	4.9818	4.75262	5.88718	6.82326	5.33724	4.91627	5.42009	3.90874	5.17837	4.49824	6.24955	4.76554	6.94024	12.0978	3.30374	5.89236	5.14105
115_D11	4.58085	12.8782	5.52517	4.47128	7.38847	4.56969	4.13437	6.41665	5.23035	3.9605	5.09061	4.69969	8.13249	4.37765	5.46183	5.03578	6.19018	7.16847	5.17846	12.9017	7.89184	5.8697	6.72104	5.7104	4.832	4.23416	4.99628	6.3798	5.8698	6.03864	6.39851	5.25179	4.69895	4.89877	6.62775	6.72373	5.69464	4.81214	5.13796	4.5748	5.20904	3.6979	5.93661	5.03711	6.59084	12.4711	4.29005	5.60257	5.56956
115_D7	3.92464	12.7836	5.729	4.17821	7.34535	5.21866	3.74334	5.8922	4.76513	4.61871	4.84526	4.8981	8.07181	5.37161	5.70656	4.27233	5.67689	7.14229	5.07241	12.6	7.81523	5.63188	6.40418	5.74879	5.72429	4.22011	6.3576	7.48641	6.06671	6.69001	6.11404	5.50108	4.7472	4.36788	6.21392	5.62929	5.3559	4.05437	5.00511	4.71846	4.31028	4.33131	5.86323	5.04823	6.98863	12.229	3.82779	5.24944	5.9502
115_E10	4.50408	12.6124	6.05538	3.68872	7.24855	4.45912	4.0357	5.66974	5.24732	4.48953	4.92395	5.28483	8.01487	3.99331	5.88961	4.49317	6.09461	6.77779	5.81293	12.6434	7.67125	5.74781	6.8155	5.82563	3.69453	3.7544	4.74108	5.53111	6.02027	6.17513	6.6417	5.02833	5.36811	3.91798	6.19116	6.17134	5.59862	4.84434	5.51283	3.60815	5.54582	4.37202	5.98814	4.89032	6.02022	12.0727	4.47927	5.58627	5.6587
115_E9	4.9749	12.5767	6.71939	4.35172	6.86597	4.75085	4.11332	6.06023	5.04597	4.72056	5.63046	5.3741	8.14304	3.8887	5.67123	4.41759	6.58356	6.31674	6.12184	12.5034	7.71729	5.15393	7.21672	5.98146	4.30144	2.54258	3.09379	3.81696	6.40467	6.43888	6.76937	5.68341	5.09798	4.21692	5.43166	6.42224	6.08457	4.64199	5.96401	2.87492	5.73033	4.50712	5.91128	4.86369	4.58417	11.2364	3.55946	5.76565	5.68215
115_E7	4.34748	12.6215	6.41777	4.28528	7.11787	3.93318	4.2447	5.53042	4.74036	4.49304	5.03274	5.55727	8.12635	3.55395	5.49493	4.06011	6.0299	6.32072	5.78734	12.5667	7.90589	5.88343	6.82975	6.05633	3.55251	4.44337	4.83776	4.42666	6.21098	6.76882	6.52153	5.45743	4.85664	4.46	5.95065	6.58427	5.7294	4.11963	5.58654	4.68025	5.40442	4.43868	5.33274	4.71344	6.36343	11.9661	3.95333	5.60136	5.94535
115_F11	5.00181	12.6495	6.33202	3.39556	6.92626	4.33808	3.4293	5.79423	5.30848	4.64788	4.413	5.35775	7.87417	4.572	5.6828	3.42696	5.81265	6.44285	5.46414	12.4431	7.8497	5.38447	7.03333	5.62715	4.26145	3.9214	4.93913	6.36678	6.44999	6.25417	6.34585	5.33552	4.83915	4.46646	5.81459	6.25582	5.99276	4.49576	5.97218	4.32055	5.86506	4.69008	6.10416	4.89837	5.71776	11.6918	3.95439	5.21716	5.34823
115_F10	4.84463	12.4187	5.91397	3.3036	7.54983	3.97721	4.33448	6.62743	4.8434	3.7071	5.24395	5.41693	7.95857	4.34551	5.7725	5.1414	6.09292	6.92857	5.71626	12.3586	7.77387	5.1639	6.94868	5.91456	4.74498	4.41714	5.88787	7.43008	6.42123	6.36441	6.60182	5.32726	4.98503	4.29888	5.72619	6.264	5.6018	4.797	4.58558	4.60152	5.04939	4.57988	6.34932	4.32963	6.20457	12.1055	4.45013	5.76574	5.94578
115_F9	4.52924	12.4585	6.42812	3.55638	7.26443	4.99512	4.03592	5.69847	4.99061	4.55224	4.95406	5.24106	7.91182	4.53534	5.22328	4.61696	6.23419	6.73257	5.57979	12.4994	7.66779	5.53533	7.16845	5.82502	4.90748	4.60455	4.42202	6.9809	6.19404	6.23728	6.51667	5.49601	5.2665	3.3466	5.97267	6.62099	5.88983	4.6266	5.79319	4.27071	5.74555	4.95779	6.45789	4.69458	7.46197	11.9481	4.44132	5.45393	5.21488
115_F8	3.87945	12.5285	5.89335	3.80501	7.78482	5.40963	2.62279	6.00217	5.14047	4.64157	3.32419	4.68024	8.36424	5.33026	6.77185	4.95982	5.68615	6.19906	4.35162	12.9099	7.91272	5.89538	6.08393	5.56575	5.82335	5.13389	4.77596	7.41506	5.97646	6.58341	6.88725	5.18083	5.53613	5.32698	6.2942	5.47105	5.77261	4.27971	5.37617	5.74668	5.2488	3.44137	5.7693	5.25473	6.12487	12.4729	5.33116	5.45829	5.2078
115_F7	4.61932	12.8006	5.73798	4.13624	7.57162	4.48797	4.23232	5.96254	4.57905	4.64352	4.90062	5.01027	8.08281	4.34741	5.46693	5.2428	6.04894	6.75423	5.32337	12.6638	8.0005	5.40383	6.47574	5.80573	4.61429	4.31032	5.80232	5.81928	6.64179	6.33304	6.05503	5.19342	5.17825	4.84834	6.51005	5.22522	5.81989	4.57165	5.1424	4.36594	5.37409	4.12477	5.79134	4.7094	5.90582	12.2468	4.5686	5.11626	5.77279
115_G12	5.27097	12.6001	5.64334	3.6131	6.98313	4.7729	3.8354	5.23729	4.95563	4.65929	4.73119	4.82532	7.66822	4.87596	5.62362	4.72005	6.06715	6.591	5.53225	12.3547	7.86717	5.37368	7.03627	4.24611	3.55055	3.26773	4.52454	6.46412	6.04081	6.33408	6.06226	5.45838	5.11073	4.34476	5.29316	6.06291	5.67411	4.26426	5.39945	3.85951	5.38459	4.52612	5.69041	4.46577	6.87173	12.1581	2.98324	5.16869	5.7242
115_G10	4.77083	12.5924	6.09095	3.85404	7.54152	4.70297	4.05572	5.59249	5.02095	5.15428	4.72694	4.54572	8.04393	4.53414	5.01693	4.26271	6.18848	6.59114	5.5258	12.514	8.09576	5.42559	7.2225	5.29226	5.38109	4.13911	4.85579	5.24162	6.32817	6.6545	6.22362	5.45397	5.15831	4.57975	5.59925	5.76998	5.62407	4.08367	5.90343	4.53704	5.72867	4.15318	6.07576	4.63919	7.0437	11.7789	3.66868	5.50261	5.70405
115_G9	4.41041	12.8867	5.53354	4.13322	7.53109	4.95653	4.26245	6.51555	4.57536	4.11836	4.88044	5.19912	8.17007	4.60578	5.12401	4.57386	5.30557	6.9553	5.23467	12.7099	8.10973	6.01827	6.6602	5.79699	4.63386	4.01401	5.89742	6.68403	6.33015	6.3994	5.97339	4.95027	4.8283	4.65846	6.71793	5.80754	5.68536	4.20983	5.01959	4.91797	5.20593	4.74938	5.74239	5.09731	7.66762	12.4029	3.99421	5.67659	5.87944
115_G8	4.72278	12.7161	5.82708	3.81745	7.25414	4.97369	3.95536	6.15341	4.55892	4.03473	5.05801	4.52704	8.00589	5.00356	4.88327	4.92546	5.65369	6.99193	4.85527	12.7307	8.05692	5.85001	6.39772	5.60621	5.28943	3.63865	5.01486	7.12188	6.23942	6.08043	6.22238	5.55035	4.34221	5.03112	5.65025	5.81135	5.92285	3.8139	5.25161	4.27946	5.25034	3.94578	6.17396	5.31895	6.88116	12.3322	4.38941	5.68347	5.86729
115_G7	4.83418	12.5113	5.98551	3.37531	7.15872	5.05785	3.69484	5.94435	5.29951	4.75097	4.66008	4.71455	8.01821	4.02104	5.56993	3.89802	5.90957	6.75648	5.93723	12.4052	7.80118	5.69895	6.89448	5.11151	4.38551	2.8983	4.4908	4.72682	6.01678	6.33498	6.57599	5.50862	4.55774	4.66246	5.62627	5.67582	5.7496	5.01628	5.60523	4.29036	5.21306	4.7055	5.90362	5.02131	5.55013	11.8112	4.15369	5.09139	5.38855
115_H12	4.8103	12.7623	5.58578	4.52515	7.66051	4.66828	3.924	6.20628	4.48666	5.01243	4.88961	4.61764	8.14665	4.27831	5.28083	4.61028	5.41793	7.07078	5.19349	12.5203	8.13827	5.40678	6.57702	5.33821	5.35537	3.5658	5.8634	6.63159	5.71419	6.21338	6.37893	5.07204	4.52655	4.90095	5.79544	5.8089	5.62679	4.51468	5.91116	4.17102	5.251	4.5769	5.84567	4.86003	6.56606	12.3274	3.83247	5.05062	5.58968
115_H11	4.75643	12.3873	6.25089	3.60473	7.34171	4.72561	3.86279	5.97337	5.29857	4.77882	4.67418	5.00506	7.85285	4.19665	6.07986	5.49629	6.35252	5.83788	5.56477	12.3041	7.59722	4.86482	6.99117	5.81005	4.95487	4.04991	4.69235	2.42978	6.41504	6.19263	6.40725	5.83934	5.07817	5.00235	6.16405	5.96544	6.01376	4.70699	5.883	4.5272	5.54584	5.07233	6.26306	4.7096	6.48969	11.9894	4.03655	5.85117	5.65709
115_H10	4.94882	12.6927	6.67122	4.50089	7.11731	4.84356	3.47271	6.36047	5.25555	4.51154	5.32273	5.02997	8.16965	4.88218	5.33552	4.3885	6.41819	6.08845	5.70143	12.6464	7.88694	5.22542	7.29568	5.8532	3.74063	4.70036	5.1665	5.15931	6.2193	6.29069	6.3978	5.47404	5.24293	3.62575	5.82612	6.61242	6.07287	4.57003	5.70308	3.88912	6.02244	4.40963	5.92452	5.14319	6.35128	11.6194	4.4747	5.18019	5.8358
115_H9	4.2647	12.8048	6.13186	4.34328	7.27817	3.76618	3.99332	5.59885	4.22411	4.95131	4.31905	4.99478	8.05336	4.95098	5.36458	4.49034	5.46637	6.32833	5.33306	12.7939	8.21777	6.01815	6.74264	6.01892	5.01218	2.64039	6.20595	6.31731	5.85656	6.49793	6.06977	5.23747	5.03026	3.61676	6.75052	5.70868	5.6151	3.67089	5.67258	4.8067	5.22715	3.38705	5.60578	5.03066	6.25123	12.3836	1.84112	5.46643	5.73462
115_H8	4.36767	13.0008	5.67076	3.98146	7.76983	4.23466	3.64549	6.01821	4.89954	4.37525	4.82332	5.12687	8.31224	5.21656	5.46503	4.09448	5.9235	7.02224	5.21096	12.7739	8.09457	5.87067	6.13799	5.61686	5.62992	3.17125	5.47381	6.92396	6.34236	6.26439	6.16505	5.25368	4.50821	4.71941	6.11771	5.78383	5.68565	3.50168	5.16819	4.04967	5.63963	4.48739	5.97154	4.71765	7.59671	12.5365	1.99195	4.55173	5.57449
115_H7	5.106	12.8198	6.09201	4.144	7.3703	5.25538	3.72768	6.14011	4.61451	4.85161	5.17997	4.70696	7.9624	4.91323	5.28109	3.48834	5.9135	6.16285	5.48392	12.8668	7.985	5.46813	6.50347	5.236	5.97945	3.2583	4.7778	4.65015	5.71961	6.35687	6.38242	5.75256	5.41547	4.77099	6.118	5.61582	5.54975	4.01571	5.42668	4.55297	5.23821	3.96198	6.05235	3.8554	4.43168	12.1952	3.74043	5.79352	5.23047
137_A12	5.1738	13.0421	5.83524	4.47568	7.68001	4.39837	3.15993	6.62298	5.16766	3.70361	4.62984	4.99834	8.24194	5.77817	5.98385	4.97992	5.75141	6.27918	5.47884	12.4697	8.21767	5.71267	6.4974	5.69864	5.82244	3.48652	7.0586	2.38294	4.71726	6.41515	6.15876	4.31803	4.04941	4.91308	6.75743	5.7514	5.67994	3.86442	5.11331	5.13754	5.19865	4.35385	6.70034	5.04452	6.48271	12.2297	2.59636	5.57878	5.62355
137_B12	4.12221	12.8381	5.75747	3.84054	7.42056	4.37115	4.11262	6.37437	4.4457	4.49135	4.54378	4.48923	7.77945	6.23863	5.67027	4.85765	5.1969	7.14148	4.95328	12.6403	8.07731	5.47463	6.19212	4.90142	3.63603	3.64789	7.91368	7.65971	6.11607	6.25976	6.09922	5.16101	5.08115	4.7518	4.94429	5.77717	5.95883	4.94394	5.65362	4.85672	4.30889	4.08031	5.28781	5.34176	7.43247	12.1365	3.02067	5.56927	5.83995
137_B7	4.28434	13.0212	6.05683	3.37054	7.28921	4.6458	3.16864	6.37848	4.75889	4.7238	5.39937	4.44185	7.85388	3.80744	5.83405	5.40928	5.65515	7.05305	5.79665	12.9966	8.30055	5.88179	6.65099	5.28999	5.08555	3.35327	7.50404	4.2694	5.94425	6.1438	6.58378	5.34767	4.5648	5.67346	6.18892	6.35875	6.39673	5.07272	5.25884	4.09505	5.04227	5.0882	5.4645	4.60312	5.1131	12.3016	4.19859	5.2242	6.04133
137_C12	5.07959	12.4473	6.59519	3.20136	7.40792	3.99293	3.55936	5.4335	4.53266	4.56066	4.55505	4.48772	7.79443	5.26793	5.22456	4.97832	6.25966	7.11741	6.12206	12.5223	7.66904	5.50119	7.29239	5.65157	4.30277	4.1523	2.89511	6.59268	6.1357	6.47532	6.57048	5.83194	5.26519	3.81267	5.99339	5.8858	5.56037	3.81081	6.4297	3.54752	6.11262	4.07787	5.76851	4.80928	6.78165	11.5176	3.12983	4.95826	4.81098
137_C8	3.85946	13.0872	5.51804	3.64964	7.59209	5.18209	4.032	6.26352	4.60965	4.80283	5.47996	5.2437	7.61626	5.89677	5.6405	4.36276	5.47312	7.25607	4.97108	12.9984	8.11451	5.17662	6.5337	5.29117	3.75514	2.95961	6.9187	6.42107	6.4932	6.2544	6.59847	5.14766	5.00303	4.27575	6.8454	5.57897	5.54547	2.30314	4.69598	4.91618	5.80114	3.13403	5.57257	4.77425	4.66797	12.7284	4.08021	5.70632	5.36736
137_C6	4.67336	13.1263	5.3032	3.53322	7.56094	2.7931	3.4856	6.07055	3.64598	4.20927	5.21394	4.93772	7.89505	5.50291	5.22275	3.5183	5.3986	7.27021	5.35505	13.1023	8.11373	5.2029	6.34882	5.51947	6.04702	3.81388	7.56302	7.4418	6.06107	6.62409	6.13926	5.35378	4.23379	4.83078	7.10893	6.88216	4.89825	4.01397	4.59705	4.66372	4.45311	4.81515	6.19835	5.00013	7.47994	12.429	2.00414	4.67022	6.08437
137_D3	4.99132	12.0151	6.48427	4.76768	6.78812	4.64079	3.73994	5.54929	5.26481	4.71212	5.46288	5.43312	7.92265	2.70166	5.63651	3.76176	6.43929	6.86502	6.08747	11.7578	8.06124	5.64911	7.28907	6.34507	3.61057	3.61413	1.81647	3.96542	6.42694	6.5759	6.55715	6.12608	5.40021	4.0555	5.69374	6.51396	6.23266	5.05228	5.83894	2.31436	6.02079	4.81942	5.66369	5.26977	4.33719	10.757	3.34185	6.09031	5.15831
137_D12	4.64142	12.7139	5.80529	4.68236	7.57995	5.05914	3.75094	6.07119	5.66105	5.19771	4.55793	4.96861	7.947	4.73012	5.61522	4.74065	5.97169	6.96871	5.67249	12.7427	8.21885	5.94012	6.37317	5.7298	5.97983	2.87589	6.81689	1.20025	6.37983	6.55326	6.31336	5.74875	4.78392	5.15159	6.68036	5.64396	6.00106	4.46282	5.83845	5.4195	5.01825	3.53863	6.20015	5.10455	5.03672	12.3516	3.84392	5.58013	5.3293
137_D11	4.39049	12.3697	5.86666	4.40091	7.26285	5.0163	3.75639	6.27245	5.08792	4.75559	5.05697	4.50167	7.95132	3.90092	5.56432	4.72115	6.35714	6.29436	5.54192	12.3044	7.49359	5.50641	6.94907	5.79147	4.50817	3.92491	4.48318	5.92903	6.74551	6.5541	6.32622	5.5464	5.13946	3.46707	5.96901	5.99087	6.46738	4.79677	5.73125	5.22975	6.2655	4.18591	6.19705	4.83834	5.76574	11.431	3.40315	5.32097	5.91717
137_D10	5.20773	13.0768	6.23186	3.42948	7.474	4.923	4.87321	5.90373	4.69869	3.84038	4.61007	4.73681	8.112	5.73985	5.46829	4.63908	6.19599	7.08572	5.696	13.0967	7.93231	5.21664	6.76884	5.04067	5.85435	3.58523	6.46913	6.88133	6.24441	6.688	5.83941	5.51379	5.2273	3.65811	5.74211	6.02735	5.70917	3.59897	4.99344	4.5674	5.63246	4.66406	6.02673	4.75974	5.45842	11.9926	3.76891	5.75403	5.54486
137_D8	4.54773	12.5549	5.65516	4.63285	7.68377	4.71047	5.09342	5.97206	4.89594	4.39712	5.06034	5.15863	8.28075	4.61146	5.97925	4.39305	5.56334	6.67461	5.07157	12.2952	7.98881	5.60641	6.28837	5.1818	5.11008	4.38516	6.33314	3.86385	5.88102	6.46106	6.50761	5.31671	5.00749	4.6955	6.51092	5.63095	5.60638	4.55367	5.76504	5.07583	5.44255	3.9984	6.05127	4.77941	6.02885	12.3322	4.53954	5.71603	5.75103
137_D7	4.62332	12.8548	5.89735	4.5245	7.55796	4.91845	4.02877	6.33137	5.02871	4.54255	4.69591	5.13762	8.08025	4.80368	5.24669	3.76133	5.9245	7.08664	5.17092	12.7916	8.05375	5.82304	6.41016	5.09654	5.26589	3.6292	6.6961	8.15224	6.43087	6.46989	6.55692	5.51659	4.95569	5.1076	6.25167	6.10765	5.73758	4.21765	5.3575	4.61079	4.89154	4.18047	6.25979	5.15344	6.66027	12.5318	3.94689	5.42387	6.03653
137_D5	3.96329	12.1799	6.15202	4.80064	6.6238	4.41245	3.56458	5.93057	5.41533	5.07229	5.03502	4.88932	7.75868	4.60213	4.92304	4.97335	6.17135	6.25425	5.51868	11.8698	7.64186	5.36931	7.16753	5.61225	3.76792	3.95231	4.58495	4.37142	6.30835	6.46512	6.36894	5.62629	5.3443	4.40735	5.71548	6.23283	5.95048	4.61415	6.10643	4.12772	5.82317	4.48574	5.81177	5.21724	5.23028	11.696	4.51973	5.86966	5.6215
137_D4	4.28432	12.7226	6.18736	4.62605	7.43557	4.93839	3.04713	5.97131	5.31141	4.76704	5.16798	4.38925	8.38532	3.63249	6.14949	4.79238	5.51202	6.524	5.942	12.5518	8.0737	5.51796	6.76291	5.36087	4.67334	3.86199	4.28901	3.80166	6.12709	6.34731	6.17923	4.91037	5.91457	4.29228	6.14173	5.30479	6.07329	3.92585	5.38844	3.87697	5.2707	4.09852	5.8086	4.65281	6.84089	12.5194	4.48597	5.34475	6.02262
137_E9	4.47515	13.1782	5.48928	3.79906	7.85191	4.03641	4.79075	6.36755	4.34095	5.05561	3.93143	5.19035	8.78025	5.92954	5.53105	4.79339	5.61551	7.20768	4.3283	13.1316	8.30938	5.79646	6.59084	5.7392	6.68834	3.16297	7.80367	6.68657	6.39537	6.04196	5.96434	5.09743	5.08041	4.75742	6.76411	5.22384	5.71557	4.55925	5.26065	4.40633	4.04005	4.10791	5.46432	4.54372	5.27755	12.6367	3.97872	5.75565	6.4211
137_F11	5.28405	12.4549	6.79901	4.63447	6.89999	4.22625	5.06032	6.41138	5.5794	4.55736	5.32356	6.3219	7.89264	3.76149	5.78752	4.45634	5.8388	6.19903	5.94175	12.5823	7.56709	5.37155	7.38865	6.06247	5.09663	4.28568	1.16009	2.05125	6.08549	6.60986	6.52155	5.95654	4.95651	3.76426	5.55998	6.69364	6.17638	5.15822	5.88655	4.56816	6.06731	4.93766	5.82036	5.16274	5.40082	11.0616	3.96316	5.39956	5.76813
137_F9	3.42622	13.0989	6.02245	4.75051	7.20698	4.79579	3.77336	5.58481	5.40766	3.48484	5.30849	5.21221	8.09435	5.17034	5.22899	4.4509	6.27492	7.07361	5.49573	13.2469	7.99506	5.83145	6.456	4.62591	4.00214	3.65997	5.10209	6.85939	6.33875	6.4502	6.36438	4.78143	5.3659	4.15138	6.18359	6.06203	5.39784	5.06702	4.99891	3.99176	4.50191	5.48339	6.08631	4.62071	7.96822	12.5715	3.63533	5.91632	6.65924
137_G1	5.73339	12.3348	6.80195	4.99282	6.42795	4.11805	3.39423	4.41619	5.4913	3.96238	5.65667	5.02022	8.28419	4.00024	5.21203	4.50808	6.81419	5.73361	5.94782	12.174	7.61348	4.89707	7.70909	5.55147	1.42484	4.12044	3.1799	7.02207	6.4123	6.65212	6.97265	5.67899	5.54453	4.97148	5.88214	6.54551	6.2421	5.06926	5.6714	3.5297	5.62195	5.16054	6.24108	4.45539	5.35831	11.1007	3.65084	5.46724	3.65725
137_G12	4.96806	12.829	5.7767	3.84877	7.41619	3.82262	2.60427	6.90696	4.62198	4.22269	4.31158	4.21374	7.96033	5.09833	4.99177	4.32791	4.98489	6.93707	5.82057	12.5905	8.10385	5.98868	6.27668	5.60027	4.89284	3.62892	4.9006	7.62588	6.29351	6.33581	6.34234	5.58339	4.80096	4.95747	5.79362	5.42703	5.93356	3.93185	5.27717	5.15144	5.7899	3.99766	5.71876	4.76347	7.3029	12.5633	4.26811	5.1558	6.65852
137_G10	3.86366	12.4101	6.3839	3.50742	7.10646	4.66193	4.71241	5.9824	3.29691	4.7029	4.54989	4.24697	8.0065	3.40595	5.29674	4.50692	6.58761	6.2934	5.50753	12.2561	7.61005	4.56205	6.76283	5.46207	4.94433	3.92908	4.44226	7.57369	6.35648	6.1957	5.89888	5.28155	4.91403	4.41964	6.5761	5.455	5.91386	5.08295	5.90144	4.22902	4.86911	4.83285	5.82238	4.96537	6.93391	12.0206	2.27194	5.76844	4.83765
137_G9	5.1164	12.4555	6.51216	2.6122	7.44808	5.08855	4.45978	5.57856	4.47803	4.19679	3.41793	5.1669	8.44241	5.00977	5.4718	4.88227	5.71633	6.15933	5.65905	12.3263	7.78669	5.72515	7.3023	5.25142	3.41744	4.10636	4.7364	6.61289	6.01015	6.01183	5.73527	5.27365	4.2219	4.46578	6.0779	6.71309	6.10683	4.28367	5.11329	3.33976	5.83103	4.60896	5.53884	4.65847	7.95962	11.8625	3.71762	5.40673	5.11288
137_G8	4.9494	12.0447	6.60408	3.95545	7.0049	4.3565	4.28368	4.95039	5.32916	4.84304	5.10466	5.89898	7.48216	3.8698	5.26117	4.20608	6.32673	7.03089	5.93098	11.6425	7.91195	5.13484	7.28378	6.11467	5.59211	3.6702	2.29791	3.90417	6.58654	6.78503	6.09148	5.81749	5.44152	3.22761	4.50776	6.21399	6.07841	4.58499	5.92476	4.26335	5.93818	4.80155	6.09763	4.96997	5.89821	10.9711	4.37491	5.37867	5.77688
137_G7	5.01599	12.569	6.10975	4.14269	7.42783	4.7918	3.62347	6.16153	5.81332	4.76203	5.24805	5.1147	8.34438	2.92035	5.97358	5.29057	6.56808	5.95399	6.05779	12.4616	7.47254	5.69084	7.38133	5.91889	4.67505	2.58329	4.57041	5.79327	6.57988	6.22716	6.32198	5.82288	5.06532	4.18868	5.9477	5.98898	5.94131	4.28152	5.96861	2.93886	5.48942	3.74214	5.92775	5.13431	6.39141	11.9457	4.03849	5.69483	5.20785
137_H12	4.58871	12.7414	5.33396	4.11679	7.0009	4.79276	4.43805	6.05921	5.11702	4.84444	5.17747	4.59488	7.90795	3.65912	5.16364	4.99059	6.12882	6.68878	5.59503	12.7643	8.30256	6.23725	6.52088	4.96038	5.30975	3.30488	3.97748	5.79361	5.78854	5.95185	6.94339	5.23127	4.41963	2.92629	6.01386	5.85734	4.64577	3.65583	5.44939	3.86905	4.96911	4.03926	5.71905	5.17001	6.56732	11.773	3.50486	5.30366	6.26084
137_H11	4.04451	12.7221	6.25762	4.81366	8.00329	5.33933	4.32058	6.00364	4.5018	4.37824	5.13701	4.21695	7.92237	4.03979	5.61924	3.77573	6.40723	6.27622	4.9349	12.6753	7.76216	5.68477	6.60342	5.22283	5.35773	3.93656	4.91354	8.19282	6.24488	5.52367	6.01615	5.25372	4.20896	5.14055	5.12161	5.88849	5.80917	4.77288	5.46832	4.69449	5.19135	4.63555	6.43571	3.83876	6.92465	12.4265	3.87311	5.73704	5.76105
137_H10	5.21251	13.0607	6.09424	3.58316	7.33522	4.20269	3.59708	6.08915	4.92126	5.05074	5.11107	5.00313	7.90702	4.38878	4.88978	4.43212	6.15094	6.60366	5.27181	13.1502	7.87235	5.7503	6.78521	5.93662	4.7672	2.98268	5.95238	5.56961	5.98092	6.18611	6.39575	5.58581	4.53617	4.82688	5.69791	6.5865	5.04325	4.45392	4.48265	4.19669	5.2073	4.37795	5.76403	4.18704	6.05067	11.8437	3.08144	5.85201	6.13211
137_H9	4.45401	12.9676	5.63653	3.84077	7.38151	4.59835	3.26897	5.97259	4.10507	5.1239	4.86429	5.23301	8.49921	5.42103	5.69701	3.657	5.29012	6.78505	4.40926	12.9628	8.49953	6.57496	6.36883	5.58271	5.66804	3.21562	4.17965	6.28939	5.84735	5.95097	5.98238	4.6532	4.63907	4.953	6.59935	6.37057	4.61041	3.02694	5.43616	4.85129	4.55601	2.90838	6.26705	4.49973	7.64678	12.4916	4.20277	4.2272	6.12447
137_H8	3.95961	12.4787	6.39686	3.24575	6.6293	3.87587	2.19717	5.56323	5.08417	4.87441	4.89948	5.28744	7.80026	4.77874	5.99097	4.69574	5.89771	6.80624	5.71095	12.5297	7.95406	4.88879	6.69072	5.77869	5.31895	4.83542	5.12966	5.53539	6.03475	5.85757	6.2419	6.10341	5.08145	4.26233	6.35982	5.98096	5.79134	4.26172	5.41419	4.61485	5.74233	5.76897	6.34081	4.68448	5.81031	12.2084	4.46722	4.72354	5.91536
137_H7	5.0988	12.9037	5.24072	4.35295	7.85116	5.34401	4.61292	6.31291	5.04304	4.98187	4.90722	4.59136	8.12722	3.798	6.08494	4.45419	6.36845	6.70293	5.17286	12.7897	8.42783	6.48076	6.54496	5.67038	3.44684	5.19801	3.43237	4.47965	5.99011	6.08151	6.49936	4.18605	4.99231	5.61139	5.74204	5.59193	5.79036	4.51359	5.2318	4.18034	5.07543	3.18872	6.19269	3.94654	5.90703	12.6273	3.34792	5.62777	4.90826
137_H6	4.70292	12.7802	5.84877	3.55375	7.26655	4.89932	2.76332	5.95454	5.66446	5.11453	5.793	5.36996	8.05153	5.43589	5.26853	3.78305	5.48834	6.37204	3.93089	12.7913	7.83004	6.30083	6.82188	5.71138	3.88848	4.41587	5.63867	7.52439	6.37805	5.90969	6.62773	5.16535	4.97695	5.45377	5.58362	5.62978	5.0308	3.33295	5.71854	3.30487	6.14111	5.26493	5.17612	4.70754	6.43459	12.3933	3.66959	5.82397	6.44369
137_H5	4.89479	12.8665	5.46141	3.13556	7.87402	4.17574	4.72072	6.26768	5.24994	5.05123	3.17251	5.3085	8.19242	5.35952	5.0136	4.0457	5.93285	6.42036	4.66062	12.8586	7.58851	5.60602	6.74589	4.98446	5.26937	4.12815	6.55697	7.93872	6.42873	6.4455	5.80512	5.05772	5.12953	3.70948	6.56222	6.0212	5.38823	4.23678	5.31084	4.65689	5.18936	4.76035	5.79884	4.49027	6.86337	12.5225	3.33395	5.80782	4.86366
137_H4	5.703	12.3381	5.85623	3.62662	7.43976	4.4999	3.95791	5.80938	5.36592	4.5278	5.36498	4.98542	7.99397	4.10607	5.907	4.91785	6.01838	7.29077	6.01381	12.4465	8.19762	5.08293	7.08242	5.62117	3.13696	4.728	4.11079	6.04853	6.91721	6.63897	6.36924	5.25626	5.12345	4.84789	5.77566	6.63732	6.14661	5.18087	6.05848	4.11983	5.96216	4.67317	5.74578	4.83612	6.22208	12.1017	4.43159	3.59675	5.25588
161_G3	5.10643	12.7225	6.15349	3.95316	7.00023	4.65425	4.41849	6.07284	5.15324	4.08389	5.08983	5.16383	8.32597	5.42175	5.31149	4.96955	6.19777	6.32425	4.82305	12.6506	7.84197	5.45328	6.67907	5.7701	4.87639	4.37454	5.11147	7.4004	6.62777	5.91346	5.5332	5.3164	5.29048	3.86308	6.06432	6.39363	6.08749	4.41919	5.55394	4.35162	5.37308	4.26713	5.74812	4.54967	6.48587	12.0301	1.38761	4.96488	6.05376
161_G1	4.81761	12.5532	5.92182	4.39979	7.47914	4.37436	3.12823	5.59144	5.26809	4.96444	4.94386	5.8327	8.0476	4.00123	5.64778	4.40197	6.07755	6.49178	5.8189	12.353	7.94964	4.9726	7.10937	5.8473	4.65879	3.48828	5.28033	1.82199	6.17738	6.47909	6.14998	5.4087	5.48279	4.53873	6.01459	5.91718	5.23192	4.35489	5.51723	3.52878	5.64971	4.36835	5.70264	5.15308	6.01117	11.7306	3.52035	5.51216	5.88131
161_G12	5.01993	13.0918	6.07197	4.54277	7.20621	4.37157	4.04625	6.10163	5.24684	4.64871	5.5421	3.79329	8.01679	3.97889	5.4351	3.24112	6.09563	6.69879	4.77734	13.1606	8.31531	6.18232	6.28521	5.62543	4.81456	3.54547	3.50508	2.92649	5.27163	6.38868	6.84001	5.13995	3.87739	3.88132	5.89786	5.37158	5.92058	4.14875	6.23957	4.4203	3.71282	5.07693	5.69713	4.96361	6.4282	12.0641	3.26069	4.51005	5.83878
161_G11	4.75723	12.789	5.81129	4.78277	7.1256	4.23632	4.17874	5.51447	4.9598	4.54629	5.24041	5.22404	7.90461	2.61361	5.18591	5.11761	6.33396	6.69728	5.66697	12.9224	7.85683	5.5495	7.06528	5.89741	4.17537	3.9814	5.3006	5.41018	6.52705	6.24387	6.59271	5.68302	5.05443	3.97569	5.92289	6.00196	4.82985	4.16048	5.64941	4.36789	5.91734	3.91772	5.8179	4.95919	4.57815	11.6341	4.44877	6.41619	6.11478
161_G10	5.17137	12.8903	6.48855	3.94597	6.90502	4.95353	3.7117	5.96001	5.56714	4.93949	5.50606	3.90652	8.07548	3.65006	4.68861	4.71289	6.70272	6.85706	6.02717	12.8714	7.98731	5.83708	6.56803	6.14321	4.29253	2.89235	3.96507	5.02683	5.73248	5.89239	6.24803	5.92139	4.34596	3.40398	5.67515	6.00707	5.56851	4.09771	5.11736	3.68693	5.45589	5.0712	5.71004	4.93439	6.17597	11.9075	4.94982	4.47821	5.58463
161_G9	4.60254	12.9402	5.82253	3.70294	7.12612	4.4933	3.82379	6.50841	5.27769	4.30596	4.8922	5.39651	8.27313	4.45555	5.35592	4.38858	5.93965	6.33324	5.26757	12.989	8.13091	6.08545	6.55847	5.25778	4.88819	3.66481	5.26144	6.27721	6.21607	6.07515	6.23617	4.91593	5.2405	4.26491	6.20415	6.19191	5.99214	3.86033	4.63629	4.12629	5.1252	4.20623	5.77547	4.77274	4.39477	12.3653	4.24725	5.99099	5.60701
161_G8	4.08822	12.8797	5.74423	4.12539	7.53043	4.70765	3.98406	6.48063	4.84339	4.5596	4.53305	5.66301	8.2104	5.42799	5.77548	4.72478	5.61596	6.9362	5.10743	12.7723	8.26677	5.76099	6.68136	5.54002	5.4946	4.22625	4.66353	8.45168	6.28011	6.18236	6.32061	5.17703	5.13559	5.17424	5.84521	5.86335	5.93884	4.92585	5.00919	4.22551	5.93689	4.71751	5.98667	4.84171	7.24202	12.3915	4.97134	5.69532	6.02826
161_G7	5.07692	12.9216	5.76331	3.4794	7.63652	4.77837	3.81809	6.27608	4.68981	4.68061	5.06024	5.33475	8.12739	5.21109	4.83343	3.58762	6.09048	7.05962	5.26602	12.8339	7.97817	5.60221	6.62817	5.34749	5.65974	3.73262	5.94218	7.86103	6.3239	6.2621	6.16618	4.49278	4.37974	4.75143	6.53849	6.54767	5.47318	4.55207	5.03919	4.20299	4.79238	4.72606	5.64165	4.34603	6.08569	12.2531	1.73063	5.45563	5.49926
161_G5	3.76903	12.3314	6.01082	3.84873	7.12825	4.46687	3.95965	6.4087	4.90848	4.68561	4.75786	4.65608	8.11228	5.0971	5.94357	4.91806	5.77389	6.71378	5.76298	12.1801	7.86299	5.59526	6.56719	5.18431	4.03033	3.80855	5.41387	8.29463	6.13062	6.40978	6.86284	5.50919	5.71882	4.87402	6.19081	6.51334	5.64969	4.32287	5.24307	5.01558	5.55442	4.66557	5.88608	3.62298	7.15659	12.3341	4.83635	6.06839	6.03835
161_H3	4.44844	12.8451	6.28808	3.85604	7.33923	4.36382	3.08515	5.80654	4.86682	4.3225	4.74924	5.14314	8.03963	4.07546	6.13919	4.43568	5.69804	6.79682	5.29328	12.3188	7.85308	4.95563	7.17673	5.07189	4.3123	4.24046	4.74581	6.98064	6.65539	6.24653	6.46344	5.30036	4.55417	3.52453	5.68744	6.04836	5.75218	5.18375	5.7712	3.8275	5.1482	3.62913	6.18452	4.64	6.97478	12.2704	4.40756	4.6787	4.76725
161_H1	4.69582	12.8031	5.59642	3.72152	7.37165	3.52668	3.76425	6.88618	5.59613	5.25971	4.04505	5.1658	7.99124	5.49816	5.01988	4.25567	4.74641	6.76706	5.45085	12.3694	8.00353	5.86868	7.06397	5.55958	2.58504	3.69815	6.33387	9.49663	6.43397	6.75882	5.6851	5.69642	4.07866	5.1065	5.73946	6.17716	6.04292	4.27362	5.26556	5.04799	5.9833	3.35918	6.08476	4.80996	7.69977	12.2373	4.07303	5.55085	6.17753
161_H12	4.84269	12.5987	5.85575	3.44866	7.63385	4.76445	4.3136	6.16994	4.73317	4.45356	4.92279	5.09391	8.0621	5.21902	5.10348	4.87583	5.78473	7.15887	4.67867	12.7417	8.06654	5.71558	6.51866	5.67329	5.01465	4.07572	6.1079	5.27885	6.37672	6.22899	6.34373	5.21613	4.27628	5.15138	6.20477	6.14527	6.0843	4.81212	5.19433	4.38351	5.72572	4.42048	6.03818	4.69046	7.55012	12.0612	3.35401	5.66966	5.39928
161_H10	4.90216	12.1072	6.4858	4.66433	7.4364	4.91362	4.66526	4.91948	4.30946	4.02251	3.87458	4.26526	7.72508	4.67556	5.98404	4.61375	6.26437	6.20701	5.92433	12.0574	7.69797	5.52109	6.83461	5.0485	4.88404	3.49387	6.32947	2.84426	5.98861	6.39322	6.62321	5.41205	5.66147	4.66433	6.63012	5.6959	5.96439	4.95943	5.90007	4.77394	5.72542	4.8865	6.0344	5.22451	6.60859	11.7989	4.84532	6.04703	5.12689
161_H8	4.50932	12.2677	6.28474	4.15426	7.01488	4.77549	3.96284	5.22112	5.01898	5.02242	5.19715	5.69808	8.05298	4.89876	5.31767	4.97008	6.24179	6.11785	6.50392	12.425	7.58739	5.14953	7.23299	4.89294	4.34889	3.97335	1.90547	3.99699	6.10498	6.76901	6.2205	5.98882	5.50772	4.84848	5.08838	6.04631	5.9034	3.77308	5.99653	3.86495	5.57889	4.87932	6.3591	5.19873	5.27796	11.3039	4.99407	5.84015	5.28884
161_H5	4.0559	12.6886	5.96449	4.00872	7.75837	4.95919	4.26654	6.10593	4.44926	4.80796	5.53318	3.92972	7.89452	4.12541	6.67689	4.49134	5.5947	7.44823	5.55877	12.3067	7.84386	5.49829	7.1159	5.82184	4.33044	2.69277	5.2675	7.607	5.99648	6.65267	5.74909	4.94932	5.25904	4.62631	5.95406	5.70167	5.6312	3.46603	5.49468	4.13954	5.03152	5.15277	5.83284	5.21855	7.74761	12.0938	4.41306	5.09682	5.51642
161_H4	4.80315	12.712	5.72249	3.58949	7.77245	4.47468	2.84912	5.74532	4.07959	4.45231	4.48657	5.12845	7.79489	5.33382	5.85564	4.3272	5.98238	6.59483	4.9566	12.8074	8.13857	5.84427	6.33513	5.47176	6.79219	4.6786	6.57982	2.54224	6.49712	6.17522	6.91155	5.49814	5.37142	5.21499	6.98846	5.66454	5.7191	4.03251	6.04296	4.70954	5.02156	3.06117	6.08483	4.56586	3.69971	12.5621	-0.0941808	4.74986	5.53447
17_B12	5.1239	12.4718	5.86946	5.0759	7.70048	4.86875	3.12474	6.0824	4.78095	4.94281	5.5467	5.49427	7.86604	2.64742	6.74966	5.51859	5.21683	7.40268	2.24346	12.5071	7.50635	5.68566	6.34295	4.50326	3.06525	5.2174	4.97055	6.95661	6.73167	5.48933	6.38704	6.54558	4.08729	5.31549	6.2327	6.34385	5.32762	3.67621	4.7416	4.12279	4.64303	3.94205	5.34939	5.51095	6.9915	12.3237	4.74868	5.65855	4.24826
17_C9	3.18429	12.8535	5.59565	6.16668	6.80747	3.76937	2.34998	6.2177	6.01408	3.23952	4.8942	5.52911	8.05948	4.42772	5.00822	4.44505	6.33834	6.39498	6.20802	12.7619	7.96711	6.08663	7.34037	6.32051	4.34341	-0.345601	5.01988	3.6569	5.54376	6.49676	6.30857	5.81083	4.92105	3.98869	5.7616	5.65008	6.82657	3.59005	5.60838	4.13444	5.72869	4.56468	6.20594	4.5849	5.8033	11.7463	2.64051	5.53258	6.20671
17_C5	3.83056	12.8799	5.84547	5.98311	7.55158	5.5281	3.64441	5.64476	4.68756	5.74451	5.8608	4.56851	8.28083	4.22264	5.64275	2.46005	5.52067	7.26653	5.74623	12.9137	7.91581	6.58906	6.17629	5.5781	6.15997	2.66503	5.65858	6.92496	6.7145	6.59508	6.34152	6.31449	4.3895	5.21066	5.20053	6.78882	4.42124	4.02013	5.39474	4.29597	5.82919	4.09707	5.28923	4.90166	6.27654	12.1181	5.61557	5.80872	5.0013
17_D12	5.51503	12.4707	5.90939	4.75169	7.66812	4.89879	3.97614	6.41406	4.69842	4.37686	4.82979	4.90243	8.03564	4.32995	5.86058	5.05837	6.16273	6.69438	5.35207	12.2155	7.8878	5.91831	6.90928	6.84198	5.11528	4.11687	4.98158	5.6779	5.78167	6.19655	6.10077	4.86347	5.45481	4.69677	6.29058	4.63108	5.60182	4.2247	6.20917	3.41312	3.98369	4.33094	5.52732	4.84484	5.55428	11.8627	2.71628	5.35504	6.25279
17_E6	5.51647	12.762	6.00318	3.96396	6.7714	3.89851	3.39323	5.58092	5.84068	4.53147	5.40355	5.25513	8.07015	3.36156	6.89614	3.80993	5.94665	6.63694	4.97014	12.8087	8.09887	6.14606	6.47358	6.92908	3.69198	5.08996	5.41639	5.1623	6.05918	6.94701	6.63676	5.66522	4.48176	4.44786	5.70586	6.52601	5.5514	4.61372	5.90863	3.91354	5.7431	5.10909	6.26563	4.29855	5.86604	11.7979	4.45444	5.57105	5.64507
17_F8	4.87483	12.6785	5.62492	5.94163	7.40795	4.30139	3.27946	6.23077	4.89293	4.46951	4.55993	4.34796	8.09569	5.32741	5.60429	4.05348	5.70597	6.29607	5.72637	12.8027	7.77531	5.64051	6.2195	5.54396	3.91658	4.2247	5.25254	7.79934	6.50547	5.91875	6.49159	4.97909	5.17829	4.50962	6.2073	5.7214	5.86295	4.75938	5.87705	4.07542	5.81007	5.0248	5.69054	5.02537	7.92133	12.2193	4.44804	6.07468	5.29607
17_F6	5.76504	12.8147	5.61766	4.9413	7.13067	3.64226	4.69053	6.62359	4.35751	5.08808	5.64551	5.36967	8.23561	5.05255	4.67168	5.09029	5.5005	7.12075	5.82943	12.6959	8.02129	6.07235	6.75624	5.33002	2.75924	5.16486	5.00912	2.54296	5.45388	6.89832	5.93464	5.80698	5.29358	3.36339	6.18143	5.94163	5.61364	5.16528	5.38339	4.68719	5.65069	4.31211	5.95544	5.06676	5.63173	11.9993	4.63991	5.15516	6.21432
17_G12	4.76389	12.3009	6.19323	3.39045	7.18059	5.89266	2.82194	5.79037	5.29689	4.38701	5.37051	4.74665	7.77555	5.16261	6.23278	4.52773	6.15872	6.32381	4.56785	12.3077	7.34407	5.05822	6.99808	5.31443	5.54762	3.77589	4.74815	7.01279	5.78181	6.39957	6.23866	5.89049	4.73512	5.01332	5.41061	5.83854	5.84052	4.84383	6.43876	4.14662	6.12484	4.93268	6.70043	4.21839	6.53464	11.9174	2.62834	4.99928	4.82554
17_G9	4.98092	13.1652	6.14325	2.97228	7.36795	3.4026	4.48917	5.66878	4.84194	3.65258	5.01066	4.93421	8.09125	5.77622	3.96424	4.09602	5.43988	6.08035	3.58581	13.0504	8.20764	5.63004	7.32564	4.84396	3.86916	4.32398	4.90389	4.29672	5.90687	6.78816	6.18768	4.91614	4.71288	3.79691	6.31733	5.67798	5.19431	4.78519	6.42675	3.87457	5.44172	3.51342	6.04811	5.03496	6.35483	12.0204	3.39137	4.54292	5.94392
17_G8	4.9634	12.7993	6.4095	4.88907	7.55703	5.4851	3.77561	6.09192	4.32715	4.7131	4.41193	4.47782	7.72295	4.82522	5.99627	5.16494	5.03234	6.87074	5.9287	12.6662	8.2849	4.94586	6.85551	5.70461	6.27599	5.02047	5.17977	6.80994	6.21557	6.2411	6.43654	4.89874	4.05063	5.59631	5.0473	5.79559	5.59532	3.78128	4.93831	4.63326	6.01774	4.54498	5.96191	5.38601	5.11086	12.2181	3.95759	6.03187	6.05665
17_G7	4.95413	13.0511	6.36565	-1.87295	7.71413	4.98839	3.6149	5.60407	5.16824	5.47223	5.67755	5.32054	8.14459	5.46322	5.70109	4.77097	5.70832	6.87031	5.30408	13.0202	8.22689	5.47916	7.12692	5.02281	5.81043	2.01885	4.7784	5.05649	5.92667	6.19647	6.68263	4.97632	4.02395	4.00347	6.49812	5.71615	6.58644	5.10488	4.77499	4.81851	5.85501	4.26207	5.41546	4.27176	6.67659	12.4309	4.93399	5.54855	6.89221
17_H12	4.91977	12.4653	5.51665	4.78065	7.26279	5.10546	3.40843	5.5475	5.72901	5.27774	3.15177	4.72371	7.81856	4.67835	6.01116	5.24089	5.98502	6.48733	6.58549	12.28	8.16242	5.51359	6.98134	5.79498	4.63742	1.94	4.366	6.84648	6.32155	6.19938	5.81776	5.35203	6.01998	4.26417	5.76194	5.94789	5.31067	3.60691	5.30035	4.71979	5.38355	5.09615	6.52995	4.90484	7.08572	12.1247	2.85109	5.81496	5.9216
17_H11	3.98047	12.4623	6.58537	4.69729	7.97709	5.24178	5.31037	6.0309	4.84509	4.80789	4.21908	5.30416	7.94989	3.07067	5.21056	4.8619	6.04651	6.72166	5.73843	12.347	7.67147	4.47303	6.69921	5.24317	4.04279	1.37141	5.53194	6.06013	6.78295	6.25526	6.92767	5.4226	5.65785	5.29804	6.45746	7.25901	6.40414	4.9427	4.12999	4.39224	5.0095	4.61912	5.80748	5.43627	4.84715	11.8954	1.50508	5.46217	5.21547
17_H10	4.9041	12.5026	6.13467	3.55181	7.32863	4.5502	4.28901	6.11852	5.61176	3.87242	5.34652	4.11209	7.40136	5.32626	5.2259	4.53481	6.45384	6.28943	6.14554	12.3134	7.92507	5.55702	6.78336	5.08747	5.49162	4.90835	4.63606	6.86484	6.90339	6.96666	6.44085	5.09452	5.34012	4.34638	6.14938	5.80452	5.90166	4.31329	6.28433	5.01616	5.80745	3.98598	5.94949	4.45831	5.62024	11.7582	4.15863	4.67825	6.27313
17_H9	2.87574	12.727	6.53141	4.41807	7.19364	3.88103	4.78717	6.39569	3.30377	5.51753	6.35564	6.01613	8.45949	5.45571	5.12695	4.85203	5.89551	7.03468	6.1481	12.4958	8.20765	4.7306	7.13982	4.67771	3.82812	4.92861	5.09955	7.21019	6.37877	5.48245	4.90118	4.93678	4.4156	4.15547	6.42541	6.30256	6.07566	4.61478	3.93307	4.55665	4.3095	5.7062	5.87255	3.92522	6.84514	12.2841	4.69276	6.0812	5.38216
17_H8	4.34797	12.9087	5.99371	3.38899	7.10797	2.31369	2.7767	5.02046	3.10219	5.93908	4.48372	3.30389	8.448	5.20576	3.9353	4.06609	6.84502	7.1485	6.20074	12.7142	8.27597	6.18505	6.98089	5.9185	6.03947	4.87813	4.78685	6.26796	6.00957	6.66243	6.75571	4.67904	5.71198	4.62953	5.93837	6.20618	5.62392	4.16348	5.50688	4.05808	4.74706	4.27475	5.74494	3.71968	6.37252	12.4284	1.38684	5.50063	5.48867
17_H7	5.15646	12.7618	4.92571	2.27952	6.78306	4.78174	6.35325	6.87359	5.053	2.36685	3.05905	5.50104	8.04986	5.0539	7.08748	3.83045	6.90716	6.40363	5.97089	12.7199	8.12214	5.67366	6.36223	4.44715	5.46253	4.02996	5.43871	7.01961	5.98893	5.6624	6.79229	4.21622	5.05303	3.42549	6.83315	5.81167	5.69058	3.9103	5.71245	5.21565	5.25078	2.33381	6.04932	4.90655	7.87368	12.2072	3.32914	4.38711	4.98512
17_H5	4.34315	12.4594	6.71914	2.93248	7.63689	5.36609	3.63769	5.8038	6.28771	4.57581	4.344	5.41217	8.23093	3.5067	4.3833	4.6541	6.16853	6.56023	5.49298	12.3596	7.70268	5.40592	6.50142	6.07027	4.49597	4.80923	6.14965	1.57805	6.75163	6.30957	6.18277	5.96027	5.61135	4.78535	6.3079	6.35981	5.83496	3.89443	6.06055	3.18296	5.11326	4.55601	6.04423	5.55792	5.26552	11.8158	4.66563	5.36278	5.91494
206_A3	5.30406	12.4872	6.85677	3.78179	7.30228	5.16993	4.10294	6.67513	5.09919	4.52161	4.37228	4.48541	7.8446	4.62372	6.0556	4.13072	6.53202	6.69855	5.73585	12.2873	7.63687	3.54094	7.28023	5.22833	5.39645	4.9207	4.75245	5.80545	6.4397	5.74995	4.7431	6.4321	4.74995	4.72607	6.2428	6.32031	5.21873	4.80597	6.56558	4.35218	5.46372	3.24251	6.13663	5.91638	6.19362	11.6906	5.49536	5.72827	4.99131
206_A10	4.20576	12.5986	5.71724	3.42513	7.47672	5.95997	3.01821	6.21052	3.21454	5.29101	5.3638	5.3999	7.4469	4.94821	5.22846	4.47958	6.24068	6.59002	5.25971	12.4627	7.67411	5.24187	7.27209	6.51418	4.18031	3.4493	5.63502	6.98828	6.79037	5.85176	6.48951	5.50222	4.92854	4.83927	5.42776	6.17991	5.21931	3.99698	5.62434	3.57763	5.47969	3.94217	5.85286	4.33581	7.27667	11.9919	5.00231	5.29499	6.06961
206_A9	4.67997	12.4935	6.94533	3.6893	7.46862	5.62124	5.34379	5.99225	4.69388	5.37236	5.90294	1.78635	7.92907	3.8438	6.02858	5.80537	6.60552	7.64466	6.75894	12.3035	7.6264	4.65568	6.92768	6.23916	4.99387	3.83765	3.82961	6.45051	6.40224	7.55764	6.61054	5.18538	5.72666	4.57413	5.28547	4.54696	6.4153	2.12566	7.07219	5.72863	4.30512	5.99722	6.75048	5.23888	3.93541	12.0421	5.98293	5.49683	5.42766
206_A7	4.69367	12.7071	6.32318	4.84476	7.17975	4.44043	5.28829	6.23659	5.85594	5.79635	5.43933	4.89155	8.45559	4.98504	5.05033	5.58173	5.86874	6.22677	5.4246	12.5044	7.93733	6.59256	6.54178	6.34265	4.36837	5.68537	3.49175	7.62637	6.43953	6.75249	6.05856	5.35657	4.07586	5.15181	6.43442	6.74068	6.09376	3.27771	5.33782	3.25529	5.20494	5.62948	4.943	4.91876	6.34002	12.1425	5.17379	5.87465	5.87851
206_A6	5.05695	12.8214	5.22207	5.27246	7.36529	4.25571	3.35857	5.85338	5.40612	4.20724	4.3621	5.86661	8.42099	3.63234	6.60095	5.63384	6.71018	6.45678	6.37453	12.7356	8.08482	6.37677	6.75061	6.11752	3.35995	2.37607	4.79558	5.08322	7.09276	7.17678	6.75362	6.56851	3.32543	4.93027	3.13924	5.89624	6.29664	5.06828	4.40696	1.57197	5.11562	3.54488	5.40294	5.53245	6.10714	12.1104	2.04989	4.67632	6.38282
206_A5	5.06158	12.7156	6.09496	4.33469	7.25369	5.15385	4.80608	4.78831	6.11328	4.30254	5.35669	5.25946	7.77334	4.3751	5.99894	3.44623	6.38417	6.6163	5.65918	12.6887	7.95894	4.85886	7.03133	5.36782	5.20489	3.21399	4.61304	4.53945	5.84265	6.44985	6.43117	5.16173	3.75293	5.2866	6.75842	6.60678	5.98671	4.44785	5.52186	4.03632	5.81398	4.09066	4.60975	4.11247	4.95049	11.8883	3.79896	5.37795	4.70472
206_A4	4.6809	12.934	4.29032	4.24294	7.99786	2.98522	3.95145	6.14995	2.95937	5.92122	4.6746	6.99593	7.72779	4.5607	5.28882	3.83018	5.89936	7.357	6.19101	12.7463	8.30705	4.96901	5.97163	4.28594	5.76362	2.9526	5.24077	6.84702	6.30455	7.88196	6.05456	5.94678	5.9628	3.39536	6.05907	7.106	6.58332	4.89995	5.05169	5.4098	4.70683	6.5822	4.77152	5.58387	7.40493	12.3224	3.20727	4.63421	6.6795
206_B1	5.08897	12.9557	5.55156	4.93568	7.38226	4.55314	4.96311	6.53377	5.02281	4.87424	4.98814	6.52857	8.02037	6.18065	3.11487	2.62789	5.80486	7.09046	5.82109	12.672	7.91821	6.29037	6.30547	5.36275	3.62395	5.14288	4.95776	5.50248	6.29789	5.62003	6.19754	4.2772	3.62064	4.23688	6.10197	6.01723	5.7979	3.85028	4.1608	4.99467	6.10733	5.04526	6.13897	4.84103	6.37174	12.1386	2.67213	5.35843	5.73962
206_B9	5.01316	12.8795	6.80505	3.75627	7.73032	5.32282	4.46244	5.44833	5.86099	5.34037	3.77014	5.71384	8.14992	4.89814	5.72867	5.86	5.8854	6.94462	6.11781	12.561	8.14315	4.71692	6.93369	4.90255	4.11982	3.82894	5.64879	1.69387	6.59248	6.72904	5.83329	4.88615	5.00758	5.11989	5.54081	6.05989	4.86702	2.01213	4.01529	5.28655	6.36912	4.6259	6.53336	4.24541	6.52242	12.3923	2.38457	4.4041	5.45786
206_B8	3.63978	12.599	5.73292	3.28034	7.39536	5.38716	4.31544	5.81504	5.05183	4.81332	5.50769	4.31358	7.91328	5.17321	5.13458	5.01756	6.62955	6.42865	5.60849	12.5155	7.90661	6.26243	7.13539	5.24281	4.50913	2.59597	5.10038	6.82259	6.26995	7.05426	6.66295	5.25611	4.88505	5.28851	6.06719	5.64171	5.45529	4.62203	4.06652	1.708	5.70529	5.7136	6.15845	4.73763	6.04556	12.0674	5.51064	5.40162	4.90345
206_B7	5.1971	12.6826	5.73466	4.93747	7.66263	5.97769	4.18574	6.36704	5.17599	4.85725	5.27449	5.06055	8.07644	5.13283	5.97561	5.60389	5.34007	6.77107	5.26325	12.6092	8.18027	6.21049	6.87339	5.03316	4.86381	5.09951	5.53936	7.45488	5.90788	5.89272	6.10817	4.71876	3.89946	5.23243	6.33812	5.90322	4.9717	4.43897	5.67714	2.33242	5.24056	5.45735	6.12144	4.87797	6.60468	12.0429	4.33581	5.40341	6.13426
206_B6	4.31187	12.8735	6.53955	4.95026	7.11544	4.96961	4.56543	6.50966	5.30328	4.84519	4.65431	4.42787	8.04921	5.61428	5.49898	4.12002	6.38224	6.76129	5.78817	12.94	7.84616	7.01496	6.84148	6.60846	4.66522	5.32835	4.77145	5.01934	6.13716	5.7279	6.9115	5.17749	5.41364	4.1735	5.24464	6.97802	6.08965	4.45102	6.12752	5.09	4.74584	6.06018	6.54236	3.51967	5.4734	11.7201	3.56161	5.57392	5.78588
206_B5	4.67609	12.7914	5.85272	4.75657	7.48619	4.96949	5.87218	5.94072	4.69	3.15548	5.00596	5.71658	8.19355	3.79374	6.00211	3.0808	5.93061	7.15706	4.24383	12.4964	7.95142	6.3975	7.05314	5.70144	4.01115	2.5914	4.56752	6.60423	6.12622	5.75792	6.52229	6.37906	5.81499	5.07206	4.11313	5.79154	6.22445	4.7908	6.68873	5.27111	6.13773	3.65568	3.17702	5.57459	6.60675	12.0932	4.44194	5.49294	4.95851
206_B4	3.75887	12.7399	5.52608	3.77627	6.4473	2.04166	3.57238	6.96938	5.61993	4.63429	5.46098	4.46239	7.80502	4.52918	6.33841	1.94077	5.95666	6.04077	4.21051	12.5664	8.42312	5.80076	6.24556	6.7714	4.42176	5.54275	5.90919	6.61425	6.34564	6.54259	5.20083	5.10592	3.43427	4.59939	6.62426	6.48514	5.5477	2.74905	5.64085	5.25896	3.02318	5.28506	7.20172	5.15849	4.65847	11.9037	1.20926	5.87771	5.73274
206_C10	4.36867	12.5726	5.66202	5.06001	7.70972	4.82296	3.00319	6.68129	5.97481	5.25181	5.30506	5.80459	8.00576	2.97148	4.85273	3.53981	5.69919	5.59009	6.42714	12.6147	7.7619	5.89856	6.40217	4.61628	4.23581	5.01345	5.75687	1.47473	5.93351	5.7305	7.27789	7.06359	5.41048	5.62395	6.90367	6.05033	6.17348	5.0721	3.86162	3.89703	4.62478	4.42901	6.72599	2.70127	5.65077	11.592	5.09039	5.25602	6.36013
206_C9	4.20304	12.8173	6.17083	3.93728	7.80037	4.37506	6.04735	4.74925	4.31352	1.97461	5.94623	4.34262	8.05597	2.24818	5.91186	1.51909	6.59833	6.87286	5.83568	12.6136	8.07718	5.34371	5.85621	4.78493	4.61972	1.83434	5.74698	5.5139	6.60461	5.71697	7.01094	5.31763	5.73303	4.33206	5.39099	6.06442	5.67351	4.59866	4.89993	2.94907	5.85243	4.7842	6.35924	3.93254	6.35695	11.9804	1.09406	4.70428	5.73339
206_C8	5.457	12.4926	5.43082	3.90603	7.63277	3.61025	2.72202	5.30533	4.27366	5.08279	4.6391	5.04892	7.56076	5.0765	5.3984	5.04662	6.30642	6.5926	6.76096	12.4394	8.09644	4.92457	6.32595	4.50694	5.51524	3.16549	5.87475	4.88305	6.32497	7.03242	7.25618	4.62733	4.64956	5.46798	6.7487	5.84588	5.85946	4.15768	6.24864	5.65691	5.8293	5.4218	6.6422	6.05595	7.54401	12.0099	2.50449	4.85392	6.49726
206_C7	5.09659	12.7569	7.32527	3.48825	7.46096	3.90347	3.92795	5.65219	5.04193	6.44221	6.25127	5.05438	8.24832	4.75555	5.9231	5.44868	6.98066	6.97416	6.01633	12.7084	7.96678	5.36304	7.03448	4.25252	2.94671	3.74145	4.29237	2.03946	5.34321	7.21388	7.13702	4.90648	4.82635	3.94379	6.23665	5.50488	4.85392	3.78719	6.27767	4.45141	6.93558	4.14779	5.9392	5.6921	7.70387	12.1144	4.11952	5.66927	6.06017
206_C5	4.17141	12.4859	6.31879	5.68872	7.64402	3.97187	3.14852	5.41027	5.56646	4.83109	6.45896	5.10271	7.97417	4.53149	5.59797	4.56411	6.0677	6.40076	5.58267	12.4105	8.41035	5.51369	6.59721	5.21531	3.89758	3.27366	5.84903	6.72054	6.21573	6.35152	7.49252	4.67656	5.46316	6.23205	5.79235	4.89812	5.84271	5.44372	5.93043	4.78073	5.57054	4.23582	6.30452	4.49304	6.72897	12.1013	4.3963	5.86773	6.46551
206_E3	5.42386	12.6212	6.06619	4.41176	7.30093	4.50023	2.17514	6.88417	3.83571	4.47752	4.80376	4.66205	7.89335	3.40123	2.34388	3.42174	4.76466	5.80661	4.49699	12.7582	8.09378	5.85723	5.54586	5.80122	3.63024	4.05623	5.09064	7.3142	6.49453	5.49953	3.77731	6.51063	5.52437	3.09713	6.32513	6.53536	6.25728	3.64378	6.03906	5.27381	5.60491	3.10663	5.63888	5.71	6.82759	12.1684	3.54257	5.2301	5.91907
206_E2	3.73224	12.5758	6.33069	2.76734	7.64793	3.23742	3.87225	5.92477	5.9656	4.28848	4.09472	4.95659	8.14454	4.92785	4.60008	4.56103	6.32664	6.98086	5.7924	12.5526	7.5381	5.62353	6.99619	5.69842	4.87349	1.52143	3.06175	3.95082	6.12269	6.95995	6.90844	5.67892	4.87939	2.93386	6.24203	5.49238	4.82134	3.40595	7.1218	4.89493	6.21755	5.16582	5.21782	4.83295	6.46393	12.1806	5.68676	5.32518	5.2924
206_E9	5.38999	12.789	6.14928	4.08798	7.32145	2.94726	5.25292	5.1705	5.06134	5.61151	3.31549	3.68975	7.97724	5.58794	6.71264	4.44142	5.36906	6.75542	5.64828	12.8643	8.10864	5.9296	6.72509	5.73426	5.31747	2.75852	5.49899	1.69899	5.96378	5.67111	6.45889	4.2775	5.73642	4.11301	6.29364	5.64091	5.72136	4.33091	5.89969	2.38832	2.574	4.82959	5.13583	5.37326	3.9901	12.0078	3.9148	5.61568	5.95884
206_E8	5.87226	12.9401	6.40413	3.15152	6.98222	5.31021	2.23744	5.25355	4.67706	5.46738	4.6848	5.62526	8.21451	5.05709	5.12013	3.25856	5.20475	7.34451	2.29888	12.7552	8.30867	6.64082	6.52349	5.01802	5.99753	3.75275	5.2041	6.1878	6.07767	6.32174	6.21534	4.89028	5.56217	5.64347	6.3015	6.01082	5.03119	5.51693	5.57655	4.50213	4.98179	5.17045	5.41239	6.03675	6.28007	12.4086	4.16354	5.17165	5.56428
206_E6	5.24581	12.7284	5.75843	4.48506	7.63433	4.83488	4.15046	6.11876	4.65949	3.05143	5.57751	5.56763	8.53506	3.8544	5.50656	5.5572	5.79227	7.4123	5.05621	12.7888	8.06306	5.83172	6.58386	5.3971	5.41576	5.45942	6.45043	4.76735	6.58604	6.55271	6.30603	5.42306	4.16675	4.69927	6.34616	5.64255	5.84475	5.63428	4.71747	5.25392	4.90101	3.01943	6.54313	2.55596	6.63442	12.4786	2.83564	5.39662	5.23571
206_F3	4.6063	12.5314	6.28151	3.93781	6.85376	4.80508	2.60855	6.45709	6.03316	3.27914	5.44302	5.17366	7.74075	5.88107	5.75378	5.46248	7.28117	6.77308	5.97364	12.6088	8.13108	5.65298	6.84094	4.88956	4.4457	2.94939	5.81073	6.30001	6.1347	6.17754	5.07523	6.03147	5.66146	5.034	6.00567	5.13792	6.20077	3.42665	5.42395	3.21612	5.7504	4.62463	6.47552	3.46263	6.25577	12.0883	4.91291	6.00471	5.02721
206_F1	4.09411	13.0651	6.13543	3.96996	7.33024	4.74283	4.37422	6.27677	3.48609	2.39247	2.92458	5.62198	8.15392	5.14602	5.61543	0.796386	4.95347	7.30943	5.87575	13.1604	7.90325	6.12289	5.64047	5.35031	4.90287	3.12214	5.42666	6.53651	6.19615	5.21162	6.3254	4.70204	4.1157	4.94474	5.24003	5.27125	6.06062	4.37975	6.10294	5.09353	5.61154	4.76578	6.41089	2.95967	6.5525	12.1988	1.69037	4.08679	5.65835
206_F10	4.05628	12.8307	6.19821	3.74896	8.11332	5.24691	4.51576	5.65565	4.28212	4.61061	4.44095	5.43769	8.14549	5.29272	5.68603	5.71548	5.62512	7.21069	4.89757	12.7472	8.12313	5.74956	6.69115	5.83509	6.04471	5.38584	4.46316	7.2146	5.84113	5.95616	5.88467	5.36621	5.28075	3.4796	5.90853	5.97398	5.35431	5.33632	5.09779	4.6151	5.30395	4.61326	5.71196	5.40559	7.02193	12.3327	2.86277	5.83644	6.04531
206_F9	5.33764	12.787	5.36085	3.52745	6.20204	5.21557	1.93323	6.1422	5.50593	4.74635	4.50429	4.58383	7.98736	5.42608	5.38467	5.62037	4.29142	7.08206	5.60871	12.6464	7.80915	5.00085	7.36949	6.09208	5.48778	3.31062	4.62962	7.11901	6.56552	6.46686	6.26235	5.28879	4.98307	3.56419	6.39094	6.90873	5.95357	3.69729	5.14202	3.99146	5.07644	4.58872	5.04484	3.62766	6.23941	12.1887	2.51832	7.10563	6.25683
206_F8	4.9531	12.8209	6.11133	3.11424	7.5473	4.28509	4.90144	6.61879	4.17527	5.31552	4.2925	4.83476	8.59745	4.91647	4.72106	4.72861	5.73129	6.53657	5.46748	12.7982	7.83573	5.25382	7.30577	6.32772	4.52098	2.804	3.98498	6.08519	5.75329	6.75256	6.76848	4.77996	6.35696	2.02028	5.80375	6.97236	6.84757	4.81605	4.46291	4.82258	5.41929	0.834368	5.24529	3.08404	6.13982	11.947	5.4545	5.05317	4.85114
206_F7	3.53047	12.8781	7.12246	1.45026	7.11337	2.90197	3.83545	4.9157	5.32787	5.47468	4.88619	4.24427	8.0643	1.49235	6.06215	4.78392	6.7604	6.17182	6.42304	12.777	7.79552	5.53985	6.8714	6.00027	1.56524	4.65713	4.30242	5.29062	5.47662	5.72992	6.83348	4.44006	5.29065	4.54992	5.91609	6.16767	5.40311	5.37385	6.686	3.17463	5.8021	2.42014	5.51202	2.23991	5.26911	11.2906	3.02855	5.2477	4.81144
206_F6	4.32748	12.7673	5.75201	3.81856	7.76013	4.57034	3.32257	6.53704	4.74662	4.77341	4.99541	5.64905	8.47619	4.11877	5.12284	5.00527	4.70936	7.21613	5.15424	12.7533	8.02271	6.01971	6.92409	6.1271	4.79558	5.4753	5.94629	6.72349	6.19097	5.61185	5.98787	4.85435	5.41585	5.28848	6.42067	6.27506	5.69138	4.57482	3.60677	2.53785	6.13328	5.78145	6.14081	6.21291	6.27389	12.2155	2.60044	3.5416	5.83947
206_F5	3.16663	12.4702	5.92706	4.34158	7.32754	5.52941	2.52981	6.60878	5.19073	4.22094	3.23467	4.35337	8.02702	4.23785	5.66523	3.98794	6.62256	6.77862	4.71485	12.4474	7.51968	4.26382	7.22324	6.69378	5.88027	1.8297	5.84	6.57557	6.84267	6.27303	6.95082	5.08977	3.66042	2.98272	5.84769	5.38342	5.94748	4.41859	4.29105	4.48227	6.08201	3.14577	5.82743	4.1241	4.07779	12.012	5.94487	5.62769	6.11948
206_F4	3.65077	12.7033	5.66026	4.28485	7.28617	4.25219	3.78787	5.73797	3.9781	3.97885	4.79566	2.37472	8.04664	4.67336	5.31741	4.61464	5.78589	6.33598	3.60152	12.6972	7.64423	6.3503	6.92708	4.94399	5.68876	3.13596	5.43205	6.54369	6.60364	7.35251	5.80378	5.35258	5.1931	5.01405	6.49051	4.17236	5.89168	3.13386	5.89905	2.75025	7.3025	5.19539	6.16061	4.34349	7.04098	12.0725	5.28654	4.66103	5.92982
206_G3	4.64871	12.325	6.35848	4.84209	7.43705	6.49485	3.97991	5.64971	4.4906	5.23582	4.84613	4.32643	7.28267	4.79309	5.79619	5.57602	5.28375	6.57578	5.85899	12.3632	8.16299	4.31541	6.59147	4.90382	4.16857	2.28819	5.00061	5.26072	6.70865	6.04043	5.62518	5.99077	5.2564	5.19485	5.64938	6.26815	6.1971	4.64137	5.57196	5.08791	6.09324	1.91447	5.68265	6.18378	7.41861	11.994	4.17291	5.76294	6.03059
206_G1	4.05503	12.6193	5.58738	4.8094	7.08932	5.7341	2.7221	6.55546	5.32329	5.48138	5.10691	4.92609	8.02301	3.93079	5.02124	3.72426	6.34981	6.81236	4.76754	12.479	8.11505	5.75557	6.9657	3.10969	5.45369	3.18483	5.90312	5.8452	5.67214	6.13512	6.03788	5.62669	4.55917	5.07368	7.13951	5.69586	6.35204	5.78943	4.86045	5.8912	5.48187	4.37968	5.95985	4.72179	7.29952	12.2225	3.7598	6.74199	4.31688
206_G10	5.29751	12.68	6.06089	3.73991	7.33119	5.22942	2.05356	7.53673	5.61434	3.53326	2.12893	5.12137	8.11518	5.16092	6.70314	5.04746	6.4346	6.96239	5.86425	12.6149	8.02694	6.12939	6.55438	6.21816	5.37909	4.51289	5.08522	7.55149	5.43645	6.27702	6.30233	5.63568	6.51583	4.67433	6.13013	5.98847	4.33373	4.80911	5.27636	4.78832	5.43019	3.66296	6.47318	4.97559	6.79023	12.0769	2.49779	6.33478	5.71853
206_G9	4.04495	12.9146	5.58539	1.93974	6.82275	4.3174	2.97711	6.31418	4.46586	5.23214	4.01712	3.85252	8.22076	5.13092	5.49604	4.40183	5.36093	6.86344	4.16125	12.9749	8.3215	6.34356	6.96959	5.90628	4.35791	4.89846	5.35423	4.85552	5.32622	5.87321	6.25406	4.54471	5.05637	5.47308	6.37584	6.15953	5.66852	4.6201	5.69052	4.79434	5.17663	4.48013	6.74706	4.60265	5.79256	12.3273	2.8393	5.01595	3.75179
206_G8	5.7744	12.7565	6.32907	2.64724	7.45826	4.24302	3.40029	4.98496	3.31764	4.67065	6.91048	5.53467	8.77107	5.75336	6.61271	2.84594	6.38548	5.86314	5.41468	12.4743	8.00776	5.60709	6.96968	5.23339	2.29925	4.31188	5.61192	7.56273	5.76948	7.26956	7.1146	6.01326	5.42962	3.04203	6.41615	6.65851	5.96519	4.75876	6.17592	2.80417	5.36893	3.67394	5.33572	5.99671	6.77107	12.062	4.62464	5.26733	6.20364
206_G7	5.1012	12.6534	4.97298	3.15011	6.57845	4.58542	4.31767	5.44843	6.63616	5.0354	5.61886	3.8611	7.75146	5.6142	5.92746	4.77404	5.79734	6.32319	5.0454	12.5576	7.76775	6.35059	6.96805	4.56506	5.00738	4.12906	5.40493	6.77837	5.7268	6.41663	5.50496	5.29593	3.42004	5.12986	7.55194	6.11524	6.49514	5.09531	6.2948	6.16672	5.01412	4.36106	5.28626	4.46321	6.01614	12.1025	4.21357	5.75234	6.84554
206_G6	5.26733	12.9737	6.74156	4.57974	7.57902	3.55703	4.64311	5.52209	6.44055	3.15922	4.89822	5.74365	8.04639	4.20805	6.01455	5.42331	5.48791	6.69535	5.31065	12.8653	8.3111	4.44071	6.71089	5.91152	5.24636	3.23852	5.7036	5.0581	6.16993	5.8088	6.85825	4.3831	5.81971	5.24958	6.53828	5.90869	5.45715	0.243115	4.63154	5.53938	5.49967	4.49576	6.0271	4.84388	6.01083	12.1095	3.10617	4.48693	5.2238
206_G5	5.17712	12.5616	6.7534	2.58524	7.5083	4.07826	4.85031	6.45505	5.66641	2.26426	3.69064	3.21709	8.11128	4.58362	4.8804	5.78536	5.92611	6.9956	4.25025	12.5873	8.27493	6.30297	6.94001	5.71452	6.80489	4.42933	5.66616	6.76748	6.97732	7.06495	5.89373	4.79114	4.57137	3.99466	5.85734	6.44746	5.18021	5.75052	5.41903	3.94232	5.50265	5.19825	6.56377	6.05938	6.7037	12.3064	1.43524	6.24682	5.23451
206_H2	4.03033	12.768	5.8342	5.01363	7.15944	4.36468	3.07966	4.97004	4.78659	5.06317	5.22878	6.59788	8.31952	4.4792	5.23698	6.81298	5.7285	7.15455	5.6534	12.489	7.44762	5.0101	6.76301	5.27421	4.73413	3.30772	5.6532	6.59303	6.82832	5.76777	6.43376	6.20824	5.65834	3.12732	5.86361	5.82655	6.85156	5.37541	6.3152	5.96613	2.63777	5.25594	5.90588	5.46224	6.98022	12.2956	4.91005	5.94176	6.16473
206_H1	4.87616	11.888	5.53291	4.68181	7.28322	5.1163	4.11488	6.44876	4.20278	3.9822	6.34538	5.30135	8.04016	4.77081	6.38651	5.28166	6.28018	6.39864	6.49719	11.7649	7.07901	5.96976	7.4946	5.26609	2.79107	4.2068	4.01249	7.24496	6.91594	5.89076	6.27187	5.51543	5.01859	4.92014	5.88121	6.98937	6.51097	4.06508	5.49484	3.76603	5.76612	3.82536	6.37865	5.62142	6.9128	11.7497	3.21415	5.68145	5.56805
206_H10	4.56271	12.6758	5.02358	5.61157	6.77023	3.45934	4.0371	6.61144	4.61403	4.28304	4.15664	5.35556	8.06145	5.46871	5.7213	4.54032	5.32492	6.25967	4.33427	12.5922	8.19332	4.19291	7.04839	5.99707	4.66122	4.0475	5.46717	6.77968	6.79976	6.53864	6.19449	5.44166	4.83659	4.15999	5.297	5.95168	4.12042	5.63014	5.08844	4.20147	4.85334	3.39764	6.02997	6.20559	6.79424	12.1829	4.29757	6.64405	5.97887
206_H9	4.95451	12.5225	5.58776	4.61289	7.20848	3.7098	3.83695	4.83626	3.26984	5.6665	5.91103	5.07066	8.13497	3.31981	4.57625	4.94982	5.52351	5.78015	6.37731	12.5413	7.99258	5.28062	7.02463	6.18214	5.97462	2.28943	4.79383	3.69638	6.28125	5.77511	6.5528	5.00813	4.38588	4.15585	6.75689	6.43355	5.7845	3.60465	5.65236	3.62567	5.04641	4.69316	6.12398	5.17855	6.30098	11.8236	1.53434	6.08089	5.35982
206_H8	4.8246	12.7821	6.23354	3.26889	7.55206	4.58016	4.01548	6.41185	6.04195	5.23689	5.73894	6.31617	7.34769	4.73913	6.07437	4.69621	6.60408	6.5949	6.16658	12.5251	7.71551	6.06823	7.15983	6.15448	5.93751	5.47376	3.75512	5.13889	4.73063	6.39481	6.86654	6.48766	4.76373	2.82274	6.41847	6.15976	4.78192	4.69222	6.33889	4.25521	5.61714	3.92453	6.62676	4.16102	4.50223	11.7974	3.53945	4.52628	5.19433
31_A12	5.6118	12.6405	6.5886	5.19507	7.44004	3.9652	1.1996	6.42744	2.2262	2.17217	6.02894	3.55786	7.77753	2.78221	5.27769	3.63848	6.44126	4.69636	4.71812	12.461	8.16159	5.36648	7.31182	4.47131	3.96747	3.2811	6.01511	7.04517	6.74571	5.93836	6.57615	6.3219	4.32861	2.19716	5.35084	5.11426	6.61613	4.3046	6.1016	3.11887	6.28808	3.82283	6.24448	3.7727	7.7437	11.6887	1.9011	5.95481	5.66853
31_A8	3.59308	13.0485	5.34769	4.70027	7.66278	5.04659	5.30206	4.8704	5.85578	4.57241	5.31152	5.91435	7.68438	4.78109	6.43722	2.31035	5.83957	4.71901	5.45882	12.7158	8.04283	4.06612	6.07374	5.58987	4.25244	2.42504	5.8111	7.40793	5.60327	6.33417	5.64313	6.48815	5.29544	2.60904	6.82332	6.14154	5.34179	4.77107	4.84229	5.16425	4.46006	5.93959	6.37955	5.24297	7.3401	11.847	0.969025	5.03795	7.1937
31_A7	4.99289	12.4502	6.98328	3.9049	7.21247	4.08878	4.32748	4.24986	3.25312	5.11443	5.56181	5.58805	7.96097	3.72627	5.44859	4.23163	5.86067	3.76917	6.38895	12.4031	8.14973	5.38884	7.05835	5.02729	3.9744	0.723305	4.64415	7.41225	5.99912	6.62696	5.72401	5.69266	5.19664	5.27317	6.65211	6.20391	5.77966	4.68674	5.95763	5.5316	5.92362	6.11487	6.49441	4.9923	7.68925	11.5371	3.72583	4.17085	6.71125
31_B12	4.37513	12.5237	6.24207	2.98557	7.48846	5.05882	2.46405	5.07381	5.6302	5.1822	5.59456	4.94026	8.66305	5.66025	5.83824	3.58352	6.53743	4.86252	5.8198	12.3998	7.97432	4.31136	6.5255	3.97617	2.78632	4.56552	5.32925	7.41709	6.55476	6.61734	7.16344	5.62501	4.44942	4.82303	6.51977	5.58547	5.19785	1.88135	5.14489	4.59531	6.10453	3.68542	7.04075	5.50763	5.79708	11.7068	3.81033	6.03981	6.41658
31_C8	5.25203	12.9643	4.12016	2.83437	7.49578	4.62315	3.11853	6.33572	4.55001	4.16637	3.05896	6.24146	8.10135	5.89335	5.97366	2.68135	5.97478	4.45971	6.03428	12.6711	8.41124	6.3764	6.51879	5.80192	2.80018	4.3673	3.37408	7.15212	5.69377	7.6417	6.13285	5.46946	2.98015	3.08687	5.33213	3.78725	5.43441	5.08602	5.05928	5.04599	4.60338	4.32227	6.3338	2.02391	7.30774	12.1759	3.30231	3.68698	6.6144
31_D8	5.89776	12.9713	6.45567	5.06535	6.61435	3.83345	2.09558	6.80365	5.69375	6.24776	3.68791	1.87329	7.92791	5.36545	4.13225	4.46094	5.3448	5.28143	4.76439	12.8325	8.33246	6.17872	6.57765	4.89386	3.81033	1.60106	4.8388	7.89622	4.75879	7.08286	7.27524	4.37618	5.35104	6.44821	6.73749	5.56436	6.28086	1.46551	5.85658	3.91687	5.13688	4.74024	6.29209	4.45015	7.49926	11.9352	2.67057	5.7495	5.37124
31_E8	3.18952	12.8064	5.21226	4.52722	7.11906	5.3592	1.09653	5.72265	5.66097	4.98681	6.1392	3.95544	8.11181	3.93683	6.23608	4.58151	5.53316	5.19686	5.41666	12.6949	7.85874	5.56355	6.32134	5.70107	5.87094	2.19665	4.6643	7.35381	6.22496	5.57724	6.4675	5.09915	6.45271	5.15659	6.37112	5.56858	6.31497	3.79045	4.84275	5.26415	5.36733	3.14953	7.11688	3.91063	6.41686	12.1705	4.51197	3.33861	6.04951
31_E6	5.58174	13.1109	4.80651	1.4828	7.80045	2.82098	4.37742	6.18509	2.87367	2.10271	4.7887	5.15954	8.38556	3.00226	6.53112	4.06498	6.3364	5.02067	4.95128	13.1836	9.1717	5.58653	7.5495	6.11359	2.74695	3.67986	5.04772	6.75826	6.42018	5.58283	6.94728	6.0868	6.76554	4.50174	6.27977	6.02408	5.95361	2.31897	6.33456	3.65495	5.60716	4.70339	5.32327	5.22078	4.82482	12.2329	2.81776	6.03585	5.93204
31_F8	4.34437	12.7161	6.05349	5.33943	7.20561	1.94462	4.89994	6.44676	5.89099	5.02143	5.07896	4.40469	8.01928	4.85757	4.95069	4.76038	6.76609	5.3277	4.74109	12.4884	7.2674	4.65592	6.1309	6.28941	2.62521	5.11751	6.31639	2.50888	5.24222	5.34941	5.37014	5.55706	4.90242	5.62094	7.05492	4.73815	5.53748	4.08852	4.43251	4.90494	4.99999	2.82729	5.2802	6.14704	7.63073	11.9682	0.115427	4.9992	6.85159
31_F6	4.13271	12.7071	6.45057	4.96128	7.04388	3.7689	3.79338	4.63515	5.55621	5.19589	4.59655	4.10395	7.86448	4.34374	6.58677	4.83325	5.81662	4.86392	5.03213	12.6227	8.33166	6.21765	6.96283	5.28281	4.12017	2.99447	5.1876	5.41458	5.23754	6.39634	7.01944	5.58602	5.53033	5.34339	6.78607	5.75153	5.25433	5.22322	5.54832	4.08789	4.8838	3.07093	6.91056	3.68699	4.72488	12.1606	6.01708	6.61817	6.24989
31_G12	5.85196	12.6862	5.53508	3.02633	7.78046	5.28634	5.91425	5.83594	5.99585	4.95101	4.08535	4.1822	8.67501	1.55929	6.40884	3.07946	6.33037	5.51916	4.47706	12.6989	7.94831	4.9652	6.19599	5.45339	4.52472	2.77183	4.6235	7.11862	6.23065	6.35873	6.60361	4.0006	4.04042	4.30054	7.01649	7.02081	6.37207	2.81519	5.02714	2.97759	5.54894	4.21973	6.92748	5.85357	7.71594	12.0518	4.37816	5.03099	6.12126
31_G11	3.88498	12.9344	6.11412	3.92302	6.96679	5.35189	4.37389	7.61277	4.53456	4.11354	2.2646	4.57444	8.45015	3.86481	3.99663	3.37949	4.77475	5.38881	4.36798	12.6925	7.85426	5.92531	7.32814	4.50648	5.67725	2.87208	5.52113	7.62841	6.17984	6.62145	5.68766	4.80079	2.15833	5.46244	6.27992	5.35724	5.73322	4.78838	4.61376	3.47919	5.00759	6.22879	5.7436	4.65169	5.83314	12.163	4.84081	4.88469	7.12369
31_G9	5.30696	12.9954	7.09366	4.16182	7.47982	5.26882	3.2689	4.75052	3.91353	3.70137	4.87784	4.41414	8.07429	5.73889	5.73535	4.19769	5.42296	5.23553	5.38885	12.821	8.60316	6.39437	6.908	5.09207	0.0920658	3.69383	3.47718	6.68999	6.41071	6.65152	6.6088	6.06488	6.012	3.66921	5.5587	4.99025	6.2789	2.38937	5.30477	4.8091	5.52238	5.18757	5.74648	5.06242	6.36405	12.0641	3.40594	5.77407	4.5688
31_G6	4.62051	12.6467	5.98279	4.73601	7.08986	5.32868	2.24487	6.89348	4.47557	4.60204	4.84503	4.98022	7.88923	4.48918	6.61393	2.71692	4.8993	5.38493	5.86455	12.7247	8.21959	4.58596	6.75733	5.85328	3.56256	4.23742	5.57811	7.24225	7.06959	6.27466	6.62149	5.77237	5.438	4.55949	5.25331	5.83416	5.22906	3.28435	5.97432	4.54471	5.15277	3.52198	5.7349	4.98447	5.98862	11.7773	3.39599	5.77339	5.67649
31_H10	5.38671	12.6501	5.78668	5.43537	6.82599	4.00968	5.15949	6.51329	5.33603	4.85296	3.65793	5.23529	7.91623	3.13812	6.16031	4.38516	6.10669	4.80744	5.24464	12.4247	8.21673	5.36013	6.63461	5.80481	1.78493	3.88955	5.78051	7.40897	5.97077	6.05297	6.58873	5.35478	5.51633	3.71306	5.87188	6.55324	5.80946	5.29678	4.19375	4.75863	6.12528	4.74264	6.72351	5.29745	6.04634	11.6274	4.71446	5.81006	4.95343
31_H7	5.08367	12.8272	6.18299	3.98517	7.25725	4.28002	2.5435	5.59248	5.18944	4.65377	3.84354	3.20342	7.67131	4.05396	6.75152	4.96214	6.09915	5.24311	4.60166	12.6857	8.50478	5.8354	6.38616	6.35615	2.81233	2.96789	5.07145	5.47032	6.73261	6.57338	6.95511	5.6172	3.69622	4.28335	5.95721	5.1952	4.9982	4.6957	4.73892	5.25164	5.66972	3.23724	6.46851	4.14003	5.35896	12.0089	0.636796	3.18066	4.97372
31_H6	4.30856	12.6308	6.84935	4.95384	7.35383	1.44188	3.92218	6.27665	6.50211	4.73377	4.88492	4.44306	8.15317	5.44622	5.86225	0.633141	6.45144	4.09907	6.08551	12.5855	8.03743	4.64721	7.00734	5.54175	5.9976	2.82596	4.8642	4.55634	6.00091	6.60556	6.59297	5.38376	4.65799	4.68293	6.30349	6.40228	5.6841	4.62555	6.78367	3.50911	6.10995	5.39098	6.63141	4.78577	6.76878	11.0793	1.98614	4.49645	4.88085
25_A3	4.15051	12.5864	5.14906	4.35459	7.07264	4.66606	2.67553	6.81086	5.14704	5.10141	5.04297	5.99842	7.87916	5.06351	5.83102	5.06325	5.61548	7.61904	5.9195	12.5779	7.61328	5.68958	6.66883	5.9077	5.24434	4.50502	5.33115	7.14205	6.91562	6.17315	6.02714	5.58835	4.61385	4.6092	6.56059	6.01108	6.34936	5.58925	4.9493	5.50785	5.36492	4.35988	5.93919	3.74154	6.61976	12.527	4.86756	5.11292	5.12856
25_A12	5.03363	12.1617	6.51973	5.22899	7.02553	3.79171	4.1335	5.37004	5.1174	4.86932	5.28555	5.07908	7.75762	4.59977	5.31562	5.07204	6.2769	7.06063	5.65198	11.9428	7.82843	4.9202	7.3589	5.02659	4.93389	3.03325	5.00701	2.3074	6.40255	6.20739	6.21285	5.8169	5.20283	4.97763	6.19051	6.33152	5.53668	3.4674	6.00473	3.50746	5.54433	3.62667	6.18076	4.63019	5.61837	11.7024	3.84829	5.52177	5.59391
25_A11	4.99213	12.8342	6.53914	4.19696	7.3033	4.53092	4.20181	6.31877	5.49496	3.85104	5.14764	4.19149	7.81779	4.80384	5.21851	4.14903	5.68807	7.37289	5.96791	12.5656	7.3884	5.63804	6.68303	5.96795	5.36935	4.06438	5.57204	2.7767	6.18783	6.7304	6.55873	5.38386	5.12207	4.19901	6.37329	6.64017	6.05933	3.92811	6.08977	5.55955	5.33961	4.9063	5.85302	5.0431	4.35422	12.0303	4.51557	6.60475	5.58209
25_A10	3.29389	12.9266	5.95124	4.44274	7.59017	5.21475	4.26131	5.76964	5.0512	4.89691	4.90262	5.66864	8.17082	4.86623	5.91562	4.78377	5.33682	7.53725	5.15341	12.704	7.90308	5.38047	6.09501	5.24041	4.69244	4.12509	6.49832	5.74324	6.19591	6.02152	6.01539	4.57828	4.83845	4.5747	6.90735	6.48618	5.71241	3.62977	4.79744	5.5628	4.62593	4.43614	5.56427	4.45294	6.38568	12.7986	3.00141	6.01228	5.93407
25_A9	5.29987	12.3634	6.61274	4.25625	7.16211	4.07505	4.08598	5.34533	5.5999	5.0248	5.82321	4.98237	8.03551	3.90902	4.8798	3.90493	6.36529	7.11433	6.10255	12.1353	7.57665	5.6758	7.32518	5.96508	4.77381	4.45298	4.84122	5.06357	6.45359	6.5469	6.07035	6.06695	4.59204	4.29227	5.64369	6.23713	5.4435	4.72737	6.06161	3.91374	5.64071	4.14322	6.10456	5.52623	4.51881	11.1792	4.04706	6.12347	4.28136
25_A8	4.75173	12.9113	5.77452	4.32558	7.56535	4.29846	4.18226	6.39913	5.60422	4.42202	3.79035	6.75083	8.30607	4.98246	4.20584	5.25436	5.13732	7.58117	4.55326	12.6292	8.31485	6.25194	7.17749	5.07192	3.24535	4.31493	5.92139	7.96022	6.54622	5.97125	5.49392	4.64021	5.01738	3.78126	5.65889	6.378	6.12943	5.23291	5.5507	3.10573	4.51012	4.92658	4.91989	4.06196	8.26662	12.3085	3.05131	5.45985	5.2254
25_A7	4.19026	12.5252	6.64195	4.21537	7.75539	4.67919	4.63697	6.06603	5.41461	4.9192	4.845	5.09961	7.91176	5.01254	5.56822	5.07465	6.59462	7.39204	5.48028	12.4652	7.93618	4.03107	6.56298	5.2597	5.2925	3.48195	4.88309	2.13054	6.86599	6.66396	6.69498	5.48174	4.29127	4.96	5.83531	6.0471	5.73837	4.70389	5.17871	5.13701	5.47585	3.79805	5.51242	5.11662	5.87585	12.1713	4.11181	5.95824	5.89643
25_B2	4.43073	12.6202	6.21256	2.66691	7.37328	3.66405	2.90805	6.56342	3.78889	3.88206	5.89533	5.11989	8.24596	4.69829	5.17854	5.03091	6.31344	7.01998	5.35518	12.439	7.72656	6.09098	7.16488	5.06431	4.56926	4.17628	4.5163	6.64362	6.03451	5.96717	6.43917	5.66176	5.09977	4.09346	5.70504	6.1056	5.12398	4.62851	6.30369	3.32217	4.88382	3.94174	5.51426	4.2209	6.12922	11.965	2.96422	5.95325	5.09275
25_B12	4.64461	12.5924	5.25936	3.84467	7.45531	3.3641	2.58779	6.05789	4.53174	5.72654	4.70278	5.48784	7.90915	5.71105	5.64388	4.98555	4.92442	7.53269	4.8793	12.3533	7.90079	5.80093	6.4493	4.51338	5.12156	2.12103	6.14791	7.24316	6.54824	6.04448	6.6243	4.78954	5.3017	4.85021	5.86387	6.44759	5.77863	4.34153	5.74492	5.60163	5.24795	3.90917	5.62253	4.60495	6.927	12.5481	2.6104	5.9179	6.43762
25_B10	4.45519	12.8032	5.97907	2.98626	7.23662	4.89693	3.45761	5.93533	5.96366	4.2804	5.12178	5.59766	7.7886	4.19994	5.41362	4.76874	5.93805	7.22328	5.46622	12.839	7.98841	6.51584	6.73989	5.79981	4.76804	3.98867	4.14622	6.49716	6.25507	6.09474	6.28412	5.0505	4.94842	5.20288	5.52733	6.58212	5.39857	5.30268	6.01999	3.13455	5.66313	5.12103	5.78908	4.40015	5.84071	11.9397	3.91334	5.75973	6.08816
25_B9	5.36358	12.902	5.69159	4.77203	7.05626	4.72689	4.4202	6.65457	4.6493	3.95495	4.82105	4.97709	8.03406	4.54569	6.41834	4.64047	5.81582	7.29203	5.27229	12.7433	7.98235	6.16284	5.61026	5.51088	5.94836	5.07635	5.91391	5.09996	5.69395	5.71158	6.01694	4.73629	5.55397	4.52892	6.81304	5.53046	5.69122	4.27675	5.02419	5.85858	3.02528	3.5198	5.46264	5.40397	6.40931	12.5019	3.24226	6.18541	4.9551
25_B7	5.58034	12.4142	6.80555	3.78007	7.01936	4.59949	4.55828	5.71762	5.97144	4.61509	4.17666	4.80269	8.18215	5.40369	5.50858	4.81695	6.19194	7.24045	6.18824	12.2203	7.67085	5.80218	7.34818	6.41318	4.75583	3.86233	4.11563	3.62345	6.18417	6.80607	6.28416	6.06795	5.13003	5.1292	6.01463	6.41823	6.38942	5.43699	5.80522	3.5557	5.43969	4.91002	5.31634	5.66075	5.79172	11.2196	4.95526	5.24343	5.18509
25_B4	5.40292	12.7596	6.7896	3.88133	7.2943	5.06213	4.42932	5.53129	5.78307	5.17262	4.91039	5.53675	7.48725	3.98735	5.50242	4.18032	6.47317	7.01682	5.67044	12.8432	8.0615	5.78067	7.15313	5.54213	4.94355	4.22116	5.00983	5.6707	6.41534	6.54124	6.67018	5.58076	5.26123	4.35007	5.50127	6.30059	5.82964	4.05398	5.23928	3.38147	5.50807	4.23444	6.03681	3.76914	6.96068	12.0909	4.38572	5.76603	5.35061
25_C1	3.76708	12.58	5.7371	5.04102	7.36043	4.86739	4.17837	5.81007	5.12292	4.52475	5.54329	5.32328	8.07966	4.23524	5.71995	5.04586	6.13824	7.30311	5.50134	12.5833	7.82318	6.35267	7.43136	5.6165	4.91952	3.75283	4.15014	2.57147	6.24622	5.90214	6.24155	5.52989	4.96843	2.82744	6.09663	5.95261	6.40844	5.41683	5.96817	4.27574	5.66063	4.62145	5.69924	4.76108	5.75325	11.9048	4.66765	5.58936	5.00055
25_C12	3.95928	12.6001	6.11341	4.81018	8.00536	4.81721	4.54735	5.61878	4.43056	4.20412	4.69974	5.41667	8.00929	5.51688	5.35009	5.23806	5.91648	7.95145	5.3006	12.4375	8.02958	5.64613	6.41303	5.3484	4.85194	4.12771	5.45008	-0.0430669	5.97912	6.41773	6.82929	4.9713	4.73874	5.03944	6.00491	5.98293	5.73641	5.20354	5.03994	4.56649	5.05692	3.92391	5.66441	4.1256	6.15057	12.6109	3.14022	5.37336	5.30187
25_C11	4.75003	12.7168	6.49174	3.17425	7.53592	4.70542	3.41883	5.3747	5.30612	4.75727	5.21248	4.73976	7.80842	4.02234	5.50967	5.36248	5.75714	7.52619	6.07576	12.5562	7.74971	5.63707	7.01388	5.29075	5.77895	3.49684	6.11699	7.74773	6.20574	5.79933	5.49515	5.38766	4.49209	5.05569	6.73393	5.82035	5.22963	4.63297	5.12887	4.25544	5.57475	3.34307	6.19111	4.75946	7.43475	12.2038	4.11357	5.46734	5.84026
25_C10	4.58771	12.6031	6.06834	4.03333	7.04168	4.62976	5.00583	4.94507	4.5391	5.12437	4.86447	4.88289	8.33531	4.3356	6.08911	5.05829	6.45588	7.5356	5.55268	12.6248	7.68452	5.55987	7.58491	4.86282	4.85619	3.55869	4.25243	5.50588	6.42932	6.49023	6.29116	5.32076	5.24616	4.22496	5.59612	6.12989	5.56256	4.05455	5.94236	4.896	5.25127	5.30254	5.46898	4.26034	5.15113	12.0491	5.1889	6.00479	5.56845
25_C8	4.50988	12.4602	6.3467	1.919	7.00562	4.38054	4.30692	6.55898	5.37934	4.36703	4.68176	5.00993	7.75451	4.94242	5.36557	3.74012	6.55972	7.16714	5.86861	12.4982	7.88445	5.84059	6.70762	5.6181	4.99944	4.77289	5.58902	7.54608	6.38262	6.26401	6.01692	5.89179	4.64765	6.18288	5.46933	6.18392	4.7517	4.61893	5.23226	4.01947	5.34998	1.96711	6.20031	5.96675	6.48186	12.0867	4.58254	5.39885	6.04496
25_C7	5.0011	12.8253	5.84484	3.54382	7.35269	3.59362	3.772	4.5417	5.42267	4.58724	5.37369	5.5629	7.97421	3.70896	5.64977	5.24003	5.38478	7.71131	5.30606	12.7371	8.16791	6.65539	6.21072	5.19708	4.69092	4.43519	5.14422	6.51761	6.19753	5.86704	5.83636	5.4681	4.97791	4.89213	6.3736	6.25043	5.79089	4.80661	5.35037	4.37564	5.59609	4.47889	5.80308	4.52518	6.98144	12.1967	4.11741	5.3272	6.13372
25_C6	4.26032	13.118	5.52132	1.69691	7.62085	5.37139	4.29191	6.56005	4.63304	2.93595	4.87774	3.96548	8.27307	5.94493	4.64345	5.69262	5.20225	7.78503	4.54565	13.0275	7.91375	5.13706	6.18994	5.53579	4.59372	3.74114	5.14045	4.8658	6.14276	6.23645	5.75106	5.41673	5.1854	3.32068	5.67233	6.02994	6.00407	3.07074	5.85673	4.35766	5.49336	3.94665	6.04605	3.94499	7.12401	12.7553	3.52552	5.80834	6.04065
25_C5	4.02723	12.6769	6.14567	3.97628	7.61569	5.68523	4.20616	6.28624	3.57855	5.78128	5.48659	4.97551	8.12709	5.203	5.53542	5.4504	5.94549	7.29222	5.25386	12.7458	7.64936	6.13358	6.67663	4.82851	5.59305	4.86528	5.12249	6.96465	5.21285	5.92841	5.96974	5.33977	4.25821	4.9963	6.32123	5.32117	5.49358	2.02321	5.65087	4.26613	6.01574	4.75539	5.41072	4.52224	6.5043	12.0294	4.89017	5.68982	4.05013
25_D3	4.60699	12.6396	5.68843	4.34106	7.63968	5.08598	4.12178	5.46368	4.58108	4.25383	5.29028	5.53975	7.91666	5.35952	5.72058	5.71719	4.02955	7.54629	4.80635	12.8064	7.8544	6.05212	6.4203	4.50125	6.74367	3.62961	5.20427	7.08857	6.15632	6.89195	5.89354	4.39662	5.72743	5.0009	6.82533	6.31232	5.50394	5.40421	4.33763	4.46448	5.22483	4.8661	5.21805	5.90227	7.94423	12.3557	4.45257	5.00496	6.08485
25_D1	4.77882	12.7524	6.11249	4.37799	7.61873	5.46629	5.44006	5.56448	5.24068	4.23178	4.54824	4.75005	7.76162	5.08094	5.81311	4.43849	5.97943	7.14739	6.29997	12.7327	8.08965	5.64237	7.36661	5.91861	5.32733	4.47219	4.41273	6.98773	6.57065	6.71796	6.48794	5.62227	4.20796	3.80243	6.53651	6.46371	5.87089	5.23372	5.68335	3.93605	5.05655	5.26846	5.32558	5.45533	5.99171	11.8355	2.32476	4.74981	5.7979
25_D12	5.30985	12.476	6.1022	4.00038	6.8822	4.77612	3.11681	5.8088	5.11298	4.186	5.17054	5.30363	7.93232	4.77318	5.54662	5.03513	6.4967	7.16831	6.09909	12.4567	7.52204	5.34313	6.96678	5.64181	5.01255	4.52797	3.79559	5.00504	6.77475	6.15194	7.11924	5.90911	4.86598	5.12313	5.84346	6.20618	5.80516	4.43841	5.64602	3.50115	5.37672	4.14524	5.82086	5.24064	5.96731	11.7547	4.86051	5.84571	5.43042
25_D11	5.45357	13.0085	5.62891	4.57935	7.5336	4.13859	2.52102	6.93715	4.27202	5.50013	3.94531	4.87811	8.20767	5.36226	5.33267	4.10008	6.08457	6.97302	5.21529	12.5676	8.20865	5.58219	6.2964	6.00807	5.78605	4.28794	5.60634	5.71999	4.93118	5.74559	6.32723	5.03197	5.99833	5.0835	6.0215	5.61192	4.78323	4.29469	4.99741	5.76742	5.18315	4.73849	6.23388	4.50887	5.89503	12.2017	3.00178	3.86237	5.5699
25_D10	3.87743	12.5742	6.14234	4.38571	7.43381	4.87735	3.68446	6.19493	5.34079	4.76827	5.68872	5.00262	7.86526	4.14164	5.79886	4.77118	6.30399	6.83623	6.23873	12.4194	7.66574	5.89639	7.27913	5.97685	5.33378	4.2712	4.96784	5.97891	6.9034	7.19188	5.42485	5.50564	4.94695	4.20448	6.01139	5.92478	5.67152	4.69173	6.05074	4.18372	5.65357	5.22902	5.83966	4.89435	3.59525	11.8269	2.79778	6.24203	5.17584
25_D8	5.36763	12.8117	5.04783	4.07533	7.06326	4.93466	5.4873	5.64292	5.15854	4.33544	5.13799	4.39222	8.16808	5.06082	4.96217	4.20842	6.51615	7.05336	6.11782	12.7978	8.0516	4.99382	6.4962	5.98188	5.11224	4.82436	4.94529	6.40401	6.74506	6.81311	6.64188	5.49168	4.63469	4.33932	5.10545	6.58524	5.57355	4.48423	5.45887	4.18437	5.38744	4.68484	5.61384	4.83137	5.19622	12.2839	2.8102	5.54841	4.79868
25_D7	5.45889	12.5552	6.19848	4.46598	7.46717	4.83196	4.40388	6.20689	4.51879	5.2276	5.59206	4.91087	7.76876	4.54586	5.7473	4.37145	5.9667	7.03072	5.88885	12.5458	7.88145	5.32631	6.64926	5.50451	4.61318	3.34224	5.38409	6.42018	6.37601	6.78372	6.69476	4.82009	5.42904	3.86774	5.74852	5.94093	5.82857	5.25825	5.36891	3.083	5.72625	5.09475	5.83744	4.96624	6.62201	12.0796	5.39503	6.1965	5.55302
25_D6	5.24147	12.6579	6.54416	3.72807	7.69188	4.8962	3.48196	5.65294	5.55442	4.82501	5.12731	5.6463	8.12974	5.22792	5.515	4.52598	5.48061	7.39819	6.2131	12.555	7.83277	5.08657	6.52075	5.41157	4.48806	4.13774	5.21772	6.98994	6.51342	6.48253	6.35934	5.15231	5.01698	3.23832	5.57703	6.49494	5.08628	4.64311	5.60866	4.43524	5.57441	3.65588	5.99378	4.89974	6.23258	12.1052	4.03604	5.89241	5.01262
25_D5	4.34902	12.9442	4.70202	3.24277	7.80917	3.60067	3.12642	6.74767	3.11252	4.35348	4.18966	4.35323	8.07763	4.96789	4.52974	4.43475	5.58187	7.66008	5.23783	12.8067	8.36569	5.86497	6.16521	6.36025	5.44878	4.42575	4.46246	7.60508	6.15044	6.0897	6.50275	5.03941	5.43448	4.65589	6.18802	6.2023	6.09364	3.56475	5.18659	4.39952	5.75555	4.54909	6.36723	5.57214	8.18589	12.4747	3.17884	4.65256	5.97032
25_D4	3.96815	12.9023	5.37893	2.43194	7.35379	5.48563	2.97859	6.2645	4.78472	3.22694	4.03306	4.84287	8.32589	4.86153	5.23042	4.37151	6.29102	7.53187	5.26978	12.9191	7.93672	5.58185	5.79979	5.32686	5.79096	3.68961	4.9035	7.49408	6.05535	6.74816	6.48733	5.76201	5.44497	6.06468	5.55163	6.49594	5.10135	3.41635	5.64982	3.96589	5.5183	4.00546	5.19722	5.01764	7.02837	12.5282	3.76491	6.05851	5.78156
25_E3	4.29758	12.8907	5.76169	4.67516	8.09976	5.99067	3.59154	6.11385	4.00809	5.00238	5.31791	4.21186	8.25457	5.26696	5.84063	5.52585	5.71283	7.61129	3.85883	12.8202	8.33411	4.36308	6.71583	5.82627	4.40006	4.3179	5.82634	1.87487	5.56707	6.37428	6.47837	6.07083	4.83977	3.76925	5.53384	5.79247	5.44827	4.6422	4.32315	3.23849	4.86514	3.46817	6.34895	5.04398	6.34105	12.5301	2.69379	4.78017	5.56885
25_E2	4.51927	12.6049	6.19247	3.32636	7.14191	4.692	4.53783	5.55455	5.38076	5.463	5.39724	5.50123	7.84958	5.00161	5.23766	4.90633	6.55217	6.73557	5.63442	12.5435	8.06952	5.6485	7.20708	5.83299	5.49785	3.9662	5.07818	4.99896	6.833	6.22937	5.85242	6.20281	4.6274	3.93039	5.79659	6.40796	5.93218	4.44025	5.44608	3.59371	5.66333	5.12015	5.61836	5.41936	4.20185	11.5229	3.07437	5.87673	5.282
25_E1	4.46138	12.9093	6.67709	4.307	7.56198	3.78134	3.87159	6.76187	4.16037	4.33145	5.13801	4.89746	8.02689	3.48396	5.02252	5.06288	5.71126	7.1757	5.15227	12.9004	8.04865	5.96787	7.10784	6.13977	5.09572	3.50831	5.15678	5.40375	6.51292	6.25396	6.38341	6.18702	3.46692	2.3028	6.46515	5.73503	6.31364	4.99856	5.9983	3.75955	5.93897	4.99665	5.51831	4.72194	6.92832	12.1505	2.27805	5.25986	6.32491
25_E11	4.91056	12.6027	5.43896	4.87874	7.43475	5.02203	4.61503	5.83463	3.85022	5.03102	4.91256	4.81349	8.05335	4.57491	4.67864	4.86323	5.45385	7.09733	5.42947	12.5312	7.91819	6.30233	6.75383	5.44718	4.95237	3.11615	5.65124	6.71567	5.93464	5.71363	6.8044	4.50397	5.75631	4.97069	5.46881	6.00499	5.61065	3.89803	5.94662	4.94409	5.46304	4.31141	5.71569	5.07314	7.48659	12.429	4.07086	4.65223	6.43393
25_E10	4.59857	12.4887	6.09832	4.13054	7.26004	4.96746	4.87107	6.5008	5.37582	4.9569	5.06732	4.64333	8.17367	5.64827	4.98497	5.1999	6.12437	7.25757	5.42884	12.5355	7.93919	4.82114	6.46985	5.2951	5.25029	4.88219	3.22063	5.80546	5.92249	6.26989	7.02083	5.40228	4.93421	5.41841	4.58976	6.4603	6.15456	4.37995	5.75899	3.74832	5.20483	3.84619	5.94763	5.68194	7.40337	11.8001	2.43928	5.41876	4.6034
25_E9	4.05934	12.7922	6.04404	4.14245	7.89082	3.95198	4.4048	6.98674	5.08325	4.22069	4.81608	4.79509	8.36212	4.80304	5.85317	5.26686	6.12385	7.56269	5.31488	12.6153	8.13139	6.01225	6.85484	5.32822	5.96246	3.43013	4.36803	2.53771	6.34561	6.52046	4.73841	4.59287	5.41913	4.12576	6.3898	5.84553	6.24472	4.33466	5.85057	4.74027	5.08417	3.94049	5.45707	4.27324	6.25937	12.4555	4.25633	5.62478	5.53435
25_E8	4.01924	12.3865	6.41423	4.91993	6.53921	4.85801	4.71809	6.1044	5.43515	4.85424	4.29343	5.07865	7.79088	4.49471	5.24354	5.00311	5.8393	7.10268	6.06759	12.3639	7.919	5.39634	7.52618	5.50531	3.42502	3.87871	4.92078	3.6441	6.3827	6.73645	6.90571	5.37758	5.24483	4.52657	5.92701	5.89543	6.17835	4.67148	6.21307	3.84992	6.37115	5.33316	5.88754	4.81732	6.54749	11.7223	4.61941	4.57768	5.57658
25_E7	3.53613	12.6119	5.48647	4.49259	7.30631	5.12649	3.94742	6.26019	5.41726	4.97459	5.07428	5.26394	7.9024	4.78621	5.62058	4.15993	6.49971	7.57612	5.93011	12.4056	7.62174	6.05301	7.02863	5.30772	6.38029	4.14191	6.63295	7.14943	6.66192	6.93232	6.62471	5.00857	4.29219	4.64336	6.18936	5.91725	6.05503	5.13765	5.37637	4.30968	4.22248	3.41298	5.54364	4.31195	5.71914	12.209	4.54406	4.72499	5.55559
25_E6	4.92634	12.5904	5.82014	4.26663	7.1494	4.85019	5.00526	5.87689	5.23781	5.16121	5.73003	5.2777	8.28152	5.17983	5.64755	4.96119	6.29978	7.42747	5.53178	12.548	7.70432	5.74622	6.87995	5.27633	5.54144	4.90647	4.77278	2.75648	5.78327	5.96114	6.17132	4.7653	5.34005	4.36973	6.23612	6.11547	6.74828	4.2965	5.83666	4.06302	4.93954	5.13385	6.58802	4.20413	2.65119	12.0507	4.43752	6.26603	5.39954
25_E5	4.95783	12.3382	6.19701	4.32677	7.15329	5.27061	2.73107	6.21673	5.79246	4.76836	5.9032	5.66769	7.95596	3.87274	5.93249	5.62012	6.56919	6.5635	5.7619	12.4148	7.84879	5.64318	6.77668	5.75152	5.29677	4.06004	3.8481	5.42253	6.17339	6.66694	6.86487	5.86518	4.78249	5.37262	5.66035	6.24132	5.62247	4.76216	5.59799	4.4001	5.90344	5.35736	5.91057	4.01377	6.62445	11.5657	4.74367	5.33522	5.37196
25_E4	5.37077	12.7758	6.06446	1.02868	7.46315	4.17859	5.12009	6.06439	5.509	5.6499	4.83121	5.38709	8.24401	4.15626	5.05426	4.32979	6.29371	7.31789	5.76325	12.8679	7.9067	6.09667	7.00363	6.15662	4.09377	4.63337	3.8671	3.68416	6.47934	6.35033	6.01825	4.97939	5.49157	4.26322	5.33125	6.17959	5.54645	5.30241	5.75469	4.03712	5.35502	4.51508	5.95663	4.39747	3.28358	11.8036	4.54552	5.49251	6.06641
25_F3	5.08646	12.5145	6.51285	4.9929	7.58336	4.65796	2.96942	6.03376	3.5411	4.89715	4.92288	4.78337	7.68162	4.02415	5.60415	4.00534	5.89615	7.49039	5.0676	12.5907	7.71516	5.20009	6.8824	5.57616	5.75387	4.25062	5.58335	7.32445	5.64131	5.87951	5.67928	5.14846	4.96954	4.27656	5.66034	6.07648	5.72244	4.37719	5.76355	4.89445	6.3502	5.25643	5.63249	5.49445	7.55006	12.2211	4.70514	5.60031	4.98974
25_F1	4.01886	12.5684	6.31717	3.93785	7.09317	4.82943	4.90427	5.95356	4.7872	4.99422	5.50267	5.3912	8.0026	4.94409	6.15993	4.40456	6.12398	7.30787	5.33091	12.7989	8.02591	6.40365	7.18618	5.94847	5.74949	2.36758	5.23333	5.02524	6.38081	6.01423	6.35363	5.06225	5.91671	5.26512	5.33608	6.02439	5.95592	4.37205	5.71253	3.51956	5.76096	4.1752	6.12151	5.02921	7.04645	12.291	3.67361	5.30559	5.22177
25_F11	4.47666	12.6923	5.98649	3.85678	7.06513	4.61375	4.08807	6.32905	5.98462	4.97759	4.4593	5.08399	8.06088	4.7776	5.30002	5.65635	5.77868	7.26297	5.21618	12.5611	7.47341	5.88006	6.49478	5.43455	5.45293	4.68586	5.87498	5.595	5.76449	6.33798	6.12062	4.70456	5.62021	4.0741	6.77239	6.11831	5.43233	4.95115	4.91404	4.23909	4.75901	4.5324	5.80548	5.85039	6.23503	12.0153	4.39606	5.7408	6.03675
25_F10	4.19308	12.7526	5.29654	4.0863	7.60992	4.05918	2.56447	5.48239	4.14973	4.61069	4.21307	5.51906	8.29818	3.12486	5.28557	3.93708	5.81949	7.51405	5.54113	12.4574	7.81031	5.21542	6.91925	5.75379	3.06156	2.77542	6.13171	5.82687	6.44716	5.48794	6.13642	4.79915	4.74691	4.82209	5.89291	5.83295	5.54521	4.64299	5.78299	5.72095	4.86545	4.71954	5.89794	5.18423	6.44685	12.3118	2.33669	4.98131	5.53218
25_F8	4.45828	12.4818	6.42209	4.7544	7.18842	5.0283	4.28715	5.48769	5.15269	3.94365	4.67244	5.53621	7.96211	5.30051	4.49269	4.18757	5.89207	7.0487	5.24414	12.6442	8.00866	5.69047	6.96636	5.66971	4.47768	2.87051	5.06266	5.89483	6.3757	6.67146	6.76653	5.33783	5.27098	4.75603	5.92351	6.62636	4.58159	5.12052	5.53915	4.09649	5.89836	4.98837	5.64648	4.41249	5.65243	11.8365	3.65148	5.44716	5.69769
25_F7	5.21499	12.6649	6.22956	4.55841	7.34024	4.8835	2.96287	5.98224	4.81781	4.6239	4.51381	5.45365	8.1515	4.03668	5.10192	4.37746	6.61292	6.88438	5.50876	12.4994	7.71598	4.99793	7.37686	5.66204	3.28104	4.02008	5.28951	5.58203	6.58044	6.3917	5.92415	5.58582	5.11049	4.82611	6.11718	6.43175	5.84501	4.7721	5.49238	3.75636	5.19215	4.81598	5.49062	5.05126	5.81729	11.9874	5.00491	5.87538	5.7626
25_F6	4.71691	12.9059	5.56032	1.2472	7.24593	4.70656	3.93699	6.44103	4.83818	3.14623	6.43648	4.30891	8.03522	4.49921	5.47505	4.98842	5.30741	7.19927	5.45403	12.7818	8.04784	6.28645	6.02327	5.89474	6.66857	3.80043	6.46919	7.00072	6.15873	5.52021	5.63919	5.33344	3.34799	4.12214	6.44999	5.81457	6.06194	3.4175	4.83609	4.54845	3.97823	3.7215	6.39463	3.79614	6.64825	12.8093	3.8862	5.41886	6.45665
25_F5	4.56661	12.4728	5.87461	5.01611	6.97719	4.25046	3.66657	6.10167	4.81223	4.96673	4.75528	5.29302	8.28509	4.86008	5.5117	4.14939	6.49077	7.28023	4.78229	12.6073	7.87999	5.943	7.06227	5.36567	5.37874	4.02028	5.27306	6.16394	6.29535	6.63718	6.49047	4.83292	4.65059	3.89535	6.54517	6.42368	6.0783	3.7675	5.29349	3.4115	5.95227	3.86239	5.45119	5.01456	5.40893	12.1753	5.59075	5.86872	6.10929
25_F4	4.68567	12.8729	6.31736	4.68947	7.52356	4.91982	4.11958	5.74959	5.44149	5.65478	5.33191	5.13802	7.99207	4.94747	5.21256	4.26778	6.53251	6.56875	5.34202	12.8125	8.20851	6.50095	7.03475	5.35948	5.04578	4.04654	4.90248	1.58742	6.01666	6.52957	6.66147	6.05281	4.43265	4.61186	6.63232	6.22679	5.65003	3.80179	5.31583	2.4608	6.05701	4.99678	6.20011	4.80994	5.5533	11.8054	3.92836	5.8401	5.8464
25_G3	5.09271	12.5795	5.86671	3.25237	7.62983	4.47501	4.42246	5.91886	3.7785	4.67403	4.86328	4.74349	8.04316	5.21302	5.70357	4.54724	6.09823	6.94432	5.43912	12.6496	8.27122	5.66885	6.5129	5.67966	6.28561	4.01402	5.49325	6.44948	6.42149	6.44179	7.08855	4.30218	5.71313	4.78162	6.71667	5.86507	5.24302	4.68708	4.94678	5.14731	5.66131	2.03229	6.28786	4.97951	7.82811	12.2203	4.28239	5.03665	5.19463
25_G12	5.08577	12.394	6.71442	3.73817	7.04938	4.42046	4.5468	5.85189	5.40765	4.96357	5.05413	4.4657	8.07764	4.28608	4.87224	5.00656	6.85444	6.71105	6.48741	12.4157	7.61382	5.07792	7.61224	5.4148	3.95077	3.54308	3.6177	0.98607	6.23117	6.17949	6.00113	6.02767	5.17349	3.95702	5.2013	6.4958	6.35346	4.24091	6.32213	3.58463	5.78982	5.66891	5.94168	4.9884	2.53553	10.7503	3.29964	5.43003	4.83791
25_G11	4.6185	13.0988	5.52889	4.58025	7.38678	5.11821	4.15035	6.1884	4.34782	4.37061	5.54818	4.62064	8.1156	5.19038	5.42469	3.48384	5.24477	6.96045	5.27339	12.9972	8.21827	6.15783	5.8165	5.28098	4.67239	4.10864	5.20806	7.08453	5.809	6.19425	5.2575	4.38888	3.91717	4.38887	6.05205	6.69456	5.10446	4.3967	5.31658	4.41946	4.39563	4.55051	5.96351	5.18454	6.11312	12.2227	4.51216	4.71799	6.31635
25_G10	4.1957	13.2499	5.29178	3.10859	7.22064	4.36641	4.43746	6.40417	4.8939	4.5222	5.17706	4.99605	8.32486	4.52067	5.53082	3.48809	5.59545	6.92628	5.62231	12.9752	7.81677	6.40093	6.22716	5.65925	4.66012	3.5365	5.86613	6.80096	5.36126	5.72756	5.71809	5.92627	4.76999	4.0412	6.49351	6.18552	6.13392	3.58796	4.99047	4.35733	3.7914	4.63101	5.08689	4.6888	7.28349	12.1651	3.44184	5.68143	6.12139
25_G9	4.84309	12.9786	6.84168	4.95634	7.43715	4.57691	2.78998	6.50215	5.86508	3.93538	5.45392	4.96765	7.83302	4.1045	5.0048	4.64226	5.92392	6.8588	5.18254	12.7841	7.72346	5.14379	6.8803	6.07511	3.90954	4.20355	3.98662	5.72416	6.64936	6.45355	6.89972	5.06984	4.9615	4.66895	5.68626	6.01164	4.89294	4.28137	4.82517	3.96052	5.13171	3.04833	5.03204	4.79999	6.16548	12.1825	4.21232	6.36852	5.97695
25_G7	4.16282	12.8428	5.37467	4.10499	7.45887	4.53992	3.49269	6.41857	5.29955	4.38626	4.34361	5.32703	8.06176	4.46388	5.40932	5.31433	6.08888	7.01514	5.05335	12.7805	8.31213	6.00771	6.48033	5.46994	4.8033	3.39276	5.87966	5.50275	5.91003	6.10543	6.43428	4.80051	3.52718	4.32905	6.52318	5.49404	5.75341	4.67031	5.3389	3.93576	5.15773	4.29167	5.48962	5.17858	6.77118	12.4027	3.33164	5.14743	6.07201
25_G6	4.69269	12.4743	5.99203	4.27641	7.25582	4.49936	3.81283	5.36315	5.40768	3.94851	4.88392	5.31602	7.90476	3.90152	5.64423	5.28791	6.52766	6.54046	5.69783	12.4479	7.80546	4.58682	7.20735	5.41466	3.93546	3.73281	5.67365	5.05142	6.51755	6.19497	5.79647	5.18564	5.4466	4.18274	6.39888	5.69523	6.01364	4.84907	5.92408	4.72932	6.30556	5.45866	5.2316	5.82852	4.34927	12.0749	3.43387	6.22152	6.25491
25_G5	4.40953	12.2394	6.7566	4.94614	7.2568	4.62421	3.97884	5.52147	4.92449	4.87285	4.58725	4.8634	7.76967	4.40392	5.64581	4.8994	6.72355	6.36	6.09895	12.1813	7.57736	4.0704	6.94649	5.50522	3.91389	3.42397	4.26867	5.78039	6.69466	6.41524	6.6848	5.73075	5.37683	4.44991	5.45662	5.55051	6.05288	5.25019	5.98827	4.10632	6.09569	4.66561	5.82919	5.08605	6.61603	11.6487	3.4512	5.19516	6.11276
25_H3	4.26897	12.5914	5.76559	3.53023	7.8405	4.66081	4.07338	6.01806	5.01296	4.28582	4.69933	4.98263	7.95338	5.48575	6.15582	5.21486	5.92354	6.74509	5.39091	12.6113	8.37684	5.96336	7.05377	5.27532	4.39533	3.24467	5.2253	7.61237	6.54111	6.40361	6.91124	5.09559	5.14214	4.69085	6.02837	5.98549	6.22487	4.66642	5.06675	4.83875	5.90537	3.43248	6.15535	5.09816	7.66095	12.3317	4.28988	5.4732	5.26382
25_H10	5.2565	12.538	6.08162	2.74861	7.45433	4.55069	2.97795	6.07849	5.2008	5.03787	3.92157	4.49696	7.96456	5.3058	6.18476	4.74141	5.30215	6.94443	5.84894	12.5474	7.60929	5.40398	6.1153	6.27375	5.86189	4.02192	5.74153	6.7939	5.90156	6.75705	6.83757	5.26879	5.22892	4.48163	5.89139	6.03373	5.61366	4.06174	5.83546	5.3974	4.84513	4.89175	6.44145	5.31429	6.2405	12.5044	4.57331	5.35241	5.49574
25_H9	4.7656	12.576	6.03048	4.98129	7.35952	4.10068	3.68994	6.41869	4.66297	4.57134	5.3559	5.57718	8.07443	3.87554	5.78854	4.93788	6.35673	6.612	4.8329	12.2218	7.74989	5.816	6.7371	5.71263	4.73822	3.50929	4.18185	1.65959	6.31704	6.44713	6.30486	5.91634	5.43547	4.97049	5.71396	6.4156	5.73634	4.3	5.8058	4.04402	5.03468	5.06808	6.73077	4.0296	3.14495	11.9071	3.75904	5.70767	5.26141
25_H8	4.93485	12.7405	5.81457	4.38914	6.97955	3.92324	3.85581	6.83148	5.01613	5.33611	4.9022	5.70597	8.38585	4.91928	4.68801	4.61159	5.36733	6.91081	5.4266	12.7493	7.97592	5.88497	6.6008	6.05852	4.97874	4.40132	5.24787	7.65151	5.81745	6.44641	6.5328	5.21265	5.1369	5.36394	6.07771	6.0705	5.45834	4.2199	5.36479	3.82928	5.23607	5.34422	5.79139	4.42963	7.30529	12.5454	3.49753	6.04067	5.65809
25_H7	5.24619	12.4741	6.04776	4.47345	6.97425	4.95597	3.9128	5.81477	5.12996	4.66756	4.66566	4.58175	8.13836	4.37826	5.41113	4.75279	6.33663	6.4855	5.20175	12.3212	7.8246	5.28036	6.98776	5.27666	4.78498	3.87055	4.86458	6.85612	6.28814	6.68807	5.98419	5.94174	4.9938	4.15198	6.00953	6.10016	5.92162	3.94058	5.28039	4.12026	5.77757	4.70042	6.14584	4.26586	6.15334	11.7203	3.00566	5.81721	5.69363
25_H6	5.17869	12.9417	5.68271	3.52816	7.03998	4.66852	5.0975	5.67019	3.78469	4.07297	5.10637	4.1798	8.05822	4.71227	5.79255	3.92698	5.62909	6.49097	5.60182	12.769	8.11409	6.35539	6.77656	4.85062	4.77351	4.58616	5.2575	7.36694	5.92778	6.22925	6.60041	5.18343	5.07627	4.92751	5.24211	5.71331	5.72694	3.89551	5.55592	4.09321	5.35929	4.6959	6.22239	4.43689	7.5043	12.3849	3.11123	5.16154	5.03546
25_H5	3.78978	12.6917	5.90046	2.58507	7.50913	4.1781	2.4832	5.3049	4.87807	4.46165	4.01842	5.60776	8.14542	4.40469	5.73574	3.70607	4.75346	6.44874	4.95304	12.699	8.32565	6.05822	6.90705	5.40736	4.28423	3.49841	6.20637	8.16602	6.28762	6.03894	5.78452	5.32293	4.66916	5.00996	6.06868	6.28411	5.78267	4.43122	5.51372	5.27705	5.22724	4.41383	5.9854	4.27805	8.2536	12.4009	3.25704	4.21714	5.96805
25_H4	4.10638	12.5546	5.97758	4.34923	7.42982	4.78673	4.00768	5.69945	4.85163	4.60377	5.35982	4.78726	7.85222	4.17565	5.58661	3.7047	5.82794	6.38006	4.86121	12.407	7.81887	4.81376	7.30003	4.94843	4.86167	3.21844	5.19928	6.90699	6.85717	6.13597	5.7579	5.55121	5.18542	3.34783	6.49403	5.48278	5.86435	4.39587	5.75895	4.66347	5.31938	2.9151	5.96076	3.87541	6.89585	11.8358	3.66766	4.73655	5.00086
[truncated: 5,000 more columns]
