# Supplementary material for: Reassessing the modularity of gene co-expression networks using the Stochastic Block Model
Source: PLoS Comput Biol. 2024 Jul 29;20(7):e1012300. doi: 10.1371/journal.pcbi.1012300 (PMC11309492; doi:10.1371/journal.pcbi.1012300)
Supplement: S2 Data — (XLSX) [file pcbi.1012300.s002.xlsx]

## Sheet: Modular matrix
1	0.53705	0.53705	0.53705	0.53705	0.53705	0.53705	0.53705	0.53705	0.53705	0.379949	0.379949	0.379949	0.379949	0.379949	0.379949	0.379949	0.379949	0.379949	0.379949	0.099668	0.099668	0.099668	0.099668	0.099668	0.099668	0.099668	0.099668	0.099668	0.099668	0.099668	0.099668	0.099668	0.099668	0.099668	0.099668	0.099668	0.099668	0.099668	0.099668	0.099668	0.099668	0.099668	0.099668	0.099668	0.099668	0.099668	0.099668	0.099668	0.099668
0.53705	1	0.53705	0.53705	0.53705	0.53705	0.53705	0.53705	0.53705	0.53705	0.379949	0.379949	0.379949	0.379949	0.379949	0.379949	0.379949	0.379949	0.379949	0.379949	0.099668	0.099668	0.099668	0.099668	0.099668	0.099668	0.099668	0.099668	0.099668	0.099668	0.099668	0.099668	0.099668	0.099668	0.099668	0.099668	0.099668	0.099668	0.099668	0.099668	0.099668	0.099668	0.099668	0.099668	0.099668	0.099668	0.099668	0.099668	0.099668	0.099668
0.53705	0.53705	1	0.53705	0.53705	0.53705	0.53705	0.53705	0.53705	0.53705	0.379949	0.379949	0.379949	0.379949	0.379949	0.379949	0.379949	0.379949	0.379949	0.379949	0.099668	0.099668	0.099668	0.099668	0.099668	0.099668	0.099668	0.099668	0.099668	0.099668	0.099668	0.099668	0.099668	0.099668	0.099668	0.099668	0.099668	0.099668	0.099668	0.099668	0.099668	0.099668	0.099668	0.099668	0.099668	0.099668	0.099668	0.099668	0.099668	0.099668
0.53705	0.53705	0.53705	1	0.53705	0.53705	0.53705	0.53705	0.53705	0.53705	0.379949	0.379949	0.379949	0.379949	0.379949	0.379949	0.379949	0.379949	0.379949	0.379949	0.099668	0.099668	0.099668	0.099668	0.099668	0.099668	0.099668	0.099668	0.099668	0.099668	0.099668	0.099668	0.099668	0.099668	0.099668	0.099668	0.099668	0.099668	0.099668	0.099668	0.099668	0.099668	0.099668	0.099668	0.099668	0.099668	0.099668	0.099668	0.099668	0.099668
0.53705	0.53705	0.53705	0.53705	1	0.53705	0.53705	0.53705	0.53705	0.53705	0.379949	0.379949	0.379949	0.379949	0.379949	0.379949	0.379949	0.379949	0.379949	0.379949	0.099668	0.099668	0.099668	0.099668	0.099668	0.099668	0.099668	0.099668	0.099668	0.099668	0.099668	0.099668	0.099668	0.099668	0.099668	0.099668	0.099668	0.099668	0.099668	0.099668	0.099668	0.099668	0.099668	0.099668	0.099668	0.099668	0.099668	0.099668	0.099668	0.099668
0.53705	0.53705	0.53705	0.53705	0.53705	1	0.53705	0.53705	0.53705	0.53705	0.379949	0.379949	0.379949	0.379949	0.379949	0.379949	0.379949	0.379949	0.379949	0.379949	0.099668	0.099668	0.099668	0.099668	0.099668	0.099668	0.099668	0.099668	0.099668	0.099668	0.099668	0.099668	0.099668	0.099668	0.099668	0.099668	0.099668	0.099668	0.099668	0.099668	0.099668	0.099668	0.099668	0.099668	0.099668	0.099668	0.099668	0.099668	0.099668	0.099668
0.53705	0.53705	0.53705	0.53705	0.53705	0.53705	1	0.53705	0.53705	0.53705	0.379949	0.379949	0.379949	0.379949	0.379949	0.379949	0.379949	0.379949	0.379949	0.379949	0.099668	0.099668	0.099668	0.099668	0.099668	0.099668	0.099668	0.099668	0.099668	0.099668	0.099668	0.099668	0.099668	0.099668	0.099668	0.099668	0.099668	0.099668	0.099668	0.099668	0.099668	0.099668	0.099668	0.099668	0.099668	0.099668	0.099668	0.099668	0.099668	0.099668
0.53705	0.53705	0.53705	0.53705	0.53705	0.53705	0.53705	1	0.53705	0.53705	0.379949	0.379949	0.379949	0.379949	0.379949	0.379949	0.379949	0.379949	0.379949	0.379949	0.099668	0.099668	0.099668	0.099668	0.099668	0.099668	0.099668	0.099668	0.099668	0.099668	0.099668	0.099668	0.099668	0.099668	0.099668	0.099668	0.099668	0.099668	0.099668	0.099668	0.099668	0.099668	0.099668	0.099668	0.099668	0.099668	0.099668	0.099668	0.099668	0.099668
0.53705	0.53705	0.53705	0.53705	0.53705	0.53705	0.53705	0.53705	1	0.53705	0.379949	0.379949	0.379949	0.379949	0.379949	0.379949	0.379949	0.379949	0.379949	0.379949	0.099668	0.099668	0.099668	0.099668	0.099668	0.099668	0.099668	0.099668	0.099668	0.099668	0.099668	0.099668	0.099668	0.099668	0.099668	0.099668	0.099668	0.099668	0.099668	0.099668	0.099668	0.099668	0.099668	0.099668	0.099668	0.099668	0.099668	0.099668	0.099668	0.099668
0.53705	0.53705	0.53705	0.53705	0.53705	0.53705	0.53705	0.53705	0.53705	1	0.379949	0.379949	0.379949	0.379949	0.379949	0.379949	0.379949	0.379949	0.379949	0.379949	0.099668	0.099668	0.099668	0.099668	0.099668	0.099668	0.099668	0.099668	0.099668	0.099668	0.099668	0.099668	0.099668	0.099668	0.099668	0.099668	0.099668	0.099668	0.099668	0.099668	0.099668	0.099668	0.099668	0.099668	0.099668	0.099668	0.099668	0.099668	0.099668	0.099668
0.379949	0.379949	0.379949	0.379949	0.379949	0.379949	0.379949	0.379949	0.379949	0.379949	1	0.53705	0.53705	0.53705	0.53705	0.53705	0.53705	0.53705	0.53705	0.53705	0.099668	0.099668	0.099668	0.099668	0.099668	0.099668	0.099668	0.099668	0.099668	0.099668	0.099668	0.099668	0.099668	0.099668	0.099668	0.099668	0.099668	0.099668	0.099668	0.099668	0.099668	0.099668	0.099668	0.099668	0.099668	0.099668	0.099668	0.099668	0.099668	0.099668
0.379949	0.379949	0.379949	0.379949	0.379949	0.379949	0.379949	0.379949	0.379949	0.379949	0.53705	1	0.53705	0.53705	0.53705	0.53705	0.53705	0.53705	0.53705	0.53705	0.099668	0.099668	0.099668	0.099668	0.099668	0.099668	0.099668	0.099668	0.099668	0.099668	0.099668	0.099668	0.099668	0.099668	0.099668	0.099668	0.099668	0.099668	0.099668	0.099668	0.099668	0.099668	0.099668	0.099668	0.099668	0.099668	0.099668	0.099668	0.099668	0.099668
0.379949	0.379949	0.379949	0.379949	0.379949	0.379949	0.379949	0.379949	0.379949	0.379949	0.53705	0.53705	1	0.53705	0.53705	0.53705	0.53705	0.53705	0.53705	0.53705	0.099668	0.099668	0.099668	0.099668	0.099668	0.099668	0.099668	0.099668	0.099668	0.099668	0.099668	0.099668	0.099668	0.099668	0.099668	0.099668	0.099668	0.099668	0.099668	0.099668	0.099668	0.099668	0.099668	0.099668	0.099668	0.099668	0.099668	0.099668	0.099668	0.099668
0.379949	0.379949	0.379949	0.379949	0.379949	0.379949	0.379949	0.379949	0.379949	0.379949	0.53705	0.53705	0.53705	1	0.53705	0.53705	0.53705	0.53705	0.53705	0.53705	0.099668	0.099668	0.099668	0.099668	0.099668	0.099668	0.099668	0.099668	0.099668	0.099668	0.099668	0.099668	0.099668	0.099668	0.099668	0.099668	0.099668	0.099668	0.099668	0.099668	0.099668	0.099668	0.099668	0.099668	0.099668	0.099668	0.099668	0.099668	0.099668	0.099668
0.379949	0.379949	0.379949	0.379949	0.379949	0.379949	0.379949	0.379949	0.379949	0.379949	0.53705	0.53705	0.53705	0.53705	1	0.53705	0.53705	0.53705	0.53705	0.53705	0.099668	0.099668	0.099668	0.099668	0.099668	0.099668	0.099668	0.099668	0.099668	0.099668	0.099668	0.099668	0.099668	0.099668	0.099668	0.099668	0.099668	0.099668	0.099668	0.099668	0.099668	0.099668	0.099668	0.099668	0.099668	0.099668	0.099668	0.099668	0.099668	0.099668
0.379949	0.379949	0.379949	0.379949	0.379949	0.379949	0.379949	0.379949	0.379949	0.379949	0.53705	0.53705	0.53705	0.53705	0.53705	1	0.53705	0.53705	0.53705	0.53705	0.099668	0.099668	0.099668	0.099668	0.099668	0.099668	0.099668	0.099668	0.099668	0.099668	0.099668	0.099668	0.099668	0.099668	0.099668	0.099668	0.099668	0.099668	0.099668	0.099668	0.099668	0.099668	0.099668	0.099668	0.099668	0.099668	0.099668	0.099668	0.099668	0.099668
0.379949	0.379949	0.379949	0.379949	0.379949	0.379949	0.379949	0.379949	0.379949	0.379949	0.53705	0.53705	0.53705	0.53705	0.53705	0.53705	1	0.53705	0.53705	0.53705	0.099668	0.099668	0.099668	0.099668	0.099668	0.099668	0.099668	0.099668	0.099668	0.099668	0.099668	0.099668	0.099668	0.099668	0.099668	0.099668	0.099668	0.099668	0.099668	0.099668	0.099668	0.099668	0.099668	0.099668	0.099668	0.099668	0.099668	0.099668	0.099668	0.099668
0.379949	0.379949	0.379949	0.379949	0.379949	0.379949	0.379949	0.379949	0.379949	0.379949	0.53705	0.53705	0.53705	0.53705	0.53705	0.53705	0.53705	1	0.53705	0.53705	0.099668	0.099668	0.099668	0.099668	0.099668	0.099668	0.099668	0.099668	0.099668	0.099668	0.099668	0.099668	0.099668	0.099668	0.099668	0.099668	0.099668	0.099668	0.099668	0.099668	0.099668	0.099668	0.099668	0.099668	0.099668	0.099668	0.099668	0.099668	0.099668	0.099668
0.379949	0.379949	0.379949	0.379949	0.379949	0.379949	0.379949	0.379949	0.379949	0.379949	0.53705	0.53705	0.53705	0.53705	0.53705	0.53705	0.53705	0.53705	1	0.53705	0.099668	0.099668	0.099668	0.099668	0.099668	0.099668	0.099668	0.099668	0.099668	0.099668	0.099668	0.099668	0.099668	0.099668	0.099668	0.099668	0.099668	0.099668	0.099668	0.099668	0.099668	0.099668	0.099668	0.099668	0.099668	0.099668	0.099668	0.099668	0.099668	0.099668
0.379949	0.379949	0.379949	0.379949	0.379949	0.379949	0.379949	0.379949	0.379949	0.379949	0.53705	0.53705	0.53705	0.53705	0.53705	0.53705	0.53705	0.53705	0.53705	1	0.099668	0.099668	0.099668	0.099668	0.099668	0.099668	0.099668	0.099668	0.099668	0.099668	0.099668	0.099668	0.099668	0.099668	0.099668	0.099668	0.099668	0.099668	0.099668	0.099668	0.099668	0.099668	0.099668	0.099668	0.099668	0.099668	0.099668	0.099668	0.099668	0.099668
0.099668	0.099668	0.099668	0.099668	0.099668	0.099668	0.099668	0.099668	0.099668	0.099668	0.099668	0.099668	0.099668	0.099668	0.099668	0.099668	0.099668	0.099668	0.099668	0.099668	1	0.53705	0.53705	0.53705	0.53705	0.53705	0.53705	0.53705	0.53705	0.53705	0.379949	0.379949	0.379949	0.379949	0.379949	0.379949	0.379949	0.379949	0.379949	0.379949	0.099668	0.099668	0.099668	0.099668	0.099668	0.099668	0.099668	0.099668	0.099668	0.099668
0.099668	0.099668	0.099668	0.099668	0.099668	0.099668	0.099668	0.099668	0.099668	0.099668	0.099668	0.099668	0.099668	0.099668	0.099668	0.099668	0.099668	0.099668	0.099668	0.099668	0.53705	1	0.53705	0.53705	0.53705	0.53705	0.53705	0.53705	0.53705	0.53705	0.379949	0.379949	0.379949	0.379949	0.379949	0.379949	0.379949	0.379949	0.379949	0.379949	0.099668	0.099668	0.099668	0.099668	0.099668	0.099668	0.099668	0.099668	0.099668	0.099668
0.099668	0.099668	0.099668	0.099668	0.099668	0.099668	0.099668	0.099668	0.099668	0.099668	0.099668	0.099668	0.099668	0.099668	0.099668	0.099668	0.099668	0.099668	0.099668	0.099668	0.53705	0.53705	1	0.53705	0.53705	0.53705	0.53705	0.53705	0.53705	0.53705	0.379949	0.379949	0.379949	0.379949	0.379949	0.379949	0.379949	0.379949	0.379949	0.379949	0.099668	0.099668	0.099668	0.099668	0.099668	0.099668	0.099668	0.099668	0.099668	0.099668
0.099668	0.099668	0.099668	0.099668	0.099668	0.099668	0.099668	0.099668	0.099668	0.099668	0.099668	0.099668	0.099668	0.099668	0.099668	0.099668	0.099668	0.099668	0.099668	0.099668	0.53705	0.53705	0.53705	1	0.53705	0.53705	0.53705	0.53705	0.53705	0.53705	0.379949	0.379949	0.379949	0.379949	0.379949	0.379949	0.379949	0.379949	0.379949	0.379949	0.099668	0.099668	0.099668	0.099668	0.099668	0.099668	0.099668	0.099668	0.099668	0.099668
0.099668	0.099668	0.099668	0.099668	0.099668	0.099668	0.099668	0.099668	0.099668	0.099668	0.099668	0.099668	0.099668	0.099668	0.099668	0.099668	0.099668	0.099668	0.099668	0.099668	0.53705	0.53705	0.53705	0.53705	1	0.53705	0.53705	0.53705	0.53705	0.53705	0.379949	0.379949	0.379949	0.379949	0.379949	0.379949	0.379949	0.379949	0.379949	0.379949	0.099668	0.099668	0.099668	0.099668	0.099668	0.099668	0.099668	0.099668	0.099668	0.099668
0.099668	0.099668	0.099668	0.099668	0.099668	0.099668	0.099668	0.099668	0.099668	0.099668	0.099668	0.099668	0.099668	0.099668	0.099668	0.099668	0.099668	0.099668	0.099668	0.099668	0.53705	0.53705	0.53705	0.53705	0.53705	1	0.53705	0.53705	0.53705	0.53705	0.379949	0.379949	0.379949	0.379949	0.379949	0.379949	0.379949	0.379949	0.379949	0.379949	0.099668	0.099668	0.099668	0.099668	0.099668	0.099668	0.099668	0.099668	0.099668	0.099668
0.099668	0.099668	0.099668	0.099668	0.099668	0.099668	0.099668	0.099668	0.099668	0.099668	0.099668	0.099668	0.099668	0.099668	0.099668	0.099668	0.099668	0.099668	0.099668	0.099668	0.53705	0.53705	0.53705	0.53705	0.53705	0.53705	1	0.53705	0.53705	0.53705	0.379949	0.379949	0.379949	0.379949	0.379949	0.379949	0.379949	0.379949	0.379949	0.379949	0.099668	0.099668	0.099668	0.099668	0.099668	0.099668	0.099668	0.099668	0.099668	0.099668
0.099668	0.099668	0.099668	0.099668	0.099668	0.099668	0.099668	0.099668	0.099668	0.099668	0.099668	0.099668	0.099668	0.099668	0.099668	0.099668	0.099668	0.099668	0.099668	0.099668	0.53705	0.53705	0.53705	0.53705	0.53705	0.53705	0.53705	1	0.53705	0.53705	0.379949	0.379949	0.379949	0.379949	0.379949	0.379949	0.379949	0.379949	0.379949	0.379949	0.099668	0.099668	0.099668	0.099668	0.099668	0.099668	0.099668	0.099668	0.099668	0.099668
0.099668	0.099668	0.099668	0.099668	0.099668	0.099668	0.099668	0.099668	0.099668	0.099668	0.099668	0.099668	0.099668	0.099668	0.099668	0.099668	0.099668	0.099668	0.099668	0.099668	0.53705	0.53705	0.53705	0.53705	0.53705	0.53705	0.53705	0.53705	1	0.53705	0.379949	0.379949	0.379949	0.379949	0.379949	0.379949	0.379949	0.379949	0.379949	0.379949	0.099668	0.099668	0.099668	0.099668	0.099668	0.099668	0.099668	0.099668	0.099668	0.099668
0.099668	0.099668	0.099668	0.099668	0.099668	0.099668	0.099668	0.099668	0.099668	0.099668	0.099668	0.099668	0.099668	0.099668	0.099668	0.099668	0.099668	0.099668	0.099668	0.099668	0.53705	0.53705	0.53705	0.53705	0.53705	0.53705	0.53705	0.53705	0.53705	1	0.379949	0.379949	0.379949	0.379949	0.379949	0.379949	0.379949	0.379949	0.379949	0.379949	0.099668	0.099668	0.099668	0.099668	0.099668	0.099668	0.099668	0.099668	0.099668	0.099668
0.099668	0.099668	0.099668	0.099668	0.099668	0.099668	0.099668	0.099668	0.099668	0.099668	0.099668	0.099668	0.099668	0.099668	0.099668	0.099668	0.099668	0.099668	0.099668	0.099668	0.379949	0.379949	0.379949	0.379949	0.379949	0.379949	0.379949	0.379949	0.379949	0.379949	1	0.53705	0.53705	0.53705	0.53705	0.53705	0.53705	0.53705	0.53705	0.53705	0.099668	0.099668	0.099668	0.099668	0.099668	0.099668	0.099668	0.099668	0.099668	0.099668
0.099668	0.099668	0.099668	0.099668	0.099668	0.099668	0.099668	0.099668	0.099668	0.099668	0.099668	0.099668	0.099668	0.099668	0.099668	0.099668	0.099668	0.099668	0.099668	0.099668	0.379949	0.379949	0.379949	0.379949	0.379949	0.379949	0.379949	0.379949	0.379949	0.379949	0.53705	1	0.53705	0.53705	0.53705	0.53705	0.53705	0.53705	0.53705	0.53705	0.099668	0.099668	0.099668	0.099668	0.099668	0.099668	0.099668	0.099668	0.099668	0.099668
0.099668	0.099668	0.099668	0.099668	0.099668	0.099668	0.099668	0.099668	0.099668	0.099668	0.099668	0.099668	0.099668	0.099668	0.099668	0.099668	0.099668	0.099668	0.099668	0.099668	0.379949	0.379949	0.379949	0.379949	0.379949	0.379949	0.379949	0.379949	0.379949	0.379949	0.53705	0.53705	1	0.53705	0.53705	0.53705	0.53705	0.53705	0.53705	0.53705	0.099668	0.099668	0.099668	0.099668	0.099668	0.099668	0.099668	0.099668	0.099668	0.099668
0.099668	0.099668	0.099668	0.099668	0.099668	0.099668	0.099668	0.099668	0.099668	0.099668	0.099668	0.099668	0.099668	0.099668	0.099668	0.099668	0.099668	0.099668	0.099668	0.099668	0.379949	0.379949	0.379949	0.379949	0.379949	0.379949	0.379949	0.379949	0.379949	0.379949	0.53705	0.53705	0.53705	1	0.53705	0.53705	0.53705	0.53705	0.53705	0.53705	0.099668	0.099668	0.099668	0.099668	0.099668	0.099668	0.099668	0.099668	0.099668	0.099668
0.099668	0.099668	0.099668	0.099668	0.099668	0.099668	0.099668	0.099668	0.099668	0.099668	0.099668	0.099668	0.099668	0.099668	0.099668	0.099668	0.099668	0.099668	0.099668	0.099668	0.379949	0.379949	0.379949	0.379949	0.379949	0.379949	0.379949	0.379949	0.379949	0.379949	0.53705	0.53705	0.53705	0.53705	1	0.53705	0.53705	0.53705	0.53705	0.53705	0.099668	0.099668	0.099668	0.099668	0.099668	0.099668	0.099668	0.099668	0.099668	0.099668
0.099668	0.099668	0.099668	0.099668	0.099668	0.099668	0.099668	0.099668	0.099668	0.099668	0.099668	0.099668	0.099668	0.099668	0.099668	0.099668	0.099668	0.099668	0.099668	0.099668	0.379949	0.379949	0.379949	0.379949	0.379949	0.379949	0.379949	0.379949	0.379949	0.379949	0.53705	0.53705	0.53705	0.53705	0.53705	1	0.53705	0.53705	0.53705	0.53705	0.099668	0.099668	0.099668	0.099668	0.099668	0.099668	0.099668	0.099668	0.099668	0.099668
0.099668	0.099668	0.099668	0.099668	0.099668	0.099668	0.099668	0.099668	0.099668	0.099668	0.099668	0.099668	0.099668	0.099668	0.099668	0.099668	0.099668	0.099668	0.099668	0.099668	0.379949	0.379949	0.379949	0.379949	0.379949	0.379949	0.379949	0.379949	0.379949	0.379949	0.53705	0.53705	0.53705	0.53705	0.53705	0.53705	1	0.53705	0.53705	0.53705	0.099668	0.099668	0.099668	0.099668	0.099668	0.099668	0.099668	0.099668	0.099668	0.099668
0.099668	0.099668	0.099668	0.099668	0.099668	0.099668	0.099668	0.099668	0.099668	0.099668	0.099668	0.099668	0.099668	0.099668	0.099668	0.099668	0.099668	0.099668	0.099668	0.099668	0.379949	0.379949	0.379949	0.379949	0.379949	0.379949	0.379949	0.379949	0.379949	0.379949	0.53705	0.53705	0.53705	0.53705	0.53705	0.53705	0.53705	1	0.53705	0.53705	0.099668	0.099668	0.099668	0.099668	0.099668	0.099668	0.099668	0.099668	0.099668	0.099668
0.099668	0.099668	0.099668	0.099668	0.099668	0.099668	0.099668	0.099668	0.099668	0.099668	0.099668	0.099668	0.099668	0.099668	0.099668	0.099668	0.099668	0.099668	0.099668	0.099668	0.379949	0.379949	0.379949	0.379949	0.379949	0.379949	0.379949	0.379949	0.379949	0.379949	0.53705	0.53705	0.53705	0.53705	0.53705	0.53705	0.53705	0.53705	1	0.53705	0.099668	0.099668	0.099668	0.099668	0.099668	0.099668	0.099668	0.099668	0.099668	0.099668
0.099668	0.099668	0.099668	0.099668	0.099668	0.099668	0.099668	0.099668	0.099668	0.099668	0.099668	0.099668	0.099668	0.099668	0.099668	0.099668	0.099668	0.099668	0.099668	0.099668	0.379949	0.379949	0.379949	0.379949	0.379949	0.379949	0.379949	0.379949	0.379949	0.379949	0.53705	0.53705	0.53705	0.53705	0.53705	0.53705	0.53705	0.53705	0.53705	1	0.099668	0.099668	0.099668	0.099668	0.099668	0.099668	0.099668	0.099668	0.099668	0.099668
0.099668	0.099668	0.099668	0.099668	0.099668	0.099668	0.099668	0.099668	0.099668	0.099668	0.099668	0.099668	0.099668	0.099668	0.099668	0.099668	0.099668	0.099668	0.099668	0.099668	0.099668	0.099668	0.099668	0.099668	0.099668	0.099668	0.099668	0.099668	0.099668	0.099668	0.099668	0.099668	0.099668	0.099668	0.099668	0.099668	0.099668	0.099668	0.099668	0.099668	1	0.291313	0.291313	0.291313	0.291313	0.291313	0.291313	0.291313	0.291313	0.291313
0.099668	0.099668	0.099668	0.099668	0.099668	0.099668	0.099668	0.099668	0.099668	0.099668	0.099668	0.099668	0.099668	0.099668	0.099668	0.099668	0.099668	0.099668	0.099668	0.099668	0.099668	0.099668	0.099668	0.099668	0.099668	0.099668	0.099668	0.099668	0.099668	0.099668	0.099668	0.099668	0.099668	0.099668	0.099668	0.099668	0.099668	0.099668	0.099668	0.099668	0.291313	1	0.291313	0.291313	0.291313	0.291313	0.291313	0.291313	0.291313	0.291313
0.099668	0.099668	0.099668	0.099668	0.099668	0.099668	0.099668	0.099668	0.099668	0.099668	0.099668	0.099668	0.099668	0.099668	0.099668	0.099668	0.099668	0.099668	0.099668	0.099668	0.099668	0.099668	0.099668	0.099668	0.099668	0.099668	0.099668	0.099668	0.099668	0.099668	0.099668	0.099668	0.099668	0.099668	0.099668	0.099668	0.099668	0.099668	0.099668	0.099668	0.291313	0.291313	1	0.291313	0.291313	0.291313	0.291313	0.291313	0.291313	0.291313
0.099668	0.099668	0.099668	0.099668	0.099668	0.099668	0.099668	0.099668	0.099668	0.099668	0.099668	0.099668	0.099668	0.099668	0.099668	0.099668	0.099668	0.099668	0.099668	0.099668	0.099668	0.099668	0.099668	0.099668	0.099668	0.099668	0.099668	0.099668	0.099668	0.099668	0.099668	0.099668	0.099668	0.099668	0.099668	0.099668	0.099668	0.099668	0.099668	0.099668	0.291313	0.291313	0.291313	1	0.291313	0.291313	0.291313	0.291313	0.291313	0.291313
0.099668	0.099668	0.099668	0.099668	0.099668	0.099668	0.099668	0.099668	0.099668	0.099668	0.099668	0.099668	0.099668	0.099668	0.099668	0.099668	0.099668	0.099668	0.099668	0.099668	0.099668	0.099668	0.099668	0.099668	0.099668	0.099668	0.099668	0.099668	0.099668	0.099668	0.099668	0.099668	0.099668	0.099668	0.099668	0.099668	0.099668	0.099668	0.099668	0.099668	0.291313	0.291313	0.291313	0.291313	1	0.291313	0.291313	0.291313	0.291313	0.291313
0.099668	0.099668	0.099668	0.099668	0.099668	0.099668	0.099668	0.099668	0.099668	0.099668	0.099668	0.099668	0.099668	0.099668	0.099668	0.099668	0.099668	0.099668	0.099668	0.099668	0.099668	0.099668	0.099668	0.099668	0.099668	0.099668	0.099668	0.099668	0.099668	0.099668	0.099668	0.099668	0.099668	0.099668	0.099668	0.099668	0.099668	0.099668	0.099668	0.099668	0.291313	0.291313	0.291313	0.291313	0.291313	1	0.291313	0.291313	0.291313	0.291313
0.099668	0.099668	0.099668	0.099668	0.099668	0.099668	0.099668	0.099668	0.099668	0.099668	0.099668	0.099668	0.099668	0.099668	0.099668	0.099668	0.099668	0.099668	0.099668	0.099668	0.099668	0.099668	0.099668	0.099668	0.099668	0.099668	0.099668	0.099668	0.099668	0.099668	0.099668	0.099668	0.099668	0.099668	0.099668	0.099668	0.099668	0.099668	0.099668	0.099668	0.291313	0.291313	0.291313	0.291313	0.291313	0.291313	1	0.291313	0.291313	0.291313
0.099668	0.099668	0.099668	0.099668	0.099668	0.099668	0.099668	0.099668	0.099668	0.099668	0.099668	0.099668	0.099668	0.099668	0.099668	0.099668	0.099668	0.099668	0.099668	0.099668	0.099668	0.099668	0.099668	0.099668	0.099668	0.099668	0.099668	0.099668	0.099668	0.099668	0.099668	0.099668	0.099668	0.099668	0.099668	0.099668	0.099668	0.099668	0.099668	0.099668	0.291313	0.291313	0.291313	0.291313	0.291313	0.291313	0.291313	1	0.291313	0.291313
0.099668	0.099668	0.099668	0.099668	0.099668	0.099668	0.099668	0.099668	0.099668	0.099668	0.099668	0.099668	0.099668	0.099668	0.099668	0.099668	0.099668	0.099668	0.099668	0.099668	0.099668	0.099668	0.099668	0.099668	0.099668	0.099668	0.099668	0.099668	0.099668	0.099668	0.099668	0.099668	0.099668	0.099668	0.099668	0.099668	0.099668	0.099668	0.099668	0.099668	0.291313	0.291313	0.291313	0.291313	0.291313	0.291313	0.291313	0.291313	1	0.291313
0.099668	0.099668	0.099668	0.099668	0.099668	0.099668	0.099668	0.099668	0.099668	0.099668	0.099668	0.099668	0.099668	0.099668	0.099668	0.099668	0.099668	0.099668	0.099668	0.099668	0.099668	0.099668	0.099668	0.099668	0.099668	0.099668	0.099668	0.099668	0.099668	0.099668	0.099668	0.099668	0.099668	0.099668	0.099668	0.099668	0.099668	0.099668	0.099668	0.099668	0.291313	0.291313	0.291313	0.291313	0.291313	0.291313	0.291313	0.291313	0.291313	1

## Sheet: non-assortative added
1	0.1	0.1	0.1	0.1	0.53705	0.53705	0.53705	0.53705	0.53705	0.379949	0.379949	0.379949	0.379949	0.379949	0.379949	0.379949	0.379949	0.379949	0.379949	0.099668	0.099668	0.099668	0.099668	0.099668	0.099668	0.099668	0.099668	0.099668	0.099668	0.099668	0.099668	0.099668	0.099668	0.099668	0.099668	0.099668	0.099668	0.099668	0.099668	0.099668	0.099668	0.099668	0.099668	0.099668	0.099668	0.099668	0.099668	0.099668	0.099668
0.1	1	0.1	0.1	0.1	0.53705	0.53705	0.53705	0.53705	0.53705	0.379949	0.379949	0.379949	0.379949	0.379949	0.379949	0.379949	0.379949	0.379949	0.379949	0.099668	0.099668	0.099668	0.099668	0.099668	0.099668	0.099668	0.099668	0.099668	0.099668	0.099668	0.099668	0.099668	0.099668	0.099668	0.099668	0.099668	0.099668	0.099668	0.099668	0.099668	0.099668	0.099668	0.099668	0.099668	0.099668	0.099668	0.099668	0.099668	0.099668
0.1	0.1	1	0.1	0.1	0.53705	0.53705	0.53705	0.53705	0.53705	0.379949	0.379949	0.379949	0.379949	0.379949	0.379949	0.379949	0.379949	0.379949	0.379949	0.099668	0.099668	0.099668	0.099668	0.099668	0.099668	0.099668	0.099668	0.099668	0.099668	0.099668	0.099668	0.099668	0.099668	0.099668	0.099668	0.099668	0.099668	0.099668	0.099668	0.099668	0.099668	0.099668	0.099668	0.099668	0.099668	0.099668	0.099668	0.099668	0.099668
0.1	0.1	0.1	1	0.1	0.53705	0.53705	0.53705	0.53705	0.53705	0.379949	0.379949	0.379949	0.379949	0.379949	0.379949	0.379949	0.379949	0.379949	0.379949	0.099668	0.099668	0.099668	0.099668	0.099668	0.099668	0.099668	0.099668	0.099668	0.099668	0.099668	0.099668	0.099668	0.099668	0.099668	0.099668	0.099668	0.099668	0.099668	0.099668	0.099668	0.099668	0.099668	0.099668	0.099668	0.099668	0.099668	0.099668	0.099668	0.099668
0.1	0.1	0.1	0.1	1	0.53705	0.53705	0.53705	0.53705	0.53705	0.379949	0.379949	0.379949	0.379949	0.379949	0.379949	0.379949	0.379949	0.379949	0.379949	0.099668	0.099668	0.099668	0.099668	0.099668	0.099668	0.099668	0.099668	0.099668	0.099668	0.099668	0.099668	0.099668	0.099668	0.099668	0.099668	0.099668	0.099668	0.099668	0.099668	0.099668	0.099668	0.099668	0.099668	0.099668	0.099668	0.099668	0.099668	0.099668	0.099668
0.53705	0.53705	0.53705	0.53705	0.53705	1	0.53705	0.53705	0.53705	0.53705	0.379949	0.379949	0.379949	0.379949	0.379949	0.379949	0.379949	0.379949	0.379949	0.379949	0.099668	0.099668	0.099668	0.099668	0.099668	0.099668	0.099668	0.099668	0.099668	0.099668	0.099668	0.099668	0.099668	0.099668	0.099668	0.099668	0.099668	0.099668	0.099668	0.099668	0.099668	0.099668	0.099668	0.099668	0.099668	0.099668	0.099668	0.099668	0.099668	0.099668
0.53705	0.53705	0.53705	0.53705	0.53705	0.53705	1	0.53705	0.53705	0.53705	0.379949	0.379949	0.379949	0.379949	0.379949	0.379949	0.379949	0.379949	0.379949	0.379949	0.099668	0.099668	0.099668	0.099668	0.099668	0.099668	0.099668	0.099668	0.099668	0.099668	0.099668	0.099668	0.099668	0.099668	0.099668	0.099668	0.099668	0.099668	0.099668	0.099668	0.099668	0.099668	0.099668	0.099668	0.099668	0.099668	0.099668	0.099668	0.099668	0.099668
0.53705	0.53705	0.53705	0.53705	0.53705	0.53705	0.53705	1	0.53705	0.53705	0.379949	0.379949	0.379949	0.379949	0.379949	0.379949	0.379949	0.379949	0.379949	0.379949	0.099668	0.099668	0.099668	0.099668	0.099668	0.099668	0.099668	0.099668	0.099668	0.099668	0.099668	0.099668	0.099668	0.099668	0.099668	0.099668	0.099668	0.099668	0.099668	0.099668	0.099668	0.099668	0.099668	0.099668	0.099668	0.099668	0.099668	0.099668	0.099668	0.099668
0.53705	0.53705	0.53705	0.53705	0.53705	0.53705	0.53705	0.53705	1	0.53705	0.379949	0.379949	0.379949	0.379949	0.379949	0.379949	0.379949	0.379949	0.379949	0.379949	0.099668	0.099668	0.099668	0.099668	0.099668	0.099668	0.099668	0.099668	0.099668	0.099668	0.099668	0.099668	0.099668	0.099668	0.099668	0.099668	0.099668	0.099668	0.099668	0.099668	0.099668	0.099668	0.099668	0.099668	0.099668	0.099668	0.099668	0.099668	0.099668	0.099668
0.53705	0.53705	0.53705	0.53705	0.53705	0.53705	0.53705	0.53705	0.53705	1	0.379949	0.379949	0.379949	0.379949	0.379949	0.379949	0.379949	0.379949	0.379949	0.379949	0.099668	0.099668	0.099668	0.099668	0.099668	0.099668	0.099668	0.099668	0.099668	0.099668	0.099668	0.099668	0.099668	0.099668	0.099668	0.099668	0.099668	0.099668	0.099668	0.099668	0.099668	0.099668	0.099668	0.099668	0.099668	0.099668	0.099668	0.099668	0.099668	0.099668
0.379949	0.379949	0.379949	0.379949	0.379949	0.379949	0.379949	0.379949	0.379949	0.379949	1	0.53705	0.53705	0.53705	0.53705	0.53705	0.53705	0.53705	0.53705	0.53705	0.099668	0.099668	0.099668	0.099668	0.099668	0.099668	0.099668	0.099668	0.099668	0.099668	0.099668	0.099668	0.099668	0.099668	0.099668	0.099668	0.099668	0.099668	0.099668	0.099668	0.099668	0.099668	0.099668	0.099668	0.099668	0.099668	0.099668	0.099668	0.099668	0.099668
0.379949	0.379949	0.379949	0.379949	0.379949	0.379949	0.379949	0.379949	0.379949	0.379949	0.53705	1	0.53705	0.53705	0.53705	0.53705	0.53705	0.53705	0.53705	0.53705	0.099668	0.099668	0.099668	0.099668	0.099668	0.099668	0.099668	0.099668	0.099668	0.099668	0.099668	0.099668	0.099668	0.099668	0.099668	0.099668	0.099668	0.099668	0.099668	0.099668	0.099668	0.099668	0.099668	0.099668	0.099668	0.099668	0.099668	0.099668	0.099668	0.099668
0.379949	0.379949	0.379949	0.379949	0.379949	0.379949	0.379949	0.379949	0.379949	0.379949	0.53705	0.53705	1	0.53705	0.53705	0.53705	0.53705	0.53705	0.53705	0.53705	0.099668	0.099668	0.099668	0.099668	0.099668	0.099668	0.099668	0.099668	0.099668	0.099668	0.099668	0.099668	0.099668	0.099668	0.099668	0.099668	0.099668	0.099668	0.099668	0.099668	0.099668	0.099668	0.099668	0.099668	0.099668	0.099668	0.099668	0.099668	0.099668	0.099668
0.379949	0.379949	0.379949	0.379949	0.379949	0.379949	0.379949	0.379949	0.379949	0.379949	0.53705	0.53705	0.53705	1	0.53705	0.53705	0.53705	0.53705	0.53705	0.53705	0.099668	0.099668	0.099668	0.099668	0.099668	0.099668	0.099668	0.099668	0.099668	0.099668	0.099668	0.099668	0.099668	0.099668	0.099668	0.099668	0.099668	0.099668	0.099668	0.099668	0.099668	0.099668	0.099668	0.099668	0.099668	0.099668	0.099668	0.099668	0.099668	0.099668
0.379949	0.379949	0.379949	0.379949	0.379949	0.379949	0.379949	0.379949	0.379949	0.379949	0.53705	0.53705	0.53705	0.53705	1	0.53705	0.53705	0.53705	0.53705	0.53705	0.099668	0.099668	0.099668	0.099668	0.099668	0.099668	0.099668	0.099668	0.099668	0.099668	0.099668	0.099668	0.099668	0.099668	0.099668	0.099668	0.099668	0.099668	0.099668	0.099668	0.099668	0.099668	0.099668	0.099668	0.099668	0.099668	0.099668	0.099668	0.099668	0.099668
0.379949	0.379949	0.379949	0.379949	0.379949	0.379949	0.379949	0.379949	0.379949	0.379949	0.53705	0.53705	0.53705	0.53705	0.53705	1	0.53705	0.53705	0.53705	0.53705	0.099668	0.099668	0.099668	0.099668	0.099668	0.099668	0.099668	0.099668	0.099668	0.099668	0.099668	0.099668	0.099668	0.099668	0.099668	0.099668	0.099668	0.099668	0.099668	0.099668	0.099668	0.099668	0.099668	0.099668	0.099668	0.099668	0.099668	0.099668	0.099668	0.099668
0.379949	0.379949	0.379949	0.379949	0.379949	0.379949	0.379949	0.379949	0.379949	0.379949	0.53705	0.53705	0.53705	0.53705	0.53705	0.53705	1	0.53705	0.53705	0.53705	0.099668	0.099668	0.099668	0.099668	0.099668	0.099668	0.099668	0.099668	0.099668	0.099668	0.099668	0.099668	0.099668	0.099668	0.099668	0.099668	0.099668	0.099668	0.099668	0.099668	0.099668	0.099668	0.099668	0.099668	0.099668	0.099668	0.099668	0.099668	0.099668	0.099668
0.379949	0.379949	0.379949	0.379949	0.379949	0.379949	0.379949	0.379949	0.379949	0.379949	0.53705	0.53705	0.53705	0.53705	0.53705	0.53705	0.53705	1	0.53705	0.53705	0.099668	0.099668	0.099668	0.099668	0.099668	0.099668	0.099668	0.099668	0.099668	0.099668	0.099668	0.099668	0.099668	0.099668	0.099668	0.099668	0.099668	0.099668	0.099668	0.099668	0.099668	0.099668	0.099668	0.099668	0.099668	0.099668	0.099668	0.099668	0.099668	0.099668
0.379949	0.379949	0.379949	0.379949	0.379949	0.379949	0.379949	0.379949	0.379949	0.379949	0.53705	0.53705	0.53705	0.53705	0.53705	0.53705	0.53705	0.53705	1	0.53705	0.099668	0.099668	0.099668	0.099668	0.099668	0.099668	0.099668	0.099668	0.099668	0.099668	0.099668	0.099668	0.099668	0.099668	0.099668	0.099668	0.099668	0.099668	0.099668	0.099668	0.099668	0.099668	0.099668	0.099668	0.099668	0.099668	0.099668	0.099668	0.099668	0.099668
0.379949	0.379949	0.379949	0.379949	0.379949	0.379949	0.379949	0.379949	0.379949	0.379949	0.53705	0.53705	0.53705	0.53705	0.53705	0.53705	0.53705	0.53705	0.53705	1	0.099668	0.099668	0.099668	0.099668	0.099668	0.099668	0.099668	0.099668	0.099668	0.099668	0.099668	0.099668	0.099668	0.099668	0.099668	0.099668	0.099668	0.099668	0.099668	0.099668	0.099668	0.099668	0.099668	0.099668	0.099668	0.099668	0.099668	0.099668	0.099668	0.099668
0.099668	0.099668	0.099668	0.099668	0.099668	0.099668	0.099668	0.099668	0.099668	0.099668	0.099668	0.099668	0.099668	0.099668	0.099668	0.099668	0.099668	0.099668	0.099668	0.099668	1	0.53705	0.53705	0.53705	0.53705	0.53705	0.53705	0.53705	0.53705	0.53705	0.379949	0.379949	0.379949	0.379949	0.379949	0.379949	0.379949	0.379949	0.379949	0.379949	0.099668	0.099668	0.099668	0.099668	0.099668	0.099668	0.099668	0.099668	0.099668	0.099668
0.099668	0.099668	0.099668	0.099668	0.099668	0.099668	0.099668	0.099668	0.099668	0.099668	0.099668	0.099668	0.099668	0.099668	0.099668	0.099668	0.099668	0.099668	0.099668	0.099668	0.53705	1	0.53705	0.53705	0.53705	0.53705	0.53705	0.53705	0.53705	0.53705	0.379949	0.379949	0.379949	0.379949	0.379949	0.379949	0.379949	0.379949	0.379949	0.379949	0.099668	0.099668	0.099668	0.099668	0.099668	0.099668	0.099668	0.099668	0.099668	0.099668
0.099668	0.099668	0.099668	0.099668	0.099668	0.099668	0.099668	0.099668	0.099668	0.099668	0.099668	0.099668	0.099668	0.099668	0.099668	0.099668	0.099668	0.099668	0.099668	0.099668	0.53705	0.53705	1	0.53705	0.53705	0.53705	0.53705	0.53705	0.53705	0.53705	0.379949	0.379949	0.379949	0.379949	0.379949	0.379949	0.379949	0.379949	0.379949	0.379949	0.099668	0.099668	0.099668	0.099668	0.099668	0.099668	0.099668	0.099668	0.099668	0.099668
0.099668	0.099668	0.099668	0.099668	0.099668	0.099668	0.099668	0.099668	0.099668	0.099668	0.099668	0.099668	0.099668	0.099668	0.099668	0.099668	0.099668	0.099668	0.099668	0.099668	0.53705	0.53705	0.53705	1	0.53705	0.53705	0.53705	0.53705	0.53705	0.53705	0.379949	0.379949	0.379949	0.379949	0.379949	0.379949	0.379949	0.379949	0.379949	0.379949	0.099668	0.099668	0.099668	0.099668	0.099668	0.099668	0.099668	0.099668	0.099668	0.099668
0.099668	0.099668	0.099668	0.099668	0.099668	0.099668	0.099668	0.099668	0.099668	0.099668	0.099668	0.099668	0.099668	0.099668	0.099668	0.099668	0.099668	0.099668	0.099668	0.099668	0.53705	0.53705	0.53705	0.53705	1	0.53705	0.53705	0.53705	0.53705	0.53705	0.379949	0.379949	0.379949	0.379949	0.379949	0.379949	0.379949	0.379949	0.379949	0.379949	0.099668	0.099668	0.099668	0.099668	0.099668	0.099668	0.099668	0.099668	0.099668	0.099668
0.099668	0.099668	0.099668	0.099668	0.099668	0.099668	0.099668	0.099668	0.099668	0.099668	0.099668	0.099668	0.099668	0.099668	0.099668	0.099668	0.099668	0.099668	0.099668	0.099668	0.53705	0.53705	0.53705	0.53705	0.53705	1	0.53705	0.53705	0.53705	0.53705	0.379949	0.379949	0.379949	0.379949	0.379949	0.379949	0.379949	0.379949	0.379949	0.379949	0.099668	0.099668	0.099668	0.099668	0.099668	0.099668	0.099668	0.099668	0.099668	0.099668
0.099668	0.099668	0.099668	0.099668	0.099668	0.099668	0.099668	0.099668	0.099668	0.099668	0.099668	0.099668	0.099668	0.099668	0.099668	0.099668	0.099668	0.099668	0.099668	0.099668	0.53705	0.53705	0.53705	0.53705	0.53705	0.53705	1	0.53705	0.53705	0.53705	0.379949	0.379949	0.379949	0.379949	0.379949	0.379949	0.379949	0.379949	0.379949	0.379949	0.099668	0.099668	0.099668	0.099668	0.099668	0.099668	0.099668	0.099668	0.099668	0.099668
0.099668	0.099668	0.099668	0.099668	0.099668	0.099668	0.099668	0.099668	0.099668	0.099668	0.099668	0.099668	0.099668	0.099668	0.099668	0.099668	0.099668	0.099668	0.099668	0.099668	0.53705	0.53705	0.53705	0.53705	0.53705	0.53705	0.53705	1	0.53705	0.53705	0.379949	0.379949	0.379949	0.379949	0.379949	0.379949	0.379949	0.379949	0.379949	0.379949	0.099668	0.099668	0.099668	0.099668	0.099668	0.099668	0.099668	0.099668	0.099668	0.099668
0.099668	0.099668	0.099668	0.099668	0.099668	0.099668	0.099668	0.099668	0.099668	0.099668	0.099668	0.099668	0.099668	0.099668	0.099668	0.099668	0.099668	0.099668	0.099668	0.099668	0.53705	0.53705	0.53705	0.53705	0.53705	0.53705	0.53705	0.53705	1	0.53705	0.379949	0.379949	0.379949	0.379949	0.379949	0.379949	0.379949	0.379949	0.379949	0.379949	0.099668	0.099668	0.099668	0.099668	0.099668	0.099668	0.099668	0.099668	0.099668	0.099668
0.099668	0.099668	0.099668	0.099668	0.099668	0.099668	0.099668	0.099668	0.099668	0.099668	0.099668	0.099668	0.099668	0.099668	0.099668	0.099668	0.099668	0.099668	0.099668	0.099668	0.53705	0.53705	0.53705	0.53705	0.53705	0.53705	0.53705	0.53705	0.53705	1	0.379949	0.379949	0.379949	0.379949	0.379949	0.379949	0.379949	0.379949	0.379949	0.379949	0.099668	0.099668	0.099668	0.099668	0.099668	0.099668	0.099668	0.099668	0.099668	0.099668
0.099668	0.099668	0.099668	0.099668	0.099668	0.099668	0.099668	0.099668	0.099668	0.099668	0.099668	0.099668	0.099668	0.099668	0.099668	0.099668	0.099668	0.099668	0.099668	0.099668	0.379949	0.379949	0.379949	0.379949	0.379949	0.379949	0.379949	0.379949	0.379949	0.379949	1	0.53705	0.53705	0.53705	0.53705	0.53705	0.53705	0.53705	0.53705	0.53705	0.099668	0.099668	0.099668	0.099668	0.099668	0.099668	0.099668	0.099668	0.099668	0.099668
0.099668	0.099668	0.099668	0.099668	0.099668	0.099668	0.099668	0.099668	0.099668	0.099668	0.099668	0.099668	0.099668	0.099668	0.099668	0.099668	0.099668	0.099668	0.099668	0.099668	0.379949	0.379949	0.379949	0.379949	0.379949	0.379949	0.379949	0.379949	0.379949	0.379949	0.53705	1	0.53705	0.53705	0.53705	0.53705	0.53705	0.53705	0.53705	0.53705	0.099668	0.099668	0.099668	0.099668	0.099668	0.099668	0.099668	0.099668	0.099668	0.099668
0.099668	0.099668	0.099668	0.099668	0.099668	0.099668	0.099668	0.099668	0.099668	0.099668	0.099668	0.099668	0.099668	0.099668	0.099668	0.099668	0.099668	0.099668	0.099668	0.099668	0.379949	0.379949	0.379949	0.379949	0.379949	0.379949	0.379949	0.379949	0.379949	0.379949	0.53705	0.53705	1	0.53705	0.53705	0.53705	0.53705	0.53705	0.53705	0.53705	0.099668	0.099668	0.099668	0.099668	0.099668	0.099668	0.099668	0.099668	0.099668	0.099668
0.099668	0.099668	0.099668	0.099668	0.099668	0.099668	0.099668	0.099668	0.099668	0.099668	0.099668	0.099668	0.099668	0.099668	0.099668	0.099668	0.099668	0.099668	0.099668	0.099668	0.379949	0.379949	0.379949	0.379949	0.379949	0.379949	0.379949	0.379949	0.379949	0.379949	0.53705	0.53705	0.53705	1	0.53705	0.53705	0.53705	0.53705	0.53705	0.53705	0.099668	0.099668	0.099668	0.099668	0.099668	0.099668	0.099668	0.099668	0.099668	0.099668
0.099668	0.099668	0.099668	0.099668	0.099668	0.099668	0.099668	0.099668	0.099668	0.099668	0.099668	0.099668	0.099668	0.099668	0.099668	0.099668	0.099668	0.099668	0.099668	0.099668	0.379949	0.379949	0.379949	0.379949	0.379949	0.379949	0.379949	0.379949	0.379949	0.379949	0.53705	0.53705	0.53705	0.53705	1	0.53705	0.53705	0.53705	0.53705	0.53705	0.099668	0.099668	0.099668	0.099668	0.099668	0.099668	0.099668	0.099668	0.099668	0.099668
0.099668	0.099668	0.099668	0.099668	0.099668	0.099668	0.099668	0.099668	0.099668	0.099668	0.099668	0.099668	0.099668	0.099668	0.099668	0.099668	0.099668	0.099668	0.099668	0.099668	0.379949	0.379949	0.379949	0.379949	0.379949	0.379949	0.379949	0.379949	0.379949	0.379949	0.53705	0.53705	0.53705	0.53705	0.53705	1	0.53705	0.53705	0.53705	0.53705	0.099668	0.099668	0.099668	0.099668	0.099668	0.099668	0.099668	0.099668	0.099668	0.099668
0.099668	0.099668	0.099668	0.099668	0.099668	0.099668	0.099668	0.099668	0.099668	0.099668	0.099668	0.099668	0.099668	0.099668	0.099668	0.099668	0.099668	0.099668	0.099668	0.099668	0.379949	0.379949	0.379949	0.379949	0.379949	0.379949	0.379949	0.379949	0.379949	0.379949	0.53705	0.53705	0.53705	0.53705	0.53705	0.53705	1	0.53705	0.53705	0.53705	0.099668	0.099668	0.099668	0.099668	0.099668	0.099668	0.099668	0.099668	0.099668	0.099668
0.099668	0.099668	0.099668	0.099668	0.099668	0.099668	0.099668	0.099668	0.099668	0.099668	0.099668	0.099668	0.099668	0.099668	0.099668	0.099668	0.099668	0.099668	0.099668	0.099668	0.379949	0.379949	0.379949	0.379949	0.379949	0.379949	0.379949	0.379949	0.379949	0.379949	0.53705	0.53705	0.53705	0.53705	0.53705	0.53705	0.53705	1	0.53705	0.53705	0.099668	0.099668	0.099668	0.099668	0.099668	0.099668	0.099668	0.099668	0.099668	0.099668
0.099668	0.099668	0.099668	0.099668	0.099668	0.099668	0.099668	0.099668	0.099668	0.099668	0.099668	0.099668	0.099668	0.099668	0.099668	0.099668	0.099668	0.099668	0.099668	0.099668	0.379949	0.379949	0.379949	0.379949	0.379949	0.379949	0.379949	0.379949	0.379949	0.379949	0.53705	0.53705	0.53705	0.53705	0.53705	0.53705	0.53705	0.53705	1	0.53705	0.099668	0.099668	0.099668	0.099668	0.099668	0.099668	0.099668	0.099668	0.099668	0.099668
0.099668	0.099668	0.099668	0.099668	0.099668	0.099668	0.099668	0.099668	0.099668	0.099668	0.099668	0.099668	0.099668	0.099668	0.099668	0.099668	0.099668	0.099668	0.099668	0.099668	0.379949	0.379949	0.379949	0.379949	0.379949	0.379949	0.379949	0.379949	0.379949	0.379949	0.53705	0.53705	0.53705	0.53705	0.53705	0.53705	0.53705	0.53705	0.53705	1	0.099668	0.099668	0.099668	0.099668	0.099668	0.099668	0.099668	0.099668	0.099668	0.099668
0.099668	0.099668	0.099668	0.099668	0.099668	0.099668	0.099668	0.099668	0.099668	0.099668	0.099668	0.099668	0.099668	0.099668	0.099668	0.099668	0.099668	0.099668	0.099668	0.099668	0.099668	0.099668	0.099668	0.099668	0.099668	0.099668	0.099668	0.099668	0.099668	0.099668	0.099668	0.099668	0.099668	0.099668	0.099668	0.099668	0.099668	0.099668	0.099668	0.099668	1	0.291313	0.291313	0.291313	0.291313	0.291313	0.291313	0.291313	0.291313	0.291313
0.099668	0.099668	0.099668	0.099668	0.099668	0.099668	0.099668	0.099668	0.099668	0.099668	0.099668	0.099668	0.099668	0.099668	0.099668	0.099668	0.099668	0.099668	0.099668	0.099668	0.099668	0.099668	0.099668	0.099668	0.099668	0.099668	0.099668	0.099668	0.099668	0.099668	0.099668	0.099668	0.099668	0.099668	0.099668	0.099668	0.099668	0.099668	0.099668	0.099668	0.291313	1	0.291313	0.291313	0.291313	0.291313	0.291313	0.291313	0.291313	0.291313
0.099668	0.099668	0.099668	0.099668	0.099668	0.099668	0.099668	0.099668	0.099668	0.099668	0.099668	0.099668	0.099668	0.099668	0.099668	0.099668	0.099668	0.099668	0.099668	0.099668	0.099668	0.099668	0.099668	0.099668	0.099668	0.099668	0.099668	0.099668	0.099668	0.099668	0.099668	0.099668	0.099668	0.099668	0.099668	0.099668	0.099668	0.099668	0.099668	0.099668	0.291313	0.291313	1	0.291313	0.291313	0.291313	0.291313	0.291313	0.291313	0.291313
0.099668	0.099668	0.099668	0.099668	0.099668	0.099668	0.099668	0.099668	0.099668	0.099668	0.099668	0.099668	0.099668	0.099668	0.099668	0.099668	0.099668	0.099668	0.099668	0.099668	0.099668	0.099668	0.099668	0.099668	0.099668	0.099668	0.099668	0.099668	0.099668	0.099668	0.099668	0.099668	0.099668	0.099668	0.099668	0.099668	0.099668	0.099668	0.099668	0.099668	0.291313	0.291313	0.291313	1	0.291313	0.291313	0.291313	0.291313	0.291313	0.291313
0.099668	0.099668	0.099668	0.099668	0.099668	0.099668	0.099668	0.099668	0.099668	0.099668	0.099668	0.099668	0.099668	0.099668	0.099668	0.099668	0.099668	0.099668	0.099668	0.099668	0.099668	0.099668	0.099668	0.099668	0.099668	0.099668	0.099668	0.099668	0.099668	0.099668	0.099668	0.099668	0.099668	0.099668	0.099668	0.099668	0.099668	0.099668	0.099668	0.099668	0.291313	0.291313	0.291313	0.291313	1	0.291313	0.291313	0.291313	0.291313	0.291313
0.099668	0.099668	0.099668	0.099668	0.099668	0.099668	0.099668	0.099668	0.099668	0.099668	0.099668	0.099668	0.099668	0.099668	0.099668	0.099668	0.099668	0.099668	0.099668	0.099668	0.099668	0.099668	0.099668	0.099668	0.099668	0.099668	0.099668	0.099668	0.099668	0.099668	0.099668	0.099668	0.099668	0.099668	0.099668	0.099668	0.099668	0.099668	0.099668	0.099668	0.291313	0.291313	0.291313	0.291313	0.291313	1	0.291313	0.291313	0.291313	0.291313
0.099668	0.099668	0.099668	0.099668	0.099668	0.099668	0.099668	0.099668	0.099668	0.099668	0.099668	0.099668	0.099668	0.099668	0.099668	0.099668	0.099668	0.099668	0.099668	0.099668	0.099668	0.099668	0.099668	0.099668	0.099668	0.099668	0.099668	0.099668	0.099668	0.099668	0.099668	0.099668	0.099668	0.099668	0.099668	0.099668	0.099668	0.099668	0.099668	0.099668	0.291313	0.291313	0.291313	0.291313	0.291313	0.291313	1	0.291313	0.291313	0.291313
0.099668	0.099668	0.099668	0.099668	0.099668	0.099668	0.099668	0.099668	0.099668	0.099668	0.099668	0.099668	0.099668	0.099668	0.099668	0.099668	0.099668	0.099668	0.099668	0.099668	0.099668	0.099668	0.099668	0.099668	0.099668	0.099668	0.099668	0.099668	0.099668	0.099668	0.099668	0.099668	0.099668	0.099668	0.099668	0.099668	0.099668	0.099668	0.099668	0.099668	0.291313	0.291313	0.291313	0.291313	0.291313	0.291313	0.291313	1	0.291313	0.291313
0.099668	0.099668	0.099668	0.099668	0.099668	0.099668	0.099668	0.099668	0.099668	0.099668	0.099668	0.099668	0.099668	0.099668	0.099668	0.099668	0.099668	0.099668	0.099668	0.099668	0.099668	0.099668	0.099668	0.099668	0.099668	0.099668	0.099668	0.099668	0.099668	0.099668	0.099668	0.099668	0.099668	0.099668	0.099668	0.099668	0.099668	0.099668	0.099668	0.099668	0.291313	0.291313	0.291313	0.291313	0.291313	0.291313	0.291313	0.291313	1	0.291313
0.099668	0.099668	0.099668	0.099668	0.099668	0.099668	0.099668	0.099668	0.099668	0.099668	0.099668	0.099668	0.099668	0.099668	0.099668	0.099668	0.099668	0.099668	0.099668	0.099668	0.099668	0.099668	0.099668	0.099668	0.099668	0.099668	0.099668	0.099668	0.099668	0.099668	0.099668	0.099668	0.099668	0.099668	0.099668	0.099668	0.099668	0.099668	0.099668	0.099668	0.291313	0.291313	0.291313	0.291313	0.291313	0.291313	0.291313	0.291313	0.291313	1

## Sheet: Simulated modular obs
-0.964711	-1.31654	-1.05478	-0.551644	-0.570592	-0.276241	-0.999442	-0.845481	-1.35695	-1.14457	-0.889511	0.564259	0.439004	-0.0183116	-0.190318	0.153147	-0.111309	0.517465	-0.404698	1.321	-1.94665	-0.704588	-0.431282	-1.44318	-1.24914	-1.23332	0.691332	-1.31682	-1.32307	-0.120874	1.12494	0.24664	-0.0455244	0.732979	0.174071	-1.318	0.610784	0.562993	-0.795945	1.06803	-0.0651663	0.308838	3.22883	1.03262	0.503188	1.6444	0.892818	0.633549	0.706312	1.74112
1.88129	0.22115	0.942875	-0.60909	1.28888	-0.332745	-0.699271	-0.0990077	0.175131	0.916034	-0.0174679	0.454999	0.142092	0.318618	0.424905	0.151654	0.476686	0.592268	0.605005	0.0615171	1.69564	0.819095	1.10644	0.776296	0.978123	1.3554	-1.29034	0.00673737	1.50511	1.20861	0.639539	0.286582	1.12578	0.188947	0.694667	0.842548	-1.07018	1.71778	-0.663062	1.63366	0.933918	1.2948	0.136945	0.0590242	0.796158	0.718735	1.03758	-1.09041	0.0346047	0.651388
0.129325	0.211638	2.17796	1.29071	-0.396119	-0.725911	1.01078	1.3087	0.156849	0.631055	0.813997	-0.0737695	2.28816	1.0384	-0.0954009	-0.358359	1.03367	1.18904	1.57026	1.15127	-0.545496	0.777724	1.71201	0.0338185	0.662358	-1.1627	0.755433	0.838971	-0.128209	-0.112016	0.255552	0.0470698	0.0532425	0.108887	1.32076	1.64536	0.107947	-0.0817018	-0.137721	1.45197	0.339059	0.250631	-0.16862	0.407756	1.01661	1.43593	3.32974	0.175134	1.17615	1.1564
1.18127	0.467657	0.857224	0.0230947	0.820026	0.651079	1.55345	2.07204	0.721449	1.34176	-0.208876	0.172897	-0.110692	-0.794993	-0.989844	-0.849946	0.0244203	0.532726	0.185575	-1.47224	0.0186352	1.28163	-0.438306	2.27923	0.356436	1.01402	0.441832	1.53841	-0.721819	-0.767258	-0.219703	-0.853373	0.613646	1.22135	0.0168375	-0.219439	0.808542	-0.509035	-0.487476	0.739948	0.999494	-0.789276	0.538436	-0.741598	-0.282234	0.512709	0.446803	-0.592381	1.66107	1.00945
-1.0747	-1.4889	-0.172495	-1.1209	-1.09788	-1.92414	-1.28895	-1.25947	-1.29391	-2.18707	0.394197	0.0429052	-0.275788	0.421174	-0.85043	-1.23914	-0.157212	-0.73963	0.143189	-1.0715	-0.474063	0.574547	-0.27433	-1.06825	0.116864	1.24193	0.37119	-0.791718	-0.627645	-0.687691	-0.895374	-0.732614	-0.999811	-1.35102	0.867846	-0.387912	-0.471188	-0.722103	-0.254467	-2.21883	-0.32364	-0.441242	-0.388942	-0.446402	-1.90445	1.46707	-0.37291	0.120372	-0.0393439	0.240467
0.291681	-0.324034	0.986847	-0.162475	-1.21715	-0.160883	1.22861	-0.454344	-0.479369	0.656004	-0.332365	0.21927	0.981752	1.00343	0.272282	-0.222567	-0.227942	0.17001	-0.795333	0.311029	0.00897767	-2.44734	-1.62229	-0.960536	-1.62752	-0.481114	-1.72675	-1.33071	-0.997582	-0.220986	0.170957	0.700435	1.18681	0.0738487	0.522775	0.693547	1.18034	-0.808285	0.368229	-0.350521	-0.304251	-1.32871	-0.330827	0.525069	-0.577596	-0.68735	-0.169741	0.576985	0.650867	0.618593
0.526182	0.839651	1.79013	2.10248	0.36594	0.412321	1.74434	-0.850586	0.382236	1.40609	1.04301	1.03898	0.0812315	-0.533696	-0.0303105	0.784876	-0.38132	0.60029	0.413322	1.35559	-0.932944	0.226189	0.119036	-0.276861	1.37063	0.416966	-0.581069	0.609618	0.912042	0.0745984	-0.20755	0.12401	-0.835092	0.0358122	1.18129	0.439794	-0.0633837	-0.0140316	0.555658	-0.426765	0.42019	1.62244	-0.426464	1.28531	2.03023	0.82391	0.197834	0.0944216	1.60867	0.545219
-0.845952	0.791749	-0.477968	-0.307074	-0.232999	-0.0771003	0.171988	-0.741546	-0.68705	-0.577566	0.812369	0.571859	-0.122949	-1.0065	-0.473016	0.920994	-1.49861	-0.27805	-0.303621	0.382011	0.414835	0.392014	-0.83913	-0.252523	0.831248	-0.126391	1.12559	-0.192102	0.938977	-0.0209585	-1.55501	-0.575217	0.381357	0.167274	-1.06269	-0.859252	-0.126957	-0.175332	-1.97007	-1.20814	-1.98404	-0.642639	-1.72619	1.14366	-1.71677	-1.84521	-1.67553	0.670852	-1.0621	-1.65548
0.118082	0.681203	-0.499861	0.342767	0.401253	0.643688	0.524006	0.929965	-0.456004	0.711119	-0.656585	0.321779	1.09611	-0.275171	0.632285	1.34233	0.177005	-0.78388	-0.346455	-0.663086	-0.909754	-1.39013	-0.767343	-0.489843	-1.60164	-0.586687	-0.513588	-0.27625	-0.642359	-1.60983	-0.780992	-0.324498	-1.75078	-1.82961	-2.02772	-2.1549	-1.46964	-1.59672	-0.870231	-1.18173	-0.904305	0.635758	0.881894	-0.0799262	-0.258667	-0.710512	-1.80553	-0.267824	0.609505	-1.12166
-0.122027	0.247143	1.19135	0.659275	2.54499	0.922697	1.36582	0.542878	0.314992	1.09365	0.91272	0.99285	2.19971	1.05819	1.38955	-0.0971046	1.48627	0.733206	1.77013	0.685452	0.618723	0.48488	1.57018	1.0043	2.09642	1.37077	2.16841	1.79567	1.75102	2.01367	0.143167	1.42319	2.30434	0.331673	2.32233	1.11115	1.33987	1.44124	0.483855	2.78359	1.15158	1.48816	1.34135	1.18195	-0.356135	1.15171	0.802953	-0.327049	1.06121	-0.85102
0.713649	-1.16089	1.28417	0.914607	-1.58232	-0.508477	-1.94985	-1.26715	-1.45954	0.351035	0.121168	0.346878	-1.43354	-0.995431	0.00732594	-0.976662	0.408204	-0.655509	-0.740251	-0.137475	0.948836	0.375503	1.32336	-0.0935294	0.273614	-1.14429	0.748618	2.16637	0.184825	0.162814	0.872221	0.985503	1.25557	0.867131	0.837938	1.15547	1.98695	1.62041	1.09674	1.33146	-0.64841	2.05966	-0.853182	-1.32826	-0.946379	-0.414412	-0.489882	-1.11757	-1.19548	-0.714248
1.30502	0.585391	-0.337669	-0.283284	-0.345654	0.547997	0.244989	-0.746331	0.628414	0.201262	-0.532752	0.543826	-0.580559	-0.771169	0.0674908	0.602845	0.157465	-0.284205	0.230416	0.245196	0.186348	-0.110056	0.391104	0.0835051	0.75741	-0.997645	-0.665878	-0.983846	-0.516219	-0.319427	0.322647	0.834535	-0.00502704	-0.528294	0.268658	-0.428786	1.1293	-0.266854	0.206193	0.0329192	0.34657	0.190636	1.11926	0.934736	1.17018	0.476822	1.26781	-1.82667	0.62166	0.524922
-0.327368	1.12982	1.15928	1.2131	1.00087	1.28027	0.37155	0.678125	1.67919	-0.150728	-0.18223	0.277765	0.888786	-0.850326	-0.705517	-1.17531	-0.143487	-0.496959	-0.014012	-0.137672	0.588047	-0.588455	-1.52634	0.463978	-0.33686	0.0267759	1.02272	0.196992	-1.20948	0.0192151	1.38635	1.84524	-0.268011	1.38067	0.380557	1.99695	-0.371689	0.317102	0.98078	0.582301	0.793587	0.703655	0.153682	-0.427983	0.0803793	1.19023	-1.65505	1.08684	0.394692	0.355076
-0.87197	-0.659252	-0.403816	0.176163	0.14259	0.912304	0.889559	-0.361811	-1.31356	-0.0421988	-0.579664	0.346922	0.044693	0.984519	0.126701	-0.357783	-0.0203648	0.396297	1.2856	0.913945	0.303339	0.735363	0.935274	-0.175077	0.625224	0.462625	0.687247	0.299303	0.313877	0.0598378	-1.02936	0.269306	1.31084	-0.00700304	1.37864	0.370157	0.681537	-0.0833481	-0.176344	0.173055	0.390895	0.765053	0.976974	1.6632	1.27465	0.0436166	1.50171	-0.168015	0.372548	1.5887
0.460746	1.86809	-0.00461711	0.67487	-0.703401	0.261615	1.04081	0.626234	1.16989	1.2246	-0.0515851	-0.232441	-0.041872	-0.161367	0.0239478	-0.355308	-0.432494	0.0386771	0.493184	-0.987996	1.03595	1.05081	0.0774887	0.617723	0.0249394	1.21212	1.03792	1.07719	0.643042	1.18163	2.46445	2.33159	1.45565	1.49809	2.19513	1.74688	2.68934	2.08321	2.27168	2.80716	-0.689915	0.790676	0.072244	0.191037	-1.1903	1.4482	0.310035	-0.175984	1.61521	0.217594
1.4829	0.538763	0.316307	0.999234	-0.125532	0.547663	-0.0321622	0.57801	0.667567	1.24274	-0.0387358	-0.1705	-0.555947	-1.6755	0.492407	-0.429036	0.192612	-0.985552	0.249066	0.894847	-0.20663	-2.19591	-0.0189831	-0.0543964	-0.0175905	-0.462863	-0.829806	-0.216444	-1.48071	-0.859311	0.0104434	-0.417434	1.10681	0.878957	-0.655181	1.59861	-0.754325	0.69151	-0.58775	0.290193	0.809401	0.636152	-0.721613	-1.24071	-1.6193	0.906365	-0.187241	-0.187646	0.79423	1.27457
-0.565161	-1.38268	-0.723359	-0.672951	-0.610743	-0.914181	-1.22452	-1.16851	-2.32564	-1.19019	-0.525268	-0.544942	-1.27565	0.395079	-1.20489	0.620867	-0.907224	-1.48408	-0.601252	-1.42718	-0.65194	0.468864	-0.208124	0.41152	0.953962	0.912848	-0.410343	0.708306	0.644279	1.75748	1.04377	0.10542	1.09453	0.35782	-0.0787273	-0.153841	0.242598	0.13638	-0.69677	-1.13983	1.93447	0.572469	2.34463	-0.34006	2.93921	0.731177	1.05579	0.832496	0.761307	0.379221
0.560399	1.08878	0.202687	0.377525	0.179824	0.920737	-0.973589	0.86392	1.26125	1.07838	0.507266	-0.0622396	1.65192	-0.165267	0.32924	0.987653	0.997493	0.963476	0.761043	0.94011	1.7409	0.663236	1.48141	0.984392	1.63918	0.492342	1.86225	1.23788	1.18081	0.768529	-0.423557	0.398039	0.542636	-0.466203	0.177695	-0.992246	0.250554	-0.181804	0.395956	1.07162	-1.56875	-0.427073	-0.0958925	2.17604	0.679893	-0.684775	-1.2301	-0.592024	-1.37739	-0.810434
0.568796	-0.687546	-0.39048	0.0756598	-0.563046	-1.75543	0.292259	-0.919938	0.772695	0.188859	-0.664002	-1.00998	0.690237	-0.939048	0.503008	0.539075	-1.47763	-0.60828	0.125877	-0.517654	0.477476	-0.812707	1.05659	-0.627717	-1.05954	-0.482883	-0.232648	-0.122276	-0.342564	-0.510565	0.268016	0.231609	-0.695974	0.523987	-1.18658	1.31895	1.05835	0.149633	-0.936294	-0.00662811	-0.766572	-1.0783	-0.22529	-0.146759	-1.19741	-0.0963959	0.174506	0.193366	-0.242255	0.0712492
-1.08731	-1.17303	-0.770381	-0.503212	-0.533139	-1.63221	-1.39622	-1.02562	-1.46109	-0.0206215	-0.892308	-1.74465	-0.61811	-1.96431	-0.632925	-0.158809	-0.584098	-0.97867	-0.627228	-1.39771	1.4724	0.972266	1.03984	1.18496	1.11168	1.32606	1.31697	-0.190728	1.12429	0.536445	0.138509	0.259595	-0.602877	-0.248126	-0.924062	0.760557	-0.851139	-0.473116	0.0193421	0.709927	-0.998093	0.412874	0.792051	-0.0728985	-0.451087	0.968662	-0.923153	0.880314	0.578056	-0.129901
0.619479	-0.54002	-1.29033	0.0945106	-0.454574	0.239491	0.361117	0.828189	0.128106	1.08267	-0.14968	0.191408	0.464923	-0.374511	1.1013	1.22155	-0.53373	0.937993	1.14131	-0.776557	-0.282711	-0.547036	-0.837172	-0.34462	-0.275412	0.263886	0.633437	-0.291831	0.425839	-1.87023	0.444052	-0.77957	0.466139	0.486414	0.299369	1.24538	-0.170365	-0.58696	-0.29653	0.422358	1.10396	0.755135	0.141088	-0.138269	0.782832	0.491833	0.575173	-0.0489514	-0.160528	0.262452
-0.774362	-0.56613	-0.716136	-0.947905	-1.559	-1.31429	0.105061	-1.66339	0.0950282	-1.2903	-1.57561	-0.626209	-2.04388	-1.062	-1.59253	0.532759	-1.12305	-2.35351	-1.6121	-0.939751	0.453084	0.0894111	1.01569	0.49219	0.0288298	0.687513	1.42963	0.831966	0.867452	2.30517	-0.54908	-0.33871	0.24701	1.11306	-0.562768	0.281529	-0.744568	0.0175502	0.0948412	-0.056435	0.537199	1.12502	0.92393	0.148151	-0.030234	-0.144136	-1.49722	-0.0360043	-0.262129	0.2461
-0.144719	-0.698297	-1.24325	-0.149734	0.277512	-0.630847	0.130954	0.485287	0.378311	0.596907	-0.164734	-0.0967476	-0.484406	-0.334755	-0.609152	-0.861144	-0.318805	-0.905275	1.00152	-0.641569	-0.448646	-1.2521	-0.924097	-0.660436	-0.258995	-0.381656	-0.200268	-0.99569	-1.15953	-0.743073	-0.996594	-0.431839	-0.166974	-0.92874	-0.790073	-2.07516	-0.112877	-0.0608295	-0.419256	-1.17294	-1.48311	-1.47597	-0.511649	-0.418994	-2.27129	-1.77662	-1.52646	-0.203136	-0.0251944	-2.24232
0.222272	-0.234617	1.10379	0.206814	0.200806	0.748467	0.43083	1.03115	0.6977	-0.45451	0.420259	-0.781057	-0.14578	1.13583	0.06262	0.578207	-0.474615	-0.482137	-0.372232	-0.714833	-1.33156	-2.09008	-1.0896	-2.35044	-1.68515	-1.76756	-0.632048	-1.0563	-2.91407	-1.2028	-0.217868	-0.886423	0.950357	-1.64862	-0.977196	0.0531123	-0.00619588	-0.292153	0.162878	-1.81129	0.0395857	-0.693321	-0.480607	-1.45624	0.525276	0.0384498	-0.715244	0.125376	0.172442	-1.42564
0.655162	0.0713535	-0.0374975	0.560546	0.306716	0.96475	-0.942459	0.218136	1.63792	0.3785	0.396668	0.0354606	-0.840309	0.192632	-0.777727	0.0342174	0.00408561	-1.44608	-1.75876	-0.778169	-0.632213	-0.527972	-1.34653	-0.211254	-0.264959	-1.35065	-0.196227	-1.85355	-0.100635	-1.09405	-0.650045	-1.18153	-1.46584	-1.02018	0.579845	0.510083	-0.448968	1.05531	-0.637261	-1.39994	-0.10804	-0.317556	-0.98373	-0.245842	-0.132595	0.222878	-0.538636	-0.320374	-0.360543	-0.312822
0.586304	-1.34614	0.636581	-0.563271	-0.0149822	-0.328087	1.42092	0.875676	0.354096	-0.258066	0.159177	-0.0992411	-0.559187	0.169581	-1.37261	-0.196016	-0.826572	-0.202651	-0.439473	-0.13359	0.140032	0.0269273	-0.0372322	0.437856	-1.14291	-0.123877	0.102974	0.0232959	0.86141	1.55624	1.30388	0.752616	0.589946	-0.158771	0.355695	0.764152	1.73834	0.370604	0.103079	0.314171	-0.0746554	0.0120703	-0.571789	-1.29351	0.170526	0.218097	-0.555075	1.78668	0.679087	-0.638761
-0.115664	0.436988	-1.10081	-0.974245	-0.823853	0.181991	0.254686	-0.0546977	-0.0516442	0.113406	-0.130088	-1.17558	-0.387817	0.704292	-0.167395	0.222621	-0.690724	0.840245	0.152285	-0.262208	-1.02282	-0.900651	0.306798	-0.178347	-0.63466	-1.61698	-0.965887	-0.984854	-0.663288	-0.689824	-0.22763	-0.0988243	-0.908474	-1.43804	0.235812	0.0559342	-1.23834	-0.606266	-0.486321	-1.63657	0.161432	1.96593	0.699305	-1.74396	-1.94961	-1.17297	0.852163	0.339864	-0.0348139	-0.0272243
-1.40011	-0.332539	-0.0248147	-0.790413	-0.907214	-2.07414	0.0250408	-1.39711	-2.03072	-0.11985	-0.86067	-0.376269	1.1667	0.0911683	0.0258626	0.320772	-0.22375	0.132327	-0.598819	-0.606435	-0.107997	0.837406	-0.38506	0.856914	-2.02175	0.741342	1.01078	0.0860694	-0.68082	-0.307683	-1.54186	-1.56177	0.27913	-0.867962	-0.914685	-1.28271	-0.274912	-1.31014	-0.344651	-1.11228	-1.24092	-1.38858	-0.463697	-1.04726	-1.84569	-0.408767	-0.989786	-0.927164	-2.9776	-1.37545
0.363732	0.00577367	0.355451	0.266626	-0.356856	-1.14476	0.270412	-0.544936	0.541554	1.542	-2.32352	-2.20867	-0.276755	-1.08593	-2.64034	-0.722922	-1.5979	-2.43766	-1.48329	-3.03741	-0.419327	-0.23193	-0.325457	-0.699994	-0.2451	-1.63241	0.193487	-0.041094	0.158114	0.405549	0.427938	0.192427	1.13213	0.717394	0.766538	0.455672	0.576391	0.429983	1.50851	1.66169	-1.43569	1.25554	-0.4325	0.498463	-0.0824067	-2.16578	0.238969	-0.49168	-0.223953	1.47148
0.453824	0.127551	-0.419631	-0.12313	-0.35097	-0.197057	0.20242	-0.379151	0.99674	-0.902204	-0.107609	-0.36406	1.57872	-0.371239	0.591935	-0.526815	-0.448899	0.0569815	-2.39786	0.664442	2.27255	0.69582	0.302781	1.33541	1.5892	0.595315	0.930998	0.318603	1.11744	1.957	1.27072	-0.0116196	-0.626002	-0.259524	1.42932	1.08628	1.94378	1.35603	0.926998	0.826808	0.895875	-0.103886	-0.888675	0.370079	-0.746619	0.258333	-0.465085	-0.0963592	0.274516	-0.108943
-0.0433154	0.167699	0.0581504	-0.208827	-0.753515	0.849437	0.431646	-0.327233	0.0151582	-0.2628	1.02101	0.806266	1.02419	-0.303388	2.13918	0.250142	-0.285427	0.997694	0.448761	0.247403	0.859054	-0.710337	-0.134056	-0.712968	-1.03943	0.961456	0.116232	0.491175	0.241008	0.167	0.738111	0.138282	0.626287	1.26721	0.159407	0.400175	-0.138254	0.686099	0.687789	1.68234	0.415258	0.308309	-0.534577	-0.140394	-0.944645	0.613299	-1.04883	-0.594218	-0.666119	0.160952
-0.7893	-0.763269	0.450292	-1.33258	-0.699069	-1.02735	0.355743	0.192773	-0.895783	-1.13069	-1.16392	0.374665	-0.48347	-0.126475	-1.11869	-1.12964	-1.46406	-0.893616	-2.05353	-1.78371	0.243227	-0.70792	-0.352273	-0.729128	-0.112136	-1.29645	-0.397457	-0.186524	-0.281925	-0.977085	-1.90714	-1.46442	0.553957	-1.26842	-0.793791	-0.553523	-2.01624	-0.794863	-0.862872	-1.53981	-0.206198	-0.127258	-0.690219	-0.52323	-1.36524	1.87135	-1.12108	-1.10039	-0.371347	-1.62526
-0.488256	0.507752	-2.06432	-1.13991	-1.10091	-0.503625	-1.32983	-0.288553	-1.02569	-0.847495	-1.60982	1.1781	-0.413754	-0.711688	-0.072491	-0.113894	-0.884107	-0.171207	0.186372	0.837303	1.14732	0.843613	0.466238	0.692903	0.907585	0.690929	1.43382	1.271	-0.14454	1.85267	0.687283	1.54486	1.50419	1.04552	0.096951	1.48398	1.80851	0.0749917	0.678705	-0.132601	-0.262961	0.723018	-0.324077	-0.239994	0.31463	1.83607	-0.451817	-1.17672	0.222025	0.849799
0.434947	0.210737	-0.370903	-0.445196	-0.662612	0.230001	-0.31785	-0.175466	0.118366	0.553754	0.0807728	0.558929	-1.17432	0.945337	0.353228	-0.186299	-0.915349	-0.285775	0.694306	0.0094069	-2.15236	-1.65648	-1.16893	-1.34756	-0.386812	-1.25837	-2.37196	-0.70622	-0.58717	-1.75296	-2.40069	-1.96058	-0.14767	-0.682471	-0.907875	-0.711318	-1.76982	-2.66326	-0.671142	-1.05514	-0.39948	0.238375	0.151206	-0.521623	-1.14619	0.341958	-1.10511	0.905283	-0.127979	-0.51417
0.775957	0.0285395	-0.747672	0.519678	1.16121	1.06547	0.337741	1.17289	-0.509557	0.431557	-0.204534	-0.301429	0.909819	-0.541866	0.0817556	0.213206	-0.688219	-0.172757	1.18948	-0.53424	1.15377	0.682646	0.953337	1.0099	0.197903	0.283114	1.08787	0.541857	1.88964	2.01669	-0.183558	0.72249	-0.0891247	-0.90314	0.298306	1.08703	0.797889	0.36797	-1.18225	0.637771	-0.0287013	-0.899648	0.0116673	-0.207935	1.21872	-0.509948	-1.42492	-0.358441	-0.589344	0.0429885
-0.442586	-0.168252	-0.818233	-1.54713	-0.0341418	-0.218174	-0.364848	-1.1388	-1.22388	-0.560701	2.03936	0.179073	0.36083	0.54848	-1.65679	1.27659	0.113285	1.08255	-0.65739	0.495586	1.02843	0.109818	0.335351	-0.70712	0.539449	-0.0197968	-0.664005	0.980626	1.13768	0.800596	-0.780462	-0.67691	-0.0907104	-0.478599	-0.739626	-0.755037	-1.19893	-1.03284	0.427563	-1.49532	-0.978086	-1.89287	-0.99979	-1.033	-0.642452	-1.62097	-0.278241	-0.269755	-0.812872	-1.89187
0.587122	0.186691	0.0551419	1.79061	0.0133873	-0.0667345	1.41414	0.658954	1.23908	0.850842	0.826437	1.34559	1.10396	1.58292	1.85886	1.58323	1.04739	1.53464	1.51744	1.95505	1.543	0.427773	0.994804	0.728653	0.647984	0.978298	0.648927	1.43656	1.89601	0.823008	1.17155	1.15139	1.12452	0.363623	1.12978	1.80051	0.363628	2.17211	-0.532288	0.529805	0.637804	1.24492	-1.20415	0.41806	-0.33992	-0.199815	-0.25505	-0.552379	-0.483859	1.34231
0.137294	0.821549	1.53616	0.922519	0.919377	0.600673	0.0895365	0.660421	1.55594	0.00201654	1.99436	1.55882	1.6445	0.665118	1.84705	0.825312	0.515239	0.833021	0.820535	1.35908	-1.89169	-0.561661	-1.83918	-0.110266	-0.177177	-1.40247	-0.143706	-0.661938	-0.82969	-2.32362	-1.11488	-1.3947	-0.408941	-0.973137	-0.958464	0.0451512	-1.17399	-0.379256	-1.19439	-1.28403	2.20592	0.749624	-1.67897	0.509597	0.457188	0.225929	-0.25085	0.88262	0.628289	-0.184604
-0.21455	1.79421	0.51329	-0.148097	0.262659	0.219592	-0.396124	1.14399	0.734233	0.973193	-0.0188292	-0.280241	-1.33534	0.183251	0.983677	0.425343	-0.573228	1.42516	0.800963	0.0666766	-2.02505	-0.664587	-0.154081	0.0500308	-1.89602	-1.04782	-1.79098	-0.518617	0.0465612	-0.465777	-0.735332	-0.131549	-0.459334	-1.55781	0.73392	-0.136565	-1.16131	-0.58057	-1.06647	0.85998	-0.112837	0.221958	-0.728632	1.02479	-0.0317393	1.04245	-1.10938	-1.98356	-0.376897	-0.77953
-0.127227	0.300399	0.979286	1.23478	-0.316742	-0.427928	0.999084	0.689402	-0.354061	0.63206	1.31399	-0.128367	-0.337897	-0.0276035	0.260459	0.331828	0.117793	-0.584496	0.68245	-0.748537	0.649103	0.255208	0.149243	0.488626	0.687071	0.563849	0.149338	0.290161	1.23876	-0.186854	1.01897	1.25858	-0.144889	0.572224	0.626975	0.181013	0.63882	0.567437	0.272689	1.20503	-2.10941	-1.2876	-0.775986	-0.969726	-0.336643	-0.251969	-1.78848	-2.40107	0.256225	-2.5065
1.41786	1.23787	0.675049	0.881943	1.21852	1.04286	2.10777	1.51035	0.301884	0.783242	1.9073	1.02608	1.27662	0.582619	1.55139	1.88241	1.18536	0.465786	2.06694	1.21919	0.112408	0.711234	0.149419	0.236774	0.363071	1.31662	0.188349	0.129255	-0.39451	-0.586292	-0.471225	-0.214643	-0.576637	0.148481	-0.232702	0.343183	-0.38226	-1.28836	-1.00311	-0.0946201	-0.100538	0.215936	0.627784	-0.527483	0.0934101	0.155622	0.495037	-0.0431728	0.0785045	0.49836
1.3217	0.691701	0.747976	1.04215	0.965021	1.02759	0.834438	0.808512	0.298093	-0.189182	1.94912	1.88987	2.20992	0.456916	1.98701	1.51027	1.60801	1.68999	2.55207	0.432108	1.52995	-0.0125184	0.413735	1.99412	-0.79383	-0.0214438	1.18073	0.640053	0.912941	-0.795432	-0.681425	-0.375352	-1.03264	-0.191188	0.822071	0.11854	-0.27466	0.080043	-1.16867	0.392065	0.259129	0.981623	0.88869	-0.0415926	-1.27132	-0.0087883	1.5064	0.120537	0.285398	0.803752
0.467568	-0.1068	-0.413168	-0.524141	-0.444449	-0.0943206	1.47269	-0.297724	-0.813279	0.0685148	-1.07424	1.06721	-1.3768	0.759014	0.505492	-0.740119	-0.763201	-0.791731	-0.905393	0.499617	-2.11127	-1.87817	-2.36885	-1.86498	-1.993	-2.33979	-1.36182	-2.04059	-1.23901	-2.80256	-2.55429	0.0169895	-2.1067	-1.54269	-1.38441	-1.44283	-0.816521	-1.49137	-2.32377	-2.05394	-1.68433	-1.30246	-0.39218	-1.19866	-0.896568	0.327814	-2.16192	-0.25361	0.3183	-0.247284
2.15214	1.76854	2.37836	2.43643	3.07832	2.21666	1.76345	2.83797	1.98891	0.556639	2.31096	0.808078	0.329388	0.215579	0.974231	-0.327549	1.17498	0.590366	-0.362087	0.580094	-0.350918	-0.0755143	-0.494494	-0.20547	0.926127	-0.107917	-1.39773	-0.146271	0.691647	0.667684	-0.656917	-0.71778	-1.34982	-1.95903	-0.335667	-1.26386	-0.40427	0.0193199	-0.635267	-0.276996	-0.33729	-0.705591	0.535998	0.161837	-0.122225	0.349964	-2.0902	-0.467896	-0.516106	1.59389
-1.05341	0.00545191	0.16311	-0.195412	-0.368499	0.092231	1.25705	-0.466619	2.17396	-0.683459	0.764303	-0.708901	-0.131445	0.146687	1.45003	1.12712	0.65538	-0.250305	-0.164012	-0.602186	0.195903	-0.95976	0.664187	0.29592	-0.94809	-0.860051	-0.908025	-2.36463	-1.03691	-0.854831	1.28446	1.17109	0.226401	0.850688	1.46811	0.33876	0.887607	1.76755	1.15698	1.13982	0.121048	0.674848	0.376535	0.496048	0.751694	-0.58923	-0.431601	1.59409	0.597074	0.760922
0.26419	-2.01506	1.12023	0.844333	0.239657	-0.00745266	-0.233579	-1.13084	-0.803195	-0.796598	-0.472331	-1.37772	-1.02858	-1.16838	-1.47576	-0.0570839	-0.878546	-1.68585	-0.810515	-1.22495	0.875467	0.372762	1.6826	-0.419108	-1.12693	-0.233492	0.7786	-0.126631	0.0837916	0.699687	0.599945	-0.545361	0.259934	-0.1591	0.482688	-1.35354	-1.0929	-0.95675	1.16399	0.306335	-0.0730224	-1.27622	-0.200787	-1.58604	-1.37296	0.0858641	-0.642495	0.277673	-2.70592	-1.64222
1.50365	1.21829	1.43336	1.06656	0.967985	-0.557916	0.753271	0.797111	2.13426	0.279399	1.53199	-0.745934	0.950565	0.402817	1.45796	0.36461	1.29897	0.947653	1.01138	0.60487	-0.616563	-0.520367	-0.399144	-1.16613	-0.864317	-0.965186	-1.35476	-0.114858	-0.948397	-0.330583	-0.888227	-1.21146	-0.141181	-0.683882	-1.20214	-1.27277	0.440547	-0.855953	-0.140619	0.247879	1.13298	0.635333	0.476198	-0.135242	-0.873618	-0.829393	0.202715	0.615062	-0.276286	0.621232
0.263826	1.58837	1.9089	2.56948	0.647772	0.794403	0.827098	1.00903	1.12569	1.56479	-0.7322	-0.116292	0.0626785	1.07984	-0.070311	1.08114	0.322631	-0.541028	-0.232646	-1.07198	1.12657	2.08085	-0.183462	1.46376	0.612859	1.35289	0.671863	2.01095	1.78548	1.37923	-0.841695	0.146846	-0.0188256	0.607938	-0.918733	0.00485209	0.420628	0.223501	-1.27775	0.479284	0.124808	1.12249	-0.195743	0.135488	0.639879	-0.611174	-2.62774	1.08879	0.133246	-0.916681
-0.127541	2.0128	1.75126	1.09177	0.946389	1.86623	1.18637	1.9391	0.951796	1.73689	0.929539	-0.695083	-0.213676	0.118187	0.936034	-0.0125665	0.758926	0.980917	1.48792	-0.0765398	1.24395	0.566107	0.401984	1.16536	-0.102786	0.406743	-0.293885	0.842047	1.19177	1.17681	1.179	0.289334	1.75492	0.801122	0.372172	0.583704	0.229884	-0.428752	0.539204	1.16378	-0.716372	-1.29023	0.156274	1.61211	0.819692	-1.08761	-0.897855	-1.69927	1.44995	1.02114
0.484599	-0.18968	0.114422	-0.0632518	-2.00038	0.160369	-0.993802	0.431805	0.0965387	-1.6194	-0.661796	-0.404971	-1.25812	-1.46786	0.306936	0.260315	-1.75515	-0.612103	-0.327825	-0.160597	-1.42982	-1.48544	-0.0228511	-0.738026	-0.150209	-1.34505	-1.13803	-1.14076	-0.00636537	0.117923	0.642482	0.739796	1.11436	-0.0932366	0.613419	0.730284	0.404017	1.08079	0.607798	-0.528361	0.150041	0.151133	0.610836	0.252376	1.51238	-0.91895	0.851522	-0.510771	0.733247	-0.0196276
1.18095	-0.130951	1.03592	0.290746	0.315143	0.348317	0.980904	0.229534	0.188219	-0.233107	0.426234	1.36115	1.23175	1.12498	1.64176	1.13759	0.758861	1.1888	0.0924013	0.126337	1.6924	0.264706	1.41654	1.08486	1.1049	0.854197	1.16071	1.1029	1.92383	2.42147	-0.397941	-1.2126	-0.277714	0.428663	0.942753	-0.273433	-0.247377	-0.382977	0.943809	-0.418733	1.24921	-0.233835	0.930006	1.61953	2.70227	0.954866	0.935325	1.60401	0.41253	0.557227
-0.136364	-0.266208	-0.592708	0.514823	0.811384	0.604714	0.689633	-0.13688	0.701182	0.641692	1.34623	-0.991766	0.248325	-0.0300878	0.926699	-0.580166	0.329435	1.00495	1.31635	0.414674	-0.59726	0.611781	0.717389	-0.823068	-0.39674	-1.12492	1.33769	-0.706182	-0.744479	-0.443869	-1.12504	-0.823477	-0.489956	-0.845116	0.379306	0.196282	0.341766	0.366436	0.173447	-0.421728	-0.945544	-0.120635	-0.00778774	-0.227621	-0.129405	-1.32981	-0.519204	-1.13111	-0.0145769	0.57895
-0.530657	1.01827	-0.060384	-0.138714	-1.52765	-1.22795	-0.886122	-0.10111	-0.589628	0.263441	-0.312341	1.39438	0.745618	1.68941	0.309994	-0.0552369	1.19106	0.148434	-0.087083	-0.70425	-1.03122	-0.654177	-1.08806	0.382208	-0.68896	-0.846071	1.04122	-0.554993	-0.191448	-0.74041	-1.03311	-0.998773	-1.45543	0.591072	-0.0285263	-0.304944	-1.58981	0.319179	-0.210799	-0.511567	-0.64797	0.580538	0.589617	0.271375	0.691802	0.482581	0.805928	0.996646	-0.852353	-0.831094
-0.0648365	0.837004	0.788148	1.12704	0.639153	-0.331737	1.2285	0.976751	0.783666	1.70775	1.02842	1.25963	1.76691	0.880603	1.1789	0.128338	1.72637	1.29277	1.65669	2.47621	1.76576	1.77826	-0.340584	0.23483	1.50615	0.326123	1.56263	-0.446969	1.38294	-0.0367648	0.329449	1.3096	0.35131	0.926746	0.280493	1.47882	0.408259	0.47721	0.803149	0.0927158	0.0104785	0.619812	0.378669	-0.349832	1.0498	-0.13168	0.880428	1.35638	0.172858	-1.27161
-0.536894	-1.31806	-0.142084	-0.322518	-0.346983	0.461849	-0.540409	-1.15946	-1.59418	-1.21039	0.484892	-1.54809	-0.329975	-1.22699	-0.81492	1.40365	0.224061	0.244614	-0.810442	0.552445	-0.168088	0.11818	1.38048	-0.587219	0.53394	0.0410571	0.548672	0.841526	0.0303925	0.267288	0.741206	0.910299	-0.00545903	-0.651133	2.41491	0.410809	-0.205783	0.864588	0.299662	-0.504328	-0.577302	1.81365	1.18429	-0.951787	-1.13159	-0.00182852	-0.163562	-1.07868	1.14468	-0.0211286
-1.18562	-2.27381	-0.69917	-3.78323	-1.08965	-1.65525	-0.972507	-0.736136	-0.522141	-1.15487	-0.490787	-1.50762	-0.667173	-1.55265	-1.23007	-0.64791	0.420154	-1.1163	-0.369219	-1.07346	1.75968	0.712918	1.70959	0.41311	1.6892	1.45323	1.68663	0.464496	0.546962	2.02274	-0.485709	1.11635	0.501314	1.42841	-0.381576	0.599054	0.0237683	0.387356	1.59141	-0.035457	-0.525583	-0.0751356	0.554829	-1.22799	-0.38289	-1.60385	1.63237	-0.521604	0.542885	-0.883976
-0.276584	-0.435546	0.158525	-0.661024	-1.09622	-1.20097	0.820567	0.183751	-0.806588	-0.251601	-0.267437	-1.25816	-0.850013	-0.593434	-1.39554	-0.464341	-1.26829	-2.10196	-0.634982	-0.178904	-0.271775	0.171949	0.280314	-0.130159	-0.122798	-0.638203	0.0108113	1.42198	-0.547447	1.52597	-0.694931	1.36962	-1.86865	-1.55605	-0.492788	-0.627754	0.0166721	-0.492884	0.126674	0.178196	0.709523	0.00908377	1.73155	1.11436	1.10731	1.2317	0.234072	0.348625	1.33644	-0.170249
-0.0755658	-0.330594	-0.533616	0.364289	0.330215	-0.217603	0.793204	0.834433	-0.0463433	-0.413033	-1.47632	-0.771213	-0.360559	-1.53538	-1.98809	0.280494	-0.702403	-1.20133	-0.690433	-1.39353	1.36032	2.36203	1.78612	0.478544	1.43168	1.16426	1.27062	2.19915	0.372856	0.978302	1.04496	-0.402742	-1.16038	-0.0366676	0.0365285	1.20826	-0.480432	-0.442037	1.46462	-0.256669	-0.574586	0.865727	-0.55623	2.02922	0.513702	1.56248	1.31828	-0.329954	1.52044	0.0893535
-0.65232	0.137363	0.636592	-0.239783	-0.0841969	0.774235	-0.971435	0.396303	-0.679545	-0.773112	1.66959	0.945133	0.605212	0.602293	2.16427	2.55719	0.691103	0.82775	1.12553	1.2947	-2.18554	-1.53654	-1.77273	-0.845151	-0.713637	-0.779478	-0.278346	-0.524021	0.059209	-1.28086	0.362849	-1.85384	-0.793414	-1.2326	0.0151788	-1.92449	-0.461178	-1.76746	-0.335529	-0.382874	0.262979	-0.808048	0.801472	1.15034	-0.0609601	-0.783438	0.242676	1.74671	-1.70724	-1.74592
0.376749	-0.51193	-0.689012	0.108788	0.889022	1.58877	0.029613	-0.173349	0.265542	1.12095	0.570597	0.462389	1.9685	-0.12195	-0.553199	-0.318997	0.514235	-0.144915	0.411957	-0.613731	-0.882098	0.465398	0.395746	-0.289407	-1.35147	-1.155	-0.0882739	-1.32015	0.510128	0.241549	1.33545	1.65858	1.39709	0.3438	-0.017098	0.72059	0.332555	0.766888	0.46779	2.57723	2.16152	-0.639637	1.10534	-1.44427	1.70884	1.14974	0.417477	0.871189	1.68112	0.709737
0.999113	2.32474	1.40034	2.26851	1.65731	0.20872	1.5265	0.985805	1.18997	1.58867	-1.00731	0.142381	0.638581	-0.811269	-0.174263	0.101541	-0.994462	0.406477	-0.623613	-0.219186	-0.312094	-0.16005	1.09746	0.987367	0.902057	0.46302	1.01238	0.703224	-0.265732	1.41663	2.00092	0.738891	0.951231	2.53295	3.67281	2.38773	1.85072	1.85927	1.70365	0.943106	-1.41564	-0.605633	1.24425	-1.09025	-1.64346	0.494621	-0.497886	-1.33011	-1.00191	-1.65135
-0.782408	-0.454424	-1.38119	-1.4131	-0.720047	-0.224371	-1.1631	0.719173	0.480141	0.443277	0.904972	-0.254974	-0.102415	-1.4246	-0.40024	-1.37088	-1.63074	-1.13524	-1.30241	-0.500743	-0.692582	0.32446	-1.7781	-0.579613	-1.83105	-0.782361	0.844175	-1.47951	-0.946571	0.872422	0.130938	-0.526882	0.568812	-0.496013	-1.18858	-0.92476	-0.399452	-1.5606	-1.83992	-0.387415	-0.0764913	-0.44817	1.01603	0.819361	1.06075	2.30589	2.23196	0.669387	0.329953	-1.21772
0.738814	1.90321	-0.728595	1.10673	-0.0586707	-0.599816	0.367887	-0.989186	-0.113268	-0.46986	1.39898	-0.711793	0.316508	-0.380992	0.748887	0.230772	-0.499922	0.228247	0.698481	0.153661	-0.746489	0.207907	-0.630749	-0.465021	-1.20732	-0.660062	-0.977015	-0.344309	-0.320696	-1.03366	0.280214	-0.616477	-0.995345	-1.1556	-0.823213	0.0987574	-0.434345	-0.366403	-0.126403	0.427441	-0.0471502	0.807061	0.338293	-0.836026	1.71075	-0.840888	0.454943	2.10988	0.0541121	-0.139508
-1.25284	-0.369106	-1.18773	-0.359714	-0.0655593	-1.51007	0.676252	-1.26644	-0.313386	0.485064	-0.682499	-0.857862	-1.37818	-1.44027	-1.55426	-1.62672	-0.443442	-1.44192	-2.07022	0.781997	-0.641769	0.304426	0.195206	-1.55541	0.570666	0.355244	-0.0800192	-0.353236	0.427474	0.768563	2.44756	-0.378331	1.4519	1.0927	0.243577	-0.422726	1.20396	-0.120962	-0.266067	1.02928	0.864074	-0.625459	0.137346	0.867739	-0.438845	1.29186	-0.429613	0.0163501	1.11381	0.143429
0.19616	0.782818	-0.33521	-0.516002	-1.42831	-0.0493165	0.68767	1.22328	-1.18901	0.677624	0.955436	-0.5812	1.21344	-0.367371	0.436134	-0.0509294	-0.0383641	0.467131	0.57036	0.984399	1.33498	0.101615	2.04529	0.170631	0.647843	1.22803	0.922388	1.04001	0.947378	1.11457	1.24097	0.843488	0.821235	1.37482	1.18677	1.00749	-0.296154	0.470624	0.984056	0.640313	0.426394	-1.82435	-1.46559	-0.928206	-0.0744814	0.132095	-0.437685	0.774449	-1.41954	-1.05664
0.597179	0.884672	1.82399	2.59865	1.82396	3.09771	1.63248	2.84865	1.07262	2.78683	-0.0376807	-0.428532	-0.101558	-0.0390014	0.253417	-0.146904	0.0384425	-0.798511	-1.22047	0.743374	0.0944465	-1.12815	-1.36171	-1.39881	-1.5014	-1.48108	-0.942107	-0.967594	-1.84303	-1.44782	0.925798	-0.50907	-0.0709208	-1.80663	0.0525915	-0.583335	0.781011	-0.985427	-0.00986122	0.0244117	1.99255	0.673932	0.729853	1.18608	-0.716815	0.369697	0.807801	1.58067	-0.67563	-0.405816
-0.916396	-0.747109	-1.11883	0.240667	-1.05465	-0.07239	0.157727	0.695771	-1.44012	0.413121	-1.28283	-0.444762	-0.593511	-0.515751	-0.533221	-0.5275	-0.524453	-0.0421073	-1.38702	-0.460342	-0.589876	0.849841	-0.601417	-0.123517	-0.325677	-0.736202	-0.00902507	0.234455	-0.856619	0.635477	0.794607	1.00029	0.243669	0.624788	0.821128	1.41143	1.21387	0.428154	1.54426	-0.323309	0.755338	0.443811	0.925033	0.225642	-0.131967	-0.0800059	0.262159	-0.349912	1.52736	-0.537585
0.233337	-0.463554	-0.084359	0.504174	0.106168	-0.0388779	-1.53038	0.0487579	-1.28911	-0.251338	-0.151089	0.413057	1.55157	0.503888	0.0288965	1.46384	1.52339	0.246489	0.491935	-0.376642	-1.08266	1.40181	-0.615022	0.699596	-0.624822	0.755029	0.621823	-0.37881	-0.727466	-0.710913	-0.956898	-0.408793	-0.507898	-0.871229	-0.980206	0.886831	-1.25908	-0.0315995	-0.979639	-0.124177	-1.1133	-0.601027	-0.575404	-0.992596	-1.55506	0.20835	1.36504	-2.04415	-1.93149	-0.505609
-0.106483	0.725391	-1.40368	-0.469904	-0.968223	-0.767592	-0.131236	-0.869305	-0.647714	-0.124817	-1.46748	-0.51941	-1.25549	0.355988	-1.26263	-0.974236	-0.806504	-0.763072	-0.365677	0.0232889	-0.273114	0.0482151	0.0524189	-0.523229	0.000458779	0.0649496	-0.314636	-1.03239	0.891386	-1.37753	-0.150049	0.361871	-1.45106	1.00951	0.395366	-0.280716	0.458366	-0.140395	0.940716	0.128888	-1.489	1.35762	-0.523559	1.12646	-1.80795	-0.0243159	-1.48503	-0.186462	0.842925	-1.16255
0.625437	-0.298314	0.732631	0.202128	1.08311	0.869607	0.818782	0.573774	2.21927	-0.632037	0.0825279	-0.791359	0.870868	0.298676	0.409064	-0.127799	0.270681	-0.522105	-0.632733	-0.598798	0.916286	-0.369602	-1.22814	-1.18638	-0.022289	-0.167773	-0.764321	-0.0798248	-1.37672	-2.21427	-0.51899	-0.331014	-1.04782	-2.14555	0.142796	0.698412	-0.830782	0.0445485	-1.24749	0.876934	0.725544	0.176341	0.584717	0.814351	1.37009	-0.439806	0.696928	-0.219499	-0.326751	-0.105822
1.07692	1.55586	0.285801	0.252878	0.939509	1.28157	-0.360217	1.66087	1.10786	0.851308	0.606076	0.408281	0.111057	0.498197	-0.386177	-0.54972	-0.323961	-0.841469	-0.356187	0.65818	1.12971	-2.41619	-0.00149009	-0.319034	-0.906843	-0.799804	0.217122	-0.685234	0.237366	-0.966528	-0.314643	1.0298	0.632718	0.984214	0.887335	0.279268	0.287745	0.305262	0.916337	0.918271	-1.58529	0.300452	-0.173256	-0.447539	-0.696696	-0.29338	0.14853	-0.542737	-1.781	-2.12548
-0.0817346	-1.98038	-0.21861	-0.494456	0.264145	-0.116875	-0.428902	-0.374491	-0.227997	-0.48592	0.638159	0.892592	0.383242	1.38699	0.905602	0.246616	-0.063628	0.0999756	-0.446713	-0.267197	0.0310623	-1.62206	-1.00128	-1.93144	-2.78179	-1.13204	-1.45482	-1.29023	-2.1181	-1.2743	0.706996	-0.0860602	-0.651548	0.020546	-0.831064	-0.566978	-0.120865	-0.0638663	-0.610949	0.258378	1.40197	0.147945	0.337929	-0.754213	1.08354	-0.0885448	0.362286	0.897498	0.68173	-0.171617
-0.00739191	-0.176395	1.16878	-0.483289	-0.886949	-1.13454	-1.04874	-0.837687	-1.1039	-0.116739	0.0731615	0.00122153	0.33429	0.23998	0.565181	0.0294774	0.225624	-0.0718504	0.0938132	0.555708	0.769986	0.882506	1.64957	0.70825	0.349758	1.61648	-0.358779	0.812954	1.78947	0.782221	1.1203	-0.214833	0.0973113	0.373038	0.544626	0.488824	0.700114	1.28267	0.680069	-0.155512	-0.605052	-1.68738	0.801868	-1.46934	-1.14526	1.36685	-0.512396	1.08555	-0.205946	-1.3484
-2.77144	-0.480799	-1.72894	-1.90095	-1.74933	-1.91204	-2.17194	-0.841869	-1.72524	-2.15663	-2.551	-2.70496	-1.5423	-3.1547	-1.46596	-3.14021	-2.52071	-1.90291	-3.12966	-1.59468	-0.741499	-1.16056	0.356551	-1.29447	-0.427322	0.290001	-0.65686	-0.172973	0.286384	0.00640948	-2.04602	-0.889256	-0.443282	-0.924524	-1.22083	-1.95544	-1.76177	0.315358	-1.25291	-1.08096	-0.944695	-1.71076	-0.737	-1.62934	-1.10119	-0.335569	-0.0521764	-1.86672	-2.48315	-2.28285
-1.13321	0.701003	0.442662	0.27589	-0.391867	0.213543	0.29327	-0.168454	-0.943173	-0.462153	-0.698689	-0.891448	0.111682	-0.631215	-0.120834	0.0197628	0.267386	-1.18431	0.0710338	0.544279	-0.159339	0.510647	-0.688931	-0.378287	-0.372911	-0.561371	-1.60626	0.555133	0.246068	-0.410309	-0.513683	0.619037	0.308993	0.267465	1.043	0.918473	1.29709	-1.24376	1.08271	-0.766228	-0.961973	0.236926	-0.0821392	-1.10052	0.0122575	0.11171	-0.515912	-0.709044	0.181677	0.400467
-0.215632	0.0774596	-1.54112	-1.05104	-1.3771	0.0934281	-1.111	-1.35969	0.800001	0.047609	-2.05887	-2.30861	-2.67328	-1.23351	-2.86233	-2.56047	-2.86916	-3.23144	-2.236	-1.86613	-1.18876	-1.12958	-1.19682	-0.439599	-0.987275	-1.65918	-0.300958	-0.119681	-0.815214	-0.286892	-0.842197	-1.28078	-1.13249	0.0190435	-0.936711	-0.678784	-0.608048	-1.29345	-0.277591	0.219185	0.439215	-0.920227	-1.18594	0.40906	-1.39738	1.98185	-0.386586	-0.702199	-1.03348	-0.160903
0.849426	1.3091	0.262309	0.817675	2.07626	0.720933	-0.330807	0.100378	1.11987	0.71414	-0.304613	0.338898	1.69297	1.32265	1.09255	0.251523	1.16357	2.00426	0.0431786	1.47194	0.137163	0.218437	1.54627	-0.0729123	-0.109909	0.0630234	0.99643	-0.287296	-0.384596	0.137445	-0.984915	-0.738351	-0.380744	0.153905	-0.737425	-0.411108	-0.550717	-0.237869	-1.04626	1.11896	0.91012	-0.302248	0.712152	-2.02972	-1.07895	-0.0885993	-0.164002	0.0975943	-0.661053	-1.72451
0.590344	0.427599	-0.138774	0.61633	0.928654	-0.138779	0.295556	-0.209364	0.172372	-1.73844	0.437111	-0.0954883	0.743787	-0.839868	0.364547	-0.488925	0.206977	-0.127918	-0.715496	0.653392	0.51798	0.4147	-0.0340788	-2.38003	-0.681715	-0.312523	0.11428	-0.751204	0.391073	-0.200091	-1.23817	-0.882548	-0.744783	-0.990305	-0.463419	0.0406435	-0.466798	-1.21498	-1.015	-1.08901	-0.404617	-1.42893	-0.323061	-0.765696	-0.126069	-1.55397	2.74402	-0.197925	-0.334854	-1.10638
0.0834166	-0.984082	-0.896529	-0.75536	-0.600064	0.74782	-0.516756	-0.596055	-0.0945301	0.721231	0.17145	0.708	1.09148	-0.878887	-0.746352	-0.580927	-0.583583	-1.14574	-1.35471	-0.170171	-1.54932	-1.77118	-2.92837	-0.477696	-2.1502	-0.7723	-2.5536	-1.56921	-1.56825	-0.622593	-0.823123	-1.55501	-0.901609	-1.31483	-1.72285	-0.664897	-0.64057	-2.21449	0.0585542	-1.40713	-0.400708	0.629182	-0.817178	0.19075	0.819691	-1.93901	0.36962	0.576939	0.000216793	-0.350114
-0.104231	-1.28291	0.0964026	-0.996257	-0.188396	0.299173	-0.313932	0.145396	-0.172768	-0.584916	0.256727	0.4025	0.15133	1.45517	-0.537161	0.294597	0.0189121	0.428911	1.19744	0.619614	0.546033	-1.57008	-1.11203	1.60984	-1.8219	0.00786626	-0.513094	0.197448	-1.3237	-1.05612	-0.553731	-1.87312	-0.509238	-1.67549	0.433854	0.904765	-0.654912	-1.09316	-0.655214	0.124075	-0.154159	0.574309	-0.109983	-0.443827	0.147049	0.245733	0.842264	-0.528052	0.0901539	0.947883
1.32327	0.895741	0.507249	-0.987344	1.30275	0.214916	1.00784	-0.5179	0.815609	0.554018	0.915059	-0.00904834	-0.0169357	-0.160827	0.683352	-0.58645	-0.0360025	0.038627	0.770291	-2.31384	-1.58192	0.879069	-1.32182	-1.01818	-0.0353485	-0.617163	-0.942768	-1.05922	-1.61303	-1.18632	-1.60777	-0.669527	-1.07129	-1.71398	-0.0569833	-1.71765	-0.611649	-0.803812	-0.62222	0.0275305	-1.25603	-0.19608	-0.454533	-0.716609	-2.78458	-0.613326	-0.825206	-1.65039	-0.7419	0.129423
-0.151699	0.476079	0.277732	-1.49762	-1.4691	-0.841502	-1.29612	-0.590897	0.289143	0.533424	-0.471552	-2.15814	-0.402254	0.180367	-0.28561	-0.695619	0.567953	-0.544226	-0.725984	0.178112	1.5403	0.172861	0.054334	1.26718	-0.169382	0.84475	1.44347	1.24047	0.653873	0.118643	0.506805	0.33821	1.11276	1.98121	1.41105	1.22129	0.485947	0.447468	0.635456	-0.825586	0.358448	0.973281	0.687037	1.09694	0.453053	0.743192	1.39358	1.20632	2.12841	1.82734
0.122732	0.0579601	-0.484152	0.91849	0.127715	0.967147	0.980764	0.782978	0.893194	-1.07657	-0.203955	-0.387943	0.568606	0.755484	-0.657016	-0.834311	-0.562753	-1.25897	-0.490116	-0.537982	1.28811	-0.285992	0.692383	0.544436	1.22337	1.59479	0.740575	0.703847	1.73886	1.76185	-0.236353	-0.189669	1.05771	0.0233776	-0.936215	1.22004	0.943683	0.661053	0.817292	0.615678	0.136443	0.997848	-1.46289	-1.08161	-0.135134	-1.13032	-0.30208	0.496014	0.0452035	0.13839
-1.13363	-0.771646	-1.00119	-0.650612	-1.18059	-0.818408	0.0967056	-1.55279	-1.73707	-0.589827	-0.551889	-0.554614	-1.06276	-1.74304	0.057874	-0.290472	-1.64812	0.00666147	-1.14104	-1.037	-0.807456	-1.0945	-0.529621	-0.736397	-1.18407	0.519183	-1.09207	-0.0245983	-1.49616	-0.517316	-1.06795	-0.410703	-0.11852	-0.299404	-1.18708	-0.574504	-0.46916	-1.0904	-0.83331	-0.708981	-0.0960402	-0.254242	-0.726575	-2.04876	-1.25126	-0.335925	-1.80637	-0.824039	-0.232709	-1.1531
0.492311	1.58576	0.337409	1.73861	1.23063	0.626222	1.43962	0.654913	1.39388	0.603585	0.593783	0.890443	0.274748	1.37139	1.27883	0.243966	-0.0931157	-0.165795	0.636234	0.285623	0.847974	1.85931	0.315002	1.50436	0.515468	0.554534	0.83019	1.61462	2.36627	1.7539	0.790409	2.07336	0.0246311	0.607199	1.19075	2.57505	1.25251	3.58677	1.76619	0.706588	-0.198249	1.28729	1.54256	1.0688	0.525687	1.51027	0.712485	0.923139	1.36261	0.0613523
0.765007	0.0489356	-0.0666312	0.47314	0.381412	-0.72995	0.992399	0.561263	0.480578	1.36158	-0.361709	-0.322595	-0.681703	-0.317924	-1.14974	0.837496	0.320446	-0.217111	0.0951036	0.888339	0.90607	0.625243	1.62524	0.160875	1.83642	0.919553	1.13125	1.45702	1.64569	0.35234	-0.288521	0.741048	-0.404325	0.565269	0.137455	0.875398	0.18313	0.36083	0.33393	0.286	-1.78937	-1.12975	-0.376545	0.105496	0.256616	-1.27563	-1.03384	-0.877091	-1.74577	-1.06141
0.834501	0.771324	0.275718	0.181024	-0.518125	0.190707	0.289759	0.548784	-0.679012	-0.307978	-0.849767	0.0094782	-0.668171	1.2316	-1.00271	-0.881403	0.172509	-0.829238	-1.14735	0.0542406	-1.54813	-0.949679	-0.592877	-0.939377	-1.29039	-0.868742	-1.33611	-0.999096	-1.50049	-1.6352	0.169691	-1.0894	-0.86171	-0.943294	0.226328	-0.418752	-0.0276277	0.579056	-0.197033	0.265129	-0.040544	-1.00192	-1.69654	-0.0641655	-1.09793	-1.84618	-0.977189	0.253409	-0.562713	-0.0297822
0.473066	-0.370109	1.05794	0.5807	-0.214725	-0.0685107	1.1775	-1.00805	-0.363492	0.430046	0.509429	-0.203021	0.657952	0.292495	-0.839168	0.678875	-0.0097507	0.660549	1.30147	-1.19261	-1.4006	-1.46611	-2.03468	-2.04071	-1.98188	-2.17369	-1.53063	0.0406777	-1.7588	-1.12139	-0.781374	-0.490624	-1.07067	-0.957539	-0.610688	-3.05918	-2.26985	-2.4705	-0.934735	-2.25796	-0.0813515	0.729045	-0.219814	-0.300599	0.552155	1.5059	0.200036	-0.78707	1.23183	1.34308
-0.182929	0.589121	-0.0228998	-2.08412	-0.404007	0.512563	-0.700533	0.291624	0.973415	-0.238509	-0.471087	0.253065	-0.407721	-0.0477593	-1.2157	-0.28193	-1.17046	-0.11484	0.162569	-0.0999052	-0.140514	-0.292312	0.161488	0.270961	-0.895749	0.0312841	-0.205225	-0.697594	-1.06112	0.71432	0.195113	-0.245837	-1.23629	0.0161722	1.01687	-1.04749	-0.826049	-0.161909	0.723531	0.696383	0.0757034	-0.156955	-0.416703	0.391651	0.377037	-0.979623	-0.498256	0.167085	-1.29609	-2.24866
0.301103	0.805785	0.369328	0.16292	0.512544	-0.514912	0.0402222	0.0342474	-0.31607	1.43877	0.947139	1.04107	0.0331251	0.43079	1.57134	0.968676	-0.0634047	1.1709	0.920934	0.266482	1.95498	2.08372	2.18711	1.04885	2.32897	1.46248	1.25212	1.40197	2.99882	0.824644	1.3707	2.06752	1.44586	0.133671	0.801842	2.10778	1.56153	1.11561	1.53161	1.23122	0.845419	-0.277181	0.164809	1.97098	0.404927	-0.288406	0.0632934	-0.928024	0.998181	-1.20191
-0.919738	-0.207078	-0.691911	0.517193	0.220955	-0.469707	0.264857	-0.099657	0.330291	-0.804011	-1.49997	-0.967747	-1.13275	-1.462	-1.50242	-0.946256	-0.254784	-1.52362	-0.728867	-1.2136	-0.194447	-0.0863731	0.403227	0.290987	0.176776	-0.453051	0.752456	-0.502633	-0.992168	-1.16293	-1.16236	-1.3637	0.0225329	-0.705569	-0.80386	0.148232	-1.58132	-0.0587826	-0.290635	-0.981398	-0.98883	-1.67751	-0.992174	-0.942692	0.0104796	-0.956082	-0.834155	-1.38142	0.770857	0.298183
0.442741	0.457754	0.28006	0.035014	-0.0185224	-0.320628	-0.289831	0.0333633	-1.54918	-0.435147	0.0320335	1.0192	0.756836	0.779805	0.389312	0.748099	0.512575	1.44199	1.51148	1.07563	-0.435176	-0.442711	0.0330866	0.388833	-0.18192	-0.87526	-0.252159	-0.86189	0.311353	-0.886818	-1.1566	-1.41204	-0.0128857	-0.759413	-1.34209	-2.04977	-0.861887	0.217629	-0.772084	-1.12406	1.25162	-0.0132008	-2.52932	-1.40189	0.514124	0.960487	0.931776	1.03506	-0.3134	-0.321168
-0.172217	0.0314745	0.254013	0.195115	-0.291972	0.310938	1.29182	-0.115259	-0.0800064	-0.934245	-0.511565	0.321389	0.150036	-0.250287	-0.456986	-0.910518	0.163765	0.105725	1.0574	-0.0111874	1.61086	0.484245	1.12258	1.60286	0.62791	1.23454	0.122659	0.921761	-0.201301	1.2448	0.781845	0.52107	1.80251	0.280131	0.134033	0.0452635	-0.40006	1.44992	-0.0203135	0.36255	-0.498565	-0.364843	0.724557	1.14134	-0.774301	0.221308	0.337736	0.383502	0.5377	0.828293
-1.1644	-1.35577	-0.371313	-0.723378	-1.38474	-0.367801	-0.466808	-0.388962	-1.43385	-0.589947	-0.402337	-1.98512	-0.797077	-1.49704	0.402414	-1.35023	-0.918984	-0.962254	-1.1758	-1.62102	2.28025	-0.133887	0.683476	2.25303	1.10234	0.531499	1.46816	1.42818	0.112673	0.815813	0.554895	0.969996	1.96975	1.49368	0.781632	0.323325	0.176867	0.844534	1.65724	0.974037	-1.27655	0.872933	-0.263098	0.650754	-0.937202	2.29049	-0.779078	0.189623	-1.11156	0.645869
1.1719	-0.189546	0.895025	-0.272558	0.923456	1.0069	0.192387	1.26385	0.879808	0.500473	0.453246	-0.176864	-0.290617	-0.762031	0.148565	0.32857	0.271813	1.42258	-0.0652751	-1.30373	-0.812241	-0.39999	0.750415	-0.594432	1.57653	-1.46798	1.44087	1.58887	0.225484	-0.111557	-0.302253	-1.52151	-2.22444	-1.4033	-1.08707	-0.937886	-1.12658	-0.804322	-2.11459	-1.6816	-0.751445	0.639537	-1.08034	-1.59581	-1.05039	-1.37212	-0.761352	-0.73823	-0.331214	1.18389
0.284366	-0.639911	-0.540351	-0.834478	-2.07457	-1.46871	-0.441267	-1.18038	-1.75649	-0.88449	0.420135	-1.32579	0.122021	-0.338083	-0.569684	0.498337	-1.51982	0.0736298	-0.0532172	-0.086935	-0.112258	0.933944	3.02643	1.51029	1.2857	2.24015	2.0635	1.30518	1.08385	2.15579	0.504023	0.377528	2.04973	0.718812	1.53799	1.63528	0.866239	0.917644	1.54747	1.6901	-1.42483	-0.383884	-0.123902	-0.22367	-0.0637125	-0.49803	-0.447041	-0.0706303	-1.05211	-0.185553
-1.41624	0.190077	-0.230601	-1.41737	-1.64927	-0.358352	-0.90707	-0.730283	-0.491075	-1.92139	0.818183	0.911993	-0.168163	1.03152	1.59129	-0.33146	0.657756	-0.0339487	0.672087	0.355612	-0.167984	1.63788	2.02194	1.39507	1.34798	1.21587	1.3318	1.54142	0.9054	1.28829	1.57331	0.787083	1.63277	1.35625	1.54679	1.26297	1.44369	0.60449	1.41663	1.64493	-1.89677	-0.0494026	0.0243022	0.487541	-0.486339	-1.05106	-0.0776307	-0.246894	0.544804	-2.02635
-1.03907	-1.33365	-1.02139	-0.803374	-1.28964	-2.08312	-0.403185	0.244806	-0.770339	1.361	-0.554484	-2.71321	-0.793513	-2.4206	-0.939114	-1.94057	-0.699586	-2.46259	-1.776	-1.17919	0.433315	-0.250628	0.188177	-0.228921	0.683637	0.435786	-0.14814	0.091609	-0.542414	1.08629	-0.605947	0.805624	1.54053	-1.1516	0.586303	0.637528	-0.573249	-0.788719	0.379158	0.589559	1.5017	2.33779	0.802927	-1.51487	-0.536087	1.01464	0.049707	-0.695588	0.877935	-0.347509
-0.404184	-0.585938	-0.327732	-0.16573	-0.302389	-0.381244	-0.250068	-0.829395	-0.292793	-0.467186	1.41421	0.957897	0.699567	0.567532	1.691	0.387505	1.69241	0.430006	0.988053	-0.803904	-2.30435	-1.39237	-2.43181	-0.656801	-2.0055	-2.05542	-1.71981	-1.11795	-2.23998	-2.97931	-0.72214	-0.853821	-0.874303	-0.632289	-1.39065	-1.99927	-1.70526	-0.295168	-0.238862	-0.670061	-0.371066	-0.730119	1.59774	-1.6067	0.131059	-0.87919	-1.3443	0.340601	0.102134	-0.405176
0.275656	1.18085	0.644009	0.483274	-0.633406	-0.159311	1.93247	0.396752	-0.715755	0.411964	0.396622	-0.396567	0.71995	-0.964545	0.778837	-0.91313	0.832656	1.02678	-0.174051	-1.05561	0.433169	0.126772	0.447346	-0.130566	0.848451	-0.569069	-0.713961	-0.655805	-0.00755562	0.169695	2.84203	1.04271	1.20892	0.708299	2.11394	1.10309	1.13224	2.05622	1.22265	0.583587	0.996895	-0.694208	-0.275445	0.177895	0.778626	1.03113	0.0611616	-0.0111665	0.0833158	-1.04413
1.66333	2.33149	1.88703	-0.102539	1.90225	3.21905	0.648398	0.236857	2.20467	1.62351	2.2238	2.3292	1.5838	2.17816	2.75313	1.52942	1.70229	1.80623	0.740692	0.996746	0.788049	1.03746	1.97314	0.511149	-0.147414	0.644826	0.00788665	-0.0490813	0.969648	-0.51292	0.339808	0.632891	2.01206	1.19566	0.43597	-0.3462	0.55407	-0.260389	-0.328834	0.56086	1.55446	0.478289	-0.437762	1.04986	3.31626	0.94939	2.40004	1.11389	0.768888	0.195343
-0.188192	0.199197	0.586894	0.294463	0.558509	-0.125323	0.840828	1.53202	0.307556	-0.263399	0.459506	0.301991	-0.0594361	0.152082	0.947034	0.317184	0.576565	-0.37462	0.612142	0.253865	0.261088	1.71391	-0.0215956	1.06784	-0.274742	-0.609296	-1.06465	0.880336	-0.348054	0.859415	-0.597264	0.515953	0.476867	1.01078	-0.472856	0.111394	-0.104813	0.144932	-0.587583	-1.03587	0.514554	0.134691	-0.0126274	0.470475	0.00630884	0.474146	0.965359	1.29055	-1.18892	1.67607
-1.58186	-0.0308676	-0.681925	-0.627396	0.661693	0.381435	0.48947	1.04491	-0.474309	0.0833815	-1.15784	-1.04335	-0.0602911	-1.41289	-0.730863	-0.904987	-0.140303	0.318834	0.196536	-0.450715	-0.206344	0.679103	0.489514	0.55835	-1.1247	0.99895	1.44509	-0.496625	-0.276169	1.53307	-0.971037	0.25484	-0.790107	-0.524366	0.186972	-0.901115	1.90503	-0.884031	-0.661095	-0.263018	-0.436796	-0.0320016	-0.783094	-1.89415	-0.818743	-0.960496	-0.963105	-0.212101	-0.0368396	-0.451618
0.373136	0.651108	0.628026	0.518385	-0.182864	0.482167	0.730425	-0.792271	0.42574	-0.188372	1.14403	0.337603	1.45025	0.171387	0.563395	1.22815	0.490409	0.978722	1.51348	1.13519	0.293087	0.346239	-0.0573789	0.569084	-0.12865	-0.388006	0.365377	0.319515	-0.341713	0.878787	1.00199	0.236402	1.23199	-0.0937698	1.67942	0.958932	0.615294	-0.225642	0.606986	-0.448192	-0.0146915	-1.37232	-0.192122	-0.252876	-0.445407	0.333714	-0.670039	0.923879	-1.09634	-0.998146
0.971938	0.693763	0.115704	0.140026	-1.06765	0.55054	-0.014103	0.311718	-0.230669	-0.0467695	-0.219469	-0.162862	-0.218006	1.24579	0.954299	-0.968047	0.525155	-0.647098	-0.88459	-0.439556	0.0854469	0.27649	1.81641	-1.66594	0.386555	0.00387641	-0.212754	0.445235	-0.496141	0.584318	-0.182271	0.925943	-0.026578	0.0167273	0.680618	1.10553	0.515521	0.946895	0.202479	0.792524	0.0766639	-0.714269	0.829873	-0.2664	-0.974825	-1.65692	-0.1051	-1.66029	-1.18577	-0.445785
-0.900467	-0.456528	-0.218705	0.340254	-0.942265	0.51404	-0.272612	0.190245	0.177146	0.272806	-0.585949	0.644809	0.279076	0.85303	-0.0548125	0.369382	-0.557271	0.578102	-0.0650585	1.24998	-1.61039	-0.0107397	-0.803163	0.169739	0.107937	-0.605584	-0.0942579	-1.0936	-0.814107	-0.168261	-1.98382	-0.41518	-1.67315	-1.36638	-1.07715	0.0115839	-0.808202	-0.406743	-0.678822	-1.88497	-0.572002	-0.28559	0.622244	-1.2761	-2.87048	-0.880746	0.958893	-2.16587	-1.51171	-1.40225
1.09261	0.540999	-0.0365272	0.492605	-0.17377	0.593214	0.569809	-1.3954	-1.15756	-0.432252	-0.372825	-0.623134	-2.63622	-0.513483	-0.664065	-0.348951	-1.23921	-0.289519	-1.63753	-0.237701	0.687293	0.405777	0.666625	0.440369	0.429023	1.69092	0.586158	0.564894	1.06518	-0.470054	-1.1629	0.228161	0.326945	-0.357992	0.0750833	0.0945389	0.09909	-1.10301	-0.333919	-0.202203	0.736487	0.334906	1.29944	-1.38163	0.597535	-0.209801	-1.01802	-0.111226	-0.702058	-0.726348
-0.00625532	0.237334	0.170817	0.821843	0.449666	1.46713	0.632213	0.65901	1.67113	1.49194	-0.577638	-1.38546	-0.425807	-0.0484661	-2.77712	0.399244	-0.267366	-1.12841	-0.237461	-0.0225296	-0.586136	0.0100823	0.283292	0.77015	-1.28929	0.368105	-0.705118	-0.0218604	0.0939283	-1.09158	0.904542	-0.495958	-1.18519	-0.341093	0.343771	-0.960299	0.566548	0.835168	-0.277587	0.0222049	-1.11095	0.893504	-0.562643	-1.21317	-0.308197	1.16495	-0.0246089	-0.0937607	0.0272666	0.768674
0.573673	0.401229	-0.116111	-0.300842	-1.43607	-0.743126	-0.832641	-1.57177	-0.292925	-0.952042	0.294511	-0.731274	-0.618871	-1.67378	-1.02295	0.0360202	-0.361029	-0.389367	-0.770793	-0.240385	0.254348	0.676566	1.29499	-0.0832394	1.58068	0.292728	0.729244	0.123005	1.85436	-0.0319411	1.53913	0.766128	1.58526	-0.162112	0.81208	-0.719093	-0.287313	0.226078	2.01116	1.23458	-1.10209	-0.975131	-1.05412	-0.773638	0.518093	-0.272307	-0.397779	-0.437867	0.444124	-0.135766
-0.950994	-1.59767	-0.904745	-0.331973	-1.68947	-0.848099	-1.52265	-1.3298	-1.01974	-0.142929	0.171223	0.544384	-0.173472	0.359849	-0.214099	0.273435	-0.466706	0.566273	-0.639955	-0.446829	-0.433919	0.636059	0.397666	-0.052329	0.292411	0.908003	0.121534	0.689776	-0.474553	1.2867	0.470778	1.13543	0.57657	0.104463	0.172668	0.083822	0.055523	1.39266	1.21495	0.618459	-1.28292	-0.0819796	-0.366952	-0.889544	-2.1468	0.524725	-0.128584	-1.89373	-1.1772	-1.42947
1.12737	0.693903	-0.447898	0.991357	0.371514	0.393856	1.68369	0.511306	0.201145	1.80099	-0.32863	-0.360542	0.426128	0.0576767	0.744481	-0.97281	-0.222948	-0.660631	0.0599371	0.585835	0.449055	1.41589	1.3435	-0.392101	-0.116431	1.81258	0.84118	0.114841	0.491351	1.76667	0.63895	0.363652	0.177219	1.25158	0.896292	-0.0292105	1.28317	0.559185	-0.11708	0.979102	-0.622002	1.10336	0.608535	-0.204853	-0.302967	-0.0454529	-1.01865	-0.958156	-1.29403	-0.0806266
-1.21311	-2.57702	-1.22041	-2.1061	-1.10735	-1.49867	-2.11986	-1.67813	-1.16831	-2.72311	-1.19405	-2.05241	-0.600527	-1.44587	-1.16365	-0.919153	-0.351461	-0.727002	0.024862	-1.98373	1.35367	0.407935	-1.76538	-0.288804	0.998305	-0.737084	0.320139	-0.252314	-0.218455	-0.802122	-1.01154	-0.462411	0.443755	0.162067	-0.566307	-1.55868	-0.0139279	-0.537524	-0.305834	-0.349351	-1.28826	-0.507203	1.34081	1.64221	1.77087	-0.0647347	-0.623501	0.116353	0.964306	0.801805
-1.34951	1.3799	-0.848748	-0.664809	-0.0965843	-0.382845	0.300818	0.687539	-1.16315	0.346253	-0.0830922	-0.453115	0.0648305	0.141891	1.84695	-0.970543	0.0312612	1.49493	0.601216	0.26518	0.8806	0.616797	-0.688356	-0.714447	0.0102372	-0.0700726	0.397466	0.921496	-0.305913	0.921965	-0.539277	0.666819	-0.0386379	0.0758501	-0.481549	-0.607975	-0.250889	1.00782	-0.59761	0.213563	-0.182487	0.90604	0.88149	0.680811	1.91668	0.802129	1.08794	0.227187	0.359233	0.308198
0.128619	1.41758	1.26453	2.03849	1.05612	-0.447956	0.531073	0.135559	0.347936	1.50947	-0.0476572	-0.295655	0.604843	-0.911137	1.02222	-0.0711749	-0.161095	-0.0262867	-0.833631	0.368231	-1.1004	-2.48098	-1.45028	-1.48524	-0.843593	-1.41263	-0.783965	-0.513156	-1.45137	-1.84303	-1.56818	-0.862553	0.141347	-0.684109	0.197117	-1.8489	-0.773014	-1.42897	-0.753214	-0.0413015	-1.27474	-0.733103	-0.290386	-0.741869	-0.528622	-1.22822	-0.289349	-1.28396	0.561323	-0.919178
0.49514	-1.1535	-0.719642	-1.0613	-0.648039	1.21342	-0.317101	-1.709	0.0215693	-1.20032	-1.19636	0.121045	-0.901243	-0.522794	1.10765	-0.665364	-0.321082	-0.774756	-1.54775	-1.23741	-0.432944	-0.536241	-0.810271	0.0862357	-0.022045	-1.07247	-0.664328	-0.280878	-0.594385	-0.566772	-0.401163	-0.000937048	-0.317445	0.00877179	-0.185054	-0.489582	-0.242887	-0.877864	-1.46386	-0.480961	2.85127	-0.685824	-2.26291	0.0701321	-0.0887167	0.712828	-0.143419	-0.27383	-0.0911702	-0.0469606
-1.19668	-1.92384	-1.49981	-1.88756	-1.11142	-1.55742	-1.12763	-1.25375	-0.45814	0.258936	-0.42605	-1.6139	-0.442832	-1.2415	0.41721	0.165056	-2.43004	-0.916555	0.0707398	0.214939	-1.73461	-2.74977	-1.66436	-0.659621	-1.86059	-0.499042	-1.10109	-2.87123	-2.42283	-2.11863	-1.87029	-0.454603	-0.974204	-0.861292	-0.594799	-1.66607	-0.309994	-1.27962	-1.06479	-1.5768	-0.889217	-1.50731	-1.16073	0.105586	-1.37934	-1.4602	-0.142991	-1.88805	-0.946154	-1.03499
-2.59984	-2.76384	-2.85355	-3.28555	-1.16745	-2.54067	-2.25457	-1.65948	-1.95107	-1.91376	-2.19452	-2.93943	-1.19764	-1.65364	-1.83323	-2.75908	-0.618974	-1.8013	-3.49742	-2.7582	-0.567405	0.507637	0.0718725	-0.877801	-0.182515	-1.44148	-0.774353	0.414486	-1.70649	-0.0293598	-0.509529	-0.77381	0.402086	0.850711	0.270522	-0.717188	0.101869	-0.155639	0.0922524	0.425941	-1.04136	0.457608	-1.18805	1.04827	-0.031286	-1.01717	1.7394	1.13244	-1.04599	-0.339718
-1.42729	-0.0144685	-1.45611	-1.69323	-2.00373	-0.369346	-1.50678	-1.5263	-1.94698	-1.34699	-1.32047	-1.55687	-1.38644	-1.75705	-2.3997	-2.21558	-1.0415	-1.31528	-2.70705	-1.00224	-0.762802	-2.1795	-0.819783	-2.86834	-2.23704	-1.82778	-2.59884	-2.43119	-1.06201	-1.90066	0.055156	0.974274	-0.289901	-0.228377	-0.36901	0.135109	1.42591	-1.08268	0.0937492	0.0231021	-0.130758	-0.332509	0.201903	-0.727445	-0.304183	-0.0890619	-0.410038	-0.415941	0.0636538	-0.6078
1.09632	-0.332427	0.454215	-0.161819	-1.00797	-1.80226	-1.15505	-0.732319	-1.02841	-1.21796	-0.345457	-1.96627	-0.525724	-0.529312	-0.578128	0.342605	-0.162469	0.00639094	0.00211927	-0.671073	-1.29258	0.706158	-0.420167	0.683066	1.10769	-0.113386	0.068536	0.794088	-0.13708	0.223806	-0.448689	1.42807	-0.0790897	1.37955	0.245992	0.44154	1.72967	1.01395	0.386829	2.16905	1.80762	0.917705	0.756189	0.908161	0.635294	0.0404261	1.38782	-0.163612	0.116843	1.71523
-0.38353	-0.800569	0.275423	0.657465	0.199494	1.60757	1.22645	-0.199614	0.64406	1.27141	-0.687256	-0.553234	-0.716846	-1.16589	-0.385658	-1.94972	-0.37498	0.3543	0.0348452	-0.251279	-1.25399	-0.801094	-0.771353	-0.482172	-1.48442	-0.686116	-0.165118	-0.545108	-0.134504	0.353229	0.409777	-0.291188	-0.58158	-1.16333	0.32687	0.0885478	-0.12674	0.279046	-0.639261	-0.182345	0.719551	0.0527471	-0.521398	0.643618	0.366487	-0.468961	0.0141271	0.0833136	-1.00538	-0.00518986
-0.572796	-1.1571	-0.769495	-2.12389	-1.6562	0.297049	0.273504	-0.370892	-1.11845	-0.341829	-0.233223	-1.01075	-0.241803	0.420391	-0.0787967	-1.05718	-0.0353015	-0.792695	-1.55091	-0.928899	-0.0419519	-0.769609	-0.720837	-0.114484	-0.771648	-0.755173	-1.04588	-1.6832	-0.555134	-1.19347	-0.660401	-1.02059	0.0955218	-0.237845	0.08811	-1.44801	-0.347117	-1.78382	-0.795863	-0.394928	-0.190406	0.383672	1.00814	0.836984	0.355782	0.381178	0.215557	-0.355055	-0.136402	0.594814
-0.691106	-0.773257	-0.417319	0.405065	-0.166196	-0.0864808	0.890444	-1.17376	0.748563	-0.114931	0.380572	0.0937701	0.336929	-0.906203	-0.592957	-0.596038	-0.428399	-0.243272	-0.185447	1.01944	-0.148569	-1.83836	0.833981	0.0644741	-2.32392	-0.968164	0.227603	0.518865	-0.601499	-0.579274	-1.7878	-1.41669	0.168214	-0.181466	-0.865627	-1.88913	-0.345195	0.149293	-1.02829	-0.339205	0.780167	-0.356276	0.452685	0.0151822	0.631106	0.749915	-1.14442	1.22106	-0.302907	-1.13185
1.26051	-0.451715	0.145446	0.223566	2.11342	1.06657	0.11148	1.23946	0.812453	0.636542	0.571721	0.341067	0.31757	-0.443533	0.101304	0.624589	-0.77263	0.563616	1.04085	-0.359247	0.324386	0.919344	0.64469	-0.224825	-1.14923	0.389103	-0.265103	-0.0343595	0.272649	1.81557	1.14295	0.496856	-0.82189	-0.87327	0.574917	0.594656	0.108325	0.640718	0.520189	1.07844	0.0108756	0.565075	1.91653	0.704182	0.0618049	1.19013	-0.0576944	0.0591415	0.364877	1.54303
-0.826693	-0.444541	-0.368332	-1.19855	0.392729	-0.0857019	-0.0659212	-1.36347	-1.03369	-2.0163	-0.351492	-0.365436	0.971213	-0.759791	-0.104751	-0.121222	0.157716	0.836427	-0.863757	1.15126	0.241951	0.0451453	0.58621	-0.0262497	-0.505865	1.10613	0.625529	-1.1958	0.535106	0.709365	0.846204	0.380846	0.664431	0.663262	0.60715	1.51034	0.0544162	0.87227	2.3582	0.763025	1.07982	-0.16642	0.058539	2.20899	0.826884	0.96593	0.174923	0.356527	1.77061	-0.516622
1.37637	0.209261	0.391641	0.586012	1.60271	0.52709	0.639302	1.16042	0.380334	0.869489	1.75349	1.06981	1.75752	1.2589	1.96237	1.12043	0.331517	1.32023	0.594726	1.73538	-0.258288	0.909491	-1.07744	-1.24033	-0.822044	-0.755518	-0.170155	-1.7417	-0.356604	-0.555026	0.904439	0.500883	-0.622738	0.187498	0.480306	2.1194	1.1091	0.803226	0.573676	-0.0602599	0.440352	-1.3791	0.695569	-0.822715	-0.830859	0.514001	-0.816774	-0.331846	-0.335661	0.630261
-0.676477	-1.68301	-0.223969	-0.247921	-0.421857	-1.00606	-0.562499	-1.97135	0.257008	-1.30108	-0.632253	-1.29691	-1.59315	-0.406196	-0.890686	-1.41165	-1.46107	-0.545418	-0.401539	-1.23595	-0.48125	-1.38743	-1.16964	-1.39509	-1.08592	-0.324417	0.113672	-0.265927	-0.70922	0.46554	-2.14797	-2.19725	-0.126249	-1.38207	-0.863178	-0.848559	-0.536237	-1.60545	-0.655783	-0.89055	-0.769965	-1.86891	-1.14893	-0.270824	-1.12682	-2.48663	-1.39005	-1.08468	-0.787654	0.0135417
-0.246553	-2.17571	-0.349639	-0.237753	-0.369326	-0.524279	-1.52022	-1.86549	0.582165	-1.36577	-0.741578	0.932302	0.519928	0.413728	-0.122004	0.528505	0.514062	0.919044	1.3646	1.49736	-0.942438	-1.33091	-0.540847	-0.515286	-0.78014	-1.11945	0.0844198	0.422307	-1.2237	-0.0836185	-0.822774	-0.305971	0.0488063	-0.0290227	0.280503	0.41896	-0.165368	-1.93271	-0.659895	-1.32943	-0.0242831	-0.156852	0.275611	0.178189	-0.267551	0.614346	0.979714	0.499899	0.485994	0.34647
-0.459499	0.428147	-0.481816	-0.870829	-0.420641	-1.49951	0.650083	0.259636	-1.71327	0.44982	-0.40919	-0.569831	0.698617	-0.750467	0.132198	-0.00257411	-0.7098	-1.68134	-0.513401	-0.574348	0.0467894	-1.01283	0.632876	-1.77125	0.110624	-1.5401	-0.328638	-1.11773	-1.20392	-0.240321	0.270265	0.122331	0.0186721	-0.149346	-0.591939	0.543616	1.54611	0.215262	0.694517	-0.948815	-2.21241	-3.69417	-1.00406	-2.51341	-0.203537	-0.439983	0.830471	-2.29108	-0.402174	-0.843131
1.80521	0.834664	0.97445	2.15831	1.34273	1.1152	1.57358	0.925532	0.898886	1.31605	1.64665	0.00577279	1.38468	0.589879	-0.092761	1.97814	1.25559	1.21857	0.291506	0.788652	2.3352	-0.0407022	0.874599	1.25967	2.16881	1.38392	0.23981	1.08072	1.06537	1.15481	0.644738	1.50564	-0.0186032	1.0791	-0.076588	-0.114215	-1.14209	-0.639368	-1.17945	0.282142	1.62625	3.24824	1.73429	2.14026	1.94442	1.62536	-0.176699	0.527875	0.987802	1.32694
-0.250089	0.772546	0.378551	-0.701375	1.18321	0.638274	0.913246	-0.0281387	-0.413321	0.764513	-0.443237	-0.710315	-0.00936287	0.130301	-0.112874	-0.434089	-0.626637	0.298726	-0.161042	0.694377	-0.391136	0.416671	2.5559	-0.292508	1.31119	0.952648	-0.446311	-0.0750848	0.222552	-0.998489	0.744129	1.52777	0.497537	0.279368	1.71685	1.20351	1.03518	1.49423	-0.431398	0.187063	0.695345	0.0255205	1.24853	0.524	-0.284064	-0.942055	-0.801742	0.258918	0.611956	-0.84658
-0.32951	0.382413	0.778426	0.829759	0.471649	1.0801	-0.466895	0.0925345	1.69301	0.56811	0.467511	0.278159	0.905471	-0.368107	0.756927	0.179302	-0.813704	0.132564	-1.32098	0.308645	0.481852	-0.884005	0.371168	-0.308165	0.469957	-1.53178	0.473233	0.50162	-0.837856	-0.798545	1.01183	0.892397	0.264713	1.76739	3.87107	1.49526	2.00667	1.13929	0.538476	1.19817	-0.122401	-2.40837	-1.02236	-1.96393	-0.146041	0.975674	-0.768432	1.13814	-0.0853874	0.29756
-1.6948	-2.44626	-2.33083	-0.977169	-1.24353	-1.52271	-1.62872	-0.315922	-1.34967	-2.1113	0.185217	-1.09567	-1.76707	-2.14968	-1.533	-2.3479	-0.720795	-2.15234	-1.42798	-1.06732	-0.498241	-0.416344	-0.406411	-1.29597	-1.32042	-1.83169	-0.550489	-1.52018	0.0709848	-1.00785	-0.470913	-0.282393	-1.10018	-1.19096	-1.47232	-0.914962	-1.02607	-1.66595	-1.01061	-1.07648	0.801065	-0.878004	-0.225618	0.500603	0.0940883	0.833185	0.511019	-0.471623	0.874649	-0.323648
1.60266	1.10921	2.43882	1.87049	0.688744	1.91639	2.27667	2.60125	1.9461	1.95607	1.4918	-0.212552	1.58784	0.556944	0.348887	0.361124	0.249121	1.19846	0.535043	0.609652	1.40813	0.690479	2.09197	1.64449	0.879392	0.869643	1.06153	0.671245	0.610251	0.285218	-0.552691	-0.775864	-0.135048	-1.32071	-0.77055	-0.600975	0.49843	0.0676166	-1.44915	1.17684	0.589469	2.07544	-0.552115	0.241142	-0.885697	-0.36408	1.51603	0.706237	0.38894	1.75441
-1.13126	-0.606685	-1.58901	-1.35573	-0.764095	-1.25186	-1.68384	-0.569915	-1.01661	-1.04085	-0.612243	-0.858527	-0.515908	-1.34149	-0.955248	0.507282	-0.306656	-1.58154	-0.559861	-1.06747	0.660044	-0.130182	0.377974	-0.0356329	0.164842	-0.650674	0.680983	-0.75981	0.216357	-0.600484	-0.450011	0.452068	-0.0118703	2.22479	-0.00878615	-1.0947	1.17977	-0.46508	1.05329	0.643532	-0.594333	-0.791766	-1.01214	0.0177684	-0.809565	-0.648761	-0.497681	0.137877	-0.824434	0.192054
-0.173107	-0.311217	1.06387	-0.7125	-1.56458	0.403797	0.313443	-0.843945	0.0361421	0.0667141	-0.93506	-0.518724	0.0746259	-0.400863	-0.286266	-1.39136	0.178691	-1.16165	-0.978455	-0.658576	1.27795	1.12956	1.77347	0.156724	0.624173	1.4448	1.45458	0.843505	2.2767	1.90481	1.37657	0.548833	1.4541	-0.29787	0.513567	-0.0115899	-0.840159	0.333284	0.84834	0.39038	-0.863161	0.184302	-0.853214	-1.65066	-0.0752221	0.253968	-0.788782	0.00422525	-1.07721	-0.848636
1.11238	0.702869	1.01422	2.35671	1.56229	2.55037	2.05128	1.33137	1.8099	1.72896	-1.32874	-0.900805	0.330343	0.100269	-0.590707	-0.388923	-0.293372	0.204809	0.632548	-0.125744	1.87074	0.925795	1.18439	1.15891	0.789459	1.2884	0.26054	1.124	1.96526	0.801988	0.176277	1.33802	0.513968	0.167752	1.1288	0.626687	0.706371	1.66093	0.390657	0.755034	-0.0995636	2.00409	0.599551	-0.74327	-0.0459555	0.830257	0.0120609	-0.112907	-0.153128	0.976144
-0.218342	0.863782	0.191989	-0.420203	0.126911	-0.398459	-0.618072	-1.06547	-1.29496	1.22762	-0.646119	-0.670916	-1.53133	1.4991	-1.63035	-0.987426	0.820259	0.629129	-0.489853	-0.0388264	-0.796651	0.433254	-0.0759669	0.374374	-0.227323	-0.948098	-0.443997	0.59132	-0.369246	-0.189977	-0.440719	-0.281148	0.164328	0.366267	-1.51353	-0.688958	-0.80359	-0.710057	1.32062	-1.33182	0.895485	-0.282449	0.553378	1.37522	1.04374	-0.662037	0.259043	2.49287	0.272893	1.05501
-0.437857	-0.958831	0.187436	-0.567344	-0.771218	0.097499	-0.0221426	-2.25887	0.822808	-1.29139	-0.222159	-1.31537	-1.04869	-0.267015	-1.46919	-1.2748	-0.490157	-1.02275	-2.02844	-0.832414	0.97235	-0.977786	-0.647061	0.57691	0.95454	0.146034	0.276517	1.22946	-0.122563	-0.256679	0.0696942	0.835002	-0.757975	0.505402	0.495972	0.303043	-0.264876	-0.379086	-1.24282	0.0605205	-0.735831	0.216788	-1.03932	-0.458957	-0.809183	-1.2603	0.109402	1.09482	-0.482235	-0.365308
-1.90289	0.0605501	-0.350812	-1.43735	1.17917	-0.398212	-0.358167	-0.260237	-0.876293	-0.287453	-0.375535	0.431822	-0.735364	0.481722	-0.415193	-0.273117	0.814345	0.892163	0.0039701	-0.296602	-0.785299	-0.947613	-0.542332	-1.32389	-0.244784	-0.122571	-1.15154	0.476407	-0.430268	-0.332536	-0.367058	0.0113654	-1.4387	-1.65757	-0.628648	-1.16158	-1.04607	-1.06025	-0.106029	-0.562526	0.913078	-1.36775	0.160362	-0.167764	-0.649068	-0.920271	0.379316	0.906094	0.377746	0.635755
0.522699	-0.961442	0.0595334	1.11311	0.738684	0.375534	-0.894537	1.24945	-0.000558814	1.02169	-1.42322	-0.584944	-1.87615	-0.971628	-0.453019	-1.73716	-0.297691	-0.453935	-3.00712	-1.14044	-0.901535	-0.659915	-0.908943	0.29149	-1.06987	0.194265	-0.0321935	-1.01657	-0.0438945	-0.605822	0.839261	1.81423	1.22131	0.516291	0.519986	0.816816	0.29099	0.306972	0.816341	0.239072	0.0786922	0.894582	0.138821	-0.463074	-0.330665	0.914111	0.76133	1.35369	0.250849	-0.422213
-1.17089	-0.778898	-1.44474	-2.25532	1.23587	-0.357361	-2.41952	-0.594533	-1.48206	-1.90386	-1.22324	-1.27232	-0.819467	-0.414062	-0.32138	-1.13634	0.746748	-0.752843	-0.824267	-1.97273	1.7708	0.65001	1.5309	0.716198	0.854346	1.96688	0.59103	-0.00963474	1.07701	0.467388	1.32644	-0.430635	-0.531642	-0.809599	1.18848	0.196091	0.877452	0.805254	0.892069	-0.399331	-0.550133	-0.839237	-0.624393	-0.643328	-1.9358	-0.777843	-0.501811	-1.0058	-1.29663	-2.56028
-0.558178	-0.534503	-0.729983	-0.0537271	0.43714	-0.159231	0.511461	0.141001	-0.0521603	-0.56587	-0.74182	0.720541	-0.121275	0.259921	-0.452192	0.326899	-0.134132	-0.351138	0.22288	-0.124562	-1.85058	-0.36964	-0.088998	0.814459	1.12053	-0.664257	-0.00970071	0.341104	0.849471	-0.828281	0.0306528	-0.127565	-0.891141	-0.154502	0.586922	-0.168689	1.12268	-0.752582	-1.66692	0.145826	1.08347	0.545108	2.57459	1.21159	0.899621	0.459635	-0.0124542	0.618945	1.7232	2.84923
-0.632153	0.830476	-0.00814711	-0.833161	0.351934	1.28716	-0.773658	0.484887	0.498189	0.757285	0.377858	-0.0564039	0.395661	-0.411551	0.490636	1.26883	-1.0729	0.744096	0.25041	1.13281	0.169834	0.993413	1.45621	-0.286095	0.615553	1.54589	0.784059	1.44841	0.0076556	0.591095	0.694847	0.747808	-0.531573	0.0364963	-0.312575	0.69701	1.12857	1.3424	0.368392	0.411403	0.803285	-1.51409	1.3833	0.0920852	0.421972	0.381352	-0.676583	-0.928361	0.481518	-0.486217
-1.35146	0.109216	-0.418295	0.288424	0.0743003	0.118064	-0.371637	-1.031	0.396517	0.620347	-1.0582	-0.872036	0.0875564	0.82628	-1.30079	0.0141997	0.0333625	0.0131091	-0.200499	-0.158849	0.375662	0.358922	0.493946	-0.468126	-0.604858	0.0452497	-0.432303	-0.454317	0.10641	-0.220583	1.35466	1.53261	0.507629	0.322664	-0.303529	0.311761	0.538906	1.21611	-1.313	-0.133985	0.494994	-0.820853	-0.173793	0.070351	0.434182	-0.493788	0.0994597	-1.14064	0.330516	-0.0315303
-1.22977	-1.32125	-0.915255	-0.354336	-1.34017	-1.17331	-1.16845	-1.57421	-1.04746	-0.84362	0.338862	0.628138	0.271955	-0.274418	-0.724534	-0.0367185	0.626612	-0.558006	-1.12581	-0.116639	-1.2496	-0.721813	-0.364897	1.58225	1.1302	-0.0350395	0.742531	-0.644502	-0.0965189	-0.0294891	0.201572	-0.0930458	0.211512	-1.04697	-0.241965	0.538227	-1.16961	0.34165	-1.00953	0.265648	0.0811167	-0.313894	0.426508	1.03464	1.81087	1.69745	1.07543	2.6057	-0.387653	0.920696
-1.41422	-1.1697	0.22867	-0.516404	-1.12538	0.778506	-0.110893	1.01919	-0.36396	-1.03315	-3.05992	-1.0037	-1.47158	-0.0777766	-1.27862	0.460206	-1.65714	-1.82916	-1.11412	-1.28426	-1.75208	0.246421	-2.09358	-1.32153	1.57366	0.238887	-0.972343	-0.443676	-0.9253	-0.4337	-1.25216	-1.55982	-2.02681	-1.50013	-2.47785	-2.17476	-1.44964	-2.21105	-1.1073	-2.47989	0.714952	-0.981019	-0.342927	0.196569	-0.242305	1.42919	0.244662	-0.555792	-1.06281	1.25631
-1.0906	-0.94435	0.599536	-0.189387	-1.07543	0.387783	-0.0718821	0.163726	0.392102	1.26897	0.181716	-0.535321	0.362386	0.94092	1.02929	0.648727	0.601073	-0.344945	-0.777135	-0.108422	0.600899	1.1168	-0.360104	-0.809935	0.316176	0.0358099	0.536282	-0.0648985	2.96621	0.514976	1.09997	-0.918067	1.16491	0.290457	-0.437421	0.96748	0.0422646	0.605634	0.820438	0.94615	-0.610487	-0.772414	-2.54291	-2.12606	-0.414984	-0.544957	-1.04093	-1.57442	-0.980018	-1.82751
-0.123478	-1.18767	-1.33867	-0.821048	-1.97038	-1.29666	-0.415352	-0.83851	-0.491058	-2.6376	-1.01215	-0.870821	-0.459708	-0.101177	-1.08382	-0.772407	-0.586929	-0.868313	-1.0014	-1.01105	1.05333	1.70989	1.12154	0.559812	0.249071	0.16045	0.120822	-0.487558	0.753851	1.22588	1.08162	0.780217	-0.342453	-1.29463	-0.0193074	-0.722903	0.200693	1.26839	-0.253668	0.480578	0.228701	0.754535	-1.2531	-0.824486	0.0209579	0.926535	-0.380715	-1.06385	0.487997	0.91152
-1.81005	0.958286	0.142245	-2.11465	-0.998351	-0.935031	-1.2662	-0.931295	-0.079466	0.22036	-0.295279	-1.98001	-0.881684	-0.458976	1.32655	-1.18141	-1.66565	-0.0398062	-0.141579	-0.423532	-0.676258	0.971945	0.174133	0.445999	0.585886	-0.812455	0.556755	-0.235925	0.541287	1.82327	0.420603	1.75798	0.809607	-0.120788	-0.562277	1.26789	0.327842	1.16572	0.849812	0.356367	-0.238652	1.88365	-0.668323	-1.13576	-1.12403	0.177258	0.728114	1.99563	-0.672787	-0.761897
-0.102595	0.613387	0.375746	-0.195853	-0.703677	-0.615763	0.779596	0.201619	-0.371738	0.263308	0.644891	1.94628	1.58473	2.4609	1.11753	1.31239	0.850564	1.384	0.760838	0.77454	-0.408733	-0.609156	0.49443	-0.639588	-1.48697	-1.50876	-1.17351	-0.347769	-0.747815	0.304102	-0.969541	-0.797315	-0.0475625	-0.072874	0.289561	-1.21195	0.279446	-0.779818	-0.275129	-0.942855	-0.147511	-0.385663	-0.522512	-0.727313	-0.569229	-1.38919	0.255838	-1.74914	-0.999936	-0.205965
0.0365475	1.08882	0.919214	-0.0137248	1.50773	0.415661	0.108449	1.08068	0.129746	-0.806869	-0.734406	0.25876	0.174931	0.680439	-0.528254	-0.533624	0.885803	0.0785875	0.620036	-0.331086	1.20434	2.43689	1.88971	1.88677	1.29713	1.63873	1.84968	-0.236513	1.17282	0.680739	1.99251	2.27569	2.62874	2.51202	2.95605	2.57002	1.71534	1.47383	0.554471	2.67724	1.0225	0.173772	0.913369	1.7314	0.145078	1.82995	0.545254	1.58176	0.311282	1.58264
-0.278584	-0.320135	0.853528	-0.804392	-1.15391	-0.393457	0.749061	0.305127	1.12415	-1.29293	-2.15692	-0.180104	-0.33377	-1.86686	0.486833	-0.120982	-0.0360676	-0.30744	-0.638208	0.227981	0.882021	1.49998	0.312428	1.33732	1.21396	0.734551	0.520314	1.11056	0.217814	0.930041	1.41322	0.439742	1.32013	0.302142	1.18142	-0.12373	0.823658	0.643746	-0.439045	0.639194	-0.417233	0.0808886	-0.0919202	0.571414	-0.0328817	-0.81038	1.04797	-0.684882	-0.223982	-0.0530739
-0.726816	0.100718	-2.03336	-0.616432	-0.807777	-1.57345	0.964256	-0.363494	-2.42732	-0.513315	-1.04631	0.778979	-0.601443	-0.862831	-0.547286	0.472337	-0.100371	-0.305957	0.922676	-0.628229	0.265964	-2.03006	-0.230278	-0.532365	-0.0624758	-0.173633	1.08203	0.317822	-1.15635	-2.10719	-0.0272729	0.20531	-0.256339	-1.1392	-0.617516	0.195875	-0.297863	-1.76478	0.133106	-0.427194	0.761502	0.251399	0.899589	-0.720445	-0.75796	1.15939	-1.07445	0.0028421	1.15385	0.223109
1.96586	0.951138	1.40273	0.76812	0.6028	1.182	1.91806	0.759909	0.995412	1.26339	-0.98873	0.731377	-0.820396	-0.250108	1.57067	0.162964	1.42626	-0.707051	0.25083	1.30071	-0.283164	1.11602	1.69135	0.480512	2.14867	-0.0958387	0.508667	0.15209	0.0606715	0.821351	1.379	-0.639226	-0.893756	0.544065	-0.388833	-1.26449	1.36658	0.26484	-0.0474645	-0.0248193	1.45649	1.82982	-0.628191	0.58803	0.0522841	1.49226	0.497474	1.72828	-0.0729115	-0.99476
0.0174787	0.839504	-0.516678	-1.33368	0.598697	0.64059	-0.238413	-0.744388	0.441685	-0.151476	0.501153	-0.234592	0.346218	-0.370822	-0.185047	0.405893	-0.184068	-0.393851	-1.03513	0.362154	-0.667745	-0.195202	-1.37318	-1.19136	-0.362598	-0.809444	-0.557395	-1.61566	-1.13038	-0.145787	-0.76889	-1.23093	-1.33474	1.25134	0.568291	0.829345	0.296723	0.265287	-1.69127	0.270185	-0.142227	0.498924	0.00986837	-0.94888	0.586648	-0.375092	-0.527748	0.517992	-0.565628	0.215537
0.325507	-0.891374	-1.11826	-0.0556488	0.495178	-0.331869	0.68624	-0.378781	-0.0712531	1.81828	-0.436697	-1.62982	-0.0770087	-0.379663	-0.280689	-0.934149	-0.114502	-0.793952	-0.595756	-0.39734	0.802894	0.541014	0.747611	1.64156	0.753669	1.74548	0.460272	1.09182	0.853742	1.82189	0.65432	1.40315	1.74854	1.40967	0.52741	2.28793	1.31958	1.31099	1.66231	1.60398	0.204501	-2.06191	-1.08123	-0.0737548	-1.24231	-0.190474	-2.06231	0.179181	-0.772661	0.174551
-0.461358	0.491383	-0.543299	-0.492197	-0.924277	-0.802087	-1.33732	-0.783303	-1.39749	-1.36937	0.971267	0.954229	1.00888	0.904643	-0.354654	0.800929	0.794235	1.4042	0.195092	1.39839	-2.06048	-1.95464	-2.3437	-0.598147	-1.12687	-2.22963	-1.5878	-1.62623	-0.641022	-0.420433	0.602675	-2.24651	-0.66184	-0.389128	-1.15592	-1.71009	-1.32113	-1.07925	0.438602	-1.48663	0.675281	0.00945618	0.339913	0.762437	1.05116	-2.30525	-1.41446	-1.10098	0.28387	-0.739672
0.730392	0.701134	0.785489	0.180683	0.349028	0.620382	0.301179	0.443832	1.26555	0.894266	2.39912	1.45652	1.49934	1.62095	1.50726	1.03844	0.69559	1.92151	2.16457	1.77729	0.349313	0.501197	1.00158	0.829528	-0.0267453	1.47207	1.36554	-0.118616	0.6358	1.18963	1.03445	1.1357	0.447319	0.12544	1.69384	0.71008	1.09404	1.01487	0.773452	0.148184	-0.205704	-0.432496	-1.0088	0.348026	-0.387662	-1.96762	-0.247737	0.384453	-0.637222	0.0616406
-0.919031	0.345629	-0.546615	-0.815168	-0.487459	-0.476286	-0.549509	0.482901	-1.09952	-1.47247	-0.620444	0.148774	-0.604722	-0.0857735	-0.645689	-0.345746	-0.64969	-0.0635708	-0.611195	-0.448863	1.05851	1.24677	0.430031	2.46805	1.18798	0.36649	0.194914	1.13476	0.935438	2.35723	1.00303	0.926496	0.830938	-0.518093	1.05944	0.538792	0.794409	0.847368	1.28102	0.371521	0.833186	1.51308	1.13907	0.507764	1.37741	0.0135707	-0.255508	0.147799	0.672592	-0.605164
-0.218599	0.356204	-0.0788608	-1.73879	-1.04454	-0.627681	-0.119416	-1.23702	-0.415364	-1.55909	-2.30212	-1.80242	-2.18834	-0.422846	-0.76424	-1.78793	-2.38383	-1.1288	-1.5141	-1.36341	0.517016	0.483574	0.869502	-0.577633	-0.962992	0.373015	0.314839	0.641983	0.883586	-0.356256	-0.358797	1.22674	1.01264	0.513246	-0.648178	-0.0979365	-1.01793	-0.469733	-0.482008	0.379025	0.375788	1.2562	1.12917	1.2611	0.637277	0.338642	-0.519479	-0.267216	-0.148046	0.201166
-0.101735	0.693852	0.860847	0.589472	1.42473	0.156741	0.42215	2.03919	-0.313498	1.84255	0.625788	0.597028	2.00929	2.03265	2.81757	1.67221	1.45928	1.46719	1.65485	1.5617	-0.440133	1.65785	0.186967	-0.213932	-0.0892457	0.285258	-0.401097	0.307431	0.143295	0.0309143	-0.643057	1.20362	1.40957	0.122722	0.101629	0.958655	0.0916871	0.938778	-0.922726	0.107724	0.159543	-0.824728	0.489225	1.71105	0.460194	0.889082	0.984213	0.375101	1.1157	0.235573
0.326606	1.46368	2.268	0.607493	0.935407	1.20762	0.430541	0.854006	0.072961	1.33078	0.956405	2.23995	0.326114	2.55944	0.903522	1.61621	0.7591	1.31604	1.26036	0.989422	-1.12236	-0.179278	1.55704	0.861138	-0.346374	-0.11554	-0.469546	-0.292568	0.901308	0.685034	2.45494	2.41244	1.94129	1.5691	2.66682	1.80249	1.72814	2.01586	1.48185	2.20863	-1.29431	0.629426	-1.22374	-1.63488	-0.91986	0.332712	-0.553203	-0.844761	1.10079	-0.810636
-0.026994	-1.63081	-0.802069	-0.61915	-1.26433	0.163344	-0.155313	0.00289918	-1.18573	-0.26953	-0.746326	-0.39546	-1.20233	-0.118726	-1.02156	-1.2189	0.154128	-0.495242	-0.317914	-0.576344	-0.933763	-0.139871	-0.933802	-1.47532	0.248187	-1.8006	-1.34213	-0.487172	-0.632983	-2.3643	-2.05653	-1.06138	-2.22561	-1.23634	0.162445	-0.33859	-1.29276	-0.766634	-0.560284	-1.08164	2.52656	0.107944	0.00988712	1.11498	0.406243	2.39407	0.914746	0.216749	1.51074	1.43184
0.630918	1.73019	1.92508	1.35785	-0.00188479	1.56097	0.506243	1.10073	0.47242	1.02452	2.22306	0.774197	1.86839	1.63503	2.0585	2.38111	1.23193	0.561914	2.21456	0.979946	-0.248298	0.448132	0.224214	-0.2236	-0.583263	-0.597803	0.121062	-0.346573	0.510267	1.12718	0.634779	-0.390945	0.605405	1.29539	0.678515	1.00418	0.941234	0.308588	0.103526	0.071809	-0.178007	-0.265937	0.868785	0.229369	-0.389076	-0.76403	-0.156071	-0.378699	0.364908	-1.53553
-0.644405	-1.66586	1.19291	-0.300303	-0.0191147	0.283256	0.1551	0.53799	-0.487018	0.021521	0.42206	-0.873583	-1.24498	-0.727405	-1.59382	-0.232288	0.528462	0.217014	0.377388	-0.0133363	-0.179241	-0.156722	-0.383747	-0.151032	-0.624558	-1.05575	-1.90135	-0.725147	0.344277	-0.691301	-0.156622	-0.247255	0.501816	-1.24579	-0.725887	-0.525597	-1.1328	-1.46922	-0.412854	-0.887144	-0.184739	-0.901457	-0.311841	-1.00258	-1.15266	-0.658155	-0.809874	0.487551	0.0691695	-0.432419
-0.0807926	0.0207525	-1.67005	-0.982439	0.418335	-0.514742	-0.853079	-0.449324	-0.599544	-0.761252	-1.20451	0.416599	-0.0930658	-0.66425	0.50723	0.0356928	-0.429035	-0.415459	-0.0834343	-0.359237	-0.545284	0.121274	0.169357	0.556897	-1.09047	0.012106	-0.0256078	-0.472241	0.0158392	0.180512	-0.0635177	0.0376695	0.0975601	0.91201	1.71438	0.0705569	0.196292	-0.400757	0.0440077	-0.412931	0.486219	-0.653279	0.612459	1.50515	-1.01854	0.228585	-0.430514	0.0182274	0.473866	0.596468
-0.670543	-0.156248	-0.588506	-0.584076	-0.459455	0.192084	0.0839128	0.759967	-1.7846	-0.573429	-0.826702	-1.11177	-0.742496	-0.449187	-0.877339	-1.46213	-0.0356013	-0.29106	-0.465101	-1.00328	-1.2294	-0.783426	-2.86719	-0.817107	-1.11667	-1.7291	-0.208392	-1.2447	-1.21302	-0.879782	-1.09337	-1.132	-1.74522	-1.38061	-0.634222	0.0227269	0.321444	-0.418409	-1.83779	-0.420397	-1.06705	-0.253941	-0.891298	-0.274994	1.91801	-0.518767	-1.27547	-0.441895	-0.843987	0.837729
0.838677	0.582786	0.0423301	0.464826	0.403951	-0.194804	0.286178	0.284919	-0.0307624	0.422074	-0.046598	0.375612	0.526816	0.687104	0.0227197	0.255519	-0.334617	0.175217	-0.611818	-1.58815	-0.86385	1.24684	0.229221	0.556098	0.475988	1.38935	-1.09212	1.52348	1.36797	1.21991	-0.837579	-0.105388	-0.484089	-0.772178	0.157558	-0.346969	-0.00199135	-0.801818	-0.396419	0.0623358	0.169821	1.32171	-0.634639	-1.39276	-0.495057	-0.858152	-0.39367	0.175649	-0.610953	0.150348
-2.2119	-0.0506563	-1.06519	-0.389782	0.290104	-0.231026	-1.03396	-0.204604	1.40027	-0.525052	-0.654751	-2.21824	-2.38781	-1.15751	-1.2048	-1.57245	-1.70641	-2.30664	-1.12141	-2.0352	0.5247	-0.0843105	0.264471	0.262698	0.529616	-0.687086	-0.281133	0.132961	-1.01739	-0.95597	-1.1171	0.950049	-0.338803	1.2138	1.32373	0.622351	1.45804	1.18705	0.619999	0.377551	-0.222632	-0.195734	-0.184557	0.727929	-0.859641	-0.741712	0.761525	-0.603902	-0.640863	0.106764
-1.49193	-1.46049	-0.659674	-0.390602	-1.76959	-0.486425	-1.23901	-1.91643	-1.00939	-0.606213	-0.558198	-0.287342	-0.867765	-1.27634	-1.86248	-0.680977	-0.319999	-1.0502	-0.489187	-0.462516	-0.761389	-0.861029	-0.636982	-0.885895	-1.68613	-0.285927	-1.12266	-1.66752	-0.420156	-2.13507	-1.10659	-0.0963162	-0.636906	-0.375775	-0.781632	-1.35952	-0.458051	-0.846779	-0.663061	-1.99718	-1.09304	-1.40009	-2.47068	-1.26238	-0.971396	-0.330539	-1.47633	-3.15887	-0.603394	-1.52214
0.748258	0.832951	1.52311	0.799435	0.695278	1.69167	1.12781	0.892673	0.441636	1.50002	0.905964	-0.313601	0.750781	-0.334303	-0.176472	-0.211445	-0.256517	0.146493	0.283856	0.812597	0.841344	-0.381925	0.582219	-0.44383	1.05018	-0.231234	0.898607	0.898541	0.284197	1.0606	-1.61807	-0.916702	0.633332	0.27243	-0.777526	-0.256482	-0.129828	0.993444	1.12418	-0.453097	0.726277	1.80101	1.41509	1.43532	-0.0168816	0.484286	0.34869	0.566724	1.03817	1.85852
0.576199	0.14457	-0.102596	-1.03174	-0.441982	-0.61055	-0.657471	-0.181259	-0.114082	-0.65463	-0.714666	-0.735883	0.397775	-0.627576	-1.66688	0.398707	-1.02704	0.42709	-2.12365	-0.291363	-1.67609	-1.24885	-2.5058	-1.78891	-1.88114	-2.00495	-1.62612	-2.63696	-2.37284	-1.3459	-1.86516	-2.13168	-1.68308	-2.3013	-0.212139	-1.50957	-1.90902	-1.49384	-1.77207	-1.26349	0.190005	1.42654	0.235511	-0.0713564	1.08538	1.53961	1.91852	0.35436	-0.16816	1.28944
-0.507228	-0.781542	0.528053	1.12668	-0.257754	0.246108	-0.305473	-0.5911	-0.407014	1.14746	-0.570636	-0.750414	0.721966	0.933584	-0.172042	0.470421	0.760828	0.156752	1.24711	-0.338628	0.147862	0.616458	-0.0856848	0.489835	-0.697011	1.39535	2.45601	0.722686	0.163288	1.70437	0.899481	0.26851	0.868106	-0.428233	1.91221	0.909732	-0.810223	0.234034	0.706085	0.399648	-0.0789052	0.791945	1.27588	-0.29436	1.45657	-0.597375	-0.201618	0.872458	1.72775	0.702077
-0.29706	1.16859	1.18581	-0.531004	-0.954594	-0.490983	-1.13171	0.697254	-0.558023	0.93289	0.974793	-0.0524414	0.696026	-1.52316	-0.673694	-0.0448092	-0.470981	-0.0314682	1.43187	-1.01097	0.00904154	-2.23423	0.60295	-0.883584	-2.21111	-0.0417594	-1.98026	-0.806836	-0.862154	0.10986	-1.2516	-0.557944	-0.563538	-1.05362	-0.208316	0.230619	-0.212905	-0.149529	-0.434036	0.177492	1.87364	2.09273	2.76993	1.42157	0.497679	2.11547	0.824345	1.65265	0.55612	0.661747
0.0404573	-0.102233	-0.925257	-0.487508	-0.680439	0.62251	1.1553	-0.220494	0.598049	0.107208	0.297185	-0.2585	-1.26953	-0.289756	-0.409024	0.756893	-0.527291	1.54224	-0.485912	-0.102713	-0.214435	0.0050888	0.182412	1.37758	1.61065	0.839641	0.412599	1.10725	0.33488	-0.125438	0.0280887	0.328079	-0.286302	-0.232681	-0.0818901	-0.385269	0.463915	-0.464346	0.146706	1.10964	0.909953	0.194101	0.0219181	1.29362	1.53921	0.123898	0.985636	0.409699	-0.00728335	1.94692
-0.12315	-0.574526	0.259304	0.329061	0.452022	-0.329229	0.254986	1.17155	1.06788	0.0469215	1.47624	1.47247	1.00277	2.0899	0.762114	0.99696	1.85665	1.66672	1.58388	0.943175	1.15733	1.08998	1.68386	1.45968	1.06791	0.916305	-0.0434566	0.922275	2.42237	1.75503	1.85299	1.31423	1.75739	0.776256	0.532566	0.340876	0.959592	1.50913	0.207554	2.14247	0.84019	-0.901719	1.95374	1.54491	0.315231	0.0641111	0.428757	0.0457768	-1.16437	-0.477687
-1.90396	-2.09859	-3.46758	-3.70728	-3.31627	-1.52357	-1.97087	-3.397	-1.62642	-2.57011	-1.45418	-1.4646	-0.514504	-0.409252	-0.144102	-0.288221	-2.58985	-0.438393	-0.869128	-1.73924	-1.65097	-1.91573	-2.41466	-1.20742	-1.52977	-1.10341	-2.18666	-1.74927	-1.42502	-0.150457	-3.05796	-1.94174	-2.31925	-2.41279	-2.62056	-1.56718	-1.30931	-2.09909	-0.685364	-1.81398	-0.0327887	0.0431003	1.52034	-0.87095	-0.589926	-0.642421	-1.23313	-0.29895	0.242924	1.79868
0.10791	0.0414126	0.988258	1.06851	1.48164	0.909645	1.79119	0.335122	0.283222	0.0390453	0.027234	0.431401	0.199225	0.153751	0.592986	0.175764	0.123267	0.710244	0.542361	-0.0739788	-0.997265	-0.563946	0.559333	-0.991803	-1.21074	-1.6387	0.0539801	-1.25551	-1.22504	-1.158	-2.57131	-0.492833	-0.707008	-1.8778	-1.03925	-0.970812	-1.43593	-0.944909	-0.733228	-2.01197	0.40243	0.843745	0.853886	0.86937	1.32037	0.896738	0.502555	2.3173	0.963606	0.394008
0.775291	0.536044	1.09553	1.41385	1.59514	1.07297	1.11258	0.0733822	0.49393	0.489816	-0.0943831	-0.209332	0.666376	0.735053	0.761583	-0.299798	0.60904	1.34553	0.290671	0.111139	-2.65361	-1.38406	-1.47507	-1.80244	-1.15525	-2.57076	-2.93915	-2.91016	-1.56175	-0.337131	-0.344553	-0.475713	0.870333	-0.689436	-0.243066	-0.548682	-0.275785	-0.0449529	0.402441	-0.015366	2.61631	0.051452	0.145057	0.19435	1.92691	2.1028	1.14961	0.813282	0.906253	-0.46037
-0.458716	-0.0490391	-1.01483	0.911759	-0.509447	0.26453	-0.286609	0.0126597	-1.08304	0.0916396	-1.79704	-0.852555	-0.42477	-1.20123	-2.68168	-1.37446	-2.74182	-1.03354	-0.474848	-0.50044	-0.351495	0.534382	1.28858	0.0239656	-0.428946	-1.19275	-0.138917	-0.500114	0.160559	-0.382833	1.2422	0.733258	1.70303	0.608061	1.04891	0.85877	-0.174508	0.779125	0.540981	0.0242551	0.665938	-0.0313771	-0.840146	-0.390219	0.00643402	-0.920788	-0.0124782	-1.10694	0.110755	0.369152
0.156758	1.07075	0.427597	-0.383776	-0.649054	0.0238564	-0.800482	-0.1613	0.455244	0.0773385	0.488092	-0.793739	-0.652749	0.597273	0.0623606	0.936642	-0.0757966	1.18569	0.843269	-0.624785	-1.1654	-0.245561	-1.26992	-0.298545	0.736546	0.516267	-0.496106	0.0926358	0.625042	-0.229218	-0.942249	-0.836834	0.342329	0.595133	0.077468	0.0793411	-0.913112	0.354022	-1.10807	-0.518559	0.940073	-0.309815	-0.791415	1.87381	0.727749	0.53881	0.480962	-0.0574711	-0.226854	0.0294671
-1.44501	-2.31003	-1.83769	-1.55718	-1.51947	-0.908488	-0.485034	-1.78976	-0.391121	-2.0014	-1.47811	-1.90413	-2.58946	-1.03477	-1.85255	-0.610873	-0.65658	-1.55069	-1.43362	-0.982407	-2.02333	-0.712972	-2.9876	-1.7992	-2.44162	-1.05629	-0.420189	-0.393013	-0.186769	-1.83421	-0.406433	-0.823263	-0.608984	-1.22879	-0.692836	-0.6722	-1.02433	-1.32106	-1.85757	-1.13776	-0.17657	-0.614817	0.876796	-1.12369	-1.8689	0.549243	0.850416	0.607202	-0.709458	1.2397
-0.664465	-1.05289	-0.654004	-0.119558	-1.26251	-0.0170169	-1.34764	0.463663	-0.270384	-1.32405	0.923651	0.549653	-0.18104	-0.0296905	-0.154257	0.813524	0.240997	0.0892365	0.228265	1.53896	1.74714	1.34836	-0.325506	0.177155	1.34981	1.12421	0.426293	-0.235395	1.96716	1.22205	0.422158	2.24635	1.38851	0.904346	1.40888	1.56356	0.406374	2.82646	2.23577	1.92134	-1.30992	0.648002	0.246907	0.589792	1.45203	-0.195645	-0.0402656	1.1035	1.481	0.556645
0.908997	0.775475	0.353789	1.27233	0.458641	1.10154	1.52348	1.33374	1.6058	1.05925	1.05444	0.673468	0.103345	0.744909	-0.314017	1.05325	-0.196996	0.613691	0.602861	0.475152	0.615094	-0.280718	-0.146536	-1.66041	0.243847	-0.715147	-0.667427	-1.60554	-0.397133	-1.06494	-0.116408	0.386299	0.462324	1.13521	0.717424	-0.247474	0.209892	-0.497204	0.966426	-0.902723	0.193789	-0.396792	1.5067	0.739813	0.420596	-0.424632	0.639735	-0.0711444	1.51842	0.680591
0.148654	0.134262	0.905997	-0.212167	-1.74503	0.319403	-0.120203	0.156507	1.05773	-1.08423	-0.576918	-0.169705	-0.704727	-1.44282	0.3151	0.375299	0.426517	-0.686289	-0.898024	-0.0438218	0.163913	-1.08613	-1.24301	-0.329465	-0.960271	-0.912222	-0.375128	0.201533	-0.42762	0.592955	0.731141	0.592403	0.754194	-0.363708	0.127494	0.148911	0.270166	-0.377105	0.964448	0.179491	-0.240901	-1.50376	-0.18087	-0.362942	-1.4287	-1.3471	-2.13879	-0.125637	-2.56214	-0.896604
0.841596	2.87385	1.66784	1.28059	0.829815	1.07314	1.71675	0.569892	2.04522	1.71784	-0.673721	1.16446	0.593768	0.680932	-0.533686	0.114131	-0.280134	0.245472	0.276267	-0.062186	-0.0238225	-0.178657	-0.285603	0.544469	-0.0624242	-0.401658	0.212941	0.113791	0.230242	1.09687	-0.689697	1.09651	-0.050915	0.736601	1.48412	-0.349488	-0.131287	0.26461	1.23168	1.06438	-1.29966	-0.262884	-0.547858	0.0641548	0.328367	1.20526	-0.379054	0.479525	0.585845	-0.197126
0.155536	0.471192	-1.27993	0.487393	0.403873	-0.356137	-0.0651453	-0.115104	-0.362883	0.39193	-0.350534	0.177802	-0.0286342	0.113533	0.793495	0.404637	0.180196	-0.474036	-0.0244563	-0.573055	0.0313498	0.991215	1.3369	0.796829	0.808356	0.864274	0.443877	1.12458	-0.622649	0.557852	0.424953	-0.110897	0.069027	1.30108	1.42009	0.583777	0.53035	0.751663	0.771266	0.568231	-0.927286	0.126396	-1.35734	0.553401	0.0730981	-1.58463	-0.596405	-0.777473	-1.10844	-0.171451
3.1401	1.35349	0.189784	1.68259	1.24046	2.64068	2.00039	1.27968	1.17794	1.5779	0.646674	1.76852	0.542903	1.16077	0.760826	1.19338	1.71027	2.3594	0.480456	1.66819	-0.759397	0.796754	-0.373037	-0.565871	0.00835138	0.232858	-0.193344	0.297945	0.615901	-0.764213	-0.72806	1.3496	-0.219149	0.595434	-0.293119	-0.664347	-0.578708	0.885568	-0.392327	-0.0298482	2.26605	2.03919	1.04649	0.978075	0.250608	0.812601	1.33776	1.67806	1.44814	1.62241
0.104308	-0.441716	-0.67225	0.0281848	-0.0587347	-0.666711	-0.182285	-0.605536	0.0781027	-0.0726001	-0.191466	0.179564	-0.53637	-0.20216	-0.985087	0.396637	-0.0668431	0.259707	0.560122	0.405028	-0.0475028	-1.50336	-1.24447	-1.45535	-0.872398	0.67909	0.0435848	-0.196453	-0.721527	-0.635116	-0.327336	-0.66258	0.0588709	0.174321	-0.742091	-1.43474	-0.918731	-0.519479	-0.874564	-0.512513	-0.750276	-0.560624	-0.228169	0.563335	1.5906	1.08486	0.807672	-1.75918	1.35709	0.0530153
1.08256	0.122691	1.20873	0.604561	-0.248797	-0.188609	-0.0152833	-0.748419	0.681247	0.455256	-1.33957	-0.563891	-1.1842	-1.03122	-0.401417	-0.446027	0.539205	-0.889557	-0.271788	-1.05411	0.437573	0.786995	0.0333823	1.55678	0.0798363	0.286614	0.609426	0.569843	0.75932	0.953404	1.84235	0.4765	0.670333	1.51516	-0.241846	1.14403	1.24818	1.06376	0.964173	-0.240304	-0.880796	-1.06571	-0.118223	0.149618	-0.963022	-1.25025	-0.470946	-1.06234	-0.0740612	-1.39979
1.85154	-0.0380461	-0.750694	-0.333158	-0.0909674	0.388136	-0.355471	-0.639918	0.514556	-1.45648	0.990188	-1.11517	-0.430882	-0.82144	-0.429688	-0.532956	1.24925	0.646161	0.508775	-0.880599	-0.658764	0.55098	0.178643	-0.380212	0.731244	0.195088	-0.544128	-1.27243	1.17274	0.472029	1.81439	1.32175	-0.574426	1.01034	-0.176871	0.313054	0.795949	0.0909214	1.27038	-0.0879279	-0.921603	-1.87804	0.218617	0.182685	0.532562	-0.582923	-0.203347	0.302642	-0.297639	0.230022
-1.0193	-1.00061	0.655092	0.140629	-0.502646	0.061565	-1.05315	-1.23165	-1.0002	-0.667763	-1.29	-0.740806	-1.23835	-0.306504	-0.106236	-1.08056	-0.503881	-0.734474	-2.57418	0.0962507	-1.01774	-0.0794023	-0.168432	-0.47522	-1.00894	-2.33279	-0.941915	0.287325	-0.888837	-0.301489	0.717766	-0.891084	-1.80729	-0.468327	-0.981632	-1.28686	-2.46267	-1.24416	-0.309969	-0.762776	0.584852	-0.0537686	1.13849	0.161201	0.357879	0.960073	0.270254	1.47814	2.27394	-0.379717
-1.47628	1.10838	-0.593577	-0.685866	0.221895	-0.401475	1.05882	-0.296955	0.443984	-0.116375	-0.753981	-1.46625	-0.492292	1.12017	0.0373247	0.17008	0.126431	-0.24234	0.385084	-0.0941617	0.89578	1.36998	1.18469	1.01908	0.57723	0.820397	1.38915	1.04349	-0.057684	1.13245	1.75544	0.801492	-0.593872	-0.166609	-1.26831	1.49227	-0.763504	0.332267	-0.509128	-0.311716	-1.57599	-0.408271	-0.12736	-0.485382	-0.791166	-1.06399	-0.836176	-0.675824	-0.648245	-1.76057
0.392768	0.449358	-0.883929	1.55194	0.992221	0.225655	-0.134636	-2.41112	0.126705	0.459366	-0.821558	0.295286	-0.536379	-0.973247	-0.781812	0.785897	0.492004	0.333677	-0.438765	-0.488286	0.327539	0.447038	0.849612	0.236981	0.692987	-0.22549	0.631269	-0.490774	0.299135	-0.133704	0.0346913	-0.946479	-1.03853	0.0275346	0.30949	0.215564	-0.0282167	0.14042	-0.244932	-1.12864	-0.448125	-0.0170589	0.726244	0.969194	-1.39775	1.4811	-1.12417	0.586229	-0.573185	-1.18461
0.962201	-0.599559	-0.326669	2.32732	2.02305	0.778811	1.04708	0.261628	1.23211	-0.484009	0.577966	-1.12042	-0.826776	0.191989	-0.668344	-0.658767	1.15658	-1.54504	-0.698658	-1.0731	1.27657	-0.193024	-0.0629478	0.688922	-0.452706	-0.031984	0.34352	0.150511	0.510817	1.07118	-1.06706	0.153312	0.414987	-0.353195	-0.572601	0.609009	-0.0234819	0.0397755	0.856643	0.432515	0.00701565	-0.21106	-0.0533358	-2.0889	-0.0374849	-1.7264	-0.527532	-0.838759	-0.84973	0.873062
-0.272758	0.813088	-0.60635	-0.114935	-0.566226	0.92388	0.909116	0.305447	0.770794	-0.880374	-0.0881455	-0.378453	1.33556	0.188821	0.777358	-1.44455	0.632248	-0.210758	0.132481	0.274599	0.157474	0.866083	1.31822	-0.13265	0.0954136	0.993113	0.809811	0.891249	0.495752	0.107745	-1.34001	-1.74729	-0.982524	-0.981511	1.04582	-2.09076	-0.765315	-0.443889	-1.1677	-1.28952	0.084034	0.162269	-0.770753	-0.316478	-0.705564	-0.0142594	-0.834198	-1.30047	-1.2894	-0.932195
-0.479931	-0.0270164	-0.348999	-1.52138	-1.11423	-1.2827	-0.066112	-1.24702	-0.0515556	0.485109	-0.4759	0.307767	-1.33963	-1.39222	-1.38468	-1.54503	-0.617893	-1.93732	-2.1449	-1.28967	0.450162	0.88129	-0.820277	-0.227459	-0.606584	0.136995	-0.487737	0.83798	-0.58633	0.604052	0.0628262	-1.93318	0.920713	-0.167644	0.20899	0.442082	-0.981695	-0.503434	-0.274829	-0.601442	-2.06509	-0.438952	-0.569686	-1.26039	0.509814	0.0909315	-1.42745	1.12406	-0.0149556	0.478503
0.107971	0.0587819	1.32819	0.843871	-0.3288	-0.563893	0.411523	-0.272693	1.0076	0.932877	1.11704	0.15367	1.08614	-0.307624	0.624191	0.38558	0.378225	0.1539	0.456281	-0.218665	-0.100336	0.611091	0.223555	-0.788506	-0.0728264	-0.392366	0.474767	0.209252	-0.556114	-1.23272	0.270843	-0.304172	1.05307	0.676307	-0.00873063	0.0408837	-0.0492103	0.770296	-0.217878	0.309144	0.988243	-0.445289	0.210367	-0.174369	0.245383	0.595802	-0.463758	-0.191976	0.369194	0.828716
-0.823348	-0.188744	0.195342	0.046	-0.694799	0.268853	-0.609654	-0.367412	0.0904126	0.048097	0.544223	0.0372806	-1.23337	-0.834683	-1.16386	-0.758275	-1.81255	-0.72392	-1.7294	0.84001	0.362824	0.113891	-0.95976	0.253485	-1.11281	-0.939942	-1.35679	-0.771027	-0.899348	-0.858158	-0.827622	-0.400436	-0.40697	-0.909703	-0.083711	-1.50887	0.16411	-0.65559	-0.463578	0.409435	-0.00982622	0.454542	0.0641599	-0.493439	-0.235098	-0.136858	-1.15222	-0.141424	-0.532608	0.018171
-2.29964	-0.691775	-0.885432	-0.495672	-1.07974	-1.15349	-0.460428	-0.208625	-1.78287	-0.998519	-1.46645	-1.91128	-0.724737	-2.58795	-0.587867	-0.678151	-0.211002	-0.408049	-0.886404	-0.603259	-0.87232	-0.730347	0.226615	0.0503524	-0.145866	1.24886	0.255394	-0.235606	0.305053	0.462331	0.163338	0.368804	-0.237524	1.04484	0.342473	0.447429	-1.076	0.971451	1.15941	-0.287171	-0.027019	0.779784	-0.0365073	-0.323565	0.481281	0.939617	1.23849	0.425671	0.268562	-0.58228
-1.29605	-0.77767	0.266008	-0.915372	-1.30287	-0.861458	-0.488314	0.145911	0.0280211	-0.494419	-1.06383	-1.26458	-1.22471	-1.42698	-0.062793	-0.962695	0.383689	-1.32346	0.00792385	-1.02445	-0.0433833	-0.172868	-0.843511	-1.10445	-1.13956	-1.3319	-0.143678	-0.335483	-0.982302	-2.36583	0.1042	0.787422	-0.738284	1.63983	0.257065	0.161663	-0.357815	0.596173	0.909024	0.710925	-0.437015	0.993124	-0.125118	0.39569	0.146631	0.475839	0.491414	-0.66466	-1.26487	-0.459119
-0.510395	-1.07039	-0.458891	0.599549	0.867483	-0.942161	-0.619296	-1.18405	0.461704	-1.00401	1.35125	1.01494	0.0421707	1.26755	0.0585613	0.971477	1.32112	-0.552922	0.893215	0.610697	0.28342	0.233856	-0.302952	0.098998	1.26533	-0.0764741	0.0642267	0.0591694	1.29144	0.863586	0.489236	-0.415913	0.78697	0.581904	0.132296	0.568335	1.48128	0.796962	0.221029	0.507552	0.0239167	0.0319212	-1.14911	-0.428783	-1.12425	0.314703	0.821245	-0.0388045	-1.40603	-0.52013
1.35965	1.92378	0.687226	-0.205515	1.12449	0.507442	1.49614	-0.314308	-1.01785	1.54646	1.82443	0.317557	2.24113	1.53138	1.14378	0.967052	0.897203	1.87311	0.512221	1.38635	-0.689971	-1.98288	-1.5799	-0.290738	-1.53466	0.338573	-1.20007	-1.66349	-2.53266	-0.635541	-1.72074	-0.149385	-0.378477	-0.923692	-0.260479	-0.684757	-1.50268	-0.856396	-0.912437	-0.368407	0.585088	-1.62896	0.526367	-0.0125756	-0.930434	-0.741134	-2.02263	-0.414627	-1.29478	-0.279704
1.78763	2.48636	-0.313004	0.296779	0.941784	-0.0675936	0.981008	0.575682	1.61877	1.18455	0.306094	0.407176	0.848587	-0.662094	0.0988814	0.519584	0.573181	0.278313	0.5407	0.421835	-0.852839	1.13911	-0.283624	-0.454988	-0.574274	0.423671	-0.0337374	-0.11847	-0.56854	-0.729569	1.07639	0.825943	0.386116	0.119552	-0.880638	1.1319	0.522006	1.47065	0.0289875	1.93346	-0.665598	-0.284162	-0.108275	0.378471	-1.01152	1.17821	0.864014	1.41708	0.740843	-0.173783
-0.831725	-0.328853	-1.16487	-0.135219	-1.53837	-0.597323	-1.35577	-1.2309	-0.140901	-0.622879	2.26637	0.0673031	0.140998	0.978729	0.297144	0.104615	0.463465	1.03096	1.40803	0.140287	-0.284124	-0.54486	-0.466195	-0.653821	-0.487458	-1.07989	-0.265914	-0.000198541	-0.161474	0.118009	-0.792486	-0.225181	-1.0141	-0.0975766	-0.325194	-0.402695	-0.0529708	-0.662104	-0.691569	-0.629391	0.366947	-1.71531	-0.0736775	0.751989	-0.322072	-0.594418	-0.0954895	-0.913058	-1.17049	-0.746642
1.03999	1.16435	0.739845	0.482029	-0.214846	1.82952	0.594635	-0.215872	0.498998	1.27106	0.346274	-0.188185	0.113741	1.2541	0.093562	0.820257	1.84377	0.103208	1.75548	-0.481973	-0.574783	-0.926338	-0.714164	-0.370132	-2.54865	0.0815609	-1.76896	-0.584059	-0.314951	-0.663922	-2.74151	-1.07866	-1.67489	-2.12114	-0.936583	-3.23953	-0.465509	-1.09499	-3.51369	-3.03369	0.547782	0.0146254	-1.29475	-2.12272	0.22909	-1.64804	-0.955347	0.492675	-0.409654	-1.35417
-1.61313	-1.58896	-1.57374	-1.75206	-0.905131	-0.851395	-0.395658	-0.533119	-0.899954	-0.771342	-0.966192	-0.521674	0.331227	-1.05938	-0.612678	-1.36646	-0.0136862	-1.20416	-0.91738	-1.25298	-0.083771	-0.620936	-1.19803	-0.123016	-0.223864	0.633914	-0.209254	-0.265797	-0.353271	0.116612	-0.563712	-0.0151502	-0.621687	0.556566	0.833334	0.107943	0.0180838	-0.548097	-0.0065817	-1.18449	0.00354645	-0.126557	0.131512	-0.808446	0.656745	-1.52093	-0.783083	0.272208	-0.495577	-0.128279
1.3632	0.739995	2.09007	1.41737	0.861317	0.0767855	1.23797	-1.14536	1.46843	1.44041	1.97054	-0.0173028	0.731499	1.20974	0.155428	0.418527	1.41527	0.0987179	0.495098	1.24355	0.344524	-0.0652537	-1.16424	0.289366	0.102225	0.0953366	-0.603197	-0.936466	-0.483118	0.696624	0.773589	0.353497	0.492116	1.16517	1.2817	-0.400179	1.18026	0.322386	0.102928	0.367843	1.83303	-2.06147	-2.21629	-0.495342	-1.1273	-1.75456	0.440685	-1.01858	-0.523395	0.0370381
1.77422	1.22878	0.355461	1.08098	1.82747	1.43862	0.81359	0.346587	1.9701	2.25841	0.52677	0.381833	1.02202	0.471469	1.32279	-0.301317	0.479534	0.210576	0.0531461	1.01048	-0.875845	-0.790132	-0.935599	-0.0771894	0.0750456	-1.03064	-2.89611	-0.921373	-1.45158	-0.0608087	0.415356	0.581143	1.31634	0.840403	0.973872	0.0310741	0.374047	0.135721	-0.0412251	0.0972807	-1.36722	0.704931	-1.03095	0.493038	-0.199171	-0.519042	-1.27309	0.460092	-0.624335	-0.898534
-0.166904	-0.225429	0.424292	0.734276	0.691694	-0.228013	0.0618243	-1.16714	-0.256918	-0.826371	0.302971	-1.04414	0.384576	0.0809229	0.0287042	-0.395459	0.259952	0.230725	-0.116648	-0.402306	-0.475367	1.9595	1.46846	-0.0868996	1.25683	1.10329	0.27919	-0.398015	-0.176962	-0.728578	0.82729	0.120716	0.559738	1.15314	0.742776	1.42599	0.813861	1.89763	1.19382	1.47267	0.619598	0.00563396	0.79786	-0.442541	-0.073997	-0.587567	1.59271	0.165976	0.399912	1.48263
0.0805433	0.617393	-1.46486	-0.528792	-0.579989	-0.66823	0.155559	0.14806	-1.56357	-0.25321	-0.0356218	-0.215401	-0.250209	-0.971983	-0.477887	-0.330675	-1.02165	-0.519028	-0.712972	-0.563915	-0.945521	-1.07124	-0.981454	-0.288282	0.00184489	-0.0354781	-0.0668058	-0.0395524	-0.208308	-0.195457	-1.29281	-0.658968	-1.16702	-0.97142	-1.19396	-0.840207	-1.28859	-1.37066	-1.59405	-1.91524	-0.652935	-0.236885	-0.833528	0.175839	0.64862	0.163198	0.239071	-1.46564	-0.727842	0.622463
-2.15344	-2.47989	-0.854555	-2.44997	-1.98768	-1.00477	-1.87688	-1.29528	-2.16894	-0.283157	-1.72311	-0.891637	-0.439861	-0.816083	-1.33883	-1.52661	-1.42433	-0.368576	-1.72168	-1.63692	0.537912	0.468062	0.439947	0.0756926	-0.307157	0.0554881	0.0655887	-0.564104	-0.168407	-0.92167	-0.473511	0.806165	-0.0968953	0.28412	-0.177637	0.709878	0.166083	0.938332	-0.0484868	0.457964	-0.383032	-0.649001	-0.768849	1.47044	1.15598	-0.770117	-1.49441	0.871807	-0.338385	0.0366203
1.29208	0.0530322	0.0807908	0.288911	0.991997	0.0553171	-0.692055	0.648696	0.10276	0.0721774	-0.0944449	-0.277608	-0.010371	-0.415604	-0.950858	-0.451041	-0.751326	0.292681	-1.43451	-0.751843	0.286461	0.433545	0.223764	-0.954219	-0.869246	-1.09216	0.267473	-0.123698	-1.09969	0.4279	0.224276	-1.18487	0.231887	-0.803436	-1.42133	-0.878256	-1.02347	0.612844	-0.498488	-0.936559	0.626303	-1.29942	-1.13617	0.120683	0.674805	-0.139636	-1.79053	0.206588	0.318321	0.250947
0.495325	0.433719	0.423508	1.82532	-0.104053	-0.662799	0.562029	0.707256	0.718958	1.0509	1.99513	0.177887	1.72942	3.20884	1.55697	0.866059	1.41285	0.91618	1.02791	1.57547	1.14977	-0.081322	0.297941	-0.2284	-0.481843	-0.630857	0.891814	-0.26963	-0.906609	0.276993	1.24723	-0.810147	0.229555	-0.266164	0.774366	0.538809	0.3786	1.94526	1.06787	0.0356826	-0.221021	-0.987475	0.18674	-0.106882	0.883274	-1.63105	0.18992	0.795879	1.23763	0.496604
-0.250137	1.92387	-0.105224	1.13139	0.957553	0.864799	0.510979	0.82404	1.04272	1.87069	1.16339	-0.148353	0.985513	-1.13753	1.6182	0.545298	0.129654	0.844544	-0.254981	1.44597	-0.0547459	0.857049	0.208292	0.87155	-1.32695	-1.97252	-0.000975577	-0.419899	-1.06579	-0.978588	-0.250946	1.70794	2.04985	1.7993	1.44155	1.3179	0.33752	0.383551	2.35847	0.131228	0.336064	0.969325	0.31508	0.365078	1.01063	0.373181	-1.05089	0.0171116	-0.451786	-0.0503568
-1.39303	-0.527497	-0.075214	-1.11076	-0.177483	-1.11869	-0.48368	-0.623548	-0.31578	-0.654139	-0.835983	-1.21954	-0.577834	-0.617225	-0.266062	0.310094	-0.466437	0.18154	-0.00495541	-0.177366	0.111838	-0.428723	-0.861931	1.03722	-0.371823	0.450129	-0.786881	-0.424969	0.822222	-0.23124	0.72014	-0.457214	-1.57247	-1.03011	0.202407	-0.836535	-1.00415	0.617424	0.0002122	-0.11878	-0.0541216	-1.12011	1.01251	0.00912327	-1.45384	0.0537268	0.764915	-0.173069	-0.753132	0.499356
-1.19917	-0.58682	-1.15917	-1.22862	-1.10866	0.0865363	0.266717	0.989021	0.121435	-0.512945	-0.254098	-1.32499	2.29104	-0.0141803	-0.797499	0.864009	2.18352	1.03494	-1.16585	0.709391	1.08722	1.25691	1.59496	1.33469	0.35805	2.31209	1.47934	2.06996	1.13775	1.37692	2.11419	0.656319	0.520187	0.387394	0.654205	0.858876	1.92551	-0.475351	-0.00817445	2.79715	0.341359	0.104213	-0.277499	0.355861	-1.95492	-1.1733	-1.45153	-0.2444	-0.0442068	-0.137316
0.348524	1.61448	1.24391	0.707335	1.36562	0.612621	-0.109728	1.66734	0.572274	1.60203	2.2602	1.33506	1.78194	0.4732	1.66361	0.254329	0.630907	0.739782	0.876575	-1.06419	-1.20658	0.231533	-0.433232	-0.887747	-0.900896	-1.19069	-0.590125	-0.360732	-0.776656	-1.49201	-1.37008	0.0707895	-0.974443	-1.00626	-1.72241	-0.182314	-0.922206	-1.45622	-1.40934	0.628052	-0.85175	1.18772	-0.561512	-1.09211	0.119414	0.24217	0.241185	-0.467475	-1.21474	-1.84346
1.52759	0.469243	0.303917	0.495171	0.508733	0.185272	-0.155898	-0.146847	1.39084	-1.32014	-1.04183	-0.371967	-0.0696815	-2.36588	-2.09127	-1.84368	-0.353278	-0.695202	-1.04272	-1.13529	-1.62948	-2.02706	-0.309663	-0.982481	-0.701204	-0.498581	-1.74117	-0.725996	-2.15955	-0.784544	-0.258958	-0.795861	-1.61567	-0.80222	0.646865	-0.37656	-0.498502	-1.04226	-0.338613	-0.0296588	-1.50784	-0.563554	1.07104	0.645718	0.628243	-0.534872	0.305421	2.00735	1.4233	0.622247
0.506582	0.148417	0.0755283	0.537603	-0.722218	-0.595745	-0.260246	0.105668	-2.18015	-0.667697	0.188002	-0.673895	1.04329	1.18394	0.0787369	-0.904194	0.528581	-1.34766	-0.0245088	-0.2612	1.42937	0.266828	0.491493	0.120119	0.898623	1.25832	1.31078	2.97403	0.7958	-1.1163	-0.85932	0.139877	0.225054	-0.384877	-0.648547	-0.882213	-0.056316	-0.710935	0.23627	-0.0150649	-2.37074	-0.580811	0.278711	-0.985233	-1.61752	-0.750151	-0.136079	-1.7536	-0.770264	-0.205771
0.64759	0.33269	0.839549	0.249619	-0.177265	-1.12478	0.975681	0.0533142	-0.591623	-0.471518	-0.137093	-0.190204	-0.962894	-1.72162	-1.42132	-1.18197	0.364912	-1.81916	-0.623419	-1.20664	-0.459377	0.00150082	0.612649	0.379838	1.20516	0.764183	1.5443	0.602316	0.499215	0.374853	-0.174088	0.591746	-0.35812	-1.31362	-0.642767	-0.567584	-0.657801	-0.0248398	-0.425234	0.765163	0.309029	0.28342	-1.83511	0.367208	-0.154265	0.877292	-0.780579	0.885737	-0.0771533	0.678233
0.611584	-0.821837	-0.704737	-1.50306	0.272916	-0.0404755	-0.779017	-0.717689	-0.375272	-0.0720131	-0.90654	-0.713243	-1.95267	-1.00243	-0.777018	-0.680953	-0.861631	-1.17955	-1.15124	-0.169927	-0.346338	-0.798614	-1.30013	-0.694394	0.442538	-0.830382	-1.51652	-0.390389	-2.01567	-0.0939722	-0.418061	-0.166352	-0.30427	-0.274522	-1.08538	0.655249	0.273814	1.11389	-0.109329	-0.258163	1.50998	0.531143	0.0407038	-0.371289	-0.408218	0.915926	-0.230431	-0.868241	-0.374206	-0.737646
1.93445	0.419033	0.00809937	0.343894	0.279745	-0.139163	1.24526	1.23607	2.21681	0.704036	0.653921	2.05819	-0.261561	1.02607	0.531859	-0.18733	2.23631	1.07862	0.611391	2.23834	-0.201484	0.969744	0.836508	1.9102	0.427509	1.24635	1.31192	1.29691	1.08697	1.87111	0.107756	0.0599566	1.44381	-0.656602	-0.422076	-0.811077	0.669163	0.0330731	0.773497	-0.647139	0.3078	0.468996	0.862061	1.84777	1.22507	-0.148768	2.71208	1.1912	1.20477	0.0669081
-0.306822	-0.912749	-1.1	-1.17717	-0.702974	-0.624812	-0.547476	0.297674	-1.13251	-0.366924	-1.40775	-0.839615	-2.04631	-0.505048	-0.603359	-0.665077	-0.173846	0.100821	0.307067	0.234462	1.01784	0.291905	-0.943688	-0.208109	0.665165	1.69912	1.51218	0.317721	0.327339	0.908141	1.7585	1.35384	0.306847	0.961286	1.11133	0.183809	1.59372	1.19071	0.798126	0.505199	-0.377603	0.621856	1.30462	1.84985	-0.43794	-1.45711	-0.555132	-0.310433	-1.75796	0.426465
1.66713	-1.4714	0.334788	0.103885	-0.798821	1.27162	0.516469	-0.055842	1.07285	-0.208602	0.765062	0.104548	0.729185	0.628823	1.91458	0.861239	-0.613284	1.05752	1.5417	0.581205	-0.145976	0.202989	-0.24888	-1.84419	0.249455	0.236791	-1.32739	-0.444469	-0.662839	-1.13329	-1.18487	-1.25211	-0.752668	-0.394643	-0.56155	-0.976856	-0.302058	0.24369	-0.233516	-1.52021	-0.0595821	-1.07772	0.467544	1.17398	0.359845	0.304111	-0.723064	-0.628668	-0.317637	-0.982456
-1.1769	-0.639361	0.039034	0.463741	-0.884994	-1.29776	0.334165	0.279889	0.503614	0.297015	-1.98482	-0.751103	-2.1456	-2.05102	-1.39132	0.169186	-0.642372	-1.98598	-0.832413	-1.97249	-1.31782	-0.663583	-1.69201	-1.08851	-0.272603	-0.632511	-1.71086	-0.607743	-1.32404	-2.61863	0.624536	-0.79552	-0.572303	-0.670886	-1.70091	0.745954	-0.393229	0.465085	-0.285079	-0.235403	-1.35322	0.411702	0.690186	-1.43704	-0.204178	0.0909683	0.840431	0.993523	0.0766598	-0.607043
-0.242361	-0.0640333	0.338242	-0.0373468	0.583327	0.33829	0.421005	-1.47198	-0.810019	-0.176531	-0.0327919	0.406487	0.866325	0.748346	-0.841359	-0.564168	-2.14706	-1.31192	0.574694	1.1919	0.276748	0.227344	0.213402	0.177622	1.73484	1.08615	0.370354	0.884566	0.564548	0.0498635	1.42502	1.4076	0.627946	1.63236	0.358952	0.266685	1.63501	1.68346	1.62094	0.956298	-0.413655	0.305123	0.0316939	-1.40396	0.130354	0.252584	-1.70178	1.29118	-2.54529	1.04693
-1.31349	-0.850625	-1.03855	-0.505357	-1.95102	-1.95464	-1.29709	-1.5168	-0.889253	-1.66752	-0.498186	-0.573568	-0.626593	-1.16969	-0.718794	-0.579211	-0.0201017	0.43594	-1.40783	0.266213	-0.57586	0.591659	1.00688	0.551704	2.15558	0.945615	1.48541	-0.00329402	0.604498	-0.332518	0.253363	0.679961	1.08976	0.717954	1.50227	1.32902	1.09652	1.18833	1.19246	0.837439	-2.15215	0.350825	0.696139	0.917071	1.2521	1.5147	-0.170406	0.871316	1.00583	1.16236
-0.342318	-0.491815	1.11481	-0.0257038	0.549219	0.28095	-0.690458	1.07008	-0.226585	0.890258	0.749616	-0.835501	0.48432	0.241643	0.830962	-1.25271	-0.196525	1.73754	-0.458659	0.126032	0.255626	1.35858	0.658502	-0.11462	0.862376	0.648094	0.864061	1.09237	0.435928	0.58842	-0.851561	-1.38067	0.993579	0.117899	0.113715	-0.845562	-1.05369	0.330965	-0.227783	-0.793081	0.207834	-0.64968	-0.899191	0.630768	0.472712	-0.750283	-0.360198	-0.757022	-0.749796	1.15571
-0.97132	-0.961552	-0.4041	-1.24111	-0.934438	-0.0255142	-1.74181	-1.63609	0.695274	-0.513302	-1.16512	-0.87286	-1.31957	-1.95222	-0.628901	-0.259083	-1.03609	0.4024	-0.201072	-0.0626398	-0.320777	-0.654758	0.406415	0.53645	-0.465478	-2.0883	0.960461	0.15953	0.0993756	-0.836606	-1.55969	-1.23834	-1.41092	-0.254177	0.205625	-1.5767	-1.25743	-1.24248	-1.58718	-1.6815	-1.16707	-0.843293	-0.823459	-2.57558	-1.69974	0.968619	0.151409	-0.301588	-0.12108	-0.529996
1.20777	0.741721	-0.121082	0.225993	0.339874	1.17138	0.201168	0.767215	0.805936	-0.53903	0.35032	0.396361	-0.871114	-0.879997	-1.27549	-0.269918	-0.787687	0.0354359	-0.485887	0.279208	-0.532915	-0.508014	-0.333182	-1.13843	-0.198405	-1.04766	-0.49651	-1.06122	-0.350224	-0.774071	-1.06966	-2.47364	-0.566364	-1.03976	-1.25913	-1.19697	-1.47089	-1.63027	-1.14252	-1.16183	-1.04318	-1.33053	-0.921666	-0.985392	-0.422574	-1.16429	-1.9769	-1.43122	-1.88675	-1.09531
0.545501	-1.3639	-0.50751	-0.635068	-0.510317	0.195447	-1.78957	-1.17464	0.0465027	-1.03335	-0.14046	-0.777443	-0.424721	-0.553442	-0.981282	0.30499	0.0601392	-2.14311	-0.144387	-0.785351	1.37675	0.891729	0.473373	0.357371	0.335336	-0.232688	0.0639833	0.501123	0.3367	1.48575	-0.057572	-0.585021	0.149014	-1.32311	0.98302	-0.465552	0.730795	-0.425578	-0.47706	-0.586116	0.691859	-0.309311	-0.180702	0.183988	-0.643299	0.7784	0.478422	0.153306	0.0220584	-1.15801
1.42867	1.58379	1.10392	0.201195	0.569157	0.646318	-0.0105337	1.63025	0.897964	1.88161	0.370787	0.289208	0.419777	0.00938228	0.164945	-0.66472	-0.238138	-1.03533	-0.291212	-0.284361	-0.736628	-1.48942	-0.479047	-0.37451	0.898499	-1.22328	-0.488347	-0.24938	-0.62882	-0.791227	-0.11169	0.186851	0.811677	-0.0218294	-0.994152	0.385917	0.906733	-0.200949	-0.495578	1.06153	-1.26101	-2.1945	-1.19157	0.552886	0.132824	-1.10843	-0.00555745	-0.189236	-1.36518	-0.389128
-1.29124	1.27968	1.01325	-0.0315863	0.332382	0.34892	-0.687903	-1.52729	-0.999975	-1.13499	-1.41471	-0.829214	-1.03217	1.08953	-1.165	-1.171	0.236521	-1.65287	-0.461613	-0.105549	0.0123952	0.189074	-0.776656	-0.830416	-1.61268	-0.796198	-1.75581	-1.42828	-0.15147	-0.245915	0.671334	0.676627	-0.454311	-0.606731	-0.613522	-0.822626	-0.235934	-0.375681	-0.10561	0.340903	-0.321748	-0.633167	-0.982902	-0.499294	-0.548023	-1.00988	0.406507	-1.14033	-0.409622	-0.446267
-0.224434	-0.795385	-0.627372	-1.1803	-0.690541	-1.04243	0.66088	-0.567288	0.503602	0.547871	-0.478756	-0.233141	-0.710377	0.727701	0.253599	-0.0475394	0.121714	-0.87614	0.860957	0.663057	1.0959	0.783554	0.158607	0.217406	0.0744453	1.29982	0.0821976	0.620028	0.350927	0.0783303	0.755688	-0.122783	0.709732	0.774097	0.530086	0.661411	1.30011	0.496561	0.100297	-0.970056	-0.119936	0.961405	-0.303811	0.991968	1.49062	1.47063	0.0593435	-0.146949	0.814576	1.58211
-0.607665	-0.659623	0.132917	-1.65525	-1.16784	-0.0516054	-0.822195	-0.850868	0.358204	0.0249926	-0.395266	-0.8767	-0.134841	1.0966	0.849185	0.456703	-0.741921	0.354416	-0.353916	-1.33563	-0.431194	-1.04639	-1.35491	-0.625179	-0.823457	-1.30602	-1.03273	-1.42287	-2.32704	-1.84247	-0.387024	-2.09876	-1.39489	-1.50116	-2.14762	-2.25145	-3.00586	-1.69571	-2.64543	-2.82714	-0.470507	-0.374782	-0.0879331	-1.32972	0.802503	-1.16866	0.808608	-1.75429	0.0207731	0.331891
0.41757	-0.0174125	-0.743633	-0.824966	-0.581927	-0.571902	0.0247508	-0.316166	-0.329866	-1.96504	-0.149379	-1.03222	0.304706	-0.502967	0.224398	0.0598176	-0.448934	1.08572	-0.591579	0.627986	-1.04985	-1.10366	-0.661995	-0.210716	-0.908345	-1.27891	-0.575104	-0.236634	-0.52837	-1.25969	-1.4508	-0.704764	0.313205	-1.51511	-1.17326	0.3553	0.314813	0.0218694	-1.05069	-0.241705	-1.20046	-2.4586	-1.93171	-1.10858	-0.924011	-0.231473	-1.01336	-0.484481	0.228372	0.248083
-0.221752	-0.239966	1.459	0.295236	2.06348	-0.151243	1.33888	0.707408	1.44327	0.178374	-0.140531	0.105575	-0.226953	0.656312	-0.552739	0.462976	0.154314	0.225182	-0.985085	-0.735269	0.535346	0.19924	0.927623	-1.00965	-0.513991	0.318848	1.32066	0.351596	0.224267	0.0106267	-0.566193	-0.205879	-0.830232	0.48535	0.0532639	0.255686	0.119757	0.743501	0.202286	2.06559	0.338159	-1.15816	-1.21707	-1.34826	-3.40163	-1.4469	-1.39177	-2.01718	-0.197664	-0.635362
-0.48928	0.159528	0.562286	0.709733	0.843259	-0.531565	0.603777	0.363324	0.335552	0.777113	-0.0526486	-1.75582	1.10043	-0.918915	0.0950761	0.788314	0.149106	-0.622793	0.964408	-1.3044	-2.84624	-1.63389	-2.31486	-1.83692	-1.1283	-1.97216	-0.133837	-1.12244	-1.84311	-1.23435	-0.74908	-2.0939	-0.357764	-0.933483	-1.59463	-0.488799	-1.39128	-1.70296	-0.339407	-1.99256	1.03689	-1.12334	0.0756228	-0.977189	-1.33877	-1.32226	-2.0196	-0.608395	-1.09338	-0.249424
1.03687	0.799008	1.90803	1.50327	1.64784	1.04479	1.31776	1.14676	2.22681	1.73783	0.489296	-1.19377	0.109905	0.783808	0.0204836	0.56344	0.0350373	0.47466	0.0140209	-0.401784	-0.044628	1.20758	0.121219	0.29326	-0.519395	0.478381	-0.355952	0.467212	0.50597	-0.678015	-0.593008	-0.869861	-0.946853	-0.415309	-1.77523	-0.64315	-1.08735	-0.331118	-0.506812	-0.320131	-0.994363	-0.0319026	0.350176	1.69297	1.04362	0.0930539	1.53047	-0.126343	1.29022	1.39941
0.302152	-1.09451	0.231419	1.94758	1.49144	-0.589632	1.28427	0.809027	0.451501	-0.171582	-0.806333	0.617699	0.590157	-1.05631	-1.49709	-0.895313	0.150269	0.122034	0.715547	-1.01708	-1.12268	-0.993049	-1.40512	-1.46186	-1.37062	-0.888532	-0.468117	-2.14834	-1.39506	-0.813919	-0.0934056	-0.150169	0.804591	0.363472	0.795038	-0.640111	-0.0631779	0.0256058	-0.52137	0.800355	-1.16399	-0.818955	-0.36344	-0.477737	0.325656	-2.38818	-0.898491	-0.82117	0.19368	-1.32965
0.453688	2.13532	0.799777	0.0729016	1.188	1.13283	0.501422	0.630811	1.94793	0.3765	0.0820444	0.853242	0.608551	0.285461	0.634917	0.78393	0.861992	0.0857864	0.0836143	0.260672	-1.13307	-1.05835	-1.16707	-0.653661	-0.612761	-1.95918	-0.77634	-0.150426	-0.446862	-0.158159	-2.11021	0.188531	0.520758	-0.0187158	-1.42235	1.3835	0.544086	1.15527	1.20618	0.165346	-0.129034	-0.657676	0.194312	-0.243514	-0.896506	-1.596	-0.11915	-0.950077	-0.456156	-0.689382
1.75188	1.52271	1.72278	2.98418	2.05503	1.16257	1.4836	2.70784	0.748989	1.91709	2.48297	1.49885	1.2112	0.769751	1.32894	2.02793	1.13903	2.26819	1.95724	1.60966	0.190916	-0.638353	-0.387389	-1.07684	-1.36629	-0.563235	-2.00098	-0.76628	-0.341431	0.00448582	0.191071	-0.592251	0.283437	-0.789652	0.87043	0.475775	-0.145886	0.653461	-0.000447226	-0.256575	0.546606	0.785299	-0.227816	0.920955	0.584546	-1.18719	1.10453	1.72272	0.443145	0.690197
-1.62217	-1.14163	-1.32243	-0.462261	-0.686967	-1.68789	-0.441415	-1.17689	-1.25402	-1.2819	0.011632	0.310377	-0.510957	0.0356714	-0.386424	-0.614723	-0.341464	-0.423032	0.33505	-0.567599	-0.984778	0.686097	-1.54446	-0.681182	-1.32088	-0.4506	-0.267082	-2.02853	0.119044	0.0386036	-0.13076	-1.2819	-0.409122	-1.32441	-1.38498	-1.40788	-0.205125	-0.554326	-1.11784	-0.913221	0.600299	0.827854	-1.16077	-0.738959	0.177815	-1.16181	2.12551	-0.567185	-0.0813189	0.786815
-1.75252	-2.33196	-1.55173	-0.809442	0.000912532	-1.88651	-0.608318	-1.62626	-2.26203	-0.327371	0.111871	-1.41555	-1.06187	-1.95978	-1.14062	-0.00447557	-1.44742	-2.71014	-1.76043	-0.581307	-0.0573234	-0.24096	0.159563	0.326992	0.265933	0.872095	-0.085788	-0.33837	-0.709496	0.123641	-1.31609	-0.102519	0.509344	-0.353347	0.0350176	-0.227316	0.223757	-0.32821	-0.710328	0.543798	0.0942656	-0.274709	0.190545	0.999143	1.36866	-0.442004	0.406984	1.21076	-0.607843	1.24645
2.43171	-0.826706	0.0866245	0.643063	-0.0808813	0.414065	0.561502	-0.0666969	0.443407	1.01228	1.19361	0.107108	0.611535	-0.673245	-0.423238	-0.241503	0.875685	0.145748	-0.245505	-0.16254	-0.386434	2.21305	1.52915	1.07175	0.498599	-1.24512	0.363696	0.27666	1.48368	0.59026	-1.25048	1.17196	0.459917	-0.378973	0.0263802	0.226389	-1.17571	0.393119	0.21649	-0.905159	-1.03797	-0.139047	-0.198874	0.117882	-0.082874	0.647161	1.40132	0.348504	2.21384	0.24673
-1.58466	-2.66745	-3.25958	-3.29136	-1.8109	-1.52139	-1.24056	-1.05895	-2.37168	-0.842271	-0.41694	-0.576201	-0.343384	-0.692699	-1.73683	-0.841012	-0.763363	-1.74118	-0.7488	-0.345467	0.232339	0.422331	0.780326	-0.442051	0.608903	1.70404	-0.258154	1.68825	0.6951	-0.578157	0.0342744	1.11175	0.323775	0.870419	1.14035	0.272366	1.3362	0.793483	1.30305	0.248504	-0.349488	0.562192	2.02705	0.572566	0.00146378	1.05441	0.273648	0.72602	0.125763	0.187822
0.246418	0.294366	0.366668	0.130725	-0.332565	0.00838993	0.0283519	0.497662	0.413132	0.143436	-0.087255	0.928269	0.721836	-0.380609	-0.214932	-0.948966	0.298958	0.0576399	-0.167993	-1.51069	0.446533	1.20454	0.0361397	-0.383195	-0.0341579	-0.521481	0.423714	1.52902	0.344882	0.384625	-0.0547502	0.448726	2.20055	-0.0128598	-0.895962	0.460349	0.462612	0.132029	0.281372	0.780035	0.369433	0.510164	1.48081	0.856937	1.14138	0.246902	0.281946	0.635687	0.0496857	0.0476517
-0.132231	-1.4782	1.43258	0.245502	0.584685	0.384617	1.30606	0.747425	0.871872	-1.64235	1.26645	-0.27011	0.344172	-0.909118	0.97521	0.115008	0.167433	0.236972	1.4728	1.24558	-0.0599876	-0.253564	0.0384049	0.50937	1.46267	0.190703	-1.60602	-0.809184	0.00258075	0.969086	0.245014	1.51218	1.03194	0.0603435	0.467875	0.336699	-0.348429	1.1112	-0.554802	-0.822296	0.823022	0.877762	0.477115	0.609504	0.530779	0.443689	0.181187	1.08142	-0.0526205	1.57924
-0.390011	-0.317328	-1.417	-0.928899	-1.44971	0.118629	0.425437	-0.870009	0.0173819	-0.209764	0.290614	-0.50989	-0.408104	-0.306635	0.12476	1.16253	-0.182574	-0.832936	-0.620226	-0.11584	-2.06726	-0.541986	-0.452457	-0.916706	-1.66532	-0.802791	-1.9654	-2.34966	-3.14867	-1.17726	-0.0847272	-0.188248	-1.06674	-0.901568	-1.18324	-2.73985	-2.5001	-1.17213	-1.461	-0.882584	-0.841736	1.10549	0.217554	-0.627996	-0.112134	1.34201	1.35816	0.272449	-0.405568	0.836513
0.890772	0.387941	1.13611	-0.646286	0.919114	-0.228155	-0.139678	-0.861387	0.89541	1.34227	-0.157245	-1.65448	-1.70938	-0.938717	-0.329884	-0.764527	0.491752	-0.703804	-0.958759	-0.791112	-0.241243	-0.450772	-1.30194	-0.216354	-0.518579	-1.50177	-1.96194	-0.132145	-0.903367	-0.887053	-1.21506	-1.08078	-0.87458	-1.29228	-1.41028	-1.06198	-1.31274	-2.32946	-1.42099	0.168	0.0439857	-2.3022	-0.581303	-0.6248	-1.13424	-1.44794	-2.57469	-1.56965	-1.46209	-1.72723
0.558778	1.52852	2.27012	1.75505	1.91256	1.42526	1.66021	1.25814	0.898761	1.38065	0.0413623	-0.287639	0.488645	1.36975	-0.113643	-1.13981	0.63947	1.37568	-0.612022	0.158758	0.195768	-0.288895	-1.9629	-0.810931	-2.57516	-1.44399	-0.278432	-1.17212	-1.28773	0.285565	-0.893315	-0.752116	-2.01733	-1.00223	-0.566588	-1.21607	-1.59428	-1.61827	-0.7924	-1.69304	0.324249	0.457068	0.138954	-0.34149	-0.408199	0.0993191	0.387052	-1.31321	-0.621865	0.331131
-0.48657	-0.553963	-0.650678	-1.17637	-1.3822	-0.348316	-0.907534	-0.654617	-1.69211	-0.187115	-0.11247	-1.27558	0.751282	-0.348484	0.504596	0.363112	0.900698	0.668488	0.476878	0.478195	1.12369	1.45596	0.478106	-0.231681	1.20376	-0.0413486	0.873141	-0.132209	1.26894	0.63463	1.01371	0.68295	0.169856	1.3671	0.932047	1.15572	1.55547	-0.458401	0.0398625	-0.089096	0.103891	1.35657	1.30557	0.725109	0.838521	0.73878	-0.0725172	1.35141	1.42102	1.06504
-0.597772	0.407331	0.817285	-0.409242	0.950714	0.356263	0.903133	0.314615	0.352129	1.63378	0.131799	0.684421	0.92109	0.480151	-0.0425616	0.124819	1.0435	0.427008	0.57095	0.415958	-0.665787	-0.710059	-0.144068	0.196034	0.292249	-0.789419	0.0552399	0.272194	0.518499	-0.118005	1.37043	1.19609	1.20304	1.15488	3.3401	0.203055	-0.750177	-0.260443	-0.289558	1.61336	0.145771	1.65779	0.573148	0.255435	0.242373	0.359527	-0.0776133	1.56439	-0.444222	-0.459982
0.653817	-0.440738	-1.21639	-1.82681	0.151683	-0.0915606	-0.994114	-1.66483	-1.72403	0.391943	-0.735357	0.247358	0.0788247	-0.474701	-0.392283	0.34337	0.754051	0.47673	-1.49145	0.456445	-0.10289	-0.861026	-0.703386	0.190842	-0.643436	-1.35503	-0.226544	-0.177995	0.39607	-0.213754	-1.53885	0.312259	-1.95875	-0.541048	-0.859563	-0.0659926	-2.23191	0.96837	-0.919563	-0.654018	0.7168	-0.0270998	-1.11718	-0.743109	0.53544	-0.160983	0.0194625	-0.229937	-0.468913	0.389437
-1.44574	0.293743	0.517628	-0.382289	0.0469835	0.436401	-0.277013	-0.275779	-0.560944	-1.08208	0.269146	-0.151159	-0.69644	-0.140259	-0.106519	-0.836024	-0.442564	0.322945	0.375069	-0.0248178	1.21732	0.0375219	1.25105	0.141632	0.346666	1.46197	0.632413	0.681192	0.311285	0.318631	0.102084	-0.15994	0.322506	0.661547	0.387895	1.07772	0.459035	1.79685	0.00235141	0.44488	1.53455	0.732084	0.144996	-0.0484693	-1.23492	-0.250386	1.8612	0.687986	0.394525	0.61894
-0.414628	-0.175034	0.259866	-0.315874	-0.900805	-0.906603	-1.09445	0.47701	-1.03241	-2.38402	-0.70305	-1.13533	-0.880583	-0.406801	-1.31095	-0.655938	-0.869927	0.68434	0.0678757	-0.372513	-0.081788	0.58377	0.90672	-0.995963	-0.00292303	1.52376	1.48755	-0.242765	0.295666	-1.59197	1.55175	-0.214264	-0.126821	1.4039	1.94428	0.107248	0.883324	0.491732	0.164441	0.41182	-1.0274	0.615627	-0.861665	0.0205294	-0.356301	1.03087	0.964619	-0.36792	-1.31476	0.133578
-0.772163	0.0610413	-0.355102	0.315932	-1.14634	-1.64689	0.458069	0.136641	-1.17089	-1.0088	-1.50216	-2.10958	-0.730551	-2.04403	-1.51804	-2.10668	-2.19288	-1.55666	-0.581936	-2.19269	-0.76497	-2.04559	-0.474322	-0.52548	-1.40896	-0.275409	-2.07308	-0.127539	0.283721	-1.11494	-0.188437	0.439451	0.566392	0.244561	0.271245	-1.09875	0.192634	0.751259	0.369832	0.766626	-0.0154968	1.04544	0.616285	0.653301	0.148167	1.03446	-0.101713	0.138384	1.19515	-0.821642
2.19932	2.14461	1.048	-0.0847285	1.6325	0.645495	2.02824	0.727605	1.47407	0.968654	1.73724	0.501325	1.44275	0.665245	0.760472	-0.0533798	1.42242	1.01624	1.12301	0.532744	-2.22126	-0.034602	-1.15142	-0.0634819	-1.44247	-2.38732	-0.332853	-0.394532	-0.522689	-1.17873	0.200347	-1.64749	-1.46201	-0.00854117	-1.41615	-1.24893	-2.19756	-0.150412	-1.15532	-1.03759	0.13249	1.66652	-0.45969	-0.94912	-0.73977	1.35023	0.0188663	0.315448	-0.364334	1.39624
-1.52092	1.0194	-0.81596	-0.200776	0.397474	-0.866259	0.342102	-0.473093	-0.411314	0.365642	-1.32755	-0.579863	-1.04623	-0.222754	-0.684008	-1.08229	-0.613315	-0.00724044	-1.20351	0.497355	-0.906071	0.0811932	-0.849891	-0.809446	-0.433636	-2.08202	-0.426679	-0.606048	-0.228478	0.225612	-1.46841	-1.83563	-1.55046	-0.264784	-0.34821	-0.0262977	0.240789	-0.647203	-0.807784	-0.593724	-0.972271	0.628299	-0.767487	0.0338518	-1.37945	0.0706885	-0.151446	-1.09063	-2.28699	0.188021
0.264919	0.904398	1.17772	1.36009	1.28507	1.12421	0.227785	1.28496	-1.13431	-0.158641	0.00421999	0.98109	0.363179	0.0947928	-0.293826	-0.31649	0.0573103	-0.000265186	1.61062	-1.19671	-0.886524	-0.184534	-0.933776	-0.336943	-0.0835042	-0.682239	-0.0848929	-0.155246	0.853119	-0.306069	-0.541111	0.367085	-0.0574575	0.476235	-0.0505998	-0.469966	0.00787096	0.214749	-0.540413	-0.0691665	-0.027472	-0.628478	-1.60627	-1.63699	-1.28303	-0.801466	-0.0103859	-1.58897	0.474494	-1.78168
-0.353775	-0.722619	0.131504	0.461373	0.235063	-1.43769	-0.552385	-0.684943	-0.40127	-0.721735	-1.95116	0.315455	-0.670646	-0.304175	-1.62443	-0.225254	-1.84903	-1.47186	-1.42408	0.506283	0.450333	-1.01917	0.912168	-0.979426	-0.400914	0.181788	0.750114	-0.163841	-1.60006	0.126692	0.658286	0.321919	-0.187532	-0.308481	2.18152	1.07586	0.531868	0.484021	-0.584369	-0.108782	0.710396	1.04653	0.327608	0.408135	0.363939	-0.00911149	0.393149	-0.00476538	1.21333	2.24095
-0.921699	-0.446482	0.0981893	-0.829634	-0.693808	-1.55339	-1.32011	-1.35464	0.466661	-0.355504	-1.19787	-2.94552	-0.562906	-1.13948	-0.937729	-0.793744	-2.11899	-1.14398	-1.01398	-1.17496	-0.599676	-0.929808	-1.9507	-0.953372	-0.680804	-0.0829817	0.15173	-1.43273	-0.878939	-0.54543	-1.34733	-1.57931	-1.94896	-1.61751	-2.01273	-0.201946	-0.615651	-1.84856	-2.44188	-1.28601	-2.2789	-1.1465	-2.4739	-2.07203	-1.42908	-1.72025	-0.496196	-2.99447	-1.28477	-1.78278
0.752368	0.466096	-0.943194	0.264197	1.69559	-0.214667	-0.178625	0.162006	0.518763	0.686283	0.845132	-0.167589	0.811636	0.360659	-0.83253	-0.450828	-0.128776	-0.377072	0.0718395	1.075	0.103657	-0.975541	-0.521975	0.221519	-0.0113067	0.24166	0.0194991	-0.522146	0.147551	0.158881	-1.23278	-0.815032	0.666011	-0.194004	-1.06832	-0.0669413	-0.651431	-0.0291511	-0.13593	-1.27176	0.925716	0.933983	-0.0807152	-1.32131	0.296956	1.57222	1.34459	-0.356595	0.612444	-0.386472
-0.181319	0.0338928	-0.449133	-0.650417	0.388918	0.575148	0.436437	-0.931962	-0.957782	0.758172	-0.458342	-0.310075	0.365138	-0.837652	-0.691469	-0.346806	-0.777266	-0.663843	-1.22461	-1.13089	-0.971266	1.29917	-0.196467	2.36685	1.09101	0.380512	1.6033	0.990568	0.968449	1.57603	-0.0175554	0.479376	0.932547	1.3904	0.501006	0.817962	0.525817	-0.029511	-0.251838	0.318444	0.545683	-0.988061	0.825828	-0.337655	0.487503	0.082568	-0.0894697	0.162749	1.09619	1.14459
1.01751	-0.328402	-0.239023	1.20642	0.32405	-0.0804192	0.698218	0.315281	0.922389	-0.55766	1.69105	0.458232	0.873995	1.42356	-0.359042	0.638106	0.76823	1.33584	0.708207	0.464539	0.363323	0.94531	-0.977503	-1.0714	0.0576055	-0.778177	-0.151297	0.559631	1.30628	0.582755	1.11341	0.586431	1.35382	0.717316	0.638937	-0.283933	0.645256	0.315508	0.764802	0.198496	0.837118	0.507831	-0.339085	0.572675	0.706924	0.0765403	0.956147	0.132587	0.81057	-1.57979
-0.809681	-0.615061	-1.13358	-1.0127	-1.14819	-0.16834	-1.20968	0.588451	0.773836	-0.419208	-1.49965	-0.636998	-1.14949	-2.26496	0.230815	-0.0389768	-0.507532	-0.716327	-0.38992	-1.24176	0.155526	0.122845	-0.514128	-0.909313	0.311742	1.87052	0.271361	0.23542	1.12476	0.459595	-0.512536	-1.61004	1.27405	1.03093	-1.21607	-0.128162	-0.287364	-0.0171915	0.288002	-0.888086	-1.30723	-0.750422	-1.4744	-0.594526	0.746268	-0.683283	-0.189124	-1.8461	-1.95257	-1.83682
-0.336654	0.217302	0.110632	-0.69392	0.349416	0.144376	0.261434	0.156524	-0.36574	0.224795	2.77197	-0.59039	0.816626	1.11683	0.17915	0.0294705	-0.32464	0.757814	1.10565	-0.557066	-0.132086	0.449042	0.400153	0.973008	-0.359178	0.636419	0.211233	0.107728	-0.0244405	0.155709	0.987801	2.28536	0.510575	1.69206	0.554	0.879475	1.45386	1.59376	1.84688	1.12299	-1.15203	-0.452108	0.576154	0.0813471	-0.296336	0.365404	-0.507543	-1.85207	-1.5042	-1.27455
0.625037	0.528155	-0.0777241	-0.34828	3.1423	0.647833	1.07583	0.341735	1.47429	1.50295	1.74548	0.200843	1.60747	0.938207	0.939468	1.31996	1.05356	1.11214	1.73113	0.338592	0.773942	1.57887	0.912041	2.71815	0.637123	0.0514468	2.22363	1.75703	0.323944	0.793272	1.06438	1.01769	0.612386	0.419577	0.852001	-0.131097	0.965353	1.08542	0.947576	1.95078	2.04657	1.08496	1.53971	1.06614	1.57889	1.63374	0.776672	0.751422	-1.02523	1.74313
-0.208617	-0.534615	-0.829714	0.208189	-1.61429	-1.59983	-1.44724	0.0960819	-2.00118	-1.17218	-0.296504	0.0765409	1.20722	0.801666	-1.00844	-0.20295	-0.0695036	0.382705	0.1495	-0.0119828	-0.319652	0.952746	-0.0587729	0.588944	-0.263674	0.353288	1.64466	0.0200703	-0.569304	-0.321578	0.901454	0.842148	0.812867	0.729191	0.814912	-0.444542	0.458327	0.31279	0.117495	-1.57162	0.0272724	0.666462	0.175412	0.813762	0.67781	-1.93675	0.281521	-1.50852	0.676026	0.833936
1.34435	-0.0598658	0.641407	0.331694	1.02721	0.490173	0.585254	-0.169833	-0.90779	1.56157	1.17806	1.42386	-0.137587	1.17856	0.308759	0.354584	1.39554	1.42971	-0.261192	-0.268423	0.182004	-0.281693	0.342339	-0.40898	-0.209976	-0.705151	-0.810571	-1.25033	-0.288348	-0.322462	-0.107194	0.601931	0.285345	0.649373	0.395243	1.5432	-0.416688	-0.23773	1.34082	0.507309	0.0393674	1.21989	-0.0734652	0.344689	-1.39637	-0.960745	-1.20522	-0.585499	0.440891	-1.02777
-1.09983	-0.719266	-1.87836	-1.08061	-0.798135	-0.96102	0.0659752	-0.796838	-1.54475	-0.759071	-1.63696	-1.57057	-0.336497	-0.275244	-0.333608	-2.10543	-0.340016	-0.82883	0.306003	-1.59062	-0.741172	-0.662034	-1.2243	-0.938014	-1.25791	-0.234146	-1.39724	-0.949389	-3.04044	0.0554737	-0.779484	-1.35036	-1.55832	0.0816464	-0.785777	-2.4598	-1.14078	-1.63747	-0.447958	-1.69666	-0.641702	-2.51973	-0.686416	-1.9139	-0.698924	0.122433	-1.15982	0.308575	-1.18402	-0.947341
-0.904268	-1.13919	-0.26171	0.0237193	0.164227	-0.0706791	0.507277	0.556698	-0.428215	-0.274179	-0.219063	-0.106089	0.0956129	-0.696891	0.306617	0.649255	-0.439092	0.859919	0.65429	-0.152021	0.599198	0.256303	1.11168	-0.647154	0.663976	0.847289	0.508925	0.114766	1.56118	0.739741	0.295973	0.289026	0.543467	-0.7915	0.52221	0.0968318	0.706414	0.668929	-0.751028	1.27539	0.319809	0.746783	0.668069	-0.411664	1.14912	0.254241	1.37613	0.732669	0.552057	1.14922
-0.816529	0.790588	0.808233	1.45391	0.619585	0.921864	0.34106	0.986078	1.17562	0.565446	-0.538448	0.962042	0.16079	-0.1041	0.37819	-0.535665	-0.478749	0.635499	-1.6619	0.481365	0.979089	1.34368	0.923231	1.00263	0.511903	0.692938	1.56437	0.800704	0.604611	1.03375	1.30726	0.564298	-0.324096	0.977454	0.240649	-0.213228	-0.0387072	1.10174	0.144729	0.326981	1.3539	-0.254033	-0.569837	1.46887	1.53426	0.275054	-0.167443	0.911391	0.542865	-0.159197
0.614114	-1.09703	0.094397	-0.456073	-0.507266	-0.805028	-0.682887	-0.564488	-1.07478	-0.116755	-1.71568	-0.553953	-0.720842	0.631302	-0.354701	0.018858	-0.717528	-0.574172	-0.272943	0.82665	-2.13924	-0.698111	-1.16673	-1.86551	-0.964698	-1.69367	-2.76694	-1.19666	-1.57302	-1.557	-1.96062	-1.99618	-2.52206	-2.49365	-1.90354	-1.62824	-0.547689	-2.01323	-2.49011	-1.98816	-1.08375	0.00681568	1.4815	0.801827	0.414935	0.763866	0.893797	-0.705772	1.7515	0.383076
0.0894484	0.36821	2.30668	-0.486329	0.236738	1.29815	1.3775	0.75748	-0.560886	0.0512629	0.385722	-0.765227	0.551422	0.534086	0.963298	1.08883	-0.731948	0.139777	1.8257	-0.268053	-0.0739224	-0.524741	-0.670162	-0.693051	0.172571	0.372523	-0.93363	-0.312141	0.790969	-0.968335	0.253725	-1.18237	-0.279147	-0.764587	-0.732999	-1.1	-0.468441	0.151085	-1.26666	-0.363572	1.28361	-0.0435792	-0.514331	-0.0179773	-0.534908	0.54998	1.04167	0.537569	0.623766	0.149856
2.60907	1.54021	0.650316	0.774535	1.15906	2.16932	0.83536	1.2263	1.1441	1.12798	0.230663	0.14218	0.749463	-0.707096	-0.453762	0.528613	-0.578562	1.05165	0.158251	1.07185	-0.754268	-1.70988	-2.41081	-1.16052	-0.86478	-1.60161	-1.43835	-0.294122	-0.684884	0.400209	-1.03629	-1.43713	-0.14502	-0.564381	-2.15123	-0.834162	-1.49891	-0.596735	-1.63223	-1.84341	-0.649687	-2.47517	-0.855367	-1.38522	-0.591223	0.0217594	0.517873	-0.1392	-1.20945	-1.44755
-1.27303	-1.16801	-1.17878	-2.15492	-1.69681	-0.79236	-0.470041	-1.59331	-1.97674	-0.562418	-1.73352	-1.78936	-0.485987	-1.80309	-0.5959	-0.398735	-0.423801	-0.607133	-0.617398	-1.49094	0.923655	0.444835	0.635067	0.689926	1.00766	0.727473	0.137452	0.774937	0.932852	-0.708459	-0.694769	-0.0850666	-0.0721978	1.32351	-0.190538	0.05565	0.480638	-0.212657	1.09837	-0.415566	0.545378	-0.199068	0.962373	-0.497181	-1.82866	0.631841	-0.0574185	0.548654	-1.521	0.0825774
1.09022	0.199692	0.0244307	-0.620078	0.673448	1.30692	-0.231644	-0.733002	-0.368995	-0.196287	-0.818842	0.349943	0.660689	-0.161933	0.943725	-0.744565	0.35583	-0.592066	0.83456	0.0969895	-0.709204	-0.564875	-0.88584	-1.72537	0.347067	0.804494	-0.1404	-0.67739	-0.143838	-0.498442	-0.605331	0.0593172	0.404377	0.350722	1.17805	-0.374596	0.16962	0.783374	-0.348566	-0.546735	-0.451381	-1.75752	-1.17953	-1.94521	-1.50823	-1.21074	-1.14654	-1.64022	-0.98495	-0.0105562
1.65765	1.35788	1.54571	1.82166	1.34741	2.13549	1.23918	2.36011	1.11239	0.932392	1.56254	2.29434	1.70528	2.16581	1.31986	2.05888	0.778479	2.29394	0.853752	-0.534537	0.308364	1.73989	0.41923	2.05316	-0.478283	-0.889792	0.863661	0.76264	0.835807	0.391543	-0.362301	0.620983	1.72816	1.37076	0.493054	1.13294	0.148541	0.695189	-0.148141	-0.512347	-0.810845	0.322352	-1.41053	-0.528859	2.42894	0.972534	2.31729	0.803888	0.653785	-0.0335026
-0.833425	-2.36373	-1.94435	-1.20859	-1.96636	-0.547369	0.201116	-1.79686	-1.90189	-0.580655	-1.7883	-2.47162	-2.13733	-0.616778	-1.99885	-2.0733	-3.8251	-1.93039	-1.47056	-0.0759963	-1.44349	-0.603205	-2.11632	-1.15446	-1.95507	-0.74058	-1.4009	-0.772577	-0.971376	-0.76049	-0.0212178	-0.866498	-0.945436	0.0356614	0.580636	0.0415193	0.118227	-0.438287	-0.703629	0.202754	0.583929	-0.0177308	0.83849	-0.211696	-1.11678	0.619038	-0.72281	1.05096	1.22409	0.304067
-0.496061	-1.80885	0.00878268	-0.591902	-0.956936	-1.41901	-0.860133	-1.16906	-0.818633	-0.208295	0.291098	-0.964157	-0.301559	-0.73924	-0.204252	-0.158838	-1.67676	0.456454	-1.31156	0.193971	-0.330181	-0.832246	0.529651	0.0129885	0.300604	0.156981	0.395718	-0.785119	-0.428527	-0.597352	-0.0282141	-0.0461737	0.139028	0.298917	-0.273703	-0.520414	0.635976	0.404342	-0.157393	-0.511583	-0.41068	1.38961	0.961767	0.803344	1.18958	0.193834	0.880945	-0.91847	-1.11171	0.953601
-1.24087	0.306699	-0.427019	-0.302895	-0.241665	0.0582774	-0.972836	-1.08872	-0.430083	-0.0256816	-0.845975	-0.421172	0.150113	0.247461	0.0559113	0.275134	-2.12788	0.406576	-0.542098	0.295208	2.69625	0.186238	1.1093	0.596609	0.608063	0.955145	-0.22496	0.593678	0.0555152	2.01565	-0.466283	1.07556	0.831199	0.651742	-0.596417	-0.0364187	0.218239	1.59699	-0.168194	2.11883	0.276743	-0.7568	-0.582498	0.472926	1.54721	-0.606041	-0.234181	0.22456	-1.23895	0.0948073
-1.26308	-2.15869	-1.5837	-0.925916	-1.17345	-0.729402	-1.09714	-1.46942	-0.492985	0.226986	-1.18439	-0.689967	-2.24859	-2.38485	-1.17006	-0.454437	-1.49002	-2.37535	-0.928797	-0.32732	0.323323	0.261715	-0.0314627	-0.561746	-1.32929	-1.40232	-0.218932	-0.153921	-0.476299	0.059559	-0.511382	0.192726	-1.34702	0.588145	-1.07108	-1.01959	-0.157869	-1.31627	0.117963	-0.536534	-1.91914	-1.26699	-0.592488	0.398532	0.361544	-0.996532	0.245543	-0.0644079	-1.69909	-0.363687
-0.898295	-0.0759248	-1.27663	-0.265982	-1.10898	-0.972146	-0.402486	-0.832135	0.724247	-2.44768	0.193286	0.260156	-1.97936	-0.83139	-0.0367171	-0.190374	-0.693827	-0.611608	-1.22923	-0.301017	-1.64981	-3.0238	-2.12184	-1.93372	-1.83305	-1.84144	-2.87345	-2.11595	-0.991866	-1.26066	-2.02444	-0.373622	-1.75096	-1.42595	-1.35943	-2.2485	-0.680829	-2.12531	-2.1728	-1.83316	-1.80468	0.559815	0.306	0.479962	-0.0608386	0.487239	0.50839	-0.186129	-0.289387	1.15196
-1.59068	-0.865413	-1.32663	0.105345	0.341735	0.91744	-0.0512192	-0.0879728	-1.46873	1.62036	-0.907459	-1.6894	-1.9507	-1.52343	-1.04516	-2.48475	-0.942658	-2.33055	-0.298209	-2.06955	-1.03117	-0.752626	-0.860911	-0.597345	-2.00351	0.0634392	-1.51151	-0.225322	-2.23966	-1.11985	-0.538064	-1.42199	0.818547	-0.348417	-0.348007	-1.03013	0.239315	-0.977388	-0.902277	-0.971686	-2.4302	-0.982461	-0.258328	0.352079	-0.628407	-0.142944	-3.00262	-0.122664	-0.199563	-1.70395
0.179377	0.994142	0.601435	-1.01933	0.0362738	0.451456	-0.0817254	0.212521	2.37797	1.67313	-1.20027	-0.695211	-0.703701	0.0570213	-0.298212	-0.443222	0.372035	-1.16932	0.356341	-0.427939	-0.711133	0.222295	0.238558	-0.187588	0.840306	-0.0244567	0.29225	-0.497133	-0.405423	-0.0935637	0.105405	-0.535822	-0.460619	0.407444	0.203415	-0.765018	-0.446416	-0.799906	-0.0139499	0.463502	-1.24842	-1.36357	-1.70797	-0.948803	-1.24921	0.28909	-2.15955	-0.383868	-0.558772	-0.517085
-1.28561	0.991262	-0.545133	-0.907499	-0.949561	-1.10438	-0.155908	-0.734616	-0.468489	0.713519	-1.37301	0.0208625	-1.41762	-0.725637	-1.5716	-2.12098	-1.82349	0.0731799	0.299239	-0.988116	-1.43167	-0.850683	0.0961672	-0.485726	-0.143807	-0.577123	0.418537	-0.309325	-0.162888	0.154025	-0.194449	-1.83845	-0.275842	0.00960722	-0.816883	-1.30196	-0.115479	-1.14114	-1.04258	-1.40747	-1.48335	0.722658	-1.55984	0.190344	0.0105552	-0.983862	-0.32423	0.902996	-0.86427	-0.184545
-0.400754	0.359326	0.150296	1.14175	-0.0906871	-0.0821086	-0.399268	1.13873	-0.118315	-0.513427	0.146271	-0.268332	0.206655	0.357159	0.695514	0.443868	0.892649	-0.209226	1.179	0.447153	-0.00470978	-0.412785	0.0114453	0.0893514	0.642801	-0.168419	-0.438893	0.771938	0.027257	-1.93897	0.424224	0.0384873	-0.801137	0.115738	-0.294615	-0.627976	-0.877609	0.55007	0.310065	0.981379	1.13338	-1.15597	0.79022	1.47982	1.7534	0.577517	-0.320125	-1.2771	0.753259	0.918825
-0.0115267	0.321456	0.0541752	-1.48446	0.028071	1.02012	-0.205639	0.615307	-0.0809919	-0.000437381	-0.890565	-0.273101	-1.67306	0.164583	-0.143503	0.192291	-0.79275	-0.717216	-0.924282	-0.383329	-0.278119	-0.103198	1.56015	1.22605	1.07778	-0.117989	0.825169	0.307273	1.50871	-1.14318	0.700683	0.615906	1.26664	1.74766	0.158206	-0.166761	1.15958	-0.017749	0.980247	1.12959	-0.962253	-1.85247	-1.09582	-1.43029	-0.891873	-2.60903	-2.1939	-2.06044	-1.86711	-1.08148
-0.351826	-0.0264451	-0.155499	-0.353408	-0.872802	-0.973932	0.142681	-0.0259062	-0.166346	-1.89165	0.273954	-0.346052	-2.24565	-1.07285	-0.523604	-0.574598	-0.610791	-0.94088	0.0585667	-0.673864	-1.43299	-1.17377	-0.600812	0.452753	-0.437407	-1.10407	-1.24189	0.100999	0.91474	0.171806	-1.26144	-1.34245	-2.48778	-0.999354	-0.646008	-1.9577	-1.49683	-0.24257	-0.462486	-0.504339	0.708293	1.89197	0.60734	0.132284	-0.428589	-1.17262	-0.141052	-0.117626	1.35212	-0.386794
-1.54097	-0.755657	-0.874141	-0.725433	-0.6193	-0.470243	-1.18873	0.188067	-1.52314	-1.59856	-1.31925	-1.45218	-1.59889	-1.18639	-1.34326	-1.66041	-0.668226	-0.251632	-0.691776	-0.715223	-0.296444	0.757735	0.894225	0.0967383	0.595074	-0.101735	-1.07212	0.273041	-0.0554409	-0.356493	0.865118	0.669693	1.72021	0.945626	0.103475	0.948431	0.0853667	-0.562906	0.720906	0.681235	-0.999198	-0.995006	-0.3407	-0.28892	-1.08229	0.987108	-0.758294	-1.04257	0.0193546	0.560707
0.644622	0.665259	0.294729	0.0212066	0.939538	0.488627	-1.09846	-1.06159	-0.370867	-0.592464	-0.918662	-0.921734	0.280976	0.834346	-0.299117	0.30228	0.845173	-0.751125	0.46839	-0.747521	-1.63494	-0.294437	0.134491	0.64213	-0.674374	-0.00706646	0.414074	-0.703199	-1.36223	-0.817789	-0.0757132	-1.34785	-0.383938	-0.432245	-0.663653	-0.830034	0.383913	-0.216697	-0.226234	-0.847497	0.468205	1.12048	1.06934	0.739165	1.72464	-0.659599	0.613023	1.94113	1.64487	3.26859
-0.127301	0.574262	-0.251365	0.911723	0.10425	-0.567395	0.846783	0.803371	0.778725	0.886092	-1.98794	-1.5885	0.385142	-1.98675	-1.328	-0.989309	-0.845005	0.601148	-1.99555	-1.74867	-0.431655	-1.46019	0.618388	-0.908497	1.29037	-0.415724	0.24745	-0.0647376	0.440642	-0.0543945	-1.6653	-0.502281	-0.686535	-0.111447	-1.65563	0.438918	0.453538	-0.8987	0.273035	-0.10389	-1.00654	-1.65695	-1.04842	-1.51028	0.415823	-0.0429701	0.298185	1.52762	0.855361	0.292288
0.96508	0.553318	0.144317	-0.938824	1.69273	0.329487	1.13806	1.2387	-0.656768	0.970641	1.31508	1.5098	-0.11995	1.04438	1.06588	0.768966	1.56247	1.19652	1.33809	0.554181	-0.163554	1.88725	0.932429	0.890823	0.359798	0.362869	0.164817	0.727321	1.00358	0.865145	-0.826421	-0.289039	-0.0475094	0.511759	0.132122	0.114079	-0.134607	0.686773	-0.636635	0.0518641	0.297928	0.642069	0.685623	0.248392	0.84049	0.325683	-0.237607	-1.5865	-0.684049	-0.0772294
-1.24627	-0.0733381	-1.11885	-0.890259	-1.55354	-1.04684	0.2864	0.442973	-0.887466	-0.62982	0.842856	-0.995	-1.1374	0.344196	-1.11944	0.121059	-0.595666	-1.58702	-2.30143	0.741484	-0.0583402	-1.08394	1.37456	0.0900337	-0.825896	-0.729935	-0.839795	-1.40099	-1.04002	-0.578163	-0.812431	-0.355612	-1.51594	-0.474063	-1.6962	-0.808088	-0.51515	-0.798827	-0.362748	-0.973275	1.02454	0.107892	-0.00606282	-0.358832	-0.563971	-0.754938	-0.469791	0.227781	1.19995	-0.311375
0.125485	-0.228608	-1.51952	-0.494088	-1.75584	-1.641	-0.430198	-0.728246	-1.14971	-0.663633	-0.314047	-0.569521	-1.91223	0.432843	-0.236531	0.520941	0.712897	0.0185398	0.731853	-1.28621	-1.73113	-1.324	-2.06453	-2.27876	-1.36297	-0.835911	-0.927767	-0.465972	-2.13677	-1.98742	-1.8013	-1.11693	-2.21564	-2.07694	-1.11599	-1.78284	-1.21822	-1.88845	-1.10034	-0.622697	-0.51261	-1.97097	-0.70018	-1.96498	-1.77161	-2.28507	-0.950767	-2.6289	-1.17298	-0.574142
-0.997336	0.76263	-0.514277	-0.158217	0.624746	-0.56388	-1.31763	1.30166	-0.994362	0.138774	0.246285	0.610299	0.074421	-1.19113	1.24819	1.23688	-0.0296874	-0.135622	-0.149697	0.866044	1.37958	1.30743	1.15731	0.127177	-0.609462	0.620895	-0.0718105	1.26135	0.80454	-0.252198	-0.915161	0.214896	1.16045	-2.07099	0.308042	0.477255	1.66184	-0.216938	0.087428	-0.199723	0.223257	0.120469	1.19025	-0.740298	1.3956	-0.180287	-0.737572	-0.907414	0.368939	0.294593
1.59031	1.12897	-0.354955	0.519608	1.53596	1.31126	1.01149	0.967517	1.02868	1.52345	0.913321	0.111256	0.863277	0.743442	0.770389	0.015458	-0.150241	-0.236927	0.74127	1.23073	-0.708663	0.587183	0.459176	1.1341	1.75534	0.500291	0.551983	1.43693	-0.136085	1.20514	-0.166564	0.0660235	0.424594	-0.0425001	0.849407	0.917007	0.40709	-0.970863	-0.641184	0.707312	0.429568	1.02963	0.87916	1.17496	0.752694	0.203288	-0.839134	1.76034	0.153133	-0.639971
0.498643	-0.250674	-0.676447	0.434338	-0.457195	-1.06768	-0.845647	-0.311211	-0.788843	-0.33623	-1.58322	-0.650886	0.511666	-0.282263	-0.166827	-1.10577	-0.150682	-1.15494	-1.19646	-1.49314	-1.04857	-1.20265	-0.444593	-0.667244	-1.21886	-1.31377	-0.032492	-0.833822	-0.0243779	-0.736221	-0.937081	-2.77266	-1.14877	-1.10782	-0.361267	-3.07388	-1.06456	-2.10724	-2.33254	-2.82729	1.73564	-0.721539	-1.06109	-0.257002	-0.467217	0.232229	0.770002	0.693667	-0.488093	1.14421
-0.206339	0.123472	0.317063	-1.12859	1.07917	0.136484	-0.29071	0.305311	0.956359	-0.417521	-0.109937	0.0727026	-0.370289	2.10842	-0.218269	-0.425635	-0.768064	0.87509	-0.592083	0.8351	0.520843	-0.60111	-0.0660825	0.216449	0.412532	0.694764	0.435119	0.494932	0.164351	0.452293	0.644994	1.54935	-0.0967691	0.589993	0.418138	0.22062	0.987284	0.310105	-0.10246	-0.831127	-1.40297	-1.32488	-0.552045	-0.977874	-1.03837	-0.291276	-1.54515	-0.218674	0.753021	-0.90351
-2.39305	-0.822044	-0.920285	-0.964098	-1.09997	-0.876856	-0.574408	0.885582	-1.77842	0.236836	-1.17491	0.499454	-0.789738	-0.333955	-1.1463	-0.526144	-0.394521	-0.0460096	-1.45064	0.537835	1.25882	0.533021	-0.0293278	0.0868597	1.42447	0.501904	2.04891	1.68621	0.876986	1.10254	-0.137249	0.244924	-0.570671	0.402759	-0.620572	-0.406751	1.80968	-0.563233	0.240719	0.154932	-1.16214	-0.209875	0.76488	-0.694924	1.25885	-1.63858	0.685897	-1.23035	-1.20348	0.421333
-0.148949	0.625579	-0.667804	-0.543138	0.583405	-0.0169079	-0.354441	-0.721341	0.362785	-0.254509	-0.654546	-0.681113	-0.664171	-1.33301	-0.63479	-0.9509	-1.27075	-0.715555	-0.783258	-0.91767	1.91969	1.11795	2.13237	-1.10087	-0.379299	0.48215	0.951461	-0.850197	0.479429	0.80193	0.110234	0.0891879	0.393694	0.609438	0.393692	1.18134	0.511631	1.34954	0.0160951	1.53193	0.738772	-0.513289	-0.309795	0.0275086	1.05606	-2.56091	-0.250642	-0.934939	-0.250423	-1.947
0.838525	-0.367871	0.69248	-0.833805	0.998528	0.279394	0.437185	1.97869	0.035363	0.459998	0.583073	1.31415	-0.775803	0.998414	1.64155	0.91452	1.53489	1.26891	2.36026	0.793861	-0.812473	-2.4686	-0.0261603	-1.1695	-1.36277	-0.938667	-0.738732	0.461141	-0.893321	-0.407726	-0.699043	0.372687	-0.238025	-1.33161	-1.14436	-0.265918	0.250351	-0.985371	-0.66441	-0.396232	1.56716	2.74397	-0.307812	0.00104624	0.0528785	-0.817033	0.479605	0.761954	-1.42372	1.17766
-0.539471	-0.676564	-0.775451	-0.253446	-0.850901	-0.416077	-0.448911	-1.11457	-0.400808	-0.224568	-0.024945	-1.38712	-0.69527	-1.05018	-0.953055	0.546969	-0.254194	-0.0974548	-0.0403748	-0.167695	-1.05093	-0.155076	-1.34515	1.00972	0.212625	-0.972883	-0.669917	-0.84252	-0.684234	-0.0645278	-1.32494	-0.646941	0.221867	-0.37367	-0.333826	-0.731899	-0.832726	0.605115	0.7413	0.930828	-0.709791	-0.366923	-0.810362	0.217194	-0.959916	-0.754943	-1.56484	0.474827	1.13311	0.339457
-0.54635	-0.699547	0.22583	-0.78436	1.04843	0.088707	-0.477516	-0.761282	0.0935965	-1.0005	-0.186197	-0.572828	-1.251	-0.906677	-0.281374	-0.403876	-1.53406	-0.341908	-0.33753	-1.01169	-0.613609	-1.23992	-0.366783	-0.408062	-0.692885	-1.29189	0.596416	-1.5757	-0.108283	0.114402	-1.10905	-0.229984	0.134309	-0.902878	-1.03713	-0.0411686	-0.301603	-1.47709	0.450401	0.187874	0.690325	1.60408	0.580458	-1.05446	-0.442477	0.355643	-0.718024	1.75493	0.00246137	-0.706063
-0.497235	-1.1284	-1.98955	0.134154	-0.563789	-0.569217	-0.127174	-1.03307	-0.754302	1.10752	-0.407798	0.547325	-0.54269	-0.577794	-2.1015	-0.538258	-2.00758	-1.9984	-0.700423	-1.1673	0.226118	0.407933	0.296798	-0.0362944	0.205385	0.0886186	0.402764	0.0671018	-0.158869	-0.867132	1.2247	-0.187674	1.49776	0.387344	1.19644	-0.206133	0.0619006	-0.217071	0.779292	-0.408579	-1.29722	2.25855	0.442072	0.35036	0.858894	-0.258477	1.79287	-0.997771	0.820617	-0.158487
-2.37732	-1.00987	-0.641347	-0.605064	-1.74794	-0.348462	-0.371498	-0.285336	-2.32028	-0.949755	-0.569005	-1.27874	-0.281287	-0.990179	-1.25016	-0.873915	-0.919193	-1.57141	-2.08344	-1.80545	-0.823194	-0.723627	1.12225	-0.806762	-0.885909	0.539217	-0.74676	-0.150723	0.33176	-0.140442	-0.490576	0.124275	-0.0133984	-0.354269	1.93052	0.708053	-0.387573	0.349805	0.921092	-0.0142267	0.841928	0.778055	1.18025	1.48995	0.305758	-0.630487	0.868507	0.334967	0.322898	-0.0542457
-0.575999	0.352202	-1.86791	-1.06905	-1.85689	0.136472	-0.916318	0.344721	0.286315	-0.936936	0.398283	0.602936	-0.232542	-1.61678	-0.307352	-1.27486	-0.173578	-0.0388877	-0.851067	0.775215	-1.71254	-0.075969	-0.920341	-0.559331	-0.412918	0.694123	-1.4351	-1.2094	-0.57898	-0.734037	-1.68119	-1.39612	0.260882	0.110001	0.0349967	-1.81896	-0.853584	-0.263466	-0.45373	1.25386	-0.118849	-0.24137	0.281408	-1.12006	0.131429	0.0267264	-0.497988	1.42017	0.502752	1.34396
-0.51741	3.22601	0.59062	0.20833	1.52046	0.931465	0.61725	1.60661	0.358287	-0.36381	-0.343937	0.973957	0.635734	1.08059	0.642215	0.511871	-0.709644	0.37939	1.00521	0.569912	1.03351	-0.0060896	0.778338	0.663272	0.542859	0.281006	1.58673	1.44635	0.913053	-0.0331139	2.1174	1.92552	0.740113	0.4309	0.177628	1.48221	1.29134	1.11682	-0.109264	1.61858	0.674894	2.73037	-0.448568	0.124695	1.24773	0.931456	1.41936	1.20722	0.265331	-0.86765
0.0444275	0.318906	-0.18758	0.295487	0.795306	-0.51614	-0.0575397	0.19778	-1.74734	0.525045	-0.356743	0.3439	-0.636693	0.115403	0.486077	-0.900344	-0.221907	-1.30032	-0.0894892	-0.421859	0.803689	-0.880054	1.05701	-0.415239	0.745121	-0.6303	0.558703	-0.0705006	-0.604457	0.219541	1.76809	0.962605	0.782885	1.34911	-0.426211	2.08408	0.191622	0.32058	0.196481	0.79673	1.2757	1.55196	1.40553	0.338696	0.0483683	0.0782181	1.00571	1.43437	0.860984	1.97084
0.88478	1.74783	2.75584	1.0337	0.712048	1.74653	0.899632	0.549313	-0.407451	1.60205	-0.333731	-0.45492	1.194	0.0714436	-0.232151	-0.290158	1.65878	0.294919	-0.00432342	0.381389	-2.12155	-1.69284	-0.814284	-1.59736	-1.09599	-1.97841	-0.695413	-0.594492	-0.524226	-0.381738	-0.832006	-0.621032	-0.211417	-1.29734	-1.87835	-0.643907	0.263745	-1.65936	-1.30026	-0.0521697	1.22642	0.622443	0.661176	0.997543	1.85102	0.59415	1.12103	0.361328	0.920492	0.040379
2.3486	3.37768	1.82115	1.01188	1.56798	0.909981	0.696952	1.27303	1.88147	0.893212	0.675894	0.813144	-0.414861	1.13784	0.0207616	0.79376	1.24891	0.792433	0.129948	0.232072	1.39677	2.67701	1.19364	1.06139	1.29067	1.59024	1.52392	1.57102	1.67097	1.53242	2.66799	1.39342	1.21454	1.42612	2.13731	0.527746	0.582956	0.57931	1.39464	0.111405	0.831731	-0.3343	1.29783	0.690662	0.383473	0.474693	-0.7398	0.22856	1.51739	-0.912914
0.598401	0.642438	0.382162	-0.355414	1.02034	0.406475	0.961353	0.0665267	-0.98147	0.712719	-0.80296	0.180556	1.83541	0.748414	0.867831	0.794738	0.363286	0.911657	0.988571	0.96481	0.805772	0.77819	0.183132	-0.292858	-0.31578	-0.407374	-0.0268577	0.390365	-2.52653	-1.60835	0.837669	-0.748815	0.387298	-1.63715	0.441313	-1.47665	-0.181754	0.201341	-0.196918	-0.679249	0.229418	0.52515	-1.20012	0.717821	0.439606	0.623627	-1.17771	0.862087	-0.470966	-0.548114
-1.68474	1.27042	0.139435	-0.0904205	-0.878495	0.395688	-0.371287	-1.05276	-0.866285	-1.58885	0.505964	-0.420063	-0.310093	-0.215375	0.548161	0.598087	1.43684	0.139929	0.110226	0.482946	-1.66963	-0.953432	-1.30226	-0.51203	-1.08959	-0.455121	-1.55484	-0.665918	-0.36809	-2.64995	-1.19246	-0.805598	-0.447689	-0.708522	-1.08592	-0.845304	-1.5357	-0.799606	-0.38895	0.829698	-0.33944	0.283991	-0.643708	-0.0336322	-0.40279	0.231081	-1.21134	-0.477241	-0.815638	0.300831
-1.10646	0.580298	-0.415677	-0.403118	-0.522096	0.404867	-1.40829	-0.785619	-1.9354	-0.385396	0.127603	-0.580474	-1.57822	-1.2766	-1.81116	-0.856039	-1.07539	-1.1192	0.114041	-0.540224	0.385397	-0.339777	0.616921	0.743758	-0.463996	1.00778	0.201439	0.681944	-0.681349	0.419043	0.541715	0.510128	-0.311954	1.01678	1.06716	0.663764	1.2815	0.627676	1.57915	1.32872	-1.76266	-0.821634	-0.520023	0.373666	-1.00781	-1.18073	-0.207806	0.200218	-1.68359	-1.34611
0.495152	-0.000801624	0.41491	0.4227	0.163135	1.40623	0.603613	1.52867	0.397347	2.34533	0.671296	-0.244342	0.412975	1.72958	0.179514	1.30896	0.633876	1.1304	0.0353892	-0.473926	0.145897	0.646164	-0.0691463	0.0894429	0.467765	-0.0516634	0.292659	0.77213	-0.738038	0.548037	-1.08778	0.538668	-0.923296	-0.344286	1.26576	-0.414767	-0.667153	-0.846461	1.99121	-0.701901	-0.0756457	-0.203293	0.581235	-0.950889	-2.37785	-0.833978	0.173271	0.0815831	-1.43045	-1.287
0.722057	0.940617	0.524561	0.63203	0.969698	0.405473	-0.299485	0.205837	0.532934	-0.471672	0.217487	0.208458	-0.242307	-0.674271	-0.84278	0.487577	-0.290158	0.121525	0.226907	-0.0976153	0.593443	1.24363	0.475021	1.44987	-0.357473	1.06995	0.0587898	0.49206	0.759871	0.522375	-1.21658	0.230245	0.300128	0.0772876	0.00427568	0.0787216	0.578282	0.161884	0.25582	1.06286	1.19802	0.630591	0.190597	0.418973	1.69908	-0.4771	-0.0816779	2.19195	-0.281554	-0.297897
-0.851149	-0.932473	-0.956147	-1.5334	-0.699271	-2.8544	-0.101281	-0.302079	-0.205957	-0.922005	-0.994307	-0.629144	-0.251237	-1.12449	-1.24213	-0.981155	-2.21891	-1.38289	-0.672297	-1.94251	1.26179	0.0608599	-0.1181	0.791421	0.00203931	0.854666	-1.07878	1.19748	0.438346	-0.422342	0.0550495	-1.24688	-1.75816	0.915871	-0.586514	-0.38443	-0.18313	-0.283496	-0.443424	-0.146016	-0.769222	-0.669762	-0.318772	-0.152228	0.634082	-0.937203	0.413187	-0.754862	-0.370127	-1.40351
-2.08211	-1.54512	-2.35379	-2.30636	-2.88725	-1.61687	-1.21785	-2.71132	-3.02452	-3.9176	-1.89716	-0.775086	-0.758155	-0.85712	-1.5672	-1.14191	-0.738642	-2.27814	-0.727107	-0.426599	-1.21101	-1.90607	-0.233093	0.32152	0.61845	-0.013662	-0.599745	-0.107146	1.13001	0.506876	-1.00207	-1.01906	-1.34147	-1.02002	-0.587029	-1.03494	-1.22316	-0.544415	-0.445804	-0.897316	1.29717	0.547996	-1.44822	-2.10462	-0.247919	1.07504	0.0143085	-0.614195	0.82477	-0.323859
-0.0593324	-0.164682	0.00313114	-0.415938	-1.06872	0.0145681	-1.51145	-0.461939	-0.78173	-0.804503	-0.65943	-0.155905	0.54677	-1.25032	-0.275754	-0.327438	0.405676	0.903611	-0.177323	-0.340141	-0.033954	-1.50257	-0.47238	-1.38622	-0.689145	-0.159774	0.179572	0.301462	0.0680277	-0.15226	-0.924839	-1.31392	-1.01183	-0.441636	-1.37901	-0.631404	-0.395225	0.495447	0.991063	0.700223	-0.0308728	-0.562494	-0.0496677	-1.58159	-1.11372	-1.32378	-1.51711	-1.97124	-0.645988	-2.08601
0.149023	0.60569	-0.726627	-0.658995	-0.0238375	0.63556	1.76892	-0.786858	0.8822	-1.03182	-0.705026	-0.460855	-0.198619	0.0474539	-0.28645	-0.872541	0.334519	-0.118545	-0.794721	-0.654661	-1.10096	1.12005	-0.321309	-0.138471	0.0853432	0.057871	0.212032	0.43815	1.06783	-0.373879	-0.743086	0.84789	0.742574	0.671291	0.414744	0.570486	0.660031	1.04926	1.47061	0.14425	0.114334	2.19567	1.58015	-0.093665	0.33393	-0.721131	0.592646	1.15513	0.0557597	0.60888
0.200195	-0.635314	-0.544911	0.0479004	-0.864825	-1.11387	-1.32961	-0.060584	-1.02964	-0.679626	0.921947	0.614753	0.727089	0.289288	0.240837	0.514629	0.00184166	-0.68693	-0.932856	-0.548566	-1.17012	0.706408	-1.5178	0.295925	-0.83228	-0.0843495	-0.671427	-0.320308	-0.137682	0.74681	1.00207	-1.16658	0.5429	-0.486989	-1.02985	-1.3441	0.266435	0.0248534	-0.376109	-0.360941	-1.20356	-0.610744	0.0827886	0.134897	-0.186343	-0.268137	0.348448	0.819419	-1.11135	-0.0571463
0.556288	1.33642	2.39523	1.3749	-0.761359	0.663222	0.55658	1.61847	0.942468	0.766422	-0.391846	-0.658234	0.613372	-0.842034	0.378968	-0.438059	0.176526	-0.713806	-0.11555	0.822183	-0.662301	0.569092	-0.599041	0.194599	1.23374	0.563712	0.86094	0.268002	0.185433	-1.845	1.0374	0.534698	0.40124	0.838729	-0.797392	-0.234739	0.358655	-0.84216	0.627101	1.11072	-0.635763	-0.287331	0.466961	-0.515443	-1.19049	0.296161	0.394004	-0.193803	0.753289	0.682316
0.306067	-1.1541	-0.39848	-1.15801	-0.196153	-0.178254	0.0809876	-0.111681	0.919715	0.551102	0.685254	1.12581	0.777873	1.39378	0.678748	0.284545	1.82823	0.650663	0.388795	0.531411	1.79822	1.19368	1.38366	0.669889	1.04575	1.28033	1.24597	1.19866	0.651195	1.5615	1.67011	0.875266	0.914941	1.37278	1.36482	2.14326	0.825781	0.487484	0.754219	1.83493	0.207629	0.406361	-0.14779	0.126643	-1.03251	-0.529364	0.282423	-0.225696	0.493292	1.36431
-0.666787	-0.204221	-0.999147	-0.705695	0.132458	-0.672494	-0.471344	-0.238928	0.462213	-1.19585	-1.15806	-0.951133	0.00248529	0.675459	0.155359	-0.840803	-2.1674	-0.378086	0.00367952	0.181127	-1.10107	-0.0702168	-0.500478	-1.11898	-0.192123	-0.0477768	-0.673907	-0.634284	0.126579	-1.40355	1.271	0.958107	1.12462	1.09335	0.35029	-0.290294	1.46415	1.44003	-0.723447	0.988147	0.02763	0.449614	0.417127	0.956832	0.162879	1.34815	1.95252	1.56278	-0.668744	1.06522
-1.12191	-0.247845	-0.299091	-1.13434	0.108999	0.939183	1.12127	0.0215432	0.1159	0.299894	-0.913098	0.298858	-0.819945	-0.0266367	0.147107	-0.867839	0.025535	-1.62088	0.222774	1.52768	-0.816651	0.477176	-0.490741	0.731659	0.677358	-0.89635	0.467782	-0.0303469	-1.07819	-1.32832	-0.20604	-0.32375	-0.0207794	-0.648005	-0.540124	0.909529	0.248445	0.775104	-0.556485	0.0651558	1.49301	-0.214012	-0.00652873	0.786761	2.28226	-0.606011	-0.329509	0.928173	-0.551764	0.307604
0.872336	1.50018	0.571718	0.883341	0.980642	0.326096	-0.351572	2.06989	1.14593	1.29857	0.296209	0.290722	1.37864	1.04883	1.00824	1.67505	0.160641	0.632263	1.02148	-0.500736	-2.18458	-0.0936804	-1.33638	-2.17987	-1.05784	-0.857055	-1.27605	-2.02725	-0.368489	-0.464585	-0.404976	-0.487624	-0.146967	0.0245632	-0.503622	-1.33706	-0.140154	0.0951822	-0.988386	-1.15234	1.92462	0.526733	0.289903	-0.30511	-0.82262	0.172472	-0.0211861	-1.71886	-0.352741	-0.132269
-1.08034	-0.832973	0.37152	0.230111	-0.864166	-0.102908	-0.761603	0.821323	-1.40302	-0.218193	1.2402	-0.752777	0.74873	0.273553	-0.455407	1.60172	1.22446	0.484298	0.821856	0.264331	-0.447096	-0.370851	0.667814	0.654554	0.00176171	1.16321	0.261343	0.515026	0.19484	-1.08794	0.641273	-0.945852	-1.02176	0.406091	-0.590706	-0.171508	-0.500693	-0.638693	-1.13873	0.0410204	-0.176483	0.27836	0.694646	0.276571	0.358309	-0.641966	1.51371	0.718676	-0.738104	-0.203462
1.85841	1.08329	0.00595036	0.0514605	1.19426	0.0419157	1.48069	2.14877	0.3016	1.45488	0.649427	0.82505	0.981852	0.386349	0.779717	0.68432	0.804965	0.640269	0.928683	0.33906	0.465593	-1.45084	-2.36127	-1.89551	0.00749699	0.40546	0.62721	-0.729631	-2.02729	-0.864227	-0.17101	-1.07616	-0.997842	-1.42356	-1.85916	-1.23308	-1.54203	0.421313	-0.672954	-0.937899	-0.800185	-0.67213	1.03435	-0.438828	0.0937113	-0.803941	-0.774248	0.389343	0.0699534	-2.32834
-0.47516	-0.68526	-0.229155	0.221928	-0.797657	-0.40104	0.345056	-0.59956	-0.695771	-0.534621	0.605635	0.180692	0.730683	-0.0991339	-0.959372	-0.514998	0.293779	0.0960377	-0.591294	-0.776091	-0.201951	-2.34058	-0.471101	0.203543	-0.779321	0.418421	-0.83563	-0.641613	-1.22622	-1.24778	-1.51697	-1.07222	-1.16139	-1.35513	-0.998275	-1.6041	-1.48372	-1.69442	-1.34737	-1.01215	0.299631	-0.0983742	1.4008	-0.947302	-0.886172	0.0705763	-0.650146	0.0096979	-0.185853	-0.0188605
-0.790021	0.406592	0.646419	0.0427037	-0.0472298	-0.887278	0.59087	1.16806	0.101095	0.645198	-1.0145	-0.694164	-1.54025	-0.497565	0.220937	0.0515003	-0.513638	-0.623302	-0.0689653	-0.454511	-2.67312	0.0781786	-0.954338	0.272241	-0.949899	-1.13274	-0.366216	-0.784029	-1.46601	-0.136009	-2.39206	-1.21061	-2.21481	-1.44244	-0.163981	-1.34723	-0.759913	-1.6684	-1.31586	-1.3834	-1.89575	0.519047	1.57212	1.55592	0.609941	-0.44647	-0.524094	-0.585041	-0.12439	0.93248
-0.547359	-1.68542	-0.992165	-1.48685	-1.26866	-1.23452	-1.55019	-0.848514	-1.2781	-0.890442	-0.607386	-0.680036	-1.20351	-0.00214625	0.13537	-0.937453	-2.15327	-1.30059	0.333782	-1.54404	-0.087594	-1.72785	-1.00221	0.330746	0.246287	-0.668569	0.18838	-0.196059	-0.672589	0.703557	-0.0651104	-0.607229	-0.807776	0.377245	-1.06642	-1.2902	-0.729339	-0.629021	-0.718624	0.161309	-0.878645	0.635364	-1.86804	-0.457868	-0.533005	-2.03478	0.481587	-0.334773	0.0275204	-0.672943
-0.725054	-1.43576	-1.12526	-1.49662	-0.971435	-1.77339	-0.392124	-0.347044	-1.07178	0.528904	0.361157	-0.95423	0.598313	0.741362	-0.353632	0.924033	0.63393	0.294482	-0.727691	0.0498257	1.04327	0.126561	-0.0526453	-0.156388	-0.0347372	0.182296	-0.172357	0.306285	1.0358	0.901092	1.33715	0.304134	1.39049	0.729191	0.363905	1.31815	0.657779	-0.357472	-0.0398139	-0.211014	-1.97654	-0.471201	-0.272884	-0.863791	-0.814386	-0.18391	-1.76376	-0.707353	-0.999228	-0.0571931
-0.313959	-0.597002	-0.881818	-0.673832	-1.70454	-0.915148	-0.858984	-0.239325	-1.43351	-1.65687	0.167634	-0.332618	-0.0506014	-0.219179	-1.12156	0.824409	-1.99922	-0.240462	0.00336649	-0.464427	0.126031	-1.54187	1.14821	0.297376	0.292594	-0.308997	0.503804	-0.386538	-0.294053	0.896244	-0.435354	-1.28029	-0.808613	-0.38253	-0.456823	-0.358622	-0.734936	-0.421893	-1.02574	0.114053	-0.693616	-1.00334	-1.01547	-0.933602	-1.3572	0.840596	-0.208511	-1.04409	0.23481	-0.224454
-0.127377	0.687543	0.453661	-0.637504	-0.0824436	-0.754799	0.53416	-0.247496	0.0504651	0.0139038	2.07923	-0.508427	1.13696	-0.950088	0.107083	-0.00681832	-0.183409	-1.17792	1.90273	0.0302642	1.27439	1.11241	0.292972	1.02198	1.55383	0.966823	1.15875	0.294343	1.17728	1.47806	2.74105	3.89064	2.9822	2.92056	1.67565	0.781228	0.566116	2.47475	2.46171	2.21519	-1.55001	-1.7498	-0.459508	-0.840481	-1.14356	-0.757569	-0.188428	0.434589	-1.9639	-1.82189
-0.0938172	1.52802	1.50889	0.71246	0.153713	0.576515	0.256487	1.10853	0.650608	2.43285	-0.725077	0.431193	-0.635426	-0.488604	0.447062	0.795476	0.611132	0.0236895	-0.240443	-0.105713	-0.970266	-0.526577	-0.0893755	0.00156775	0.872425	-0.428957	-0.51789	0.514307	-0.730765	-0.295081	-0.333636	0.815716	1.45574	-0.0440368	-1.16371	0.697773	0.933863	1.32957	1.17779	0.050994	0.157999	-0.260046	-1.43621	0.867141	0.10921	1.4371	1.39792	-0.751711	1.07979	0.387967
-0.953182	0.340709	-0.3855	0.298361	1.18182	0.757268	0.0403606	-0.525385	0.193178	-0.514806	1.19122	-0.634021	-1.28442	-0.329955	0.112529	0.0634169	-0.48903	-0.219807	0.435305	-0.95883	0.672623	0.810026	1.26744	-2.52327	-1.08406	-0.255968	-0.827619	0.180859	-1.04458	0.169072	-0.327177	-0.51464	-0.0575775	0.265622	-0.827994	0.073311	0.534951	-0.519799	0.0971905	-0.293916	-3.32038	-1.13314	1.59271	-0.374137	-1.69648	-1.30166	-0.501805	0.262852	-0.759336	0.790963
0.0214274	1.72192	-0.858215	-0.682201	-0.943445	-0.0127788	-0.447839	-0.94823	0.154043	0.477929	-0.168045	-1.37448	-1.23307	0.130324	-0.495666	0.219436	0.0299965	-1.02741	0.11629	0.179452	0.475123	-0.671608	-0.451824	-0.381868	-0.90695	1.79431	0.0580297	0.0872513	-0.422133	0.516674	0.117449	-0.827384	0.965739	1.94767	-0.277495	1.01586	0.358632	0.497405	-0.890823	-0.234278	-0.687041	-0.428745	-0.249991	-0.472563	0.507979	-1.13147	-1.03036	-0.363165	-0.36528	-0.623493
0.974816	0.546275	0.891519	0.297213	0.555355	-1.61876	2.05553	0.723946	1.36922	1.26191	0.806436	0.603073	0.624431	1.18029	0.40926	1.76602	-0.713366	0.721341	-0.109728	1.01014	-1.10599	-0.064766	-0.096969	0.674985	0.469588	-1.09354	-0.37463	-1.1499	-0.0806883	-0.449249	1.26269	1.01056	1.19683	0.654654	0.34764	0.882965	0.298251	1.36379	0.208815	0.813072	1.17765	0.394102	1.39859	0.251324	0.789835	1.06809	-0.861014	1.71518	0.47064	0.759882
-0.726131	0.0168571	-0.136225	-1.94775	-0.92568	-1.48372	-0.854354	-0.660795	-0.902718	-1.40416	0.345324	-0.896375	-1.81555	-0.0110973	-0.738389	-0.223761	-0.833068	-0.595858	-0.532783	-1.75475	-0.728074	-0.403844	0.861816	-2.20129	0.314781	-0.767099	-1.41587	0.942457	-0.0602096	-0.385325	-1.03015	-1.28271	-1.13563	-0.180303	-0.601866	-0.960684	0.0755623	-1.28839	-1.64177	-0.842043	1.07126	0.0403809	0.893228	0.795625	-1.26147	-0.398581	-1.88286	-1.04043	-0.11048	-0.460292
0.633828	1.1921	1.17577	1.43882	0.980426	2.05378	1.39748	1.69735	3.1485	0.615152	3.4393	1.83145	1.53604	1.26368	2.57191	1.88264	2.66391	2.53385	1.22905	1.33439	-1.5378	0.221841	-0.895522	0.395052	-0.361478	-0.525707	-0.591715	-1.51665	-0.974284	-0.366874	-0.267289	0.229624	-1.61712	-1.0529	-1.31555	-0.549118	0.493512	-0.300307	-0.844896	-0.586512	0.307705	0.339077	0.874646	1.09207	-0.101997	0.556161	1.02543	2.23677	0.773475	-0.285192
-0.842192	-1.85355	-1.10312	-0.318237	-0.443334	-2.21145	-0.576408	-1.27846	-0.409328	-0.626557	1.04392	-1.20674	0.0545791	1.84625	-0.293623	-0.909094	-0.231736	0.362793	0.171751	-0.140863	1.54149	0.379405	2.09947	0.448415	1.00783	0.879428	0.191914	0.939351	0.973437	0.501096	0.472293	1.58711	-0.186967	1.06559	-0.275425	-0.327666	0.810727	0.423872	1.10966	2.78548	-0.825551	-0.149422	-0.306598	0.621556	1.7532	0.100911	1.65748	-0.403227	0.740556	0.0463661
-0.140501	1.56407	0.137117	0.103409	0.585917	0.810345	1.01054	0.667729	0.198808	1.7607	0.157387	-0.15232	0.753706	-0.12715	-0.0809242	1.32871	0.871016	0.940371	-0.0823097	0.603902	-0.908642	-0.962346	-1.79584	-1.58886	-1.9934	-0.274268	-1.22058	-1.29883	-2.26086	-1.63018	0.0600183	-0.738525	-0.240008	0.479639	-0.126691	0.338729	-0.854358	1.20668	0.181992	-0.46793	-0.0242704	-0.248625	2.69121	-0.340754	1.29621	1.78721	2.2307	0.256671	-0.6508	1.22701
0.202859	-0.259495	0.167358	-0.485946	0.6177	-1.58108	0.924398	-0.128595	0.00392851	-0.127999	0.776726	-0.442569	0.270595	-1.12863	-0.566116	0.175745	-0.901165	0.289039	0.224894	0.0163973	-0.3879	0.0300821	-0.619846	-0.654815	-0.422388	0.133327	-0.609762	0.102554	0.262939	-0.641635	-1.92555	-0.303511	-1.51204	-2.25704	-2.52885	-2.48014	-1.56	-1.80998	-1.95461	-0.972309	-0.680309	0.771131	-0.271955	0.26892	0.268944	-0.86534	-0.0860247	0.188875	0.39459	-0.639669
-1.21192	-0.485736	-0.203942	-1.78338	-0.897187	0.00300191	0.53306	-0.149689	-0.375245	-0.81743	-0.00705647	-1.44504	-0.4593	-0.625651	0.904797	0.297443	-0.517173	0.200027	1.03392	-1.03864	-2.91359	-1.78079	-1.9367	-2.69699	-1.69924	-2.12332	-2.45352	-2.39089	-2.76416	-2.74496	-1.05683	-2.09417	-2.01338	-0.859693	-2.34633	-1.2819	-1.38452	-0.945339	-0.493806	-0.676785	-0.290275	-0.467242	-1.29301	0.118841	0.14258	0.593774	0.181555	-1.66031	-0.911671	-0.991559
0.384634	0.433928	0.350023	-1.00784	-0.0494188	0.42396	0.184127	0.320028	0.0229316	1.18096	1.00427	1.53016	1.0917	1.29202	0.0671739	0.635052	-0.0472612	0.520972	0.794871	-0.182603	-0.93242	-0.589572	-0.924867	-0.0880145	-0.0751457	-0.528217	-1.70276	-0.545748	-1.41795	0.451873	-0.0825652	0.369047	-1.36984	0.435348	0.181888	-0.468763	-1.07224	-0.623661	-0.650642	-0.555737	0.167346	0.568941	0.137067	-0.471437	0.331324	0.878753	0.0411973	0.906608	0.393899	-0.496394
-0.680698	0.68957	-0.184653	0.0822884	0.343143	0.189571	0.916844	1.71359	-0.926433	1.03254	1.0095	-0.753001	1.75788	-0.062568	-1.58531	-1.53862	-0.225428	0.16142	-1.10561	-0.621879	-0.940503	-0.535342	-0.735613	-0.129666	-1.63665	0.198514	-0.174094	-0.54846	-0.927904	-1.73318	-0.267671	1.63418	0.589914	0.937986	1.50661	0.851171	0.993846	0.58308	1.03036	0.49045	-0.515737	2.16114	1.29401	0.03429	-0.0604986	-0.774131	-0.940584	-0.802026	0.567434	-0.0276888
0.745858	-1.41034	-1.13174	0.619247	-0.346209	-0.368679	-1.17817	-0.0386078	-2.12334	-0.876605	0.256964	-0.325798	-0.843487	-0.0952954	-0.729313	0.224571	-0.0862369	-0.643202	-0.64437	-0.318692	-0.484569	-1.45944	0.565946	-0.398565	0.117444	-0.517774	-1.24382	-0.243657	-1.09192	-0.705966	0.578402	-0.0937489	0.0303378	-0.187093	0.207768	-0.288051	-0.0314355	-0.0948162	0.384016	0.255972	-0.464248	-0.0495958	-0.2718	-0.406501	1.10813	0.141007	0.0425918	1.38614	1.01434	1.06156
1.95202	1.1292	1.5203	0.731453	-0.162452	3.04936	2.47882	0.234579	1.95395	0.979966	1.22587	0.302474	1.1411	1.50012	2.19817	0.956719	0.455436	1.38088	0.0822335	0.526614	0.0812646	-0.630034	-0.38523	-0.300626	0.596983	-0.39845	0.232506	1.18614	-0.11907	-0.0934184	-1.17199	-0.498052	-0.768685	0.272552	-0.370968	0.653268	-0.0650747	-0.0258444	0.538219	0.370436	0.785009	1.21817	0.699897	0.416711	0.515742	-0.62125	0.138103	-1.3391	-0.816853	-0.263214
-0.764138	-0.320236	0.190177	-0.417504	1.11576	1.65827	-0.321938	0.219416	0.48441	0.0592565	1.69555	0.784156	0.90195	1.38198	2.26542	0.120789	1.10901	0.612787	1.40706	-0.00147579	-0.565121	0.526423	-0.112004	-0.396219	-0.599029	0.0393071	1.22868	0.618779	-0.949984	0.185785	-0.245657	0.0916851	-1.41395	0.394503	-0.823791	-0.806478	0.632142	0.487367	-0.433289	-0.219694	1.41495	1.52215	0.45205	-0.265782	1.58509	-0.360217	0.338582	1.0713	0.303742	0.788365
-1.50829	-0.56985	1.04888	0.456218	-0.598823	0.230127	0.480581	-0.0836672	0.498594	0.884196	0.0340528	0.568003	0.45681	1.56038	1.33171	0.446094	0.0546975	1.1102	0.476011	1.30989	0.618816	0.57789	-0.0151446	0.957648	0.120102	-1.3989	0.0187456	0.454569	1.34683	1.16694	-0.58784	-0.136184	0.353301	-1.00505	-0.631864	-1.69231	-0.0347489	0.0316707	-0.848575	-0.724542	1.46097	0.338352	0.987417	0.525629	1.44935	2.66553	1.05719	1.18832	1.54132	0.354404
-1.19286	-0.931822	-1.19823	-0.82179	-0.390455	-0.648237	-1.63944	1.32461	-1.09483	-0.740647	1.24352	1.31048	-0.131635	-0.266094	-0.52014	-0.97747	-0.263423	-0.154428	1.36144	0.834455	-0.093208	-1.38719	0.670621	0.52033	-0.199804	-0.761305	0.393398	-0.393149	0.126816	-1.30977	-0.0568338	0.465139	0.377768	-0.154712	-0.66469	0.731717	0.48223	0.82183	-0.354084	-0.414249	-1.08467	0.334299	-1.07488	-0.833676	0.365748	0.0826088	-2.35615	-1.49291	-2.16947	-1.20397
-0.251408	-2.36291	-2.19227	0.135236	-1.86119	-1.72128	0.294254	-1.08503	-1.51065	-0.963401	-0.864301	-0.193059	-0.37495	-1.29621	-0.453493	-0.103642	-0.0933152	-0.921083	0.406868	-0.789624	-2.19467	-1.61622	-2.4581	-3.1999	-2.13309	-2.16123	-2.79222	-1.76464	-1.7895	-1.85025	-0.706226	-0.79993	0.0655117	-2.25583	-0.612076	-1.75861	-1.96592	-1.79773	0.28994	-1.42464	-3.84674	-1.86765	-1.19946	-2.12627	0.558277	-0.898384	-1.61206	-1.10372	-0.504817	0.349152
-0.310144	-0.313098	-0.689692	-0.367284	0.125718	-0.865928	0.195245	-0.32342	-1.35468	0.195997	0.188519	0.834457	0.271766	0.00491244	0.176063	-0.904771	2.02643	2.05873	1.79047	1.01763	0.368736	1.99456	2.63744	1.59109	2.24028	1.63116	1.28436	2.12718	1.84622	1.86417	1.69264	1.75538	0.724508	1.24326	1.12835	1.00708	0.807178	0.413181	0.493866	2.61994	0.664979	2.0091	0.18311	-0.394348	0.0199935	0.320082	-0.542521	-1.31241	0.396933	0.987161
-1.39324	-0.772401	0.684964	-1.85723	-0.260756	-0.513228	-1.07541	-0.991086	-1.28937	-0.994936	-0.614782	-1.69986	-0.293508	-1.3631	-0.904919	-1.3279	-1.46473	-1.70538	-1.53726	-1.86367	0.894693	-0.0317483	1.08305	0.824778	0.719694	1.45313	1.2602	-0.259111	1.83102	1.29447	1.55185	0.858521	0.68075	1.12055	0.170441	0.925876	0.028383	0.734687	1.0722	1.37288	-1.63597	-0.576029	0.309064	1.10337	0.0245747	-0.840879	0.542209	-1.23352	-0.0500264	-0.668268
-0.218133	0.461299	-1.01287	0.850641	-0.846567	0.0234015	-0.584063	-0.238555	0.052023	0.0952063	0.406226	1.04622	1.27542	-0.255488	1.01277	0.613758	-0.46935	1.20811	1.27568	0.94111	-0.501554	-0.297552	0.595261	0.506385	0.62446	0.284955	-0.280838	0.287544	0.497594	-1.11383	1.00037	1.80692	0.0509123	0.0781533	0.642718	0.892085	1.02621	1.12424	2.47841	1.65979	-0.549303	0.222293	-0.548941	0.229457	-1.51073	0.269995	-1.13845	0.252737	-1.25882	-0.048341
0.337652	1.3257	0.909324	0.635027	0.622225	1.7945	0.385288	0.242631	1.47654	0.500799	-0.749569	-0.921241	0.0259693	-0.0629446	-0.568881	0.435297	0.463139	0.605539	-0.456887	1.30874	-1.68398	-0.982216	-1.32388	-1.12913	-2.71465	-2.01283	-1.05217	-1.91108	-3.48535	-1.71987	-0.179064	-1.0711	-0.75226	-0.501421	-0.462673	-0.945626	-0.331397	-1.7124	-0.366992	0.0942405	-0.350269	0.133845	0.605931	1.00664	0.0355361	0.273451	0.246577	-0.699711	0.672868	0.612093
-0.328221	0.23167	-0.0817843	0.880983	0.514617	-0.841627	1.30114	-0.995679	0.203713	-0.489806	-0.280822	-0.136013	0.12549	0.518863	-0.0704612	0.315863	1.50028	0.203727	-0.52196	0.900525	1.30975	0.308342	0.154197	-0.194448	0.262955	0.583594	1.12397	-0.810968	1.55926	-0.123539	1.2067	-0.296819	-0.0304394	1.09068	-0.114404	0.47222	0.502913	0.822257	-0.24681	0.57446	-0.108731	0.0341116	0.853044	1.72325	0.440696	0.257363	1.51943	0.0757727	0.369441	-0.0901459
0.0335982	-0.520306	-1.42016	-0.583431	-0.821763	-1.7972	-0.396628	-0.237468	-0.779795	0.522071	0.0380067	-1.10616	0.0308194	0.0399594	-1.06371	-0.624432	0.00512703	-1.30647	0.305817	-1.25884	2.09897	0.481386	0.51842	0.522663	0.79726	0.432696	0.686774	1.31964	0.542317	2.07189	-0.343171	0.553023	0.355334	-0.730424	1.39067	0.16849	0.262246	-0.713915	-0.0802403	-0.291489	0.761223	-0.0354193	-0.255986	1.71844	0.0504081	0.536012	-0.605311	0.81272	0.299785	0.52372
-0.455613	-0.831195	-1.06436	-0.39206	-0.147753	-0.827947	-0.335462	-0.888115	-0.674006	-0.779112	-0.818172	-1.49287	-0.345189	-0.189053	-1.32312	0.279448	0.57852	-0.205548	-0.875298	-0.414865	0.358108	0.134541	-1.10691	0.923337	-0.736672	-1.1204	-0.593408	-0.768079	-0.593631	-0.795402	-1.14612	0.0672181	0.356825	0.106522	-0.0967963	-0.15384	-0.274011	-0.283232	0.287262	-0.587828	-1.42234	-3.10144	-0.218629	-0.391637	-0.31736	-2.02051	-1.38953	-0.42596	-0.293795	0.12273
0.60435	0.75575	0.201097	-0.618217	0.905023	2.00428	0.476784	1.3348	0.693973	1.98481	0.344464	-0.670946	0.827475	1.03326	2.30293	1.80548	1.38956	1.1963	0.499309	0.519383	-0.27401	-0.0946689	-0.593816	-0.0562261	0.722894	-0.774295	-0.363933	-0.733232	1.16852	-0.216196	0.762553	0.547052	-0.959569	0.830899	0.502485	-0.0711192	0.585934	-0.659739	-0.737469	1.90873	0.563176	-0.233649	0.656978	1.61354	-0.776549	-0.188112	0.274492	-0.536651	0.728091	1.67704
-1.5266	-2.5837	-0.634139	-1.49968	-0.28106	-0.939554	-0.64723	-1.68485	-1.02842	-0.793943	-1.89595	-3.70349	-1.61091	-1.29721	-2.1796	-1.65753	-0.741093	-1.00767	-1.65078	-1.94494	-1.74198	-1.75157	-1.68543	-2.62724	-1.59572	-0.963022	-1.48656	-1.7783	-0.940087	-1.30382	0.411298	0.358045	0.339984	-1.46305	-1.2698	-0.884495	-0.324217	-0.556399	-0.38352	-0.589769	-1.72729	1.06297	-0.100227	1.3814	0.225841	0.325255	-0.398062	-0.759456	0.0104968	-1.1606
1.03809	1.53339	0.134497	0.46119	-0.230788	1.1525	0.164389	2.19112	0.950396	-0.518456	1.69601	2.15369	1.76815	0.530951	2.03385	1.60682	1.92227	1.411	2.74906	1.63697	-0.326883	0.68073	0.612282	-0.285706	-1.95116	0.418139	-0.029035	1.02456	1.12096	-0.363955	0.0483105	-0.701517	-1.08158	-0.0295211	1.56551	1.34943	1.12358	0.424775	1.2492	0.689286	1.23665	0.632984	-0.543146	0.124453	-0.0378058	0.283645	0.0901419	-2.00616	-0.47601	-0.988005
0.118576	0.0830899	-1.12397	-1.30528	-1.3978	-0.614392	0.442408	-2.04253	-1.28135	-0.499895	-0.626978	0.446665	-0.611604	0.228955	-0.812233	-0.663565	-1.29604	0.43327	-0.892212	1.00146	-0.807964	-0.432646	-1.0238	1.1186	0.640732	0.801343	-0.432786	-0.647872	-0.422835	0.776192	-0.506496	0.734596	-0.430138	0.618506	0.944436	0.106847	0.0323456	0.11432	-0.916562	0.391185	0.120882	0.704078	-0.658491	-0.469554	-0.620659	-1.33977	-2.08025	-1.08601	-0.579497	-0.239564
-0.503796	-1.42727	-2.18883	-0.665013	-0.572243	-0.905018	-0.988026	-0.448826	-0.935582	-1.66886	-1.05019	-0.921388	-0.288955	-0.0212644	-1.90946	0.763396	0.0502733	-0.0527129	-0.964446	0.833838	-0.554367	0.937026	-0.90373	-0.49241	-0.695626	-1.67653	0.936567	-0.757606	-0.258161	0.12911	0.1979	1.20656	0.980873	-0.482644	0.916658	0.866318	2.4354	1.99368	1.98689	0.267124	-0.151427	-0.611708	-0.720198	-1.0903	-2.44581	-1.31733	-0.518215	-0.643076	-1.38065	-0.2681
-1.21586	-1.09525	-0.618553	0.730141	0.309764	-0.601408	-0.385052	-0.648797	-1.37341	1.34695	-0.197191	1.11043	0.12802	0.362896	0.676138	0.835321	0.857963	1.36182	-0.320239	0.0368554	-0.0651523	0.279163	-0.203049	0.882978	0.62727	-0.204478	0.945777	0.23926	1.30024	1.18976	0.282743	-1.09268	-0.361402	-0.649757	-1.21181	-1.86017	-0.817881	-1.67379	-0.718936	0.0505348	-0.561205	1.14687	-0.955593	1.55464	-1.057	2.26627	0.00773308	0.510454	-0.107594	-0.399397
0.344769	-0.264947	0.0532899	0.083126	0.164097	0.532232	-0.311658	0.585318	-1.16213	-0.0471911	0.687995	1.27793	1.90181	1.56212	-0.555164	0.153699	1.24995	0.770684	0.290695	-0.602482	-1.6204	-2.29012	-1.66867	-0.806434	-1.54175	-0.579245	-0.877352	-1.04062	-0.978774	-1.16495	-0.511002	-0.705214	-0.673119	-0.915928	-0.749783	-0.900423	-2.10436	-1.67632	-1.39715	-0.735196	-0.015037	0.0589254	0.29432	-0.600707	-0.00677768	2.04549	0.663744	-0.502448	-1.51313	0.305255
1.5784	-0.419496	0.399921	0.489229	0.189903	-0.347701	-0.167091	0.661428	-0.144469	0.0184361	-0.382173	0.758111	0.516305	-0.864341	-0.526579	-0.760846	0.118694	0.970471	0.226256	0.346284	-1.13122	-1.17888	-1.25812	-0.59504	-0.783766	-1.13818	-0.519823	-0.458743	-0.836029	0.223778	-0.68956	-1.39288	-1.84634	-0.656357	-1.60335	-1.43691	-0.59045	-1.0691	-0.613107	-0.655332	1.64778	-0.567727	-0.359826	-0.103594	-1.38078	0.166154	-0.1985	-0.541887	0.62657	-1.45935
-0.677595	-0.212626	0.056427	0.700674	-0.469272	0.481788	0.34275	-0.490008	-0.41747	-0.620436	0.478908	0.528387	-0.678069	-0.0627644	0.236668	-0.70701	1.3916	-0.0195155	0.781798	0.175742	1.92715	-0.481863	1.54282	1.14178	-0.00763445	1.10799	0.0359586	1.18663	0.521514	-0.152783	0.21964	-0.601576	0.769367	-1.45627	-0.0845782	-0.545583	0.0795134	0.423159	-0.534281	0.281455	-0.228334	-0.931628	-1.24275	0.473822	0.112733	-0.594247	-1.13074	1.14984	1.45289	-0.015303
0.828766	1.74233	1.27796	0.703868	1.8058	1.1101	1.05397	1.7482	1.54456	2.60005	0.268508	0.372095	-0.182208	0.15731	1.26293	0.366733	1.2085	0.155094	-0.329664	0.0716948	1.27047	1.55699	1.11112	2.17202	0.233302	2.79078	1.37493	1.44874	1.15478	1.6852	0.93797	2.1832	1.30499	0.12988	1.79554	1.15915	0.794193	1.36631	0.776496	1.01275	-0.252152	-0.786822	-0.54787	-0.030034	-0.950187	0.0301847	1.1288	-0.948456	-0.270495	0.392954
1.01701	0.526909	2.54317	0.610632	1.63499	1.91346	0.34759	0.290055	1.25005	1.15228	-0.651887	0.855555	0.548112	0.381933	0.436749	0.492572	0.3808	0.417944	0.685144	0.998584	0.551677	2.83579	1.61914	3.07478	1.72309	0.851621	1.38725	1.74215	1.34457	1.84014	1.69335	0.825483	0.577798	0.230569	1.46022	0.508361	-0.0759223	0.203635	1.25966	2.12374	1.32833	-0.0682928	2.15334	0.538942	1.11069	0.450714	0.134437	0.97205	2.46008	0.428771
-0.714227	-0.43886	-0.0652055	-0.918796	-0.394762	-1.12307	-2.6926	-0.636551	-0.828508	-0.835153	0.14801	-0.413074	0.785927	-1.47604	-0.00848543	0.120657	0.157816	-0.426309	0.211623	-0.336408	0.505281	1.35134	0.855295	0.87642	0.490887	0.598405	1.02378	0.717188	1.29451	2.18911	1.33705	-0.0864929	1.88649	1.19227	1.44109	1.34765	1.87361	1.54281	1.32225	0.290185	1.88096	-0.0309263	1.86209	3.10918	0.748574	0.321511	1.13253	3.91948	0.445713	1.21449
1.64734	2.00722	1.74776	0.920848	0.52849	2.33887	0.699067	1.57998	1.46609	0.99554	-0.271583	-0.0789286	0.693454	-0.342541	0.142297	-0.334323	-0.0148606	0.378553	0.934937	0.33421	-0.0712238	-0.669233	0.825541	0.227052	-1.69353	-1.0416	-0.222958	-0.315545	-0.0902116	-0.948432	0.849496	0.772925	0.00814597	0.289651	-1.26137	-0.638228	0.435804	-0.260465	-0.476182	-0.508677	0.475263	0.450108	0.0488988	0.0724914	-1.19234	1.12792	-0.189875	-0.132378	-1.29618	0.710979
-0.566448	-0.635215	-0.563186	0.985915	-0.108622	-1.76107	0.247133	-1.00796	0.973434	-0.948836	-0.167121	-0.258262	-0.0445681	-0.886226	0.236696	-0.0715971	-0.972133	-0.739501	0.00749888	-0.0109093	-1.0352	0.0682611	0.692455	-0.653265	0.360379	-0.200082	-0.307573	-0.0864285	-0.248743	-0.325545	-0.9461	-1.22908	0.06765	0.332631	-1.39226	0.02554	-0.361547	0.392729	-0.0388324	-0.677107	-0.0830843	1.71043	-0.538056	0.734009	-0.414433	-0.464698	0.415577	0.848848	0.787119	-0.233148
-0.181994	-0.997328	-1.99117	0.460925	-1.24427	-0.346369	-0.323261	-1.12737	-1.52283	-0.803643	-1.31849	-0.457643	0.269312	0.344916	0.189357	1.46687	-0.525996	0.878551	0.149754	0.0029262	-0.117114	-1.74719	-1.50049	-0.777031	-0.219029	-1.56824	-1.64735	-1.66835	-1.58499	0.0115345	-1.13084	-0.606661	-0.379665	-0.364668	-0.063869	-0.313473	-0.531943	-1.08901	-1.51245	0.50104	-0.377532	-1.11306	0.768256	-0.744361	-0.227754	-1.80932	-0.676459	-1.94871	0.741127	-1.26929
-0.617089	-1.04954	-1.19037	-1.4187	-0.179102	-0.487939	-0.885582	0.246808	-0.460603	-1.08207	-0.246217	-1.09146	-0.823839	0.991556	-0.702118	-0.336346	0.792388	1.65156	0.1514	-0.0593796	0.533156	0.161467	0.292102	0.016997	0.936453	0.32621	0.408535	0.0515559	0.177718	1.00776	-0.671559	-1.05421	-1.63023	-0.807243	0.256004	-0.216335	-0.491385	-0.0954648	-0.207008	0.845338	-0.0713898	-0.956719	-0.512218	0.789778	1.20182	1.01822	0.216567	-1.00857	0.693216	0.548313
-0.315262	0.986188	0.928505	0.0899347	1.20713	-0.996019	-0.889361	-0.264526	0.508342	0.961386	0.0527625	0.0524007	0.321564	0.506871	0.622348	0.503138	-0.881762	-0.0393077	-1.45625	-0.212706	0.524538	-1.02022	-1.15152	-0.0976766	-0.0308165	-0.813624	0.22464	-0.14841	-0.927797	-0.415729	-0.0163976	1.02413	0.383347	1.15485	-0.273249	0.353358	0.342424	1.04864	0.698588	-0.111839	0.848215	0.00550941	0.587225	0.561336	-0.331093	0.718685	0.0841282	0.135052	0.470295	0.790886
0.5925	-0.289322	0.244549	-0.923939	-0.622133	-0.997547	-0.844691	-0.201161	0.112104	-0.221118	1.05151	1.35215	0.473584	-0.169767	0.289839	-0.115815	-0.0667265	1.04626	0.76886	1.20966	0.684621	1.06526	0.805915	1.15049	0.364999	0.65818	1.43336	0.712637	0.292231	1.15598	1.57066	1.21854	0.993949	0.898283	1.46231	1.02723	1.70801	0.98995	1.8665	-0.0220455	2.11901	0.537633	-0.18827	-1.90552	0.206164	0.729329	-1.20767	0.1952	-0.542283	1.36009
-0.823724	-2.07978	-1.92896	-0.318396	-0.734696	-0.216056	-1.35763	0.139012	-0.516779	0.0537884	-1.19038	-1.26075	-1.41992	-1.19148	-1.619	0.143223	-0.635815	-2.3045	-0.842087	-1.26515	0.658081	-0.531	0.574534	0.919268	1.12501	0.677672	0.45156	0.163561	0.926597	1.13111	-0.246064	-0.876249	-1.1898	-1.09507	-1.96183	-1.0997	-0.818952	-0.615168	-0.669694	0.204283	1.699	0.679691	0.658343	0.214107	1.41485	0.768495	0.155134	0.84078	-0.128333	-0.686012
1.16114	-0.428546	-1.48225	0.602172	-1.81731	0.0428589	0.0136098	0.158845	0.207203	-1.00614	-0.368909	-0.431933	0.0612387	1.03646	0.620074	-0.622929	0.172903	1.2351	0.797077	0.496561	0.683998	0.320589	0.699541	-0.23995	0.298081	0.507554	0.169991	0.0603204	-0.157846	0.647882	1.19096	0.420184	0.917893	-0.261624	-0.21223	0.707259	-0.0254771	-1.35811	-1.63263	1.18385	-0.212288	-0.169104	0.456767	0.662303	-0.635077	-0.0596538	-0.691633	-1.60961	-0.3504	0.00120311
-0.151297	-0.294417	0.109614	-1.33062	-1.03192	-1.50332	-0.0851903	1.27741	-0.88033	0.60998	0.642334	-0.242967	0.313516	0.149984	-1.35315	0.278524	-0.227169	-0.0449769	-0.136989	-0.377639	0.448021	-1.35535	-0.829202	-1.64437	0.230839	-0.890221	-1.62844	-0.157296	-0.330004	-0.902672	1.17365	-0.550533	-0.290054	1.97227	1.24231	-0.82568	0.898814	-0.240539	0.69794	0.58001	0.750058	-0.371446	-0.953244	0.637967	-1.60706	-1.58671	-0.229473	-0.0120973	-0.100143	0.314628
-0.40763	2.47593	1.01747	2.05892	2.52501	1.28053	1.3034	1.63543	0.98486	0.263223	-0.184971	0.592625	0.94029	0.199348	0.0313502	1.54188	0.971845	2.06904	-0.00709838	0.389108	1.91687	0.80984	0.402218	0.468401	1.90362	2.06188	1.02951	0.879563	0.880306	0.592609	1.88786	0.716034	0.816336	0.456328	1.35845	0.939476	1.56825	0.565476	0.420811	0.479813	-0.30458	-0.508703	-1.00899	1.40543	0.399364	-1.7015	-0.962649	0.5365	0.202605	0.156088
0.513402	0.628462	-1.16963	0.457231	0.31692	-1.63128	-1.08076	-0.439312	-0.197796	1.53533	-1.26128	-0.366438	-0.112411	0.506959	-1.34059	-1.828	-1.30782	-0.423278	-0.141091	-0.522792	0.315378	0.752501	-0.359051	-0.394818	1.62598	-0.657897	0.628001	-0.77273	1.3188	-0.286498	0.738304	-1.42131	0.553252	-0.731437	1.24169	0.590767	-0.862945	1.08879	1.12979	1.38933	-1.01507	-1.0884	-1.20475	-1.04007	-0.775354	0.863106	0.371049	-0.214729	-1.75026	-0.0061041
1.08065	2.71466	1.32051	0.677695	2.32739	1.98319	0.989627	0.532867	1.24296	1.41476	0.13554	0.99618	1.02022	0.910364	1.41744	0.191925	0.476686	-0.449024	-0.0374041	0.958886	-0.739734	0.25594	0.0168482	-1.42769	-0.169046	-0.265479	0.899334	-0.803146	0.218228	-0.0865811	0.881011	-1.23309	0.618789	-1.22799	-0.161919	0.147812	-0.87248	0.468083	-0.659573	-0.57603	0.0176062	0.734374	0.153754	-0.0252392	-0.612966	-1.1994	0.786763	0.260424	0.157518	0.389935
-0.453019	-0.414761	0.00811481	0.692823	-0.125989	0.455004	-0.380138	0.0527417	1.13391	0.297208	-0.67447	-0.885562	0.379046	1.36992	-0.280302	0.933449	0.989085	0.601916	0.958053	1.02641	0.281032	-0.367027	0.568651	1.4388	1.76137	0.102884	1.19378	1.15956	0.641976	0.466568	0.207013	0.625835	0.888878	-1.50837	-0.602907	0.939976	0.319367	0.468414	0.102843	-0.253407	0.345186	0.632681	1.94998	1.21765	-0.38305	1.5116	0.521388	0.259812	0.72309	0.543035
2.45858	2.49075	2.97736	2.76203	1.86188	0.649896	1.78786	1.34303	2.37987	2.47273	1.17754	-0.216273	0.840944	0.791381	0.967736	0.45066	1.30935	0.9117	1.3841	0.5866	-1.28411	-0.541521	-1.05783	-0.805233	1.01076	0.141326	-0.10712	0.245285	1.14792	0.535841	-0.504492	-0.942183	-0.0171407	-1.06768	-1.32362	-0.597147	-1.27187	-0.415724	-0.291955	-1.34254	-0.10292	-1.43055	-0.0136035	-0.644356	-1.19174	-2.11879	-2.92568	-1.51061	0.0760955	-0.930475
1.07406	1.41816	2.72806	0.28084	0.90421	1.29775	0.142877	0.651211	0.532526	3.04352	1.06676	1.61696	1.11635	1.60164	1.39416	0.450688	-0.437302	1.94045	0.93423	1.72392	1.62891	-0.373512	-1.04443	0.609853	0.47172	-0.0237004	-1.03013	0.204713	-0.101236	-1.16091	0.221164	-0.0909251	0.385904	1.18422	1.21197	-0.450803	1.82087	1.03336	-0.267183	1.87052	-0.26424	-1.24843	-0.505405	0.376662	-0.00230923	-0.457479	0.433922	-1.00215	-0.388129	-1.22584
-0.869102	-1.39112	-1.68967	-1.46047	-1.89026	-1.20814	-1.06481	-0.710588	-2.16608	-1.32508	-0.112553	-0.372199	-0.0830293	0.0672637	0.504047	0.495027	-0.0984649	-1.00624	0.783053	-1.47398	-0.528397	-1.24505	-0.162704	-0.653218	-0.541506	0.233487	0.69086	-0.00303708	0.234122	0.14708	1.81658	2.30607	0.974266	0.304265	0.707418	-0.217396	-0.0550585	1.69525	1.15494	2.55216	-1.16707	0.681008	-0.551481	0.665642	0.250738	0.24617	0.265185	-1.21749	0.289326	0.903112
0.645315	0.604402	-0.142928	0.251014	-0.0374071	1.0464	0.98566	0.647836	0.316191	-0.598592	-0.674517	1.6407	-0.391329	-0.675379	-1.21678	0.671983	0.0663845	0.57859	-0.147878	0.184625	1.00682	1.40429	1.1013	0.102531	0.724448	1.70588	0.968724	0.114414	0.322938	-1.3751	0.790422	0.0993672	0.023195	-0.599896	0.409697	0.448184	-0.154192	0.31125	0.419976	-0.85198	0.928011	-0.633056	-0.364874	0.443934	0.272604	-0.375617	-0.934299	-1.4616	-0.857423	0.836827
-0.0564481	-0.655751	0.104661	0.967759	-0.826748	1.3985	1.21841	1.19209	-0.497	-0.190701	0.933247	-0.621315	0.579901	0.0173143	-0.294021	0.0638817	-0.910279	-0.437795	1.2032	0.223004	-0.30568	0.122463	-1.27175	0.888103	0.00331503	-0.815325	0.53385	0.655734	-0.562388	0.380033	0.122531	-0.651826	0.347435	-0.300484	-0.695496	-0.892606	-0.465981	-0.512503	0.364788	-0.859078	0.0546513	-0.492259	-1.24908	0.562888	1.94835	1.06231	1.01108	-1.54044	1.49158	1.36676
0.642248	0.41902	0.842023	1.98426	0.504166	1.35991	0.0640335	0.357191	0.529076	1.38808	1.1916	3.03677	1.67966	-0.10148	0.569759	1.47638	1.02305	0.557868	1.71287	0.910153	-0.00367977	-0.383285	-0.237122	1.48859	1.27718	0.699026	-0.2362	-0.835941	-0.0147594	-0.931187	-0.751445	0.0398977	0.00139015	-0.133964	-1.32233	-0.804708	1.01536	-0.415466	0.558539	-0.357059	-1.43518	-0.0991493	-1.34473	0.416982	-0.478573	0.119521	0.905744	0.356534	-0.477625	2.24814
0.00185471	1.8159	1.09158	0.0799079	-0.1216	-0.330431	0.905972	0.458329	1.17895	0.989307	0.580977	-1.61543	-0.371422	-0.00992316	-1.52734	-0.616385	0.195525	-0.396202	0.425425	-0.595073	0.14406	-0.0667754	0.868991	1.10763	0.968019	0.445674	0.650731	0.726244	1.64935	0.930396	0.352707	0.750619	0.828347	0.552596	-0.0745944	0.867575	0.303364	0.217647	0.471188	1.39618	0.328939	0.251389	-1.13658	-0.681077	-1.29375	-0.0709324	0.91004	-1.17997	0.322242	-0.106205
-0.912713	-1.35361	-0.00765088	0.495101	-1.14417	-0.675559	-0.887745	-1.81341	-1.51863	-0.278937	-0.249396	0.634494	0.383489	-0.223005	-0.474949	0.460236	-1.01388	-0.376717	0.0573307	-0.635589	0.226842	-0.538993	0.946783	0.55469	-0.904766	0.176845	-0.317849	-2.37906	-0.371278	-0.672707	-1.49788	0.359945	-0.191026	1.07553	-0.534145	0.655423	-1.21357	0.893185	-0.288376	-1.6147	-2.15616	-1.51155	-1.38948	-0.336665	-0.858039	-0.374001	-2.25618	-1.98903	-1.28483	-2.88983
-0.448398	0.666157	-0.379499	-1.05703	-0.923571	-0.0463327	0.0286853	-0.49025	-0.0712594	-0.510282	-0.897171	-2.04078	1.26348	0.377399	-0.158973	-1.23966	-0.339661	-0.792633	0.153779	-0.926615	0.196187	-1.23652	-0.772182	-0.237442	-0.684072	0.692731	-0.0254277	0.453796	1.48056	-0.460779	0.448208	0.674845	0.280132	0.883998	1.5682	0.119522	1.03795	0.630358	0.0617255	1.07625	-1.34525	0.881722	2.07624	-0.157582	-0.403082	0.914396	-0.274509	-0.0906122	-0.156505	-0.537255
1.4287	-0.282081	0.492524	-0.277989	-1.00302	0.644096	-0.0465848	-0.624107	1.13024	0.41225	-0.421125	0.0807155	-1.20534	0.0124033	-0.322534	0.615215	-1.10251	-0.607912	-1.19983	-0.329162	0.669618	0.781811	1.37972	0.889	0.159516	0.397785	1.16393	0.264117	0.0667211	0.248979	1.31741	0.620979	0.423353	-0.108382	-0.061138	0.150262	0.69014	-0.176561	0.192908	1.19462	1.27845	2.14005	1.36671	2.06553	1.29777	1.12588	2.14742	2.27215	1.1786	1.135
1.31946	0.485424	0.550614	0.0357327	1.65137	-0.138033	0.621056	0.5177	0.257817	0.620704	0.807165	1.57122	1.0082	2.06983	0.480645	1.56588	1.3286	1.58324	1.01296	1.31793	0.241209	0.184258	0.218399	1.4519	-0.274628	-0.366534	1.13835	-0.927562	0.465608	0.0599555	0.8962	2.00153	0.68651	-0.402413	-0.722399	0.921113	0.29316	0.357043	0.932928	0.223867	0.976237	0.62085	-0.833627	-0.41361	0.794645	0.684566	0.252733	0.431007	0.670311	1.20114
-2.84482	-2.50044	-3.19923	-1.10724	-2.71259	-0.847838	-1.34283	-2.54367	-2.67669	-3.33541	-0.364523	0.164321	-1.09896	0.246213	0.730468	-0.595265	0.224299	-0.69455	-0.820862	-0.199756	-0.990452	-0.503142	-1.69643	-1.85627	-1.3427	-0.538823	-0.795114	-1.30963	-1.44803	-1.54988	-1.56729	-1.08739	-0.130269	-1.69908	-1.12904	-1.19486	-1.70213	-0.877619	-2.74881	-2.28481	0.953113	-0.863045	-0.736307	0.586346	0.555878	-0.710486	-0.944257	-0.409544	1.62995	0.234201
-0.370233	-1.5651	-0.971763	-0.600375	0.425251	0.326242	-0.514329	0.0545701	-0.583808	-0.248148	0.642695	-1.03679	-0.2337	-0.62171	-0.460463	-0.244964	0.440829	-0.0218595	0.709168	-0.418536	-1.84425	-1.30319	-0.425786	-0.522622	-1.11796	-1.2968	-0.72045	-1.17128	-0.868647	-0.5689	0.693758	0.16896	-0.842136	-0.118093	-2.11117	-0.461061	-0.536002	-0.673721	-1.37924	-1.40726	1.23325	0.326841	0.755358	-0.0900492	-0.247384	0.290294	0.379616	-0.564843	0.850587	0.321706
0.572187	1.35287	1.25555	0.418063	0.715623	1.54366	1.05118	0.731502	0.544723	1.52089	1.13325	1.23676	0.494964	0.476754	0.0748382	1.47315	0.695904	-0.421839	1.35311	1.2339	2.18011	1.88718	1.06837	0.441454	1.02974	0.358009	1.64064	1.64985	0.89289	0.342398	2.36545	1.87416	2.08625	1.47006	2.67937	1.70858	1.89487	1.98894	0.566032	1.58794	-0.19316	-2.44349	-0.769905	-1.37201	-0.122912	-1.14216	0.867991	-0.00747967	-0.371193	-0.215309
0.997161	-0.0459097	-0.433429	-0.278145	-0.576348	0.377369	0.37847	-0.896713	0.55138	0.663727	-0.368317	0.271865	-0.0235141	-0.0163129	-1.34782	-0.479916	-0.593359	-0.216533	-0.501265	-0.509508	0.433747	0.868249	1.36622	0.539472	-0.403264	-0.301022	-0.14329	-0.425197	1.41781	1.75346	-0.186371	0.160634	-0.143684	0.335091	-0.768736	-0.0258406	-1.14197	-0.444868	-0.367859	0.723173	0.260866	0.634808	-0.454687	-1.81809	0.937711	-0.764486	0.530628	-0.785425	0.891743	-0.763369
-1.13349	-1.13324	-0.731525	-1.4801	-1.91452	-0.617402	-1.07105	-1.54787	-1.0708	-0.826881	-0.392112	0.55921	0.179634	-0.389908	-1.30393	-0.124312	-1.62732	-1.19813	-0.203977	-0.682911	-1.50855	0.301534	-1.10978	0.105394	-0.820243	-0.397928	-0.466401	-0.5371	-0.0362778	-0.722321	-0.286975	-0.350385	-1.46977	0.805494	0.171673	0.272099	0.827189	-0.154122	0.0504876	1.44653	-1.80233	-1.07352	-0.73486	-0.778859	-2.03288	-0.21367	-2.27248	-2.76649	-0.497966	-1.57631
-0.41283	0.402925	-0.196486	-0.726859	-0.40516	0.820876	-0.810381	0.595704	-0.33209	-0.53236	1.04786	-0.0403896	1.20651	0.924545	0.769864	1.13062	0.157997	1.89267	-1.11941	-0.103533	-0.410027	-0.257024	0.145604	0.594692	0.699282	0.0821004	-1.51826	0.183596	0.819225	0.916228	-0.650614	0.532273	0.371443	-0.566122	-0.295054	-0.965121	-0.499141	-0.392475	-0.0407276	-0.238216	-0.379204	2.03858	1.23864	0.698134	-0.313336	0.381146	-0.0701551	0.705204	-0.976211	1.82877
1.25819	0.408505	0.0539918	1.7004	0.515739	1.86661	2.5305	1.13556	1.47337	0.754778	1.31122	1.04761	0.923679	-0.202631	1.73336	0.916524	0.82097	0.833009	1.53002	0.775796	-0.467972	0.745007	2.40836	1.02145	2.72151	1.03246	1.45471	0.984516	1.2658	0.239195	0.0976842	-0.10708	0.824298	0.52963	-0.876601	-0.337442	1.20978	1.317	-1.04197	-0.869314	-0.322746	-1.0785	-0.93487	-1.53972	0.172872	0.88345	-0.835385	-0.755558	-0.420967	0.424109
0.638061	1.30782	0.106347	1.22673	0.962968	0.59438	-0.0886773	0.687269	0.255298	1.02888	-0.230958	-0.49283	0.0201836	0.369884	0.96409	0.937823	0.877732	0.738572	2.16239	-0.325462	0.615196	-0.485089	0.082123	-0.745511	0.0781601	0.157537	-0.809553	-0.235964	-0.031748	-1.2279	-1.05394	0.104634	-0.927944	-0.59489	-0.0862792	-0.739939	-0.843397	-0.694124	-0.497474	-0.590349	-0.492955	-0.413011	-0.536685	-0.85421	-0.00940884	-0.684114	-1.46832	-1.727	0.318305	0.144252
0.248336	-0.504934	-0.20722	-0.753837	0.309126	-0.196304	0.188213	0.768139	0.942832	0.443355	0.342225	-0.0999717	0.438702	-1.04064	-1.01593	-0.62705	-0.414314	-1.08484	-0.685397	-0.409165	1.14602	1.51854	0.217179	0.54584	1.07074	2.49502	-0.170832	0.877066	0.336864	1.37724	0.802406	1.44077	0.508747	1.27074	1.13056	1.85	2.27224	2.63106	1.84534	1.00005	0.284139	1.81122	0.384054	-0.413934	1.59815	0.798609	-0.289575	1.17524	-0.409717	1.12974
1.86654	1.26712	1.46958	1.00094	1.1154	0.905761	1.48608	1.69104	1.49092	0.626443	1.47327	2.50084	0.138034	0.537705	1.74167	2.61022	1.86222	1.10247	1.46393	0.957015	0.12068	1.08331	0.373494	-0.113893	0.319714	0.398594	1.91356	0.194967	1.81346	-0.371102	0.648397	0.706977	1.22427	1.07406	1.98227	1.49643	1.87996	0.642044	0.285751	0.452805	0.879713	-0.331253	-1.4019	0.838799	-0.596188	0.198323	-0.495082	0.0510579	1.01287	-0.031942
-1.13186	-0.138693	-0.756559	-0.0396561	1.31735	-1.30352	-0.145187	-0.666335	1.54837	0.254065	0.571536	-0.588219	-0.91012	0.803254	-0.335148	-0.0296386	-0.033604	-0.369357	0.155036	-0.52917	0.113912	0.870244	0.157567	0.679862	0.0467325	0.961162	-1.0269	0.467607	0.570946	0.816567	-0.418109	0.166732	0.949725	-1.43348	-0.236291	-0.38984	-0.670566	0.00486528	-1.5069	0.210658	-0.281047	2.14046	0.27158	0.723039	0.151491	0.621447	-0.312104	-0.098448	-0.0888603	-0.156267
-0.375575	0.135194	0.616241	-0.246631	0.770451	0.170745	0.0354169	1.10713	0.00609149	-0.110294	1.43311	1.7005	0.956642	0.559345	0.320259	2.13435	3.06239	0.829283	0.384111	0.917784	1.0745	-0.0836727	0.239217	0.552648	0.573695	-0.388271	0.276797	0.327187	0.667344	0.0421	1.28459	-0.0766219	0.225907	2.2587	-0.453004	0.876184	0.792734	1.53015	0.960565	1.06038	-0.242262	-0.675448	0.938056	-0.0874126	0.478575	-0.687487	-1.17583	0.612047	0.979381	0.607626
-0.204364	0.269292	-0.393309	-0.197643	-0.525308	0.717978	0.574431	-0.0258082	0.0017871	0.319481	-1.87543	-0.576661	0.0793854	-0.253576	0.675928	0.289175	-0.564161	0.437456	-0.321474	-0.476153	-2.52234	-1.85814	-0.863985	-1.05616	-1.76219	-1.81031	-1.58006	-0.857454	-1.52988	-2.23943	-0.651296	0.35588	0.0944296	-0.956279	0.214473	1.07844	-2.19269	-0.472228	-2.1673	0.117925	1.6985	1.81255	0.915857	1.89518	-0.204473	-0.210369	0.728383	0.4256	0.248344	-0.44804
-0.35989	-1.65004	-0.953123	-0.388716	-2.14566	-1.08144	-0.611603	-0.593579	-0.577877	-0.604568	-0.363724	-1.16996	-0.603274	-1.08243	-1.43438	-0.225871	-0.808796	-0.62042	0.897137	-1.2013	0.42265	-1.12368	-1.33534	-0.367203	-0.157381	-1.04191	-0.271627	-0.721929	-0.453886	-0.829442	0.0449244	-1.5592	1.16215	0.201163	-0.312515	-0.771757	-0.373376	-0.36908	0.872227	0.0908857	-0.122651	-0.463702	-0.190766	-1.40974	-1.08035	0.373683	-0.667909	-1.67164	-0.289856	-1.28172
0.580873	0.772024	0.275531	0.172645	-0.0584228	-0.152063	0.737911	0.282928	-0.693034	-1.14533	1.43952	0.888095	0.703255	0.968548	1.64746	1.92233	-0.45957	1.31804	0.308481	1.92039	-0.887385	-1.35717	0.40097	-0.655804	-1.76345	-1.01692	-0.178589	-0.800662	-1.11791	-0.494385	-1.13724	-0.554367	-0.479797	-0.949739	-0.270479	-1.92396	-0.888223	-0.12066	-1.49187	-1.12325	-0.434614	0.230064	-1.04263	-0.279732	1.48711	-0.754759	0.208467	-1.03817	-0.186042	0.367826
-1.53026	-1.21136	-1.24236	-1.48775	-0.233451	-0.958219	-2.0007	-0.837413	-1.2054	-0.283289	-1.17368	-0.792213	-0.654719	-2.48917	-1.47448	-1.82277	-2.27053	-1.58694	-0.976598	-1.95197	0.298673	0.262569	0.101782	-1.0789	-0.463456	-0.451749	-0.666534	-0.188456	0.459694	-0.648782	-0.0189375	-0.196271	1.48767	-0.293981	-0.694124	0.580376	1.15728	0.978039	0.459193	-0.055755	0.856904	-0.0682675	-0.806283	0.133952	-0.0396139	0.334332	-0.686109	0.708566	0.531	-0.831285
-0.626481	0.612161	-0.34791	-0.196195	-0.247081	0.573699	0.11077	0.684945	0.34069	-0.0741211	0.294683	-0.415591	-0.277791	-0.467726	-0.60619	-0.242527	-1.23454	-0.239721	-0.38206	0.995085	-0.0607248	0.325427	-1.12164	0.51877	-0.810027	0.0182914	-0.0572109	-0.138991	-0.712208	-0.0329878	0.010824	0.109344	-0.48014	0.040594	0.571082	-0.364896	-0.102226	0.330492	0.0785437	-1.14556	1.39639	-0.421484	0.810701	-0.540302	-0.244451	0.386997	0.762735	-0.803743	-0.789117	1.56126
-0.252715	0.652246	0.472214	-0.0882808	0.244415	0.633788	-1.40584	1.53943	0.20747	0.0745804	-0.444913	0.921665	0.831817	1.01809	-0.655704	0.175534	-0.534384	-1.20185	1.10095	-0.237782	-0.570848	-0.34892	-0.751113	-1.5618	-0.9243	0.450821	0.00521356	-0.240506	-1.15924	-2.80894	-1.39095	-2.24966	-0.253014	-1.12591	-0.99188	-0.42409	-0.326444	-0.431192	-1.40733	-0.980013	-1.0334	0.60713	0.129892	0.76115	-0.489906	0.256584	0.0425186	0.339775	-0.224185	-0.21629
-0.639674	1.85492	0.306843	0.676636	0.501833	0.766429	-0.981768	0.431792	1.95406	0.121272	0.171251	0.377936	-0.442111	0.74127	0.123977	1.40766	1.11239	1.11627	1.13873	0.835252	0.805643	1.5044	0.760809	-0.887688	0.19825	-0.0763711	1.20147	-0.206284	0.53987	-0.449639	-0.961845	0.251252	-0.217679	-0.516388	-0.271115	-0.212528	-1.40262	-0.945129	-0.900201	1.34318	-0.00606432	-0.642077	-0.512953	0.435495	-1.8803	-0.374896	-0.601056	0.0931847	-1.1346	-0.350224
-1.00068	-0.140117	-0.765754	0.527128	-0.144587	-1.47662	-0.720824	-0.614266	-0.877001	0.966221	0.717823	0.895323	1.05657	0.695474	-0.421235	0.983102	0.0735665	1.5392	-0.571439	-0.0146291	0.0395467	-0.811345	0.825331	0.95072	1.62364	0.169913	-0.161785	-0.835665	-0.745204	1.23781	0.0377786	1.04475	0.178081	-0.773692	0.531172	0.828977	0.409546	1.00382	0.228844	0.945226	0.629288	-0.109812	-1.72838	0.540954	-0.939529	0.55826	-0.940686	0.883747	-0.109776	0.264935
-0.605255	-0.629453	-0.210756	-0.0869338	-1.05125	0.178786	-0.93735	-1.82964	-0.94873	0.612427	-0.730944	-1.94518	-2.05256	0.422035	-2.46118	-1.44202	-1.88095	-0.466573	-1.02589	-0.75429	0.0285172	0.212152	-0.92725	-1.17483	-0.845523	0.402627	-1.39395	0.0272653	-0.0990055	-0.55345	0.779591	0.968617	-0.430991	0.643475	0.572792	1.66619	0.257394	1.50758	2.09869	1.34336	-1.32407	-1.17519	0.486556	1.86677	0.0256346	-0.0287898	-0.0395848	-0.905707	-0.420873	0.00400219
1.37492	0.929056	0.438784	1.79546	0.254967	0.731777	-0.451117	0.192006	1.29437	2.24736	0.417379	1.92517	1.26034	1.23411	1.6173	1.32302	1.39282	0.598976	0.91081	0.769195	-0.127541	-0.76282	-0.721845	-0.896243	-0.404223	0.0654662	-0.34695	0.648214	-1.14589	-1.52062	0.4562	0.710912	-0.469657	0.799963	-0.202404	-0.104596	-1.25274	0.677118	-0.433001	-0.565769	-1.24388	0.232348	1.27503	1.88789	0.917536	0.397415	-1.38568	1.61322	-0.412319	-0.910547
-0.891405	-0.545395	0.950682	-0.531633	-0.547869	-0.054808	0.652861	-1.54343	-0.408419	-0.586391	0.0451924	1.68838	-0.385902	0.121275	-0.976173	-0.226568	0.316148	0.216035	-0.833429	0.395019	1.30751	1.67865	0.711443	-0.291703	-0.0151821	0.0903722	-1.13151	-1.24085	1.27259	-0.0314555	-0.188005	-0.241421	-0.577198	0.716337	0.621594	-1.57062	-0.870062	0.759638	0.4053	-0.0943202	-0.838666	-1.46711	-0.0679752	0.610742	-0.0418517	-0.939158	-1.30279	-0.461862	-0.810751	0.693319
0.328788	1.44751	1.03368	0.522623	0.0215396	0.520722	-0.639884	-0.144689	1.29012	0.223495	0.686663	1.71665	0.600203	0.644725	0.0827008	-0.0696576	1.43795	1.22574	0.0548251	1.06459	-0.825849	-0.736702	0.71147	-0.5646	-0.808548	-0.0842484	-0.1168	-1.56723	0.0100983	-0.137978	-0.708716	-1.98282	-0.751899	-0.0128708	-1.03178	-0.697802	-1.11917	-1.54914	-1.19465	-0.274807	-0.813546	-0.556321	-0.745285	-0.888547	0.372763	-0.589064	0.466684	-1.30134	-0.17802	-0.885774
0.0140193	0.461999	-0.319522	0.0505951	-0.597994	-0.913778	0.260284	-0.293975	-0.507676	0.146923	-0.249967	-1.71472	-1.18535	-1.74199	-0.423769	-1.54493	0.068185	-0.354359	-1.5255	-0.096381	-0.657926	-0.530716	1.35247	0.162501	0.764891	0.158793	-0.579555	-1.16928	1.26305	2.21145	1.84247	1.31973	1.36646	1.25916	0.568017	1.2679	0.507553	1.55331	2.10547	2.39973	1.97019	1.75579	0.413682	0.837771	2.76499	-0.0909231	0.0259705	2.27313	0.125025	-0.653253
1.10145	2.31702	1.00421	1.17727	1.94895	1.75538	1.22044	0.658717	1.40127	1.30935	0.533357	1.24922	0.950912	2.03568	2.14816	1.55997	1.04918	1.18611	-0.419214	2.17352	1.50109	1.7405	1.40589	2.42617	1.39564	2.62222	0.406282	0.375784	1.44408	1.87051	1.49682	0.960393	0.977586	-0.33157	1.02616	0.418844	0.613392	0.831883	0.379259	-0.511588	0.0255892	-1.11237	0.177118	-1.58501	-1.34624	0.263215	0.898191	-0.152973	-0.958807	1.13376
0.563024	-0.336088	0.467666	0.664267	-0.362094	-0.885113	0.0010857	-0.0119923	-0.0842708	-0.721206	-0.564962	-0.0252358	0.271883	-0.249053	-0.809198	-1.31609	-0.921609	-1.06437	0.0987223	-0.437674	-0.307471	0.810568	0.422884	0.36038	-1.76267	-0.694726	-0.457091	-0.768984	-1.02594	-1.09877	0.144046	0.929259	0.953456	1.39382	-0.778367	-0.637473	1.52774	-0.842008	0.198473	1.29835	0.920792	0.514539	-0.143394	-1.43436	1.46548	-0.296234	0.705688	0.434336	0.116304	0.159372
0.52172	0.166268	0.67905	2.11259	1.81732	0.32246	0.69108	1.21743	1.64954	0.85432	0.507018	-0.14173	-1.08429	-1.08691	-0.245406	-1.14472	-0.338346	0.0958892	0.0855938	-0.00235583	-0.396949	-1.17424	0.465893	-0.551481	0.293708	0.0779227	-0.712565	-0.529178	0.460546	-1.30376	-0.709093	-0.25546	-0.0146406	-0.490081	0.257158	1.33369	-0.852164	0.282096	0.703152	0.961024	-0.181792	-0.0822253	1.97811	1.52855	-0.48902	-0.37628	-0.0637479	1.01817	-0.481712	-0.426637
-0.504357	0.806925	0.968082	-0.44791	0.754175	1.45088	-0.0599861	0.281405	-0.260642	-0.749526	-0.734074	-1.42206	1.16779	-0.212413	1.12329	-1.25255	0.381738	-0.0421784	1.10606	-1.02905	-0.32676	-0.822025	-0.871756	-2.38293	-0.540728	-3.05477	-1.2919	-0.8824	-0.815961	-1.88697	0.0746688	-1.01089	-0.936197	-2.09785	-1.37653	-2.01208	-0.23745	-2.35878	-1.89908	-2.48829	-0.437531	-0.231622	0.541086	-0.281556	-0.83074	0.923631	-1.3668	0.189835	-0.362228	-0.43152
2.08068	2.71552	2.14215	0.432344	1.12161	2.27937	0.858262	0.385449	0.40498	1.53682	1.57152	0.859579	2.26547	2.3066	2.01213	2.78946	2.16884	1.8938	2.53089	1.94779	-1.55118	0.1914	0.14049	0.246587	0.28157	0.896583	0.500741	-0.611964	-0.711429	-0.411324	0.765502	1.47572	-0.0309246	0.258266	1.199	0.678564	1.153	0.705705	0.658399	1.1588	-0.82267	-0.119399	-0.911377	-1.21396	-0.646134	-1.21315	-1.1185	-1.57917	0.117839	-0.708933
-1.29362	-1.78935	-1.55191	-0.587525	-1.10749	-1.28798	0.345614	-0.729721	-1.52116	-1.70488	-0.867894	-1.58074	-0.946911	-0.463303	-1.34504	0.499977	-1.14563	-0.0741081	-0.998182	-1.90264	0.517653	-0.0154091	0.00855144	-0.218564	0.698943	0.638099	0.862619	0.617686	0.0415619	0.687446	-0.200691	0.868776	0.021599	0.0460941	1.18701	-0.829916	0.743896	1.25472	0.244412	0.829489	1.0416	0.0443812	0.405173	0.359941	0.15195	-0.233554	1.6588	-0.467932	-0.0802306	0.888128
-0.307185	0.912468	0.00255979	0.238409	0.178895	0.418499	0.313732	-0.506739	0.259824	0.0364624	1.68567	0.125264	1.19535	0.901015	0.271713	1.58577	2.64713	0.37794	0.927497	0.690392	0.468737	0.316408	0.604785	0.568691	1.32593	0.746097	0.431019	-0.409509	-0.705408	0.569031	0.840417	2.08349	2.36496	1.60219	2.02866	0.946867	1.13846	0.199069	0.23972	1.07373	-0.4802	-0.481627	-0.0376394	0.797708	-0.495708	-1.05327	-1.26202	-2.26273	-0.0250854	0.199986
0.620659	1.01533	0.223282	1.10004	2.03215	-0.607915	1.35673	0.383479	1.64044	1.21007	-0.536282	0.962584	0.439737	0.864158	0.643418	0.158879	-0.344047	0.693732	-0.382359	0.446985	0.558317	-0.375583	0.674247	-0.411618	0.640291	0.703655	-0.104528	1.25575	-0.0428093	1.2838	-0.0445925	0.326124	-0.638955	1.62107	-0.897879	2.03339	0.911107	0.946475	0.443232	1.24856	-0.858353	-0.959621	-0.218211	-0.97261	-1.17029	0.698668	-0.749901	0.0973557	0.0907038	0.0618964
1.81225	1.60377	1.19141	2.5602	1.86771	1.77255	2.7251	1.32665	0.536471	3.6304	0.881217	0.757678	-0.506154	-0.474068	-0.0264369	0.542835	0.545961	-0.148883	0.254727	0.505004	1.01375	0.0526196	-0.781925	-0.0323149	-0.138673	1.05529	-0.767312	-0.476763	0.983717	-0.461582	0.521311	-0.139072	-0.0591764	-0.244882	0.391095	-0.832411	0.0725195	-0.931935	-0.238631	0.207811	1.21507	3.69857	0.293453	2.43625	2.23577	1.6904	1.91243	1.70457	1.15842	0.938128
-1.13325	-0.367696	-1.7859	-0.599022	-1.61013	-0.255318	-1.26798	-1.11776	-0.659908	-0.361236	-1.21197	-0.640175	0.0920396	-0.497295	1.12053	-0.153778	0.420591	-0.451053	-1.92712	-0.561264	0.346506	1.35294	0.365226	0.691721	0.857449	1.45928	0.299503	0.562388	1.50152	0.712403	1.23189	1.44536	-0.180788	-0.197235	-0.154383	0.411165	-1.2083	-0.151105	-0.647855	2.12923	1.66296	2.41946	0.503709	0.144197	0.606789	1.0425	1.57166	1.2839	1.46562	0.651494
-1.16484	-0.845477	-1.13391	-0.844684	-2.28553	-1.1232	-0.408238	0.315651	-0.0027855	-1.22275	0.0134411	-0.947871	-0.642801	-0.71262	1.00978	0.38068	-0.791796	-0.529225	-0.917346	-1.09969	0.562191	-1.17561	0.591409	-0.246816	0.701436	0.506278	-0.840048	0.149351	-0.50123	0.530769	0.30762	-0.638162	0.6047	-0.141845	-0.0287305	0.416936	-0.0252341	-0.843876	0.302413	-1.31336	-1.07997	-0.140101	-0.182857	-0.491019	0.0359816	-0.272986	-1.32347	-2.39198	-1.33388	-0.334094
-0.564855	1.08904	1.37185	0.321602	0.374674	-0.473464	0.08191	-0.0553713	0.747827	0.161469	0.716217	0.820578	0.288371	0.358944	1.20736	0.910863	0.13702	0.5977	0.660821	0.533472	1.10748	0.469421	0.15777	-0.361921	1.72532	0.942057	1.57728	0.937402	0.391062	0.553005	0.133552	0.926261	0.705542	0.986484	2.03011	1.39829	-0.364261	1.44718	-0.110571	0.818704	-0.792621	0.898882	-0.0788057	2.57176	1.11069	0.0266438	-1.24994	1.67254	1.42973	0.710438
0.0189387	1.43774	0.980716	0.194209	0.928575	-0.337639	-0.868948	0.905532	-1.41929	-0.374242	-0.502356	-0.0968088	0.206075	0.421823	0.046927	1.09002	0.977896	0.763929	-0.922153	1.1532	-1.0681	-0.675977	-1.9594	-0.952459	-0.891152	0.443589	-1.73252	-1.16285	-0.449971	-1.31817	-0.658182	1.08214	0.845384	0.211366	-0.00233189	0.137148	1.37603	-1.83951	0.543596	-1.45301	2.01294	0.807286	-0.501672	-1.43503	0.655703	0.29089	-0.643696	1.4758	-0.308105	-0.305436
1.05147	0.679451	1.14359	1.26014	2.03772	0.58427	0.705298	1.56886	0.998716	1.96107	1.36135	1.4333	1.79486	0.938522	0.27134	1.40142	2.27522	1.76816	-0.682631	1.40262	0.0223423	0.348516	-0.258677	0.0952758	-0.433845	1.53863	-0.688211	-0.410546	0.0838359	-0.563189	-0.812564	-1.51291	-1.37058	0.238469	-0.411045	-0.724498	-1.64079	-0.623248	-1.00602	-0.447481	-0.768881	-1.16405	0.561092	0.604792	-0.516599	1.22705	-0.97945	-0.0907445	-0.413885	-1.17102
1.23544	-0.617512	-0.337626	0.181302	-0.592273	0.301615	-0.568473	0.504058	1.07474	0.865396	-0.19383	-0.766828	0.0910042	-1.18885	-0.794348	-0.517662	-0.84334	-0.884932	-0.73862	-0.490565	-0.51473	-1.87827	0.107229	0.545382	-0.211652	-1.66733	-1.6312	0.447364	-1.23085	-0.620314	-0.655639	0.266803	-0.827595	-1.76395	-0.247717	-0.575929	-2.46642	-0.186518	-1.1746	0.0332144	1.1227	-1.38338	-0.267224	0.305576	-0.919047	-0.0357176	-1.54578	0.307318	1.09664	-0.384331
-2.63521	-0.627221	-0.822174	-1.22966	-2.10774	-0.102913	-2.10125	-1.20982	0.0669265	-0.415723	0.0299239	-0.617037	-1.24987	-0.0532866	-1.00365	0.494403	-1.20484	-0.15693	-1.29433	-0.814822	0.179352	1.0335	-1.0235	-0.10821	0.305957	-1.11606	-0.117223	-0.644244	0.132397	-0.147086	-0.398038	-1.44377	-1.40188	0.550379	-0.751886	-1.42953	-1.01821	-0.714088	-0.193337	-1.56218	0.332769	-1.14344	0.419397	1.38022	0.427936	-0.353702	0.0529086	-1.30478	-1.49545	-0.884958
-0.540831	0.420204	0.812236	-0.83366	-0.570162	-0.393128	-0.107589	0.6949	0.00719938	1.42395	-0.513311	0.137176	-0.299401	-0.702071	1.03205	-0.360067	0.699314	-0.366732	0.581928	-0.0614093	0.489254	-0.825754	0.565898	-0.256251	0.416813	-0.3909	0.806199	0.168232	-0.810166	1.25078	-0.353885	1.61486	0.411891	0.463852	0.931959	-0.47108	0.870522	1.14845	-0.0121516	0.801972	0.112173	-0.805844	-1.32407	-0.00733506	-1.27184	0.674511	0.026674	-1.04867	-0.307051	0.895961
0.977676	-0.821989	-0.212132	0.125139	0.591395	-0.569699	-0.45803	-0.365369	0.285469	0.0029074	-0.817144	-0.0176257	-0.873523	-0.483603	0.620831	-1.03166	-0.64297	-0.866595	0.606067	-1.36538	0.252773	0.70192	-0.140673	0.350879	0.689033	0.434332	2.23242	1.26854	-0.0279458	1.16199	0.417542	0.241965	-0.593699	0.428929	1.316	1.56092	0.933328	2.1267	0.136949	0.345133	0.69226	-0.525179	-0.932631	-0.0918767	-0.671377	-0.947293	0.0369725	0.333665	-0.623942	-1.43752
-0.504384	0.0654934	0.435297	-0.480177	1.32241	1.31343	1.15024	-1.03759	0.768238	-0.796192	-1.06741	-1.27747	-0.477713	-1.16556	-2.3349	-0.969127	0.2662	-1.59531	-1.57648	-1.32936	1.44341	0.858586	2.24156	2.36336	-1.00352	0.0163704	1.5031	0.0934978	2.30537	1.38869	1.6352	0.502798	0.207905	0.210265	0.240438	0.822908	0.113782	0.286805	-1.03329	-0.0219198	-0.160392	-2.48102	-0.216083	-0.0881408	-1.178	-0.506418	-0.358488	1.15074	-0.288725	-1.20515
-0.237531	-0.704029	-0.282442	-0.218424	-0.211723	0.0535542	-0.58267	-0.215642	-0.627035	-0.161145	0.585499	1.84163	0.40984	0.794903	1.27269	0.178892	0.369952	0.754358	0.935705	0.319933	0.906079	0.198861	-0.0930012	-0.398641	-0.161071	-0.690975	-0.622747	0.0346705	-0.863078	-0.00717143	-0.0547963	1.4766	0.0510157	1.12313	1.05038	0.0581316	0.331839	0.14472	1.4418	1.25119	-2.01092	-0.289093	-0.565197	-0.753742	-1.58702	-0.35605	-1.35229	0.610163	-2.4435	-0.866946
-1.86366	-2.30184	-0.865189	-2.03655	-0.250832	-1.36858	-0.853634	-0.926985	-1.40759	-0.396834	-0.180473	0.26825	-0.866366	-0.431515	-1.48859	-1.4021	-0.825802	-1.10711	-1.07424	0.134451	-0.0171699	0.525865	0.363083	-0.884709	0.667258	-0.177491	-0.375023	-0.59744	0.196192	0.307514	0.0527995	-1.16591	-2.35728	-0.766371	-1.715	-0.668399	-1.09893	-1.58907	-1.24391	-0.811559	-1.963	-0.852412	0.291677	0.147174	-1.06349	0.912956	-1.73862	-0.423716	-0.267009	-0.869164
0.530722	1.02181	-0.667912	-0.842377	-0.0586377	-0.2018	-1.19852	0.0997898	-0.660242	-1.45687	-0.591758	-0.159681	-0.839107	0.216811	0.212348	-0.323612	0.159451	-0.770746	-0.294357	-0.520574	0.567234	-0.149297	-0.11403	-0.939279	-0.531378	-2.35583	0.364891	-0.0348972	-1.15063	-1.01738	-0.53586	0.536397	-1.25552	-1.45133	-1.44973	-1.32324	-0.996542	-0.27574	-1.88573	-0.940085	0.669012	1.3154	1.06903	-0.278165	0.876902	-0.363022	-0.100928	-0.429961	1.54024	0.724166
-1.73467	-0.612379	-2.51995	-1.58979	-0.865924	-0.73485	-1.44546	-0.788539	-0.198509	-0.322326	-0.099678	-1.10044	-0.439879	-0.978128	-0.922262	-0.995273	-1.38161	-1.50355	-0.829151	-0.93272	-0.790244	-0.53595	-0.782872	-1.56345	-0.734722	-0.764408	-0.857965	-0.816836	-0.724944	0.0183082	0.690931	-0.725293	-0.385349	-0.0251704	0.476608	-0.798172	-1.98716	-1.18715	-1.21511	-0.322877	-0.525404	-1.24658	-1.3026	0.804125	-0.86165	-0.751404	0.334256	-1.68663	0.232001	-0.00481186
-1.04237	-0.640399	-2.12903	-0.731486	-0.373489	-0.748212	-1.32552	-0.425067	0.50769	-0.888415	-1.42342	-0.45839	-1.50263	-1.31658	-1.65158	-1.46582	-1.03828	-1.84251	-0.331577	-1.66941	-1.54103	-2.02091	0.409614	-0.586288	-0.256199	-1.41967	-0.0953914	-0.112274	-1.01939	-1.10373	0.825798	-0.388201	0.235052	-1.07137	-0.810628	0.279099	-0.330899	-1.23533	-1.02603	-0.202201	0.613411	-0.905956	-0.780059	-0.651491	-0.879105	0.0395312	0.743935	0.372937	-0.785647	-0.691984
4.1803	1.93056	1.47479	2.44013	3.11204	2.12791	2.83965	2.30599	2.03128	1.93194	2.80997	2.03425	1.92619	2.87661	2.23129	1.67794	3.02372	2.61982	4.67164	3.17179	2.06374	0.565163	0.368562	-0.176759	0.191083	1.07445	-0.252003	-0.114091	0.810072	-1.02289	1.07467	0.643688	0.886644	0.728234	0.147339	0.411291	0.525747	0.668378	0.0542079	0.143941	0.884712	-0.76738	0.331304	-0.672307	0.0025424	1.36575	0.332141	0.580871	1.55049	1.25098
0.257967	0.744985	1.28748	1.09696	-0.0465156	0.821614	0.119602	1.12137	-0.548425	0.321292	-0.532676	-1.37451	-0.210512	-0.808264	-0.0725803	-0.607347	-0.475247	0.30581	-0.108142	0.795754	-1.82255	-1.14317	-2.36388	-2.64338	-0.829847	-1.08721	-1.52908	-1.73262	-0.674981	-1.40365	-0.991084	-0.511673	-0.297501	-1.17938	-1.04581	-1.34365	-0.947654	-0.540101	-1.4661	-1.74052	-0.987812	-0.165479	-0.745786	-0.348948	0.20383	-1.46303	-0.807204	-1.4888	-0.312262	-1.73417
0.71476	-0.308435	-0.163863	-0.784107	0.774493	-0.756969	-1.03382	0.189459	-0.129808	-0.304094	1.21831	1.37414	0.404205	0.753317	-0.430347	0.961782	-0.549829	0.607896	-0.321298	0.477598	1.43663	0.919391	1.2771	0.0944641	0.868035	0.00271855	1.24796	2.23693	-0.0691407	0.0507842	0.170329	-0.979419	0.353238	-0.0383715	-0.565351	-0.395216	0.0585286	-0.728727	0.22164	-0.759259	1.37165	1.79288	1.1549	0.752317	2.24306	2.72276	1.63859	1.25179	2.86144	1.04106
-1.12913	-0.969703	-0.747928	-0.130695	-0.750896	-1.88069	-1.47404	-0.933691	-1.14331	-1.67168	-1.28422	-1.62266	-0.794412	-1.52817	-0.919687	-0.769488	-0.75134	-1.00763	-1.73848	-1.30463	0.651138	-0.985573	0.0242624	-1.2656	-0.60485	0.720989	0.119585	-0.333623	0.203918	0.139034	-0.35456	0.754967	-0.481858	0.392679	-1.08434	0.479553	-0.641516	-0.898124	0.717605	-0.65944	-0.415952	0.0805546	0.859897	-1.19358	1.37591	-1.03586	-0.0601993	-0.483239	0.336679	-0.711769
0.914676	0.456158	0.529415	0.399378	1.29919	-0.0918322	0.92801	1.08765	0.217504	0.818559	1.62424	1.76257	0.912228	0.89762	0.851647	0.783564	-0.568637	1.86354	1.21912	-0.487223	-0.405172	-0.380907	-0.314102	-0.926016	-0.143264	0.661532	-0.791298	-1.08054	-0.638722	-0.174946	-0.923675	0.108046	-1.60104	-1.02078	0.674343	-0.551221	-1.12352	-0.542219	-0.576311	-0.370412	2.62446	0.730802	-2.00534	-1.8429	-1.10056	-1.01747	-2.04979	-1.34743	0.104975	-1.46429
1.14776	1.39624	-0.0182614	1.99662	1.81455	1.10302	2.98954	2.30077	2.00483	1.82702	0.469463	1.12736	0.690823	0.257079	-0.273784	0.109786	0.930827	1.56259	-0.599682	-0.444284	0.639751	-1.38884	-0.62608	-0.403908	-0.221845	-1.24599	-0.203197	0.26526	-1.22839	-0.815759	-0.519639	0.0700846	-0.518931	0.195109	0.556992	-0.865528	-0.0730169	0.548774	0.796166	0.150945	2.42667	0.197504	-0.987407	0.616268	0.148677	-2.52424	0.812207	-0.271846	-0.269595	-0.6588
0.788378	0.526309	-0.376894	2.09373	-0.882924	-0.0325436	-0.556335	-0.107071	0.276264	0.0625356	0.72197	0.126176	0.9439	0.0869837	0.620712	0.995524	0.881068	-0.824067	1.14981	-0.00249086	-2.22863	-1.4372	-0.978526	-0.650229	-1.93846	-0.697677	-1.23822	-1.35562	-1.54045	-1.68002	-1.1818	-0.882683	-1.55916	-2.16686	-2.72307	0.0221733	-1.58629	-1.09574	-1.1318	-1.56038	-0.362359	-0.673399	0.501329	-0.140829	-0.973165	-1.21404	-2.00854	-0.934158	-1.27333	-0.404006
0.0034976	0.210679	0.638617	0.27997	-0.0256489	-0.552638	1.691	0.352459	-0.468575	0.82793	-0.700674	-0.981151	-0.631461	-1.04887	0.361971	0.260421	0.451678	-1.04555	0.33864	-1.27544	1.06003	-0.162865	1.06431	0.795562	1.18625	1.79775	1.61139	1.46528	2.08287	1.26435	1.91614	1.14372	0.611219	2.09805	1.02285	1.6036	3.066	0.434183	1.35285	1.29224	1.35753	0.688258	0.21645	-0.471181	0.0933125	1.28502	0.578861	1.8007	1.19714	-0.241851
-1.13979	0.209785	-1.29685	-1.16533	0.549681	0.175593	1.11815	-0.504056	0.363471	-0.0619231	-0.247899	-0.737773	-0.70387	0.377801	0.102669	-0.376369	-0.23489	-0.365488	0.0832694	-0.689475	0.695591	1.8005	1.56013	-0.253582	1.68348	1.06505	0.074458	0.842014	1.79725	1.00465	0.90155	0.560614	0.19797	1.95438	0.98575	0.77227	2.10597	1.46694	0.3946	1.52702	1.05284	0.882827	-0.030635	0.799508	0.870507	1.00196	0.520588	-0.661127	0.0766224	1.01093
0.807554	0.874931	0.575199	0.459336	1.21997	1.0258	1.02638	0.748383	1.47315	1.51955	1.72036	2.19891	2.29559	1.94234	0.92402	2.3095	2.21117	1.92721	1.8712	0.764149	1.06611	0.235137	0.65632	2.06865	1.21164	0.983893	0.908109	1.44799	1.74342	1.89305	1.17792	1.13533	1.34719	1.31364	0.775171	3.06633	2.10957	1.59389	1.00109	1.81599	1.7535	0.533361	1.11746	-1.16568	1.77975	0.329714	0.642263	1.04902	0.577244	0.540037
0.0828787	1.16167	0.798513	1.13193	-1.25561	-0.550167	-0.189406	-0.170284	0.779882	-0.0718858	0.178249	0.932	-0.263721	-0.686302	0.469277	0.816623	-0.836182	1.15708	-0.752094	-0.287497	0.731412	-0.616757	0.116887	0.594565	-0.687286	0.354454	2.03713	1.25158	0.722031	1.17607	0.907723	0.400764	1.96403	2.45798	0.685031	1.19682	1.81487	0.519244	1.11461	1.03447	3.09733	0.376255	1.5797	0.92613	1.48623	2.00936	2.11185	1.45149	0.843318	1.70365
-1.50156	-0.224748	-0.565418	-0.315041	-1.78988	-1.06157	0.514449	0.231058	-0.445864	-1.50499	-0.992065	-0.732808	-0.716902	-1.57932	-0.142155	-1.90195	0.454082	-0.0828	-2.06825	-0.966903	-0.702248	-1.57847	-1.9013	-1.7104	-0.690374	-0.593543	-2.07064	-0.59537	-0.139676	-0.647131	-0.935148	-1.48155	-2.37686	-0.548969	-1.02981	-1.42997	-0.782275	-1.25914	-0.61091	-1.51431	-0.104439	0.638112	-0.992315	0.331737	2.56949	-1.9146	0.284711	-0.0865948	-0.366368	0.271622
0.638289	1.01813	0.559162	1.31485	2.06219	0.941248	1.1602	1.42209	1.5091	0.89771	0.769563	1.67131	1.85653	2.49871	0.910091	1.87189	1.56687	0.550114	1.79374	2.32174	-0.820949	-0.264997	-0.086358	0.302636	-0.26042	-0.382935	0.0221758	0.566588	-1.01269	0.210101	2.08738	-0.130752	0.982637	0.419066	-0.238923	0.267923	1.08785	-0.0582235	1.06969	1.37102	-0.857584	-0.851431	-0.113175	1.16992	0.561425	-0.79049	1.13281	-0.126854	0.776398	0.566111
-0.175373	-0.466769	-0.300408	0.65082	-0.172391	0.526062	-1.57641	-0.222238	-0.471224	-0.0946516	0.155935	-0.700754	-0.0339837	-0.913814	-0.499278	-0.573416	-1.33342	-0.560102	-1.54863	-1.91383	0.0694349	0.96717	-0.272475	-1.19867	0.560101	0.690473	0.24859	0.302349	1.78554	0.993374	0.254994	0.588243	0.547114	1.11258	0.837075	1.32039	0.0945873	0.477514	0.282611	1.50293	1.07165	0.420274	1.2251	0.749287	1.70474	1.23344	1.03676	1.60861	1.21434	1.09092
0.159168	-0.678805	0.961536	-0.877202	0.299256	0.639218	-0.177537	-0.462369	0.27385	-0.647847	1.13707	-0.855979	-0.0993634	0.0606371	0.527318	1.05601	1.01623	-0.351428	0.203488	0.221547	-0.0276683	1.04556	0.416784	0.800079	-0.0639603	-0.279309	0.334079	0.992994	0.593386	1.60276	1.63687	1.62265	0.835895	0.916669	0.602046	0.942209	0.619662	0.646653	1.22073	0.0963436	-0.253064	0.241876	-0.472081	-0.310721	0.857407	0.512991	-0.64334	1.10081	0.636785	-0.428773
0.179239	-0.241249	-0.203279	0.316929	-0.237266	0.370999	-0.219361	1.01292	-0.0206107	-0.676961	0.915491	2.24544	0.210895	-0.202213	1.27853	-0.94985	0.368873	0.197485	-0.307657	1.38757	0.273672	0.111974	-0.714967	-0.0154958	-1.03159	-1.03938	-0.314175	-1.19191	-0.446595	0.0170409	-0.0472843	0.968483	-0.494677	0.400452	0.177524	-0.636132	0.193031	-0.362034	0.119321	-0.348615	0.0879118	-0.520189	0.216957	-1.98783	0.426566	-0.507776	-0.694325	-1.10205	-0.226467	-0.0883045
-1.06889	-0.100083	-0.848325	0.770794	-1.34234	-0.00323092	-0.0479908	0.764645	0.291563	1.03656	0.681452	0.235959	-0.331237	-1.2886	-1.15551	-0.654193	-0.645209	-1.27757	0.425958	0.166427	0.143388	1.66496	0.5403	-0.286202	1.31693	0.786088	0.289837	1.21335	1.41496	1.23254	1.16957	1.29244	2.50698	0.631956	1.57235	1.4094	1.20067	0.92474	0.989836	1.55217	0.321821	-0.281979	-0.145153	0.856413	0.137636	-0.111617	0.557556	-1.02648	0.475586	0.0354994
0.427973	0.48459	0.898974	-0.293596	1.04277	0.497646	0.568527	0.583423	0.276135	0.585739	0.628947	1.58106	0.168778	1.42898	1.05914	1.04122	1.08349	0.848566	0.87705	0.594874	-0.386944	-0.290234	0.283552	0.381386	-2.22569	-0.776825	-0.502859	0.290026	0.162527	0.430888	-0.392894	-0.560481	0.204691	0.349717	0.0341719	-0.0446345	-0.539186	-0.802901	0.116136	-1.32917	-1.4883	0.760235	-0.0977258	1.63328	-0.598254	0.146003	0.534771	0.782585	0.882534	0.0435322
0.736407	0.547391	0.544989	0.0270054	0.44927	0.194673	0.335959	0.23574	0.58406	-1.14272	-0.71442	-0.269002	-1.50705	-0.165798	-0.576486	-0.894487	-0.260609	-0.385607	0.132939	-0.276122	-0.0591229	0.128888	0.613675	0.0830594	0.168121	-0.243156	0.345545	-0.296318	-0.169179	0.915762	0.825416	-0.761128	0.574428	0.0940585	0.182038	0.793981	0.413828	0.77356	-0.797212	0.184426	0.539503	-0.802799	-0.904105	0.686702	0.266664	0.625604	0.571457	-0.19213	-0.0130464	0.0439567
0.688809	-0.0165759	0.664507	0.242703	1.64591	-0.770983	1.36914	1.90158	1.31278	1.83058	-0.672264	-0.955596	0.188476	0.834456	0.0240703	0.127839	-0.278441	-1.48265	-0.18251	-0.359174	-0.460473	0.103336	-0.320263	0.90948	0.503259	0.998056	-0.0305372	0.864675	0.434596	1.09226	-0.985492	-0.377965	0.958724	-0.903295	0.683137	-0.732085	0.641173	1.1557	1.1209	-0.616127	-0.401826	0.600066	-1.7074	-1.00464	0.276682	-0.360004	-0.292206	-1.50959	0.491234	-0.369121
0.888366	0.278171	0.950106	-1.07806	1.18772	-1.04962	0.927303	0.997421	0.330224	0.677303	0.751582	-0.0994732	-0.252141	-0.478703	-0.664679	0.211271	0.788029	0.57664	-0.303791	-0.0903722	-0.246481	1.39147	-0.135976	-0.123702	-0.874138	0.828189	-1.36922	0.220076	1.12922	0.518874	0.639891	0.00490753	1.02961	1.54872	1.10408	-0.181506	0.663606	1.40834	0.113056	0.732711	0.285353	-0.5574	-0.409486	-0.658817	-0.473297	-1.45738	-0.443992	-0.0621785	-1.40593	-0.668508
0.650978	-0.11081	1.40449	0.763596	1.15981	1.22452	0.890586	0.512364	1.31571	2.53708	1.10306	-1.07301	1.10518	-0.225637	1.1346	-0.0355902	0.0654131	-0.812496	1.15791	0.267376	0.809561	0.479767	-0.775092	1.84746	-0.149192	0.783969	0.382476	1.09914	0.671181	0.705703	0.851538	1.21289	1.42187	2.33211	2.39278	0.700734	1.10562	1.34798	0.874219	0.543728	0.995156	0.609598	-0.181458	0.192453	1.10678	0.610788	0.131279	0.946749	-0.501362	-0.66584
-0.733706	0.763935	-0.96884	-0.44232	-0.571873	-0.543167	0.136466	0.32961	-1.60453	-2.23006	-0.785487	-2.64596	-0.520464	-1.08999	-1.09118	-1.34097	-1.44052	-1.223	-1.19865	-0.578281	-0.515374	-1.41079	-0.652709	0.369873	-0.99747	-1.13794	-1.80579	-1.61815	0.40921	-0.756639	0.734966	0.412428	1.26941	-0.554897	-0.354115	-0.293721	0.306517	-0.379358	1.41923	0.390623	-0.164441	-0.379911	-0.927866	0.115583	-0.349337	-0.634696	-0.162648	-0.22453	-1.62116	-1.21666
0.924143	0.678944	1.33462	1.05018	-0.0152574	0.204055	0.671803	-0.442772	-0.311061	1.16444	0.999243	1.03143	0.277827	0.070742	-0.150001	-0.830423	0.745679	-0.259974	0.51187	0.303103	-1.44004	-1.91303	-1.71308	-1.22593	-1.4913	-1.32254	-1.33419	-2.96465	-0.924855	-1.6211	-1.91618	-0.951718	-1.97733	-0.919748	-1.04892	-1.34399	-0.57959	-0.704053	-0.81113	0.0392118	0.539272	0.856694	0.194037	-0.230017	-0.182509	0.962526	0.163643	0.130634	0.057858	-0.223533
-0.514256	0.580581	-0.139313	0.65173	1.13625	1.00304	0.843528	0.361391	2.68121	-0.607054	0.555844	0.716573	0.686889	1.26373	0.582794	1.11639	0.793433	-0.688011	0.0960449	2.05076	0.619537	1.72843	0.561179	1.62925	0.491238	1.38931	1.70438	1.79181	1.00119	0.649254	0.906088	2.63686	1.36141	2.14246	1.65899	2.5578	1.34477	2.49092	0.782695	1.92834	1.86606	0.254299	1.36094	0.348012	1.59904	1.35234	0.412444	1.24595	2.76785	0.916128
-0.584776	-0.720577	0.452613	-1.2829	-1.17824	-0.842098	-1.07363	-1.10187	-0.508794	-0.976598	-0.25992	-0.712066	0.339964	-0.971415	0.163016	0.288212	0.50675	-1.01567	-0.902193	0.808681	-1.00013	-1.37772	-0.574375	-0.201583	-0.391938	0.205824	0.532377	-0.34718	-0.815165	-0.224845	0.379167	0.501738	0.90902	0.470501	0.0514775	1.58529	0.341742	-0.281653	-0.348682	0.886788	-0.201283	-2.07882	-0.975053	-0.747758	-1.44729	-0.199968	-0.415858	-0.78986	-1.49149	-1.28607
0.628779	-0.200605	1.03661	1.65398	1.8423	0.12435	1.32751	0.379481	2.92547	1.0538	0.215317	1.86394	0.142479	0.897515	1.062	0.426446	0.314161	2.26714	1.80903	1.11278	-1.11158	-0.834332	0.196389	1.02326	0.0486443	-0.67044	-0.383831	0.647584	0.606786	0.181601	0.0713128	0.629674	0.798669	-0.199028	1.26994	0.80616	1.50871	0.424144	1.78443	1.2387	2.47193	0.83365	1.80794	-0.46857	0.81102	1.18632	0.0721209	0.270633	1.13474	0.662739
0.896108	1.80546	0.56557	-0.230471	1.5967	0.540057	1.33864	0.890887	1.44278	0.554046	-0.754067	0.222454	-0.151367	1.73175	-1.18333	0.0496501	1.05267	0.0296607	0.77492	0.797628	0.0317225	2.0865	0.892312	1.62332	1.25933	-0.243854	2.45296	0.930833	0.44219	0.312415	0.290147	0.539344	-0.662088	-0.114426	0.0390059	0.952828	2.08387	-0.944732	-0.678565	0.631341	0.190211	-0.88901	-0.292328	-0.119398	-0.0229854	-0.536524	1.61799	1.24324	1.33177	-1.32003
-0.339022	-0.193477	0.0770933	-0.189627	0.396089	0.690451	-0.618068	-0.530071	-1.92393	0.173368	-0.470196	0.0271126	-1.0499	-0.436436	-0.630187	-0.685614	-0.614884	-0.673261	0.901827	-0.0553526	1.22015	1.0879	0.13135	0.0338188	1.46813	1.23275	0.154507	1.3854	1.4507	1.84692	1.84062	1.84829	2.87613	2.65216	1.91761	1.95352	2.00381	1.18581	2.11319	2.51141	0.727728	0.401884	0.228396	1.02728	0.894327	0.441296	-0.120255	0.389337	0.526512	1.19349
-0.352156	-1.43251	0.550123	0.293151	-0.934316	-0.960011	-2.16353	-0.72348	-0.352008	-0.119503	0.725773	-0.556243	0.0439697	-1.30004	-0.12449	0.256146	0.133593	0.000139495	0.184478	-0.627763	-1.49053	-0.64142	-0.33357	-0.435231	1.01924	0.457573	-2.48296	-1.48534	-0.243029	0.59319	-0.630557	-0.915279	-0.654306	-1.53902	-0.585273	-1.79884	-1.38549	-2.5798	-1.18676	-1.44318	-1.54666	-0.518054	-1.58826	0.0819548	0.00446084	0.0138673	-1.87365	-0.233603	1.16013	-0.0929987
1.36216	1.89029	2.23749	2.17377	1.50104	1.77636	2.14536	1.44926	1.9025	3.29706	1.45815	1.23836	-0.086124	2.03063	0.975412	1.46628	2.34233	0.374268	0.413845	1.66932	3.11917	0.907394	1.70902	1.1447	0.956715	0.574736	1.77136	0.823865	1.40202	1.7827	0.194978	1.01399	-0.175695	0.18318	0.571338	0.721025	0.187689	0.165684	0.713527	1.16219	-0.0137324	3.68683	0.0457527	1.77411	0.346013	1.16872	-0.0853643	1.70377	2.55892	1.68663
1.23644	0.655339	0.483556	1.60777	2.41858	0.938375	0.911738	1.90233	1.02631	1.12002	-0.447038	0.335616	1.3766	1.91554	0.457974	0.627601	0.673038	0.544556	0.0263666	-0.108045	-0.707326	-1.32254	0.862423	-0.27703	1.27284	-0.731156	-0.949424	0.0767362	-0.468132	-0.898798	1.05744	0.106248	-0.508582	0.275282	0.00777215	0.334845	-0.647557	-1.03727	0.69224	0.297024	0.351156	0.541979	-0.185886	0.637386	1.40167	0.175513	0.655047	0.369502	2.32297	-0.352103
-1.13383	-0.866445	-1.31977	-2.19939	-0.589778	-1.86164	-0.812556	-0.833806	-1.31104	-0.81827	-0.467118	-0.266145	0.117065	-0.431102	0.0721792	-0.219522	-0.962395	0.438939	0.314594	-1.47765	-0.686838	-0.755901	-0.712026	-1.15109	-0.688116	-2.1353	-1.16447	-1.28788	-0.706818	-2.37925	-0.942907	-2.04243	-0.263062	-1.03015	-0.00942791	-2.57009	-0.256695	0.23249	-0.988091	-1.4342	-0.287012	-0.425636	-0.480031	-0.300538	0.27463	2.02909	-0.515321	-0.354467	-1.01859	-2.21516
1.30223	1.049	0.107005	0.765024	2.29643	1.27411	0.83078	0.724002	1.8788	0.666748	1.25069	1.83373	1.12186	0.957824	1.94551	1.27477	1.56204	1.30191	2.24606	1.20962	-0.773669	-0.94128	0.334387	1.46395	-0.0886742	0.642443	-1.07568	0.316335	-0.709074	-0.793521	1.14026	-0.405345	-0.275391	0.204493	-1.05264	1.1253	0.922108	0.0514888	-0.514273	1.15243	0.272512	1.11808	-2.11357	-0.17764	1.73946	1.49604	0.154877	0.575058	0.211627	0.126656
0.240432	0.173679	0.0610608	-0.336661	0.281604	0.478681	-1.06935	-0.373586	0.676266	-0.0666331	0.0220141	-0.628391	-0.35789	-0.278189	0.356973	-0.48348	0.299392	-0.0544566	1.2708	-0.421752	0.410715	-0.697678	-0.350207	0.692893	-1.36476	1.02268	-0.241301	0.257365	0.307998	-1.25006	0.86339	-0.0060273	0.519518	1.46162	0.876691	0.512481	0.998575	0.842953	0.753928	1.29531	-0.801984	0.310867	-1.14276	1.0095	-0.913664	-0.271984	-0.223764	-1.01173	-0.905563	-0.288712
1.5427	1.28367	2.43912	0.996566	0.814932	2.41326	0.495171	1.80293	1.70408	1.13003	-1.07489	1.0045	-0.20411	-0.537715	-0.0380711	-0.769752	-1.13786	-0.332873	-1.81775	-0.841176	1.59137	-0.0433259	0.346167	0.0743742	0.0863319	0.451571	0.655072	1.06412	0.757337	0.392583	0.810545	0.802043	-0.447958	0.461067	1.08015	0.739719	0.217164	0.959094	0.859436	0.976336	0.313504	-1.30619	-1.85424	0.455819	-2.43446	0.00604093	-1.36826	-1.56098	0.861241	-1.33606
1.55758	0.957617	0.269372	1.03096	-1.10242	0.193263	1.3656	0.903245	-0.025105	0.374011	-1.13966	-0.133632	1.1164	0.0272308	0.191344	0.0312341	0.32239	0.248245	0.325132	-0.31578	1.81377	0.832058	0.877001	0.715824	-0.516879	0.330818	2.20515	0.224487	-0.7661	0.447703	0.24083	0.0497204	1.05118	0.401558	1.61256	-0.324487	0.937872	0.240517	0.370914	0.849743	0.943764	-1.45414	-0.507639	0.88848	-0.393232	1.72536	0.340056	1.20545	1.28988	1.42319
-0.578108	1.14697	0.633196	0.471141	-0.103002	0.323126	1.20918	0.292555	1.69041	0.188677	0.386595	0.627459	-0.047339	1.08306	0.827579	0.740028	0.854568	0.411012	0.0675408	1.73788	0.195701	1.14747	2.06624	1.18768	0.0624985	0.500983	1.16729	1.10057	0.390514	0.910297	-0.0865249	0.723943	0.349412	2.04481	1.15319	0.781503	0.13357	0.254746	2.18006	0.916777	-0.0395446	0.180661	0.670619	-0.305056	0.42936	-0.0288025	0.802924	-0.254867	0.987804	1.40587
-0.11696	1.32462	1.02189	0.698486	1.05318	2.14985	0.42149	1.85674	1.55236	0.784915	2.40811	1.22521	3.04853	1.02499	1.91306	0.895772	1.3779	1.45481	1.92986	1.25241	-1.9701	0.504496	0.0153442	-0.662064	0.68032	-0.279843	-0.188164	0.633468	0.197858	-0.170666	1.21018	0.33423	0.0825368	1.39522	0.8234	1.37722	1.02736	0.349916	0.721145	0.917161	-0.0754323	0.539847	1.3237	1.74023	1.22134	0.66343	1.03106	0.318053	0.991362	0.432946
0.811794	-0.251764	1.43203	-0.0812732	1.0774	0.101729	0.0679657	-0.163986	1.13897	0.114942	0.315214	-0.37215	-0.213723	0.465607	-0.251415	0.587127	0.476753	-1.03638	0.0157498	0.181901	-0.0366989	0.795644	-0.481104	0.347678	0.75991	-0.024346	0.288161	0.323318	-0.297995	-0.0587035	0.617409	-1.18614	-1.75579	0.285134	-0.683238	-0.594462	-0.470894	1.30735	-1.86582	0.445018	0.588382	-1.10108	0.348586	0.169844	-0.137366	0.128936	-0.121996	0.305422	-1.60196	1.00718
-0.133149	-0.654774	0.353313	0.165081	-1.84613	0.50822	-0.275436	-0.0446946	-0.56362	0.363451	-0.195815	-1.02428	-0.473937	-0.603306	-1.21079	0.161432	-0.0268493	-0.249193	-1.02531	0.406598	-0.921239	1.15719	-0.827738	-0.79381	0.529333	-0.168334	0.687884	0.689344	0.238319	-0.982315	-1.38081	1.02194	-1.17077	-0.186266	1.74556	-1.24383	0.796423	0.512948	-0.636472	1.02957	0.130851	1.08605	-1.88135	-0.500594	-1.40115	-0.522784	-0.829477	-0.86016	-0.664229	-0.724253
-1.24159	-1.71442	-1.03008	-1.02312	-0.957753	-0.970628	-1.38023	-0.599064	-0.606226	-1.25186	-2.2077	-1.45087	-1.85546	-2.08815	-1.50902	-1.68564	-0.434634	-1.40726	-0.962268	-0.877322	1.94107	1.15242	1.03636	0.625939	1.59274	1.43068	-0.286016	-0.581252	0.704493	1.15039	-0.524808	0.298671	0.672179	-0.912776	1.09254	-0.475579	-0.957544	-0.431036	1.45142	0.347389	-0.954669	0.840991	-0.340594	1.30273	0.895681	-1.20183	-0.266048	-0.0110335	0.0981719	-0.226316
-1.01302	-0.275158	-0.939437	-1.15416	-1.22348	-1.15925	-2.49039	-0.700265	-2.24256	-2.02556	-1.57158	-0.141855	-2.52553	-1.3672	-0.667466	-0.344475	-0.28215	-0.542389	-1.03209	-1.7443	-0.50648	-0.419334	0.953306	-1.11374	-0.990761	0.14067	-1.67049	-1.57864	0.315974	1.08417	-0.52795	0.627976	-0.827296	-0.479912	-0.801489	-0.760239	0.0541233	-0.114673	-0.637576	-0.129064	0.839743	-1.72898	-1.93263	-0.693728	-0.858612	-2.41294	-2.05245	-1.21843	0.650537	-0.894125
-1.58252	0.840082	0.095176	-0.232753	0.441687	0.156689	0.47738	0.360476	0.613668	-0.341758	0.796155	0.616166	-0.842688	0.562038	0.00618295	-0.94532	0.00582541	0.904954	0.956347	-0.865457	0.926825	0.357085	1.60544	1.65488	0.263669	-0.0222352	-0.145578	2.12067	0.0865455	0.718809	1.01107	0.376212	0.316031	0.321424	-0.065619	0.206592	-0.45563	0.410353	0.150591	1.12028	0.138325	0.703434	0.633494	-1.07957	1.92595	0.888622	0.95027	1.34133	1.99796	-0.616727
1.17688	1.40247	0.780011	1.0831	2.07415	0.847632	1.9925	0.440224	2.37898	2.32494	1.70579	1.7665	0.400073	0.851701	0.900396	1.35568	2.18046	0.632058	0.104074	1.46656	-0.797985	-0.478967	-0.125473	-1.34917	0.597946	-1.93026	0.387434	0.144548	-0.189472	-0.166256	0.814676	1.00446	0.542612	1.63844	-0.828748	0.301935	0.772378	0.728304	0.886553	0.77991	1.69903	1.15857	0.843702	1.89734	1.16467	0.0619931	1.94906	0.0467692	1.54242	-0.55474
0.705608	0.521244	0.253567	-1.59357	0.636885	0.153433	-0.795409	0.269366	0.129264	0.511635	0.462516	0.76709	-0.882979	0.105154	0.519073	0.885164	-0.381747	0.515996	0.0411174	-0.397909	-0.939279	-0.675099	-0.607545	-0.743028	-0.393639	0.0128553	-0.242683	-1.15848	0.391989	-0.17218	-0.0992921	0.976479	0.729269	0.553361	1.13637	-0.306982	0.483402	-0.720156	0.781339	0.932953	-0.806329	1.003	-0.449086	0.2268	-1.29833	0.649942	-1.0283	0.022241	-0.508633	0.13929
-0.160944	0.411311	0.284646	-0.416714	0.0490095	0.412772	0.968742	0.75107	-0.206223	0.47939	-0.895532	1.13265	0.414787	0.252534	0.175774	0.118214	0.47039	0.563798	-0.204496	-0.373083	-0.33908	0.0407544	1.61782	-0.267584	-1.3096	1.61918	1.43927	0.923715	-0.98619	-0.0562198	-0.626502	0.879567	0.00571016	-0.169786	-0.180395	-0.743807	0.740377	-0.467071	-1.57099	0.485821	-1.59929	-0.452068	0.784883	-0.383	-0.0590859	0.134349	-1.3346	-0.558887	1.03215	0.849721
-0.500019	-0.0924279	0.238403	0.981746	-1.57251	-0.171335	-0.452775	-0.886141	0.278135	-0.92282	0.0451055	1.44296	-0.408972	-0.450627	-0.947754	-0.129473	-0.378808	1.0585	-0.0233977	-0.594289	-0.572734	-0.227073	0.127963	0.0851038	-1.20553	0.282583	-0.39945	-0.283764	-0.360031	0.778896	0.828144	-0.252705	-0.332189	-0.174916	-1.38218	-0.824804	0.154632	-0.474049	-0.549019	0.962731	0.501323	0.847064	-0.6616	0.802351	1.08373	-0.423556	0.358243	0.107012	0.149377	-1.54633
0.862871	0.428344	0.699548	1.36672	1.37107	1.12707	1.23434	0.364462	0.460473	-0.467228	1.45264	0.0525098	-0.55065	0.765247	0.63057	0.799453	0.558792	0.313239	1.32524	1.57718	-0.270791	0.130873	-1.05595	0.525277	0.864615	1.13695	-1.82933	0.410392	-0.224094	-0.271983	-0.374641	0.33861	0.959646	-0.546965	0.352458	0.602084	0.0560327	-0.130965	-0.58018	0.63941	0.235947	0.47216	-0.456198	1.22963	-0.0761235	1.31952	0.485589	0.687759	0.849476	0.756354
-1.81549	-1.45585	-0.587633	-1.08883	-1.20302	-0.725486	-1.25045	-0.813965	-1.50709	-0.990198	-0.423063	-0.329667	-0.0594557	-0.351279	-0.259055	-0.847843	-0.683642	-1.55887	-0.895339	-0.624259	1.0978	0.0507288	0.262397	0.876386	-0.994171	0.154622	0.63161	-0.0535637	-1.34778	0.166279	0.83006	-0.275372	-0.591423	1.28328	0.0680675	-0.419572	1.96723	0.0691631	0.414725	1.12488	0.421893	-1.36199	-0.357844	-0.554271	-0.924786	0.935655	-0.605742	2.09205	0.0229571	0.537052
-0.0611112	-0.619824	-0.413598	-0.539425	-0.549608	0.4727	-0.343896	-0.464412	-0.52574	-0.273243	-1.68493	-0.483909	-0.842076	-0.112449	-1.39964	-1.49214	-1.09898	0.41088	-1.77482	-0.690249	-0.0153365	1.00117	0.296353	-0.188396	-0.991308	0.203174	0.0763676	1.28522	0.572644	0.566744	1.29024	0.770512	0.0293517	0.966327	0.212588	1.00794	1.00484	0.348028	-0.196401	1.00043	-0.836862	-1.3701	-0.704358	-0.114868	-0.236502	1.47601	-0.889382	0.86781	0.198429	0.908832
0.121405	-0.296998	0.847243	-1.62603	-1.01909	-0.406897	-0.126874	-0.640658	-0.211237	-0.439063	-0.0326053	-0.39663	0.183866	-0.464182	0.201338	-0.240111	-0.610541	0.755126	0.306878	-0.85847	1.21139	0.268287	0.987651	1.18179	1.1757	0.988442	0.146879	0.985713	0.430343	0.695835	-0.0357115	0.636395	0.573063	0.397677	0.340434	2.47218	0.836844	0.492605	-0.508145	-0.108296	-1.14171	-1.19479	-1.79787	-0.65069	0.644235	-0.764562	-0.819576	-0.287392	-2.01403	-1.93649
0.500223	-0.572061	0.379578	-1.27247	-1.28375	-1.46729	1.41408	0.365109	-0.322546	-1.84599	1.45163	0.644093	0.050446	1.15097	0.666899	-0.887555	0.576373	0.68577	0.184695	0.593823	-1.95445	-0.500268	-1.56916	-1.61505	-1.17486	-0.73396	-1.48622	-1.26744	0.290265	-0.58021	-2.62553	-2.67434	-1.19564	-1.03691	-0.304746	-0.188922	-0.645209	-1.8005	-0.308742	-2.02789	-0.148313	0.105482	0.190305	-1.28771	0.435591	-0.812306	0.213171	-0.402005	1.14627	0.578121
-0.121653	0.0484418	0.990718	0.25009	0.333873	0.948185	0.941438	0.53756	0.295587	1.70597	1.51329	-0.941057	1.78082	-0.738944	0.210773	-0.449128	0.343684	0.87744	0.289874	0.804327	-0.304664	0.727375	-0.0560645	-0.763336	0.940412	-0.498794	-0.274384	0.333533	-0.898366	-1.23471	0.0040108	-0.129037	0.33061	-1.31419	-1.09638	1.84745	0.11464	-0.0701616	-0.0861963	0.196435	-2.53917	-0.131891	-0.136824	-0.705623	0.0734296	-0.281706	-0.410799	-0.824736	-1.73278	-1.60118
-1.89313	-1.8617	-0.731005	-1.2403	-1.91555	-1.78828	-0.787706	-0.560919	-1.98339	-1.28708	-1.35483	-2.03361	-0.348069	-2.62662	-2.02147	-0.971556	-2.71675	-1.29459	-2.17882	-1.05197	0.448865	0.885785	-0.650079	-0.22798	0.7483	0.728968	2.10151	0.236313	-0.0301736	0.516909	0.0479746	-1.48323	-1.74824	-0.721677	-1.72793	-0.522021	-0.58602	-1.44859	-0.993208	-0.612685	-1.86814	-1.77169	-3.05581	-1.56041	-0.426895	-1.85541	-0.0210969	-1.75073	-0.985409	-1.72212
1.69359	1.68146	2.01213	0.364167	1.61555	-0.0893884	2.47386	1.17277	0.601221	1.68987	1.73055	2.89688	1.3703	2.7091	3.36947	2.57419	1.92921	1.44546	1.919	2.07125	0.237563	-0.029425	0.894192	0.741579	1.32401	0.71124	-0.188296	0.143272	0.176257	0.917551	-1.35301	-0.081019	-0.507861	0.15293	0.0782683	-1.5419	0.420348	1.08545	1.22478	0.438319	-1.67489	-0.0248836	1.99572	-0.302364	-0.64302	0.221951	0.417677	0.672652	0.187856	0.392061
-0.114422	-1.46946	-0.796336	-1.08377	-0.190025	-1.48727	0.718753	-0.626769	-1.46994	-0.0951922	0.0859277	0.0855146	-1.23727	-1.40964	-0.5009	0.5709	-0.488099	-1.00682	-0.14136	-0.162022	-0.769737	-1.25722	-0.711012	-0.325527	-0.601172	0.247636	-0.968327	-1.61794	-1.06558	-0.57133	0.035276	-0.335391	-0.410009	0.221214	-1.30914	-0.917848	-1.55911	-0.655939	-1.5256	0.134309	-0.349972	-0.0293819	0.767939	-0.0364349	-0.610007	0.937397	1.07534	-1.67159	-2.35282	0.650976
-0.195313	1.2175	1.21251	0.549817	-0.0474669	1.52313	1.13313	0.645005	1.55631	1.54749	0.687366	-0.453597	1.14035	1.77038	0.918796	-0.21383	1.42138	0.0256716	0.734475	0.714104	0.7282	0.605354	0.520695	-0.386221	0.01113	-0.740932	1.30428	0.0786469	0.443698	-0.283427	0.213191	-0.658861	0.491182	0.0112377	0.855512	0.260991	0.755134	-0.0269633	0.548622	1.24899	-0.72488	-0.167858	0.265872	-0.165927	1.04638	-0.0444064	-0.37282	-1.46434	-0.606204	-0.694783
1.79255	0.167082	0.122384	0.78131	2.11149	1.16862	0.563619	0.358758	0.710714	1.86286	0.879146	0.304177	1.04396	-0.000812115	0.260101	0.744346	-0.327336	0.389656	0.880862	0.31328	1.698	0.935469	-0.353733	1.43445	1.44693	0.783177	1.18445	1.85188	1.54183	1.20079	1.22993	0.513608	1.77472	-0.0357034	1.99586	0.938377	1.928	0.706542	1.88815	1.5124	0.651426	2.30799	-0.128064	-1.27422	-0.451611	-0.383402	2.52757	1.15111	0.461462	0.0968976
-1.46369	-0.671675	-0.938227	-0.896598	0.254988	-2.33701	-0.661733	-2.16285	-0.00181809	-1.61431	0.170902	-0.413107	-0.233516	0.25372	0.299861	-1.5059	0.279284	-1.31913	0.223676	-0.620789	1.03257	0.751144	1.74456	1.7169	0.804383	0.4806	0.918361	1.26028	0.61995	-0.559644	1.09763	0.376225	-0.103598	-0.261983	-0.0393961	-0.533469	-0.719548	1.08883	-0.0680871	0.0481989	1.90966	1.10886	-0.059858	1.87946	1.15447	-0.817825	0.525791	0.369512	0.811286	1.04836
1.60808	0.244859	0.506689	1.74033	0.809557	0.185904	-0.375528	0.614633	0.0667437	0.814003	1.3208	0.940216	1.27667	0.994841	1.14302	0.680369	2.52454	2.77675	0.828754	1.8902	-1.59535	0.446661	0.629647	-0.248765	-1.44338	-0.109765	-0.672244	-1.02289	-1.07894	0.104132	-0.0963602	-1.23249	-0.802879	0.833103	0.870913	-0.258945	0.240357	-0.686309	0.137543	0.58836	-0.688307	0.468989	-0.293184	0.0079988	-0.693207	-0.224163	0.157529	0.159413	-0.00730811	-1.19621
1.23583	-1.11089	0.770115	0.00716275	-1.17497	-0.112698	-1.27839	-0.205107	-0.541265	-0.386094	-1.1985	-1.56408	1.51989	-0.455358	-1.56248	-0.0907113	0.590992	0.50241	-1.46605	-0.73856	0.732485	0.537227	0.0635665	2.06608	0.782472	1.43111	0.891743	1.29907	1.96952	0.936115	1.31256	0.889358	1.43183	1.50782	1.08503	0.851633	1.73014	1.20953	2.05691	-1.18132	-0.614176	-0.531202	0.556216	-2.15524	-0.227667	-0.0733187	-1.35015	-1.08407	-0.190354	-0.647296
1.44776	0.669485	0.422808	0.601907	-0.441764	0.398428	1.0791	0.923533	1.3967	0.645077	1.02865	-0.501062	1.10956	-0.0807797	0.293957	0.218528	1.18473	0.597873	-0.902653	-0.08544	-0.887704	-0.339087	-0.704472	0.131908	-0.6468	1.21792	-0.628508	-0.611372	-0.248697	-0.674949	-0.869103	-0.816228	-1.33749	-0.96336	-1.21306	-0.181363	-1.46304	-1.99416	-0.753326	-2.15109	-0.240479	-1.01949	0.823447	-1.21883	-0.384696	0.890351	-0.4736	1.1127	-2.15137	0.380418
-1.79187	-0.416691	-0.790067	-1.62514	-0.725097	-2.30965	-0.437887	-1.72073	-0.266774	-0.768275	-1.57953	-1.53595	-2.00167	-0.626128	-1.05218	-0.65169	-1.4776	0.12569	-0.949577	-0.399288	-0.325203	-0.0307121	0.445312	2.29285	-0.590896	-0.266203	-0.387501	0.0859375	0.345056	0.221718	-0.0060721	-0.0384599	-0.641015	0.466529	1.77074	-0.0452623	1.62574	1.7505	-0.847301	-1.20545	1.81373	-0.290623	-0.113059	-1.12975	-1.38774	1.24927	0.271642	0.286413	-1.09421	1.27427
-0.10768	1.5314	1.57472	1.96948	2.0622	0.931758	1.52314	2.15343	0.738577	1.36781	2.11014	2.17542	1.21876	1.71959	1.35673	0.998174	0.789369	1.64411	1.32853	2.92408	0.415723	-1.03747	-0.375379	-0.0837912	-0.934809	0.586247	-1.22448	-0.524767	-0.25323	-0.567291	-1.58882	-0.681837	0.283945	-1.09724	-1.2045	0.622201	-1.87806	-1.99221	-0.323384	-1.0666	-1.10931	-1.59597	-1.62377	-0.498699	-0.929871	-1.17063	-0.51171	-2.39512	0.191058	-0.667582
0.246268	-0.277412	-0.647663	1.0257	-0.15298	0.499103	0.179045	0.534956	-0.728685	-0.214023	-0.982007	-1.8696	-1.2478	1.0227	-1.46571	-0.539457	-1.40811	-0.660433	-0.967138	-0.444034	0.751323	1.42934	-0.238597	1.60396	0.490061	0.910127	1.82684	1.11166	0.821435	1.92568	-1.05025	-0.212677	0.363768	0.360992	1.13199	0.512642	0.194948	-1.50352	-0.642649	0.299921	0.490334	1.41098	-0.759662	0.721708	2.20034	0.654698	0.0524189	0.686846	-1.71159	0.562574
-0.400454	0.0880001	-0.40266	-1.12004	-0.246408	-1.10943	-1.59925	-0.461378	-0.453116	-0.389957	-0.881954	-0.127044	-0.132107	-0.369485	-1.09396	-0.12558	-0.0995438	-0.462351	-1.03955	-0.237606	-0.0799174	-0.945723	0.241404	-1.71543	-0.137042	-0.432988	-0.114798	-0.724949	0.0767579	-0.539188	-1.09555	-1.5414	-1.08731	-1.04731	-1.82394	-2.59759	-1.31015	-2.02995	-0.716054	-1.32585	0.168243	-0.383818	-0.00901886	-1.95034	0.141909	-0.724311	-1.56824	1.26695	-0.0635725	-0.395581
-1.8875	-1.38006	0.508747	-0.484795	-0.767147	-1.01036	-0.802621	-1.16316	0.526438	-0.692633	-0.304161	0.543496	-0.957168	-0.0173738	-0.602834	-1.10203	-1.89961	-0.375407	-1.03337	-0.510545	-0.0250048	0.0489638	-0.359842	-1.65608	1.01706	0.612338	0.772906	0.404407	1.10793	0.743816	0.696299	-0.207147	0.119576	1.41459	0.56642	0.434831	0.0568248	0.17563	0.371719	0.714226	-0.290677	-0.206895	-0.127477	-0.81089	-0.932934	0.749433	0.883195	0.656495	-0.0273151	0.121864
0.100657	-0.101456	0.48211	0.486407	-0.216659	0.0441258	0.429023	-0.0960057	0.053991	1.69091	-0.423623	1.38568	0.573712	0.600939	0.208268	-0.0108262	0.601742	0.188472	0.608322	-0.936825	-0.38267	0.736384	3.48278	1.30978	1.55488	1.05281	1.75837	1.18722	1.83566	0.843325	0.249786	-1.11375	1.18229	-0.311495	0.49462	-0.013601	0.377251	0.192856	0.239414	0.700677	-0.588411	2.15335	1.71187	0.927205	-0.0357084	-0.0977421	1.70652	1.15116	2.67289	0.0857353
1.24998	1.33203	1.38333	1.63219	1.26823	0.348777	-0.213237	1.18747	0.867477	0.466474	0.524328	0.193703	-0.603856	-0.543935	0.553264	-0.651406	0.123931	0.975822	1.2382	0.11353	-0.454289	0.384214	1.2145	0.846343	1.03529	-0.0104004	-1.17994	0.197843	0.489161	0.754845	0.319351	-1.11349	-0.0791132	-1.253	-0.544607	-1.28202	-1.97668	-1.87834	-0.0410891	-1.10134	1.60955	0.91479	-0.330067	0.754473	0.535563	-1.16383	0.737924	0.0829125	0.000316229	0.257071
-0.808274	0.92277	-0.31931	0.429553	0.14505	0.0502842	1.33333	-0.0171306	0.741946	1.21588	-0.56083	0.432993	0.72384	-0.0604219	1.36492	1.05422	0.456653	0.510173	1.20261	-0.122171	1.456	-0.230634	1.44564	0.346502	0.133961	0.394879	0.139184	0.75151	1.22391	-0.238525	0.543119	-0.979496	-0.133372	-0.275437	0.519174	-0.597149	-0.933945	0.311422	0.355419	-0.659817	0.851752	-0.704747	-0.975188	0.84065	1.47429	0.129535	0.654128	0.0938522	2.48668	0.819585
0.0323958	-0.484599	0.373372	0.698293	-0.542401	-0.631453	-1.08749	-0.97232	-0.637202	1.15567	1.50164	0.0519354	1.73248	0.15397	0.520144	0.394322	1.81692	1.1413	0.410834	0.792864	-0.344855	-0.738773	-0.754974	-0.383869	-0.662896	-1.19588	-0.278129	0.611424	-0.191939	-1.3341	0.750947	1.35169	-0.00715469	0.191313	-0.074826	-0.330159	-0.16358	-0.268778	0.0952303	0.191954	-0.926562	-0.237601	0.0153417	-2.66342	-0.322212	0.378854	-0.148684	-0.394242	0.518882	-0.859444
-0.346767	1.47079	0.584527	0.615953	0.493586	-0.151284	0.673715	0.659685	0.450254	0.393303	0.188749	0.830734	0.115969	0.400814	1.03027	0.252451	0.485241	0.0990017	-0.987038	0.597162	0.0123594	-0.568017	-1.08222	-0.908622	-0.546676	-0.220613	0.0116657	0.85745	-1.05132	0.282355	0.733745	-0.447736	-0.223538	0.0523974	-0.478688	-0.477977	0.741907	-1.41454	-0.835144	-0.217676	1.3177	-0.0823468	0.0391277	0.0470637	-0.435938	0.316404	0.677588	0.0190715	1.59288	-0.62386
-0.557554	-1.52351	-0.770717	-0.423857	-1.74779	-0.967361	-0.503359	-1.06486	-0.663617	-1.90629	-2.36731	-1.6328	-1.6554	-1.43659	-1.91694	-2.56371	-1.64983	-2.12878	-2.92304	-1.96556	-0.924987	1.15194	-0.396711	0.606193	-0.209372	-0.0772972	-1.07332	-0.54951	-0.0477679	-0.538739	-0.0279939	0.493198	-0.733446	-0.829012	-0.851637	-0.886057	-1.1441	0.210977	-0.00158515	-0.130314	0.111903	0.566376	-0.691431	1.82278	0.726989	1.03866	0.67323	-1.49037	0.172994	-0.498312
-1.34827	-2.09523	-1.97645	-0.473696	-1.7127	0.0280514	-0.99213	-1.29055	-1.17494	-0.922916	-1.29604	-0.916808	-0.597514	-0.505316	-0.303991	-1.59452	-0.223222	-0.794124	-0.599403	-0.964416	-1.48618	-0.902648	-2.44408	-2.3924	-2.5275	-1.47874	-2.95071	-1.71245	-1.42642	-1.90045	-2.59266	-1.52985	-1.54477	-2.20467	-1.22654	-1.91644	-1.83428	-2.03562	-1.99237	-1.91082	-0.178129	-1.44366	-0.410993	0.124034	-0.411484	1.49193	-1.7775	0.471027	0.52788	-1.38354
-0.151012	-0.05716	0.0232815	-0.744628	-0.205679	-0.810334	-0.607371	-0.0748249	0.067651	-0.155764	-0.913856	-0.266457	-0.434376	-0.770642	-1.3605	0.398816	0.254095	-0.586379	-1.54995	-1.00621	-0.493819	-1.47325	-0.524079	0.374104	0.576149	-0.755488	0.0435714	0.5583	1.07166	0.0899352	-1.1904	-0.464405	-0.69722	0.469853	-1.21142	0.777029	0.298632	-1.11109	0.120874	-0.180739	0.296742	0.520133	0.416443	1.607	0.0724045	0.72403	-0.673843	0.0366683	-0.0839183	1.77561
-0.083211	-0.196164	-0.128443	0.095338	-0.318045	-0.578868	-0.544596	-0.711575	-0.0898549	0.6347	-0.370007	-0.273772	0.0356839	-0.958478	-0.674867	0.295052	-0.901628	0.624571	0.494286	-0.556608	-0.774305	-0.642602	-1.48537	-0.0800151	-0.761246	-0.3566	-0.37097	-0.555884	-0.828087	-0.13646	-0.526102	0.200256	-0.0823445	-1.38545	-0.658358	0.0193424	-0.776367	0.0485948	0.0972754	-1.17406	1.18149	0.201434	1.12995	-0.317431	1.08151	-1.82416	-0.652266	0.578482	-0.938448	-0.0556781
0.0998487	0.0234223	1.5296	-0.424648	0.104973	0.393842	0.652019	0.488522	-0.371439	1.68909	0.0698451	-0.905426	-0.758492	0.591982	0.172068	0.0701424	0.315693	-0.570432	-0.161876	0.0257015	-0.100176	0.27248	-1.24543	0.0258592	-1.31835	0.679554	-0.764086	0.753	-0.339673	-0.681152	-0.362216	-0.0568214	-0.284869	1.2311	-0.749932	0.245001	-0.0223673	0.397654	0.119978	-0.579519	-0.552362	1.28799	1.56803	0.733079	1.32476	2.3262	0.789624	1.40315	0.13511	0.385024
-0.551715	-1.76602	-0.918265	-2.6082	-1.28706	-1.22037	-1.16713	-1.11826	-1.46872	-1.77453	-1.75447	-0.580435	-0.131752	-0.470629	0.601517	-0.888444	-2.09788	0.727545	-0.622114	0.078804	-0.489829	0.344698	-0.723459	-1.75233	-1.10618	-0.383107	-0.572334	-1.09571	-1.06464	-0.432962	0.102401	0.624614	-0.986329	-0.374246	0.582437	-0.113123	-0.163895	0.229834	-0.107784	-0.681961	0.725182	0.792945	1.41442	1.52805	-1.04756	1.2442	0.269494	-0.167835	-1.11752	-1.55198
-0.837168	-0.884035	-0.518486	-2.15798	0.820273	-1.59783	-0.968988	-0.969043	0.00473396	-0.248425	-0.925271	0.0242757	-0.554314	-0.386353	0.180684	-0.599617	-0.243376	-0.346301	0.0575685	-0.3422	-0.423232	0.167247	0.462348	0.0437606	-0.0366194	-1.67329	-1.11982	-0.698553	-1.12579	0.958114	0.297779	-0.747972	0.201747	-0.91992	-0.439104	-0.683403	-0.654019	-0.329215	-0.0785281	0.334024	1.50053	-0.481535	-0.535141	0.0458841	1.52355	-0.673202	1.31356	-0.089817	0.316854	-0.838751
0.146899	-0.457013	1.28449	1.00792	0.812927	-0.00655037	-0.545319	1.88475	1.95976	0.197044	1.40367	1.92794	0.541382	-0.0549971	2.2044	0.48085	1.67939	0.676247	-0.0250161	1.56524	0.0690447	-1.47371	-1.33321	-1.18176	-0.596271	-0.920217	-1.67527	-1.16432	-0.887716	-0.719447	-0.0947509	-1.50971	-0.447311	-1.80303	-0.490089	-1.0077	-1.6518	-2.78819	-0.613513	-1.92967	0.0286682	-0.219161	-0.106799	0.258491	0.634732	-0.0528125	0.807856	1.66335	-0.645293	1.49279
-0.340493	-0.77533	0.726539	-0.249332	0.996286	0.710606	0.866809	-0.588929	-0.0485785	0.990888	0.791411	0.736092	1.20797	0.0707839	0.311024	-0.352572	-0.342096	0.0462365	-0.714687	1.20459	2.03235	0.392363	1.62684	-0.100132	-0.22267	1.02815	1.7136	0.25081	0.559138	-0.0945704	1.8818	1.16476	2.01289	0.579271	0.542786	1.23854	2.02069	2.20189	0.457873	0.194831	0.0682846	-0.0200077	-0.203424	-1.21305	-0.645737	0.102338	-1.41418	-0.456791	-0.918167	-0.468388
-0.713766	-0.940074	0.119949	-1.04803	-1.86916	-0.234518	-1.98977	-2.28108	-1.087	-1.1623	-0.49297	-0.731961	0.130013	1.20711	0.625831	-0.113891	-0.943268	0.0472834	-0.0589423	-1.15184	1.61655	0.539655	0.0638517	0.631866	0.821591	1.43471	0.778433	1.04346	1.01901	0.0960571	1.02942	-0.18888	1.00805	0.605571	1.26819	1.36606	0.690092	-0.281588	0.792595	0.89275	-1.51625	-2.21086	-1.43521	-0.247494	-0.8826	-1.48718	-0.685642	-1.11457	-0.224517	-1.96524
-0.254394	0.246187	1.20966	0.495283	0.828047	0.0680528	1.50445	0.871467	1.60679	0.383809	1.28852	-0.228938	1.03574	-0.256321	0.604549	0.377031	-1.42604	0.166383	-0.324175	0.449053	0.400464	0.0767469	0.936314	-0.133472	-0.112675	1.19322	0.81715	-0.0929052	0.233283	0.962791	-0.197451	-0.689012	0.106738	-0.334536	0.20516	-0.849452	-0.297041	0.0220042	0.751992	-1.15513	-0.285681	1.61683	0.974379	0.424784	1.16962	0.279968	0.0629793	-0.554948	1.47186	0.887599
0.141998	1.24223	1.15762	0.470421	0.162665	-0.943026	0.379793	0.256895	0.0488185	0.493932	0.106477	0.541057	0.63945	0.948108	0.267803	0.136585	0.710692	-0.536107	0.354451	0.869131	2.69421	2.80381	1.87951	1.3895	1.98726	1.37633	2.2467	0.0324681	1.25679	2.23083	0.461235	2.19485	2.03286	1.82667	1.13545	2.01928	0.493656	0.277914	1.36319	2.92582	0.365091	-0.0255819	-0.0522325	1.41989	0.346251	1.77654	0.639604	2.09446	0.580474	-0.332732
-1.59569	-1.90756	-2.38398	-0.917144	-0.636153	-1.8565	-0.472821	-1.91674	-0.923166	-1.7505	0.404343	0.805977	-0.268956	-0.32675	-0.860587	-0.828268	-1.20563	-0.319048	-0.685597	-1.67361	-1.5579	-1.1239	-1.18779	-2.09444	-0.540849	-1.09114	-2.80873	-1.29019	-0.954388	-1.57778	0.174621	-0.648193	-1.00443	-0.2988	0.159122	0.203496	-0.478305	-1.28455	-0.698921	-0.480583	1.23048	1.44536	1.02739	0.948483	0.104394	0.700891	1.5205	0.161414	0.659918	0.452022
1.43251	0.313198	0.525734	0.445079	-0.18759	-0.242706	-0.428062	-0.243219	0.0137707	0.145534	0.878819	0.875848	-0.0652167	1.7249	0.79174	0.555603	2.16461	1.52131	1.64165	0.429371	-2.55735	-2.04159	-0.901457	-0.748983	-1.53276	-1.71643	-0.928449	-1.26921	-1.08985	-1.59517	-1.21977	-0.636655	-2.0517	-0.706813	-1.00336	-2.15624	-2.30881	-3.05542	-2.93691	-1.57712	0.926351	0.459719	0.885011	1.17316	0.559523	0.712332	-0.850637	-0.73487	-0.145214	-1.07473
-2.19097	-1.98877	-0.205868	-0.788208	0.116736	-1.01639	-0.901174	-2.3926	-0.199898	-0.00431995	-1.26877	-0.456336	-1.36894	-1.77495	-2.25333	-1.69559	-1.06663	-0.944251	-3.11851	-2.25614	-0.834098	1.34378	-0.43605	1.25449	-0.709322	-0.505627	1.27556	0.155801	-0.00866266	-1.40666	0.779523	-1.2198	-0.318523	0.318768	0.00533458	-0.565988	-0.292837	-0.0675933	-0.463836	0.302463	0.501988	-0.476318	-1.5077	-1.69864	0.538806	0.99614	0.386983	-0.60092	0.822812	-0.776327
-0.234541	0.244848	0.315636	-0.759488	-0.239103	0.566969	1.9684	-0.481218	0.214758	0.695922	0.702541	-0.250616	1.31179	0.895861	2.41693	1.83364	1.90666	-0.561727	2.15658	1.62734	0.674535	-0.232305	0.958622	0.522579	0.137226	0.559293	1.51324	0.169358	0.927421	0.0802264	0.592796	-0.386945	-0.419575	0.232532	0.298186	-0.944254	0.451158	-0.153599	-0.304104	0.206528	0.0973235	-0.582538	0.846001	0.231846	0.14803	0.342199	-1.29284	-1.01479	-0.428474	-0.94316
-3.13138	-1.18478	-1.53743	-2.88946	-2.3537	-1.7875	-2.17432	-1.25314	-2.53237	-1.29378	0.0541236	0.804767	-0.475135	-1.86736	0.69295	-0.132005	-1.39442	0.52133	-0.961826	-0.311511	-0.380424	-0.906575	-0.444081	-1.237	-1.67748	0.781431	-0.0850278	0.942365	-0.103339	-1.96174	0.0572897	-0.252895	-0.925552	-0.926938	-1.02606	-1.66968	-0.234746	-0.100215	0.00732058	-0.310022	-1.68674	0.416816	-0.324594	-1.45453	-2.13063	-0.739344	-1.47845	-0.90742	0.243504	-0.61601
0.975392	1.88888	0.676745	1.83506	-0.295442	0.210073	1.95353	1.01432	1.23167	0.581875	-0.792555	1.1228	-0.127369	-0.64112	-0.0476005	-0.268023	-0.652808	-0.947699	-0.197093	-0.727592	-0.229329	0.123432	0.465784	-0.214673	-0.203608	-0.840869	0.655737	0.373267	0.949116	0.772283	0.512388	1.03705	0.99565	1.91758	-0.0698694	1.67215	0.696224	-0.237075	0.850348	0.148279	-0.561248	-0.791737	-2.45891	-1.31381	-2.20374	-3.49939	-0.977505	-0.47112	-1.23968	-2.2127
-0.812232	-0.00939582	-1.43778	0.150508	-1.17954	-1.15785	-1.66025	-0.938878	-1.19304	-2.65342	-0.0651287	-1.48396	-0.867446	-1.36565	-1.12766	-1.071	-0.46184	-1.99344	-1.24853	-0.407745	-0.283265	-0.770899	-0.140666	1.00071	0.538439	0.920847	1.78311	0.511373	1.34151	-0.17733	0.435848	0.515596	0.476171	0.839742	0.544199	0.540855	0.577298	0.539491	1.76638	1.0904	-0.477015	-0.606914	-0.516492	0.220411	-0.47706	-2.02404	-0.0127358	0.0761497	-0.692727	0.672309
-0.518665	1.15905	-0.827115	-0.266048	-0.925198	-0.432929	0.656317	0.393054	-0.566312	-0.0736711	-0.374922	0.561676	-0.0681768	1.4342	0.816791	1.56407	0.471467	0.879928	-0.142488	1.71125	0.42592	-0.233329	-0.101386	0.251725	0.202022	-0.374608	0.0612982	-0.611742	1.01776	-0.575802	0.942148	-0.311996	0.125252	-0.215553	-0.153033	-1.05584	-0.186119	0.184885	1.5497	-0.134433	0.511255	-0.683325	-0.817464	0.320945	-0.0710227	-0.652935	-0.953056	0.896755	1.16542	0.0923706
1.05032	0.420818	1.78462	0.834558	-0.163624	0.159902	0.624516	0.485806	1.37306	0.799219	-0.860815	0.848904	-0.448724	0.231175	-0.467508	-0.361254	-0.243386	-0.314177	0.114009	-0.279547	-0.175121	-1.56176	-0.635209	-0.940601	-1.67326	-0.748674	-0.3525	-1.19658	-1.28407	-0.542323	0.534994	-0.331926	-0.335214	-1.41565	-0.196181	-0.505922	-0.239833	-1.47555	-1.25783	-0.175497	-0.0664193	0.331116	-1.3465	-0.256319	0.757514	-0.750709	-0.810676	-0.497777	-0.610463	-0.463008
-0.521635	-0.125398	-1.18426	-1.99199	-0.832375	-0.881724	-1.65608	-0.452997	-1.392	-2.1808	-0.322849	-0.597353	-0.708302	-1.24106	-0.11414	-0.335444	-0.869476	-1.04043	-0.872155	-0.950573	1.13803	1.57497	3.09955	2.30832	1.07367	1.19418	1.01802	0.951795	2.56571	2.13501	1.31609	1.75256	1.52504	1.47781	1.66426	1.39887	0.49665	1.90984	0.149778	0.268109	-0.339465	-0.46568	0.892787	1.30061	-0.280373	-0.085203	0.939824	-1.53398	-0.724499	1.31801
-1.59043	-0.698066	-0.836754	-0.861298	1.01967	0.30168	0.154485	-0.0954033	-0.963427	-0.275136	-1.06314	0.958798	-0.0908553	-0.627496	-0.123088	0.359535	0.732887	1.40828	0.197997	1.25346	-1.29763	-0.810424	-0.469146	-0.611216	-0.462946	-0.695243	-1.27366	-0.861452	-1.48031	-1.53575	-0.393444	-1.89739	-1.95312	-1.44368	-1.14973	-0.638867	-0.686734	-2.2169	-0.970103	-1.48973	0.08939	-0.251811	0.357102	-0.422929	-0.310876	-0.447292	-0.756157	0.321697	-1.37555	-0.536459
-1.29396	-0.171355	-0.179956	-1.11924	-0.305351	-1.30129	-0.832873	-1.70608	-0.462418	-0.0248116	-0.743725	-0.543578	-0.402251	0.0220255	-0.780379	0.663238	-0.589393	-0.711537	0.413282	-1.04785	0.350296	-0.390001	0.663907	-0.295358	0.495754	0.545372	0.464793	0.960969	0.76712	1.05257	-0.585512	-0.280211	-0.0840983	-0.865823	-0.89754	-1.61913	-1.22547	-0.740339	-0.513554	-0.559227	1.04912	-0.437971	-1.4698	-1.13426	-0.615228	-1.66013	-3.89711	-0.671653	-1.42932	-0.815234
-2.06036	-1.15295	-1.35325	-1.74984	-1.48844	-1.3827	-1.2715	-1.12816	-1.32289	-2.35366	-1.19193	-0.509771	-1.36368	-0.805895	-1.25223	-1.30968	-0.0753059	-0.572273	-1.0111	-1.30366	0.260222	-2.21268	-1.46819	-0.403097	-1.13269	-0.678715	-1.22095	-0.424452	0.0813503	-2.2528	0.0143398	0.841664	-0.0831296	0.312394	-0.121898	-0.0998504	1.79577	1.62347	0.511266	1.17055	0.136281	-0.307595	-1.03299	-0.171206	-1.20926	-0.0423027	-0.441084	-1.12983	-0.665738	-0.125797
-0.105086	-0.0233331	0.466092	-0.475909	1.34949	-0.269031	0.111938	0.418739	-1.23447	0.575935	-0.0759266	0.773655	-0.302964	0.819606	-0.0710213	0.85158	0.712796	-0.856122	0.451349	-0.799281	0.758068	0.532608	0.849772	-0.0492237	-0.685276	-0.364103	-0.989906	-0.55983	-0.382559	-0.336238	0.681706	-0.115923	0.594829	-0.430326	1.1855	0.170852	1.0587	1.12883	0.180529	1.10394	0.224071	0.777997	0.366678	0.746772	0.0779153	-0.521724	-0.0146728	1.82955	-0.0704951	0.838156
0.126562	0.851025	0.254105	-1.05142	0.318192	-1.12887	0.978054	-0.411266	-0.281418	-0.284958	-1.29036	-1.43486	0.272651	-0.732979	-0.331442	-0.817765	-0.382561	-0.722182	-0.189978	-0.395661	-1.42437	-0.583507	-1.31545	-0.175046	-0.702727	-1.04331	0.710892	-0.401912	-0.291648	-0.542289	1.05842	0.395044	1.80523	2.12003	1.49815	0.305495	-0.413943	-0.012704	0.360197	0.184047	-1.65358	-0.133783	-1.22548	-2.67561	-0.468199	-0.775473	-0.600162	0.748316	-0.721445	0.0314799
1.44391	1.47616	-0.290944	0.340877	0.527755	1.73701	0.996086	0.390398	1.26735	0.742756	-0.0293646	-0.73014	0.813757	0.924033	1.16	0.0827015	1.68075	-0.0126815	0.486789	0.312538	1.01722	0.769788	0.274028	0.0374846	0.706054	1.81398	2.33655	-0.558411	1.50543	1.81354	0.945485	0.473319	0.0401599	0.44561	-0.312465	0.647416	0.107908	1.33607	0.959392	0.761855	1.59065	2.14032	-0.267602	-0.0295702	-0.213647	0.421726	1.25939	0.423079	1.51664	1.10677
-1.82897	-2.39979	-2.56969	-1.5905	-1.62113	-0.842388	-3.02729	-2.276	-2.18122	-1.96442	-0.914489	-1.67003	-2.11326	-0.656305	-1.40733	-1.08238	-3.14178	-1.70414	-1.05479	-1.41349	0.376493	0.280519	0.0139649	0.172099	-0.737893	-1.2961	-0.894928	0.459562	0.256741	-0.825735	-0.475002	0.425352	-0.610422	-0.604964	-1.3534	-1.07289	0.327793	-0.823039	-0.347483	-0.00661806	-1.1137	-0.111339	0.317893	-0.994411	0.434211	-0.875289	0.126958	1.99383	1.74422	2.72079
-0.438391	-0.47614	0.46848	-0.393537	-0.62237	0.199826	0.778225	0.00590967	-0.554343	-0.699511	-0.509581	-0.55075	0.298129	-1.02291	0.24176	-0.585475	0.554781	0.156915	0.177217	0.276752	-0.754607	-0.180858	-0.199284	0.423819	-1.39499	-0.648055	-0.00131961	1.43372	-0.367294	0.600299	-1.0418	-0.164169	1.01586	-1.14827	1.54269	1.29201	1.18001	0.0546211	0.341374	0.306559	-1.44875	-2.70019	-0.105215	0.279657	0.435549	-1.23105	-0.648955	0.845536	0.9294	-0.454736
-0.274939	-0.489368	-0.546536	-1.35559	-0.733181	-0.863255	-1.54437	-0.130157	-0.715861	-0.150345	1.33393	0.0627304	-0.0568756	-0.792768	-0.269357	-0.422624	-0.749822	-0.747861	-0.531221	-1.07372	-0.561775	-0.383838	0.280115	0.962564	-1.25872	0.74107	0.0719888	-0.0864531	-0.983958	-0.152885	-0.806197	0.119207	0.252721	-0.557048	0.295925	-0.927109	0.0505106	-0.938993	-0.374926	0.499681	1.33668	0.608118	-0.229034	-0.557821	-1.99416	-0.251244	-0.0117247	1.11954	0.731133	1.73621
0.469002	0.895283	1.51851	1.89225	1.36525	0.828195	0.695333	0.493374	1.25345	0.660742	0.532989	2.13596	0.583015	0.628561	1.69998	1.40365	1.48749	0.683573	0.903409	0.933102	-0.137178	0.00228116	1.74124	0.310776	0.839123	0.796384	-0.609719	0.460446	-1.48217	0.37361	-0.0978327	-0.0406826	-0.912694	0.244752	-0.731885	-0.374164	0.166285	-1.05319	-0.784424	0.111115	1.05684	1.09314	1.9444	1.01133	1.73447	2.15547	1.11915	1.69902	1.11092	0.729687
-0.822595	-2.74999	-0.295954	-0.786813	-0.888331	-0.700265	-0.489749	-0.907487	-1.40627	-1.13783	-1.69476	0.232967	-1.04161	-0.6793	0.111336	-0.213586	0.777969	-0.437292	-0.588931	-0.172686	-1.6627	-1.0863	-0.645746	-0.931972	-1.96551	-0.598802	-0.531873	-0.723014	-1.29772	-2.2615	-0.478975	-1.6216	-0.964767	-1.07387	-1.65629	-1.17867	-1.68793	-2.05203	-0.778056	-1.15979	0.700845	0.494847	-0.261032	0.481698	-0.023958	-0.118972	0.0645339	-0.760764	-1.45207	0.637388
1.4477	0.0373041	1.35511	1.10482	-0.0538737	0.0087255	0.8237	0.44943	0.817921	1.33263	1.24666	1.83213	1.69504	1.22181	1.67151	1.62546	1.25254	1.70327	0.992455	0.575346	1.19434	-0.962684	-1.39642	-0.526208	-1.44182	-1.42269	-0.543638	-0.646943	0.181153	-1.74592	-0.646699	-0.119715	-0.930263	-1.12329	-1.15697	0.615525	0.885536	-0.496453	-0.659648	0.28107	-1.91487	-1.41622	-0.0326035	-0.940339	0.159547	0.133278	-1.5449	-0.343191	-0.371643	-0.629252
-0.721647	-1.05743	-0.586669	0.0255012	0.557626	-0.138753	-0.372426	0.204814	-0.0736622	-0.332378	-0.643341	0.220984	-0.0109721	-0.350868	-0.052584	-0.712489	-0.931586	0.467443	0.0131483	0.0149515	-1.7478	-2.14367	-1.44253	-1.30522	-1.5633	-0.653805	-1.78765	-1.88431	-1.29287	-2.81799	0.669261	-1.08153	-0.482472	-0.729701	0.81384	0.441085	1.09978	0.0546277	-0.911283	0.883102	0.0067366	-0.459677	0.299204	0.388149	-0.106298	0.620897	0.628486	-1.94438	-0.11889	-1.35956
-0.265377	-0.787412	-1.31455	-1.61806	-0.858216	0.219896	0.474979	-0.375671	-0.513959	-1.70942	-0.487866	-0.828658	1.3285	-0.0825844	-0.445816	-0.883635	0.0662142	0.931826	1.85412	-0.498026	-0.525873	-1.56496	-1.20578	-1.1518	0.051167	-0.35271	-0.518049	-0.774785	-0.621539	-0.144964	0.243407	-0.182585	0.144387	-1.08053	-1.77289	-0.0285113	-0.813671	-0.792414	1.04002	-0.392789	-1.17524	-1.04813	0.420004	-1.45754	-1.24488	-0.626014	-0.842076	-0.820616	0.3083	1.13075
-0.00927839	0.793414	0.277904	0.650594	-0.0468578	0.342822	-0.312933	-0.262144	-0.0922796	-0.0659384	0.000452033	-0.0859466	-0.193158	0.575797	0.308479	0.75192	1.54904	0.964301	-0.694475	-0.649878	0.392008	1.1061	-0.265379	1.05345	0.231233	1.13804	0.807498	1.02934	1.24281	0.275636	-0.357527	1.33774	0.557139	1.21144	0.375102	0.454947	-0.171486	0.575267	1.2705	0.95388	-0.595603	-1.40952	0.133081	0.903939	-0.828873	0.873774	0.593497	0.531289	1.17134	-0.741595
-0.423209	-0.38442	1.12076	1.36174	0.219787	-0.787029	0.561476	0.987256	1.15661	0.230196	1.40385	2.12919	0.779616	1.37307	1.27344	0.730991	2.71505	1.06944	0.545866	0.804792	0.822718	1.10062	0.125184	-0.25988	0.248819	0.846769	0.40578	1.41709	-1.53116	0.332098	-0.608771	1.12682	0.0551568	0.548763	0.341736	0.242917	-0.0939551	1.33817	0.211711	0.327042	1.39684	0.852707	0.872968	-0.352959	1.36807	0.833809	0.808793	0.984317	-0.426663	0.656488
-0.922954	-1.65016	-0.590687	-0.698912	-0.130273	-1.58178	-0.152416	-0.145756	-1.39008	-0.881775	-1.33668	-1.01846	-0.501453	-0.493568	-1.25214	-1.08104	0.131394	-1.2949	0.0506597	-0.662937	-0.739665	-1.31966	0.00443187	-0.492604	-0.454894	-0.526415	0.350431	-0.643694	-1.6447	-0.0126317	-0.827118	-1.06423	0.0812144	-1.17951	-0.894021	-1.35853	-1.48252	-1.1697	-0.928897	-0.746773	0.317152	-0.131514	-1.81852	-1.842	-0.0637177	0.27814	-1.11527	-0.580865	0.492547	0.157591
0.81775	-1.42072	-1.43826	-1.36881	-0.271179	-0.89796	-0.696747	-0.928517	-0.284155	-1.65704	-1.44017	-0.503304	-0.803123	-1.78003	-0.840572	0.0879062	-0.19651	0.0210217	-0.356505	-0.656415	0.0232605	-0.727473	-0.043559	0.947996	-0.238997	-0.458195	-1.90003	1.24361	-0.410021	0.22631	-0.953004	-0.227615	0.546837	-0.629829	-0.115925	-0.932098	-0.15173	-1.24834	-0.230505	-0.228316	0.423129	-0.311618	-0.170336	-0.0283899	-1.07814	0.518686	-0.0342474	-0.436251	-0.00560226	-0.311643
0.949455	-0.780168	1.19894	0.415305	0.330967	0.645049	-0.671274	-0.455356	-1.50733	0.616755	0.12925	-0.385427	-0.0880826	-0.363043	0.322241	-0.0751236	0.46303	-0.34659	0.198514	0.625238	1.82486	0.762114	0.409995	1.60318	0.19349	0.0946715	1.17199	2.37791	0.386206	0.180433	0.665941	0.579924	1.10262	0.684365	0.068597	1.52281	0.509538	-0.382096	-0.194035	-0.417485	0.951039	-0.0563959	1.53505	0.166083	0.502845	-0.962428	-0.369153	-0.643127	0.284355	-2.00188
1.5761	2.03825	0.96941	1.4449	1.29173	1.51136	2.09418	1.28588	2.11761	1.78142	0.909756	0.376079	1.86909	0.529558	1.69033	0.741318	0.386824	1.81607	1.59661	1.8712	1.23958	0.799013	0.814861	1.41716	0.567634	1.42387	0.494414	-0.183986	0.896291	-0.159085	1.81401	-0.812542	0.822189	0.336335	-1.6812	-0.109391	0.394275	-0.273531	0.342127	-0.100108	-1.29292	-0.154894	-0.0871417	-1.17031	-0.388443	-0.41716	1.26235	0.988955	0.131207	-0.103381
0.459727	0.676124	-0.00330971	-0.258419	1.02717	0.967393	0.153217	1.05708	-0.703456	1.48161	0.528845	0.143982	0.445316	-1.21415	-0.575514	0.478748	0.654281	0.112606	1.1924	0.757572	-1.18703	0.0988177	-1.05363	-0.59534	-1.19005	0.165129	0.165978	-0.917906	-0.463711	0.0620086	-0.277504	0.856608	-0.184894	-0.279847	-0.618839	-0.0213683	-1.10244	0.0646523	-0.188119	-1.07269	-0.839454	0.113935	1.84077	-0.27735	0.632239	-0.725359	0.906011	-0.684325	1.90555	-0.247811
-0.218774	-1.43569	-1.5063	-1.77374	-1.47856	-1.17216	-1.0183	-1.0412	-1.0634	-1.21598	-0.719458	-1.17381	-0.523599	-2.63956	-2.51977	-1.6648	-1.49253	-1.19866	-1.08093	-0.780124	-0.271521	-0.726697	-1.32119	-0.926792	-1.31693	-1.42828	-1.38831	0.00228152	-0.330307	-0.0855035	-0.458697	-1.495	-0.580563	-1.05251	-1.74402	-1.24459	-0.455752	-0.768753	0.331929	-0.0127902	-0.936359	-0.707068	-0.0401	0.726608	0.795709	-0.0524774	-2.05221	0.642489	-0.485494	-0.200645
1.65678	1.88459	-0.135354	0.117857	0.676826	0.577251	0.804577	-0.086708	1.17357	0.30648	0.559282	-0.651561	-0.315802	-0.618885	0.429955	-0.110751	-1.8813	-0.709341	0.143579	0.2386	0.595792	-0.176486	1.31157	-0.484987	0.00915464	0.372549	0.440816	0.622618	2.45633	1.07533	-0.744171	-0.225899	-1.39483	-0.780261	0.904109	0.64863	0.173181	0.363719	1.24585	-0.239771	-0.31373	2.65608	0.237859	2.04469	1.19677	0.39299	-0.63811	1.79169	0.865416	0.39901
-0.0876208	-1.71801	0.711968	0.487133	-0.0454847	-1.07995	0.343598	-0.325599	-0.268045	-0.158174	0.612231	1.19018	-0.991169	1.59196	-0.203867	0.623875	-0.201194	-0.726085	1.06885	0.183649	1.47041	0.936123	-0.299281	0.444001	0.489462	0.526884	2.20132	0.187085	1.06215	0.907316	0.813926	0.641399	1.3169	-0.0426002	0.096872	1.99631	1.09345	0.985889	0.741925	1.30134	-0.762645	-0.856631	-0.283551	2.72583	-0.321859	2.07151	1.66513	-0.459138	0.443034	-0.479626
0.112529	-0.0578361	0.0225188	0.51598	-1.61424	-0.646256	-0.589534	-0.0794828	0.423433	-0.712434	-0.680542	1.37442	0.673351	0.402936	-1.35781	-0.898011	0.00973535	0.00119796	-0.260429	0.269018	-0.680315	-0.722498	0.620041	-0.726838	0.99462	-0.437761	-0.751331	-0.0634153	0.0902161	1.21517	-1.91308	-0.412687	-0.876319	-0.471345	-0.766449	-0.380203	-0.134842	0.604254	-0.0729459	-0.917272	-1.44389	-0.707616	-2.05606	-1.83962	-1.11377	-0.875261	1.03451	-0.190831	-1.00395	-0.294938
1.00992	1.34308	1.01581	0.844133	-0.409119	1.24175	0.626999	-0.149184	0.816719	0.496841	0.407072	-0.0641033	0.0423339	0.247619	-0.615735	-0.243937	-0.22976	0.601833	-0.36705	0.636782	0.656391	1.68438	1.58211	1.79868	0.849694	1.81131	1.99372	1.38208	2.39641	1.4545	0.601866	0.564629	0.192416	0.266953	0.735927	0.67966	1.61396	1.25419	0.149167	-0.882841	-0.155948	-0.0968181	0.547946	0.0190013	0.9077	1.10785	-0.893827	0.691126	0.213548	0.353124
-0.489444	1.82923	-0.269235	-1.1908	0.421947	-0.143855	0.947902	1.49941	0.297191	0.86135	-1.8672	-1.20087	-1.04103	-0.610824	-0.323021	-1.08193	-0.575462	-0.723415	-0.568457	-1.33268	-0.262343	0.876311	0.309535	0.797333	-0.287474	-0.285121	0.174245	-0.360555	0.465261	-0.974252	-0.57167	1.12268	-1.0491	-0.283439	-0.204509	-0.279213	0.896967	0.090667	-1.15051	0.79779	-1.68307	-0.904538	-1.21444	0.470793	-0.21573	-0.576815	-2.08858	2.49394	-1.94247	-1.33595
-0.866747	0.0284965	-0.74563	0.704937	-0.0555575	-0.513541	-0.303777	0.0625896	-0.247337	-0.537204	-0.842758	0.718914	-1.15933	-0.205051	-0.838759	-0.795414	-0.636553	-0.607862	-0.86121	-0.157293	-0.287253	-0.865736	-0.205844	-1.4223	-0.171032	-0.379842	-1.95356	0.93012	-1.92519	-0.867814	-0.576716	0.13026	-0.468519	1.61729	0.793636	-0.605112	-0.611125	-0.600878	-0.282448	-0.426529	-1.05962	-0.764651	1.24773	-0.0464091	-1.99735	0.149173	-0.575102	-0.710352	0.937772	-0.597568
0.366445	0.738049	-0.905209	0.203248	0.871378	0.0947543	-0.910393	0.727525	0.60385	-0.764163	1.56116	1.99092	0.648997	-0.371887	2.19919	0.256614	-0.310601	1.10435	1.73661	1.80855	-0.615357	-0.771902	0.6355	0.433567	-1.49565	-2.19931	-1.15144	0.507179	-0.424093	-0.778281	-0.610924	-0.3983	0.0434082	0.306613	0.0717588	-0.29908	0.839239	0.821849	-0.466656	-0.576566	-0.160661	0.0484483	-0.102659	2.43198	-0.137762	0.592977	0.0289416	-0.305173	-0.262143	-0.964807
0.447753	-0.481724	0.0868512	0.611043	-0.24133	-0.134293	0.0849116	-0.78071	0.0572708	-0.657616	-1.76912	-0.484227	-1.23616	-1.5322	-1.2977	-0.973194	-0.0407483	-0.574482	-1.92726	-1.57028	2.44982	0.287174	1.36627	0.690438	0.482319	0.582778	1.61513	1.35358	1.03809	1.17197	3.33694	1.73427	2.02731	3.34127	1.2215	1.47891	2.54268	1.32663	1.00539	1.05159	-0.774918	0.216889	-1.06977	-1.7197	-0.544942	-1.77148	0.631154	-0.494123	-0.366189	-0.4173
1.1966	-0.743593	0.546302	-1.22366	-0.816018	0.0223908	-0.506399	0.0572488	0.104812	1.03741	0.941864	0.649959	0.517002	1.42361	1.69685	0.64337	1.90544	0.201747	0.996917	1.36843	-1.60423	-0.847352	-2.72611	-1.14961	-0.954589	-1.96988	-0.533873	0.442417	-0.801661	-0.640298	-0.0870998	0.19657	0.70649	-1.10371	0.812613	-0.157667	-0.0033027	-0.216431	0.965466	0.433319	-0.427282	0.368465	0.404288	1.55819	0.0992486	-0.0194048	-0.774792	0.246482	0.371898	-1.66345
1.0026	0.743171	1.12362	-0.00975696	0.50266	1.18687	0.369509	0.888493	-0.485841	0.247099	-0.168032	-0.117604	0.201257	0.510759	0.82014	-0.302571	0.401774	0.0140527	0.372124	0.140768	1.24172	1.49716	0.887788	0.153302	2.5932	1.04646	2.38564	1.55515	0.442847	0.909056	0.495994	0.966101	0.961766	0.0302674	2.09372	1.76384	2.21561	-0.103961	-0.161226	2.19485	-0.498195	0.451127	-0.281348	-0.84735	-0.236619	1.00289	-1.32137	-1.39743	0.875134	-0.279838
-1.78885	-0.646774	-0.904957	-2.00823	-0.275007	-1.26674	-1.52409	-0.389097	-0.291608	-0.479588	0.430552	-0.432603	0.148035	-0.494075	-0.597155	0.980329	0.542762	0.142958	-1.4253	-0.604131	-0.655897	0.767184	0.376243	-0.948557	-0.564548	-0.141013	-0.61018	0.403479	-0.36117	0.599758	1.10904	-0.202844	0.489219	1.05189	0.098477	0.732947	0.333881	2.46596	0.638834	1.07608	0.551017	0.186353	-0.931196	0.360917	0.762458	1.35272	0.00628244	1.80874	-0.0211216	2.00957
-0.896529	-0.996204	0.384366	-0.179831	-0.408276	-0.00348969	-1.14335	-0.170428	-0.0778872	-0.737117	0.875484	0.391851	0.0458897	0.945049	-0.509332	1.04034	-1.02811	0.579584	0.206404	0.292139	-0.400471	-0.192213	-0.0964613	-0.705534	0.737955	0.974543	-1.68562	-2.26324	-0.8874	-0.649762	-0.159727	-0.67387	0.399369	0.590258	-0.955699	0.317554	-1.45649	0.380895	1.24792	-0.513034	0.57097	-0.803368	0.257592	0.117084	-0.0225823	0.244014	0.0895249	2.20806	-0.750845	0.984343
0.946101	1.30287	1.00195	0.857194	1.22642	1.11639	0.849462	1.0601	0.258531	0.77134	-0.286679	0.00603969	-0.574198	-0.260382	0.781166	1.25267	-0.975224	0.80598	-0.105734	0.423883	1.14421	1.20744	1.44355	0.371894	0.206722	0.447023	0.844936	1.95603	0.435017	1.00512	1.19606	-0.0153926	1.37578	-0.26754	-0.749111	1.26283	0.0682746	0.677943	0.173732	1.39256	0.264795	-0.934449	-0.670926	-0.777015	0.811856	0.885974	0.413864	-0.49555	1.86058	-0.634636
-0.736786	-1.32496	-2.51766	-0.617663	-1.9195	-0.97452	-0.637976	-1.31445	-1.70887	-0.304854	-1.4086	-1.29693	-3.29362	-0.847519	-0.215751	-0.838679	0.547851	-1.41921	-1.14964	-1.29174	-1.99031	-1.83804	-0.627894	-0.825101	-0.273697	-1.12256	-1.39106	-1.07651	-0.473891	-1.16995	-0.753812	-1.04906	-0.813048	-0.0859104	-0.5422	-1.34916	-0.369876	-0.187438	-0.257678	0.583314	0.194137	0.224223	0.339824	-1.79734	0.639692	-0.272109	-2.10623	-1.99206	0.347897	0.037472
-0.684919	-1.19067	-1.38667	-2.27117	-1.59174	-0.499034	-0.467718	-1.63128	0.300318	0.323964	-0.828553	-0.996345	-1.12923	-1.06655	-0.682292	-1.25354	-0.90554	-0.77714	-0.365523	0.0901752	-0.377115	-0.488526	-0.219079	-0.649818	0.386064	-0.322744	-1.77086	-0.635198	-0.109428	0.0334378	-1.93183	-1.3374	-2.13879	-1.6447	-1.66496	-1.47819	-2.17626	-2.93302	-1.54378	-1.73795	2.06959	0.637632	0.675172	0.589522	0.0297623	-0.036369	0.652102	0.898158	1.75302	1.39801
-0.581316	-0.651783	-0.104662	0.530726	0.514002	-0.409363	0.0172432	0.0256757	0.058038	0.687433	0.638307	0.785862	0.304859	1.08392	-0.275375	-0.672629	0.230167	0.586121	-1.00322	-0.0441626	-0.353428	-1.56296	-0.763995	-0.432316	-1.87177	0.459771	-0.862467	-0.243833	0.545629	-1.24016	-0.874663	-1.55224	-1.30785	-1.4265	-1.00488	-1.75344	-0.0456635	-0.813994	-1.45113	-0.852839	0.405148	0.0788961	0.0938206	1.73686	1.26329	0.0811226	0.462295	0.328557	-1.39678	-0.934315
0.58162	-0.8516	0.867136	-0.40126	0.581963	0.92902	-1.4341	0.465961	-1.00935	-0.746386	0.378724	-1.33722	0.630756	-0.217064	-0.566638	-0.153192	-1.44389	0.421659	1.47173	0.92343	-0.294909	1.14244	0.728981	0.0772149	0.106821	2.26618	0.902657	1.97292	1.26336	1.45581	0.623578	-0.378983	0.539856	1.2248	0.315492	-0.461997	1.33148	-0.416068	0.754982	-0.595103	-0.402619	0.829477	-1.09461	1.49001	-0.670079	-0.543993	-0.284806	-0.066814	0.820665	0.0295254
-0.786223	-1.04233	-1.03472	-1.77269	-0.233413	-0.282758	-1.24433	-2.1072	-1.10651	-1.69266	-0.434308	-0.0592763	-0.514315	-0.471236	0.00755649	0.834864	-1.25927	-1.76023	-0.442338	-1.23487	1.65014	2.13648	1.5227	1.81461	1.91804	0.807918	1.57633	1.91507	2.22153	2.47806	0.155617	0.632037	0.734483	1.70612	0.522818	0.521918	0.864506	1.12979	1.25137	0.874303	-1.15053	-0.851504	-1.44395	-0.254853	-1.14441	-1.02052	-0.211223	-1.57244	-0.777392	-0.531316
-0.972169	-1.48356	-1.76583	-1.6498	-1.87035	-1.06909	-1.67717	-2.44279	-1.47913	-1.17074	-0.172638	0.629696	-0.459013	-0.189067	-0.112053	0.119768	0.203442	-1.04688	0.661551	0.393274	-0.191978	-0.582247	-0.206337	0.249993	-0.250891	-0.480451	0.402841	-1.55828	-0.080987	-0.877579	0.192474	0.299604	0.528087	0.543096	1.28959	0.75966	0.644342	1.02503	-0.111665	-1.50625	0.784038	0.360332	-0.45841	0.484625	0.0563238	0.51014	-0.547648	1.39005	0.29695	1.19096
-1.43648	-3.11656	-2.73599	-1.67622	-3.03855	-1.74499	-2.39742	-2.58305	-1.77368	-1.63751	-2.06375	-2.17305	-2.83189	-1.73547	-1.69747	-1.31827	-0.60558	-2.43291	-1.51744	-0.808731	0.149207	-0.0404046	-0.0319001	-0.445686	-2.13647	-2.00578	-1.86187	-1.97644	-1.28229	-1.56083	-0.885554	-0.805556	-0.554981	-0.994644	-1.03216	-1.89235	-0.841432	-2.36072	-2.21672	0.54169	0.218974	-1.35374	-0.639749	-0.51696	-0.861172	-2.59294	-1.3773	-0.139948	-0.780686	-0.568712
-1.80592	-0.969328	-1.64007	-1.2792	-1.8306	-1.65293	-1.63138	-1.48161	-0.621139	-0.694738	0.35311	-1.03769	-0.262253	0.194078	-0.0925248	0.497403	0.134196	0.615015	-1.21434	-0.933853	-2.29925	-1.15961	-1.17687	-0.201555	-1.34298	-2.18394	-0.949144	-0.785071	0.409187	-1.04935	-1.6597	-0.7264	-3.03316	-3.17012	-0.810084	-0.990542	-1.06959	-1.86978	-2.60061	-2.30845	-0.656272	-0.68402	-2.11308	-1.03678	-0.566641	-1.57028	-1.47894	-1.92999	-0.935128	-2.24048
0.469273	0.622137	0.778659	0.530811	-0.775874	-0.0599463	0.433391	0.760856	0.176323	-1.08869	0.558704	-0.655433	0.243281	1.9698	-0.446889	1.63238	1.95234	1.23989	1.09108	0.207	0.895774	0.166223	0.836134	2.308	0.966943	1.29124	1.0719	2.18808	0.945601	1.96855	0.966853	1.56261	-0.0908257	-0.171202	-0.588	-0.155534	1.14096	0.553248	0.997123	0.360352	-0.267405	-1.87551	-1.62147	-2.80444	-0.359023	0.492052	0.326841	-0.703314	-0.872701	1.38746
1.78113	2.2188	0.771906	1.25635	-0.0119596	1.3999	0.513091	0.849918	0.740535	0.863862	0.459008	1.19873	-0.35806	0.280061	0.644675	-0.0884903	-0.320352	-0.375299	0.910047	1.25468	1.31378	-0.162536	0.703054	1.02832	-0.546167	-1.43904	0.717941	0.262389	-0.115946	0.421016	0.482896	-0.841114	0.134654	-0.753421	-1.30815	-1.18187	-0.16682	-0.554785	-1.30826	-0.694539	0.0841466	-0.370207	0.206774	0.225032	0.0758652	1.50699	-0.26864	1.41933	-1.12661	1.01091
0.584507	0.646028	0.00491484	0.708764	0.392706	0.225043	0.388566	0.818575	-0.584253	0.890454	-0.403268	-0.399112	0.919727	0.982065	-0.338354	0.787714	0.411832	-0.433811	-0.02674	0.413604	-0.0433291	1.02988	-0.864547	0.723055	0.268314	0.335465	0.288218	-0.301021	0.230213	0.269041	-1.25605	-0.617799	-0.519321	-0.844608	0.326454	0.403457	0.412607	-0.721673	-0.173487	0.0784661	-1.25601	-0.32091	-0.0206879	-0.153226	-1.11116	-0.080194	-1.32789	0.594881	0.146398	-0.252458
1.08038	-0.0891805	0.655987	1.27689	1.01209	0.482686	0.940501	1.10308	0.215275	0.893043	0.231084	1.09116	0.819469	-0.273518	0.811716	-1.11391	1.40895	0.499076	1.65463	0.484707	0.0700158	0.0241337	1.30105	2.40741	0.70379	0.6713	1.37801	2.39101	0.770552	1.78758	1.20308	0.774664	0.333479	-0.443731	0.94846	0.170154	1.93353	-0.290413	1.19841	0.0661288	-0.250716	0.394041	1.04034	0.468716	1.21901	0.277427	1.38518	0.230613	0.127185	0.09113
0.861476	1.25835	-0.00121489	1.04412	0.486503	0.733299	-0.0755697	1.75718	-0.0803441	1.27826	1.06726	0.394671	1.26689	-1.1041	1.88102	0.337147	0.201741	1.19529	0.0789232	1.18154	-1.47166	0.328234	-0.138392	-1.7757	-1.97273	1.46569	-0.290498	0.0255865	-0.546458	0.0523397	0.238014	0.466948	-2.78417	-0.723484	-1.1538	-0.560462	-1.16657	-0.886513	-1.05882	-1.02448	-0.166639	-1.53556	-0.416559	-0.522757	-0.41805	0.473569	1.52579	1.32054	-1.13583	1.11381
0.373843	0.511435	0.75412	1.15937	1.61829	0.627742	1.77992	1.22372	0.0180219	1.54117	0.241923	0.162797	0.52649	0.676198	1.2281	-0.459589	0.144706	-0.170491	0.157079	1.03853	-0.214474	0.572066	-0.75927	0.445956	0.714749	0.790827	-0.615832	0.833894	0.820508	1.11155	1.45778	0.728962	0.68203	-0.84603	0.773301	0.680908	1.41109	-0.33583	-0.220921	0.586745	-1.01285	-1.66967	0.739138	-0.0218666	-0.395683	-1.14276	-0.197406	0.176655	-0.197705	-1.67678
-0.259855	-0.196435	-0.157753	-0.965316	-0.99002	-0.429617	-0.102916	-0.0685298	-0.974065	-0.111646	-1.4319	0.0785489	-0.282212	-0.741915	0.611393	-0.581964	-0.401325	-1.04006	-0.695413	-0.0197834	0.143867	-2.07409	0.0141038	-0.0383842	0.320166	-1.00365	-0.428284	0.580936	0.0198007	-0.0360727	-0.616162	0.353903	0.0632596	1.00106	-0.0843125	0.920589	-0.119587	0.112428	-0.0642959	-0.479506	-0.451638	0.224341	-1.66601	-1.2258	-1.88817	0.423412	0.744166	0.612006	-0.532928	-0.12747
-0.478887	0.176412	-1.11173	0.139823	-0.933939	0.459838	-0.783008	-0.226615	-0.576426	-1.11081	-0.00663143	-0.21496	-1.54163	0.180637	1.15199	-0.533348	0.0579093	-0.651792	-1.12292	-0.773959	-2.17089	-0.547555	-1.73576	-1.48412	-1.34198	-0.522504	-0.818223	-0.640351	0.142382	0.868035	-1.03147	-0.662666	-2.81116	-0.593558	-1.22598	-0.844714	0.0754535	-1.27091	-0.050669	-1.28425	1.6167	0.394592	-1.18694	-1.03791	0.712703	-0.508828	-0.507901	-0.994354	0.896445	-1.64543
-0.196819	-0.520262	-0.276762	0.518991	-0.651745	0.227546	-0.983618	-0.0900917	-0.909502	0.348401	-1.28317	-0.869588	-2.13725	-0.410852	-1.18318	-2.16785	-0.593849	-0.788538	-1.28955	-1.55748	-0.178702	0.791404	0.142517	0.386723	0.652553	-0.644157	-1.06982	0.653475	0.519454	-0.098218	-0.119009	-1.16955	-0.290196	1.82577	1.23959	-0.594809	-0.133769	-0.272879	0.764361	0.299525	-0.591245	-2.1105	-3.65848	-1.92042	-1.44543	-2.13338	-1.23133	-0.959789	-3.5774	-1.28709
-0.924087	-1.76993	-0.198542	-1.78474	-1.0885	-1.42353	-0.642431	-1.44727	-0.694423	-1.55102	-0.55799	-0.494755	0.166537	-1.52834	0.108048	-2.0842	-0.947304	-0.312603	-0.929606	-1.69214	0.338072	-0.0864341	0.794327	1.20258	-0.530193	-0.0184183	-0.801254	-0.270632	-1.35249	-0.65806	0.0704211	0.510687	-0.354771	-0.247727	0.318386	1.80158	-1.24992	-1.37397	-0.325067	-0.451398	0.865813	0.137729	-0.800908	0.69961	-1.23288	-0.677691	0.0293162	0.193767	1.25727	-0.666157
-0.946905	-0.858226	-1.54755	-0.833852	-1.22152	-1.51288	-0.487557	-1.66639	-1.12687	-0.380362	-2.26818	-1.29802	-1.97157	-1.50586	-0.550872	-1.91117	-1.63945	-1.4914	-1.83278	-1.28379	0.665772	0.29705	-0.204984	-0.126941	0.323383	0.199495	0.232137	0.627088	-0.0432187	1.31778	-0.00231462	0.900281	0.703042	0.890825	-0.788952	-1.11264	-0.477349	1.29731	-0.383085	-0.021408	0.401863	-1.60236	-0.332456	-0.851671	0.763249	-0.604609	1.27226	-0.101128	-1.22477	-1.19335
-1.59413	-1.0438	-0.764835	-0.888237	-2.15369	-0.631144	0.146933	-0.741625	-1.43769	-0.909331	-1.94873	-0.412008	-0.789238	-0.223096	-2.60425	-0.12963	-0.156007	-0.897473	-1.25285	0.149036	-0.543985	0.489317	0.0887287	0.477144	-1.06875	-1.06828	0.800182	-0.160974	-1.43972	-0.534798	-0.351819	0.18383	-0.391162	-0.207707	-0.910184	-0.275236	-0.676412	0.657538	-0.796954	-0.364124	1.34696	0.985846	0.714251	0.0511195	1.0853	0.540462	0.408564	0.813887	-0.578417	1.38176
0.608325	0.122562	0.278993	0.763943	-0.0312833	-1.36896	-0.704104	-0.699405	-0.152883	1.18021	1.00761	-0.925805	0.480092	0.513121	0.452226	-0.235919	0.211304	-1.53477	-0.0813442	-0.00605598	-1.85103	-0.216486	-0.732353	-1.33057	-0.987803	-0.258409	0.122907	-0.251329	-2.2881	0.230308	0.135412	-0.82227	-0.73708	0.369342	-0.74453	-0.566548	-0.668659	-1.69767	1.01177	-0.62677	1.4228	0.389275	1.26384	-0.675953	-0.277124	-0.110305	-0.434329	0.0850295	0.405281	0.938123
0.0988082	0.473457	1.30593	0.0655524	-0.570581	0.225431	0.495361	1.41785	-0.251619	0.92405	0.242887	0.264643	1.47119	0.724877	-1.26411	0.235654	-0.764525	-0.530861	1.17287	1.57234	1.00444	-0.411221	0.115507	0.534277	-0.821475	-0.0842732	1.08503	-0.41535	-0.172892	-0.35195	-0.243838	0.736253	-0.417503	-0.146745	-0.849492	-1.69478	-1.51623	-0.80226	0.195648	0.117725	-0.133823	1.19725	-1.43529	-1.12613	-0.424755	-0.544412	-0.424797	0.479589	-1.31023	-1.8974
-0.468627	0.144523	0.608652	-0.0948206	1.50433	1.53175	0.267252	0.32478	-0.145285	0.796828	-0.991336	0.239214	0.549789	0.190671	-0.232477	0.894994	-0.715127	-0.518637	0.117119	0.940997	-0.0951588	-0.669151	-0.227529	-1.05805	-1.21874	-0.930628	-0.824365	-0.196119	-1.46887	-1.20587	-0.49832	-1.14687	2.28806	0.582317	0.287195	-0.0730202	0.970388	0.72162	-0.21785	0.619852	0.995344	0.539298	1.29106	0.759076	1.14228	-0.968586	1.70731	0.0498064	-0.906761	-0.64434
-0.0892992	-1.62324	-0.860791	-0.4713	0.000707913	-0.471676	-0.718367	-0.226994	-0.438116	0.112981	0.0523525	0.021669	0.943414	0.900529	1.71307	0.339581	1.07159	0.191683	1.13979	0.965382	-0.0373279	0.716137	-0.303967	-0.0256014	1.33849	-0.772623	-0.330316	-0.121621	0.833417	-0.942403	-1.25841	-1.06487	-1.19956	-0.535571	-1.17909	-1.73911	-0.692766	-0.694476	-0.0648525	-2.14407	-0.929004	-2.15221	-2.06447	-1.72838	-0.0323565	-1.2603	-0.633727	0.347184	0.0721626	-0.504404
-1.22265	-0.437007	-1.04641	-0.68138	-0.301277	-0.384385	0.36706	-0.103155	0.233574	-1.41356	0.966874	-0.791192	-0.46227	-0.0799383	0.257144	0.388494	-1.03038	-0.0305292	0.017441	-0.975319	-0.365287	-1.66768	-0.24032	0.10515	0.771461	-0.367204	0.30697	-0.970147	0.649199	1.06878	-0.736364	-0.800243	0.543764	0.0468645	-0.734609	-1.11762	-0.295396	-0.0289472	0.25509	-0.451665	1.14118	3.48615	2.89622	0.877341	0.661881	1.67162	0.495143	0.893902	1.00058	2.5056
-1.03184	-0.672514	-0.383783	-2.54817	-0.332452	-1.02764	-0.9813	-0.739922	-1.79623	-0.483498	-1.2861	-2.51893	-1.27797	-1.30126	-1.39156	-0.384715	0.0713366	-2.08348	-0.43241	-1.3069	-1.09209	0.821196	0.12788	1.01248	0.293629	0.142333	0.482983	0.442895	0.72641	0.811971	0.209466	-0.580584	1.69263	-0.0227127	-0.508169	-0.0431438	-0.0395152	-0.258067	-0.574691	-0.451359	-1.82222	-0.588804	-0.885091	-0.95738	0.249164	-0.0531631	-0.187259	-0.305777	-0.53505	-0.868905
0.624009	0.56832	0.979593	-0.284787	0.828244	1.42738	-0.123803	0.0312812	0.210238	0.181161	0.827804	2.80989	0.593355	0.952495	1.20742	1.182	1.01201	0.591905	1.08645	1.25754	-0.608217	0.137166	-1.20737	-1.13307	-1.55273	-1.00127	-1.27147	-1.84271	-0.968071	-0.634157	-0.539331	0.600911	0.255606	-0.95563	-1.04236	-0.105045	0.132682	-0.919088	0.991012	-0.897723	-0.89296	0.740357	0.0468332	-0.378449	-0.691665	-0.450888	-0.325794	-1.48393	-0.445881	-1.02426
0.722285	0.483527	0.307154	-0.708891	0.38429	0.752311	1.36024	0.36897	-0.0828065	-0.185341	0.592729	0.242416	1.48806	-0.738393	0.302632	-0.460382	-0.302803	1.02213	0.487997	-0.0515882	0.408748	0.535289	0.500895	-0.722357	-0.197711	-0.268092	-0.0589131	0.358079	-0.73002	0.443506	-0.483107	-0.966032	1.52926	0.993974	0.0770249	0.672376	-0.02365	-0.032324	-0.015164	0.280102	-1.29559	-0.92673	-0.0136685	-0.171491	-1.28785	-1.18389	-1.81422	0.883362	-0.536907	-0.734338
0.780793	0.482235	-0.635048	-0.118047	-0.191675	-0.129903	0.703618	0.263949	0.171984	-0.00320478	-0.539972	0.112474	-0.439422	0.298659	0.225833	-0.256645	0.677799	1.1641	-0.298764	-0.377997	-0.438002	-0.672686	-0.77905	0.57235	-0.0932821	-0.118028	0.252269	-0.540383	-0.0218415	-0.499329	0.183731	1.01371	0.143784	-0.645881	1.07762	-0.623697	-0.142427	-0.270769	0.878361	-0.652252	-0.733922	-0.854306	0.167558	-1.05945	1.26384	-1.64321	-0.29373	-0.414469	-1.11306	-1.1287
1.18407	0.0340509	-0.330169	-0.242721	0.642044	-0.504542	0.385129	0.390877	-0.32655	-0.266081	0.631086	0.0125646	-0.217551	0.955927	-0.17451	-0.59773	-0.505574	-0.207397	-0.715237	-0.55993	-0.241398	-0.0148239	-0.073303	-0.295743	-0.148784	-1.16387	-0.458711	0.3998	-0.302938	0.369823	0.0791644	-0.384081	-0.273859	0.72401	-1.26355	0.174379	-0.637168	-0.993442	-0.978376	-0.0378576	-0.0459713	0.146883	-0.410756	1.94583	0.00138686	-0.0192219	0.203362	-1.10314	0.19875	-0.370891
1.62883	0.757535	0.419901	0.769464	0.955147	0.366498	1.46693	0.372546	0.658568	1.27354	-0.380443	-0.110169	0.883213	-0.397084	-0.160082	1.2056	1.76331	1.20562	0.0545639	0.497472	0.78136	0.850692	1.30987	-0.169405	0.781549	1.72337	0.535206	1.51372	0.86008	0.991195	0.176599	-0.240893	-0.099698	-0.140771	0.630058	-0.0518533	0.291556	0.0381746	0.969735	-0.0856409	0.0582899	1.17369	-0.358305	0.296706	-0.649047	0.786045	-0.239966	1.60554	-1.78928	-0.393888
0.264348	-0.237342	0.60017	1.86296	0.351308	1.01566	0.250089	0.0547375	-0.0108181	0.839011	-0.676016	1.01351	0.808779	0.0597139	0.483807	-0.188745	-0.023418	0.694491	0.130614	-0.359128	0.893239	-0.232324	1.21101	-0.30277	0.532938	0.841486	1.04405	1.64063	0.559385	1.06638	2.22255	0.215558	0.80049	-0.310499	0.924927	0.861138	0.816138	0.956872	1.6864	-0.993264	-0.714128	-0.800365	-2.2173	-0.602099	-2.14876	-0.852644	-0.440442	-0.89435	-3.69691	-1.92359
0.477013	0.986276	-0.318914	-0.456234	0.647872	1.01295	0.638337	0.378613	0.115929	-0.0592505	-0.0841095	0.310326	-0.364048	0.383216	-0.817201	0.234597	-0.183743	-2.9279	-0.878822	0.681487	-0.805634	-1.30204	-1.21977	-0.873274	-1.55829	-1.65966	-0.847729	-1.29437	-0.714304	-0.13693	-0.329941	0.712084	0.11629	0.624199	0.387328	0.642101	-0.0904429	-1.11565	-0.984064	0.205152	-0.918111	-0.611507	-0.666938	-0.0758006	0.68311	-0.948639	0.152577	-1.24985	0.301428	-0.646973
-0.413687	0.527812	1.0363	-0.36858	0.0767048	1.17263	0.303128	-0.91374	-0.0116525	1.05546	0.240066	-0.261944	0.401252	-0.764402	-0.735568	-0.145421	-0.383757	-0.720809	0.840993	-0.071944	-0.00712831	0.23289	0.887207	0.0886516	1.59539	0.364673	0.59817	0.0644133	1.12447	-0.115944	1.32232	-0.454694	0.297062	0.324892	0.677206	1.28492	0.544643	0.312764	0.870873	1.05826	0.134713	-0.547105	-0.481819	-1.3059	-1.08499	0.482515	-1.39486	-0.21774	-0.101075	-1.09703
0.11796	0.599021	1.33723	-0.795266	0.937424	-0.133299	0.906852	0.743229	-0.044686	0.312885	0.599186	0.888107	0.390785	1.32315	0.282794	0.187626	0.663741	1.3885	0.733686	0.425969	0.640888	0.11853	-0.490325	-1.20317	-1.05591	-0.755219	-0.158226	-0.951776	-0.146471	0.1004	0.0843377	-0.739893	0.79394	0.961879	-0.575064	-0.471695	0.0654951	0.235195	-1.72069	0.25729	0.816003	-0.523545	0.455894	-1.15188	0.947405	-0.293387	0.592464	1.00083	0.325983	0.697422
1.1449	1.89411	-0.256022	1.35919	1.10394	1.98077	0.867536	1.77583	2.35476	1.14887	1.05843	1.46373	1.42801	1.18954	0.665873	2.05616	1.82015	0.739266	1.09661	2.16802	-0.376873	-1.47285	-0.304428	0.64396	0.478628	0.273983	0.58235	0.925537	0.55027	0.112979	0.800419	1.32668	1.12386	1.48825	-0.649497	0.685028	0.865414	-0.117138	0.962288	1.97087	0.809994	1.43155	2.80001	1.40737	1.54188	1.24272	0.0451367	1.77681	1.37741	-0.325917
0.803181	1.25594	0.114622	0.871282	0.703161	0.12414	0.178946	0.377515	1.28775	0.761003	0.216914	0.888569	-0.140716	-0.0152433	-0.217828	-0.112865	0.415993	0.277991	0.0431158	1.20802	-0.949924	-0.961613	-1.09239	-1.83051	-0.786272	-1.14946	-0.574639	-1.52152	-1.69977	-0.912131	0.00405103	-0.92157	-0.406519	0.258732	-1.34804	-0.607617	-1.78579	-0.609969	-0.339089	-0.526	-1.78656	-0.457798	-0.659208	-0.223401	0.964304	-0.811691	-1.07189	0.36836	0.768818	1.43473
-1.34517	0.879771	0.427929	-0.260175	-0.980919	-1.06174	-0.476055	-1.28342	0.132291	-0.632049	-1.79009	-1.82485	-1.25334	-0.742672	-1.25083	-0.0390545	-0.0808381	-0.686964	-0.531969	-1.08953	-0.782083	-0.211003	-0.699592	-1.40467	-0.738872	-0.7571	-1.33054	-1.57354	-1.45191	-0.594522	-0.919098	-1.5098	-0.798465	-0.944876	-0.720448	-1.6702	-1.61789	-1.07226	-1.99643	-1.95354	-1.31679	1.18413	0.897965	0.172661	0.824488	-0.517334	0.0226738	0.565365	-0.767361	-0.0485669
0.957904	1.21431	2.70651	0.521807	-0.460871	1.44013	1.42128	0.609626	0.621289	0.469573	1.06284	0.735214	1.33797	2.3181	1.27158	0.996338	0.0222424	2.39573	1.13966	0.2279	1.29044	0.44183	1.30444	1.35241	1.27429	0.746891	0.128006	3.63815	-0.193394	0.246403	0.248706	0.271426	0.683868	0.874232	0.661487	0.276678	0.391443	0.486338	0.78534	0.408401	1.39598	2.10159	1.78223	-0.0133837	1.16811	-0.157013	1.94295	0.82482	0.235923	0.66658
-1.29919	-0.805807	0.34089	-1.23085	-0.410468	-0.104129	0.0676383	-1.19173	-0.54416	0.563546	-0.018988	-0.258009	0.0506427	0.126983	0.196346	0.451666	0.215988	0.247315	-0.467301	-0.630377	-0.649049	1.45011	0.359544	-0.267304	-0.603383	-0.666656	-0.0938789	0.296189	0.173714	-0.501177	0.184559	1.1007	0.00386681	1.06774	0.162696	0.356386	-0.382878	-0.324958	-0.358254	-1.16499	-2.47587	-0.203356	-1.14865	-1.50194	-1.30093	-0.907205	-1.66697	0.183465	-0.336854	-1.07426
-0.722066	-0.594815	-0.0271039	-0.0568949	0.020119	-0.745118	0.0162684	-0.242322	0.502971	-1.13589	-1.19609	-0.1627	-0.475613	-0.603603	-1.30232	-0.78926	-0.495221	-1.45257	-0.383062	0.53957	1.06312	0.624441	0.506918	1.74484	1.2161	1.28597	1.21364	2.26042	0.990495	1.45032	0.0691247	-0.0432154	-0.0205648	-0.555842	0.00798298	-1.29437	0.165926	0.0748137	0.852538	1.57855	0.789379	0.388317	0.421148	1.21151	0.863754	0.641988	0.681121	1.7613	-0.777692	0.245752
0.300937	0.890412	0.866286	0.89151	0.592091	-0.214533	1.17259	0.0782464	-0.291129	0.521495	0.265853	0.133157	0.359003	1.00604	0.261187	0.155982	0.241406	1.56034	1.407	0.51796	-0.63273	1.72859	-0.0302056	0.212918	0.0864977	0.520859	0.47663	0.6714	0.0682249	0.910967	-0.286983	-0.778228	0.129556	-1.55871	-0.391066	-0.206032	-0.191594	-1.5044	-0.0783872	-0.680027	0.479757	0.573153	0.62639	1.41157	0.95654	-0.990194	2.86766	-0.210941	1.72037	0.868235
1.15292	0.836406	0.316829	1.37496	1.13916	0.865168	0.746882	-0.0538916	-0.0738796	-0.17047	1.49454	1.29974	1.71244	-0.255648	0.886032	0.75056	-0.43695	0.123052	-0.695513	0.143491	1.71193	0.995382	-0.138118	-0.358947	0.621341	0.663381	-0.70277	2.1088	1.45077	0.439045	1.35011	1.2578	0.224272	0.996868	2.12043	1.34654	1.84923	0.519585	0.335483	1.97861	-0.239466	1.38021	-0.811868	1.08277	1.55904	-0.100408	1.16685	-0.649754	-1.35802	0.694131
-1.24234	-0.371572	-0.305912	0.641423	1.22252	-0.450891	0.46462	0.205217	-1.06787	0.617775	-1.03189	-0.802251	-0.915935	-0.444966	-1.89407	-0.983683	-0.887432	0.268283	-0.357185	0.463035	-1.39051	-1.61513	-0.38962	-1.1256	-0.915402	-1.10296	-0.738282	-1.16763	0.217523	-1.35932	-1.10241	-0.286933	-0.962575	-1.577	-0.380597	-1.49146	-1.09091	-0.773931	-0.903691	-1.57031	-0.918577	-0.331623	-1.14223	0.0866986	-0.365422	-0.778613	-0.503153	-0.600241	0.659434	0.718594
-3.27606	-1.81229	-1.69149	-2.19496	-1.81254	-3.32409	-2.10308	-2.83269	-2.92131	-3.01948	-2.06793	-0.99821	-2.45455	-1.6752	-1.69888	-2.47814	-1.44532	-1.83433	-2.34851	-0.959397	-0.178155	-0.800682	-0.34856	-0.594152	-0.981164	-0.666602	-0.666749	-1.2839	-0.853268	-0.186376	0.191335	0.130388	-0.528513	0.654116	0.182112	0.0642396	0.484307	0.674679	1.31339	1.11809	-0.906051	1.8895	-1.2948	0.813811	0.0562062	0.0179089	-1.49894	0.297086	-1.41696	-0.253437
-0.5032	0.794191	-0.0601348	0.000274136	0.366375	-0.540054	-1.19745	-0.385349	-0.456911	-0.344904	-0.307742	-0.752561	0.349739	-0.451815	-0.624892	-1.13383	-0.365135	0.666617	-0.330516	0.276931	-1.32867	-2.24317	-2.43162	-2.41105	-1.66644	-3.70103	-1.27539	-2.09131	-1.91075	-1.68464	-0.666724	0.285937	0.151301	0.179644	-0.552391	-0.481352	0.882763	-0.191703	0.613928	-0.522168	0.050754	0.502375	1.00435	0.777879	-0.0629191	0.921434	1.70841	1.35277	0.151604	0.0661931
-0.942944	-0.474979	-1.81782	-1.31166	-1.42737	-1.16613	-2.41633	-0.586648	-0.79999	-0.266167	-0.826046	-0.230115	-1.48399	-0.0577933	-0.929228	-1.4077	-1.10291	0.54776	-0.131966	0.322153	-2.53395	-1.536	-1.44755	-1.06071	-1.40674	-0.265571	-1.40018	-1.09166	-0.707551	-0.317069	-1.08826	0.027034	0.390031	-0.640433	0.324339	-0.958401	-1.19344	-1.39853	-0.889127	0.045086	-1.55429	-2.47424	-0.158947	-0.566612	-0.376209	-0.748762	-1.533	-2.53922	-2.61526	-1.55659
-1.39185	-0.228612	-0.583822	-0.321753	0.858855	-1.07993	-0.146809	-0.115966	-0.302872	-0.887705	-0.126077	-0.290661	-0.327122	-1.20295	-1.01274	-0.253683	-0.87184	-1.44265	-0.948189	-0.0376673	-0.254574	0.68102	0.549828	-1.09692	-0.313912	-0.00599694	-1.53063	-0.0790084	0.647838	0.13199	-0.739208	-1.3974	-0.67056	-2.34763	-2.06759	-0.462332	-0.712063	-1.51367	-0.435574	-0.252802	-1.18392	-1.48354	-0.275976	1.56022	0.359989	0.319553	-0.228796	1.89623	-0.640435	-0.604646
0.0437306	1.39782	1.01602	0.400863	0.390635	0.744963	1.06116	-0.102497	0.878098	0.883322	-1.69362	-1.25909	-0.165221	0.300656	-0.457108	0.479347	-1.21097	-1.381	-1.6804	-0.797682	-0.167429	-1.673	0.325705	-0.315301	-0.90472	-0.355165	0.151564	-0.873905	0.742413	-0.680317	2.28822	1.69938	1.53101	-0.325538	0.16984	1.14563	1.4843	1.14383	0.326097	0.54143	0.372779	0.605596	1.07898	1.23746	-0.355641	0.856132	0.771542	-0.45326	0.256968	0.00304146
1.44503	-0.0882127	2.35444	1.51064	1.25234	1.40861	1.97431	1.44149	0.808083	1.649	0.705484	0.0218815	0.932902	1.74023	0.806863	0.332177	1.11191	0.965666	0.291733	0.356756	-0.146904	0.250314	-0.0973158	0.232864	-0.841817	0.901476	0.257068	0.67002	2.12663	-0.408511	0.0563036	-0.737465	0.322006	-0.382193	-0.66645	0.847896	-0.388361	-0.0201542	0.185728	-0.45724	0.454986	-0.411097	0.44205	0.625234	-0.561468	-0.207561	-0.0965974	-0.247049	0.805433	-0.0812808
0.016435	-0.738074	-0.165438	-1.12663	-0.780775	-0.383395	-1.65069	-0.0693858	-2.33233	-0.478613	-0.650792	0.176789	-0.96621	-1.983	-0.615141	-0.464361	0.0508809	-1.1182	-1.11574	-0.256418	0.311528	0.935223	-0.884278	0.0581286	-0.544065	-1.23227	0.843478	0.44484	0.61217	-0.212661	0.793462	0.441676	-0.0209177	-0.939478	-0.204809	-0.679213	-0.605717	-1.30982	-0.28332	0.0628159	-1.02441	0.0256098	-0.877375	-1.10573	0.0934374	-1.90164	-0.137301	-0.741327	-0.684779	-0.864925
-1.97815	-0.341487	-1.58475	-1.82036	-1.16911	-0.832648	-2.03132	-0.926956	-2.37911	-2.56047	-0.758134	-1.50471	-1.10862	-0.687227	-1.06718	-1.32979	-0.337065	0.192947	-1.27059	-0.935948	-0.563755	-0.470553	-0.276626	-0.152543	-0.995359	-0.268746	0.309002	-0.953912	1.3858	-0.155956	-1.09689	-1.53146	-0.702152	-0.716618	0.15851	-0.276978	-0.30383	-1.65752	-0.0471705	-0.904253	1.24727	1.86181	0.30872	0.363016	-1.21945	1.39385	0.672905	-0.624896	0.0197499	-0.703431
1.06109	1.12953	1.2471	1.74145	0.737804	0.999124	0.537877	0.184623	-0.319155	0.174748	0.823939	-0.126127	-0.817848	-1.24426	-0.456437	-0.181795	0.458438	1.42995	0.35079	-0.173808	0.292	0.836147	0.538513	0.847591	1.39688	1.41858	0.949776	1.32347	0.48605	0.581276	1.02125	0.611628	-0.211544	-0.0766291	0.81066	-0.441181	0.0800435	0.828402	1.89198	1.95795	-1.66594	-0.860792	-0.214747	0.618057	0.048019	1.01218	0.674681	0.385832	-0.58865	-0.361379
-0.767284	-0.194323	-1.11815	-0.518973	-0.682444	-0.632534	-0.229982	-1.01473	0.348128	-0.888676	-0.540954	-1.23433	-0.441157	0.403042	-0.149597	0.313225	-1.10838	-1.261	-2.3163	-1.55439	0.62928	1.34414	2.07554	2.10314	2.24019	1.58119	1.6985	2.11509	1.34922	1.44099	-0.396583	0.226887	0.446931	0.70085	1.10787	0.485845	1.59417	-0.275247	0.509555	0.860002	1.84734	0.821933	0.0539557	-0.199724	-0.0988057	-0.230464	1.64474	-0.166952	-0.374788	-0.171372
0.37259	0.846919	0.372373	0.597346	0.376576	0.538043	-0.154766	0.900172	0.149778	1.22871	-0.0430727	-1.78626	-0.00676286	1.83498	0.821268	0.0872418	0.465468	-0.734264	-0.876968	-0.251819	-1.014	-1.2891	0.126541	0.0931232	-2.19586	-2.0318	-1.02727	-0.742024	-1.31094	-1.6409	-1.09719	-2.23249	-0.211156	0.120288	-1.07318	-0.323374	-0.74382	-1.19594	-1.16034	-1.48848	-1.4293	-0.24585	-1.46804	0.335299	-0.748609	-2.06159	0.742919	-2.04034	0.266498	0.621824
-0.175718	-0.291263	0.727011	-0.460884	0.262926	-0.0104207	1.06172	-0.636246	-1.17811	-1.13964	1.26119	0.391838	-0.281733	0.935842	-0.787229	-0.299092	1.69003	0.177123	-0.711447	-0.00716106	-0.93731	-1.36982	-1.75559	-1.58551	-0.164624	-0.449635	-0.941965	-0.808766	-0.752657	-1.53535	-0.570626	-1.46307	-0.943585	-1.22719	-1.8175	-1.02144	-1.34068	-0.864862	-0.787571	-0.931005	-1.88585	-1.79101	-1.76614	0.0793894	-0.88182	-1.22785	-0.473618	-1.24405	2.00274	-0.41219
-1.43983	-0.578893	-1.49949	-1.08583	-1.61645	-2.29194	-1.31074	-1.0359	-0.87798	-1.57469	0.136769	-1.27221	-1.51072	-1.55261	-0.0368518	-0.573379	-0.999806	-0.0380552	-1.81165	0.0675675	-0.914023	-0.505774	-1.15439	-1.52537	-1.42856	-0.160132	-0.277089	-0.646483	-1.40774	-0.89778	-1.21954	-2.069	-1.03929	-1.32431	-0.362006	-2.1122	-0.840145	-2.56251	-0.254272	-1.72274	0.39241	-0.05132	-0.652506	0.257935	0.37324	0.0188727	0.272517	-0.310381	1.0055	1.12819
-0.574131	-1.0843	-1.89502	-2.64377	-0.646232	0.020561	-1.4596	0.801182	-0.899759	-2.13747	-1.09763	-0.757931	0.0692904	0.0438105	-1.34223	-1.34359	-0.0463099	-0.791053	-1.4112	-0.382526	0.520334	0.0820359	-0.398018	-0.604029	-0.0954703	1.06327	0.314756	0.387974	0.510647	0.36783	-0.24705	0.50247	-0.045897	-0.774157	0.232602	0.238493	0.410705	-0.0371003	0.369693	1.15195	-0.275694	0.134758	-0.481682	-0.511384	0.42473	-0.533601	0.130472	0.917552	-0.530219	-0.852684
-1.98901	0.13774	-0.56152	-0.0487904	-0.647369	-0.756465	-1.18082	-0.900748	-0.0146307	-0.845103	0.751425	-0.146157	-0.38129	1.37504	0.98142	0.269297	1.16923	0.247413	-1.14566	0.489319	-0.146229	-0.44658	-0.0733798	-0.592816	-0.286619	0.0260513	0.284266	0.0599979	0.33826	0.390113	-0.18655	1.16991	-0.860376	-0.356366	1.2458	0.267024	-0.152016	-0.374617	0.138668	0.994739	0.431844	0.139779	-0.295706	-1.55607	0.662456	-0.713928	-0.453231	-1.36652	-0.241099	-0.546047
-0.257462	-0.771179	0.4949	-0.122956	-0.658094	-0.999718	-0.171033	-0.219967	-0.211551	0.0535167	1.70285	0.557193	-0.19812	-0.505282	0.620278	-0.191991	1.71795	-0.427871	0.553755	1.17814	-1.65768	-0.816182	-1.2853	-1.71751	-2.08361	-2.34947	-1.77357	-0.740226	-1.47658	-1.35481	-0.100407	0.049324	-1.0689	0.839745	-0.0901178	-1.0114	-0.504822	-0.196149	-0.281884	-0.0258843	-0.199003	-0.94761	-0.713447	-0.510802	-1.46336	-2.37003	-0.277728	-1.24326	-0.544083	-0.249906
-0.668854	-0.824038	-2.57345	-1.86522	-1.4382	-1.19358	-0.645143	-1.28562	-1.15347	-0.839278	0.304245	-1.99005	-1.26945	-0.478737	-0.904051	-1.40357	-0.828844	-0.855118	-0.701627	-2.22529	-0.714809	-0.0301028	0.161468	-0.505632	-0.727055	-0.232996	-1.56155	0.595892	-1.01177	-0.0736124	-0.43345	-0.60845	-0.267765	-0.79585	-0.119153	0.233599	-0.0904922	-1.03219	0.289593	0.820553	0.621482	1.19269	0.267922	-0.913528	-0.201645	0.868917	0.0611034	0.253688	0.594423	-0.287767
-1.17044	0.933453	-0.323173	-1.21524	0.409885	0.265108	-0.100374	0.162534	1.40788	-0.0818992	0.310343	1.39629	-0.486805	-0.555835	-0.174986	0.993872	1.29024	0.58771	0.640295	0.335468	1.0719	-0.280216	1.01946	0.511929	0.215458	-0.016261	1.89909	0.167302	-0.0548337	0.559174	0.260078	0.111891	-0.404583	1.45814	-0.501217	-0.349934	-1.50011	-0.766832	-1.0271	0.209597	0.184815	0.101613	0.391295	1.22143	0.529517	1.27315	0.107285	1.90251	1.87033	-0.104326
-0.507232	-1.43396	-1.45952	0.099233	0.56584	-1.7267	0.595892	-1.09858	-1.00872	-0.586872	-0.0971248	-0.851475	0.541545	0.188355	0.132167	-0.470727	0.808753	0.306404	-1.60902	-0.333083	0.312869	0.594887	1.31037	0.122318	1.3585	1.78406	0.723666	0.232778	1.66293	0.992728	0.368929	1.03427	1.04457	1.6857	0.712134	1.90016	-0.0361493	1.37662	0.302679	1.46023	1.24204	-0.03508	0.689709	0.743921	1.20248	1.54328	0.53747	0.756135	0.434226	0.86201
-0.658082	-0.824176	-0.648597	-0.0248754	-1.17661	0.253617	0.459712	-1.29889	-0.692278	-1.51588	-0.88779	-1.08835	-1.58327	-0.407517	-1.08005	0.0666533	-0.297991	-1.57455	1.20184	0.901935	0.8664	-0.248729	-0.15475	-0.666139	1.07585	-0.0575669	-0.124487	-0.52676	1.43286	-1.17799	-0.533978	1.26035	0.425462	0.987501	0.931104	-0.0288094	0.641762	1.02849	0.404116	0.850138	-0.937362	0.651501	-0.190327	1.59941	-0.371972	0.542624	1.57767	-0.106902	2.15952	-1.89323
0.486026	0.872898	0.585344	-0.37998	-0.229729	-0.259335	1.10094	-0.274017	0.710259	0.064041	0.277991	0.508344	0.802125	-0.16006	1.86852	0.335949	1.67948	1.02692	0.798504	0.70337	0.906156	1.04083	0.913634	0.00335897	0.836932	0.932734	1.41145	0.34447	0.673782	2.30306	1.22695	2.25191	0.299618	1.26334	1.86006	0.694533	0.626124	1.73898	1.14075	1.16759	0.373768	2.07131	0.219808	-0.300116	0.99517	-0.499999	0.50338	-0.343019	-0.335788	0.7956
1.88026	2.69059	0.997357	1.80696	2.52774	2.36356	1.48206	1.44673	1.69166	0.815718	1.6698	1.1855	2.75278	0.266285	1.18463	1.68226	1.54532	1.52912	0.514202	2.13589	0.61191	-1.69425	0.780828	1.40727	0.443022	-0.958818	0.286293	0.908273	0.462641	0.0580745	-0.0172548	1.27536	0.0471168	0.410478	-0.83023	0.633414	-0.163236	1.23673	-0.410925	0.0892039	-0.0733634	0.0324181	0.42959	-0.511419	-0.449787	-0.0948171	-0.46518	-0.234377	-0.0345606	1.06825
0.584812	0.681672	-0.0394556	1.3276	1.44742	0.898376	0.126322	1.60217	0.736497	0.522039	-0.630883	0.0729423	1.3239	-0.289734	-0.141705	0.44625	-0.617993	-1.40843	0.795539	-0.875081	0.182226	0.109969	-0.203454	-0.587765	-0.697338	0.545336	-0.580796	0.537663	0.631866	-0.910425	0.0673718	0.0083218	1.19396	1.56333	1.21716	0.150391	-0.230313	-0.91635	-0.3782	-0.366879	-3.97776	0.16797	0.351843	-1.18268	-0.786807	-0.217547	0.299508	1.05834	0.233329	1.05599
0.793406	1.01456	1.03374	0.927536	-0.597922	-0.291549	0.68015	1.06469	0.296746	0.205138	1.10566	-1.52893	-1.15551	1.4069	0.638525	-0.810402	-1.32734	0.00121064	-0.571354	-0.295931	0.475351	-0.440665	0.465429	-0.690031	0.304853	-0.524838	0.622825	-0.0261347	-0.189045	0.0391068	-1.44475	-0.674991	-1.99485	0.320243	-0.434959	0.0170907	-0.603935	-0.494686	-0.755388	-0.094877	-0.168063	1.51933	-0.894462	1.05801	0.706435	-0.0767727	-0.128087	0.750969	0.579292	1.7146
-0.0469011	-0.290266	-0.816831	-0.0707815	-0.64306	-0.647155	-0.668082	0.226474	-1.45268	0.387743	-0.0971499	-0.887874	0.0623698	-1.03411	-0.418346	-1.12606	-0.0587082	-0.112342	-0.751719	0.0528812	0.422753	0.0756662	0.975145	-0.308189	-0.640085	-0.814224	0.646307	1.26832	1.13734	-1.27398	-0.947336	-1.87694	-1.81783	0.18053	-0.878765	0.538267	-1.40705	-1.04454	0.390653	0.737878	-0.484764	0.678697	-0.31322	-1.10414	1.2814	-0.926641	-1.22051	-0.44058	0.228422	1.10787
0.0878209	0.132888	-1.2588	0.984125	-0.314468	2.56903	1.83262	-0.562771	-0.359812	0.383632	-1.26755	-1.50963	-1.1401	0.331635	-0.737891	-0.712253	-0.267501	-0.807339	-0.45701	-1.63273	-0.872096	-0.117992	0.48825	0.329516	-0.478999	-1.60374	-1.31958	-0.831226	-0.545382	0.508875	-1.12873	-1.27269	-1.72284	0.596889	-1.29437	-1.50029	-1.40687	-0.696879	0.558378	-1.45677	0.245796	1.30057	-0.326409	-1.07742	0.301506	0.764557	1.11431	-1.06911	-0.0972796	0.296329
-1.63048	-1.4373	-2.07206	-0.823762	0.000713485	-0.0830539	-0.516702	-1.03885	-0.43229	-1.12556	-1.50048	0.306701	-0.634965	-0.26473	-0.984869	-0.253364	0.677003	0.584734	-1.19268	-1.42845	2.44791	2.4459	1.8016	1.70186	2.02829	0.783313	0.880105	2.19255	0.728626	1.73505	-0.0230637	1.21642	-0.518257	0.377612	-0.0580975	1.73028	1.20433	1.81821	1.91997	0.813356	-0.39221	-0.181083	0.0759231	-0.246785	0.777044	-0.738334	1.12022	-1.89724	-0.788375	-1.61653
2.59499	0.376444	0.240818	2.02453	1.72316	1.01389	0.785025	0.367821	1.76463	0.269512	0.954387	1.56922	1.62583	1.4892	1.05287	1.51118	0.522027	1.85937	0.773317	1.34401	-0.423667	-0.620432	0.95559	-0.271886	0.818631	2.62097e-07	0.287578	0.276725	-0.270048	-0.372527	-0.142415	0.118441	0.41034	-0.813935	0.690199	-0.0300052	0.556212	-0.456423	0.659043	0.826035	0.792569	1.15513	0.217379	0.709127	-0.632537	0.466464	1.45204	0.777915	2.37593	1.15616
1.50579	0.126653	-0.331067	-0.725434	0.210434	-0.379805	-0.605226	-0.101201	-0.546649	-0.622225	-0.622552	-0.321817	-0.985734	-1.38396	-1.26648	0.803357	-1.00487	-0.593043	-0.653186	-0.70995	-1.97262	-3.48988	-0.331659	-1.5346	-3.68996	-1.3832	-1.75894	-1.22603	-2.21184	-1.28664	0.119447	-0.194722	-0.211091	-0.39971	1.04664	0.229164	0.557859	-0.257302	0.401622	-0.263366	-1.2862	1.14422	-0.540976	0.00303239	-0.603063	0.685914	-0.725017	-0.698096	0.347093	1.23942
0.217545	0.791163	0.457569	1.1832	0.0226743	0.582872	0.879031	0.661328	0.572329	0.514315	-0.0355634	-0.398841	0.135271	1.69565	0.144533	1.20215	-1.28399	-0.966346	0.100935	-0.615882	-0.277172	-0.113559	-0.397535	-0.682927	-0.134487	-0.549904	0.277294	-0.466341	-0.120968	0.983097	-0.219568	0.0382225	-1.2901	-0.123379	-1.05947	-0.61655	-1.73532	-1.87534	-0.15606	-0.103078	-1.62327	-1.76155	-0.289728	-0.257291	0.5786	0.0617138	-1.35887	-0.108347	-0.67699	0.340535
0.592752	0.78383	0.197261	-0.128398	0.117595	0.411985	1.32972	-0.0258126	0.739102	0.863621	1.17128	-0.0439858	-1.02666	0.226952	-0.123142	0.364246	0.70753	0.0516293	1.33814	0.997035	2.49224	1.8141	2.77201	2.17636	1.00817	1.02015	2.71985	1.25153	1.26903	2.50049	0.722095	1.8821	0.636621	1.52575	0.965767	1.45794	1.24106	1.7244	1.24468	0.882479	-0.28302	0.514061	0.104394	1.32255	1.45125	1.11214	0.52429	-0.21035	1.08181	-1.00557
-0.0308323	0.982137	0.487067	0.595815	-0.72361	1.06067	0.590117	1.1238	0.865241	0.109717	1.78322	1.80255	0.816612	0.892334	1.41343	0.582748	0.563154	2.29531	2.64347	1.59407	0.275258	0.914424	0.982022	0.0259909	-1.48969	0.221897	0.543804	0.346829	-0.395232	-0.243399	0.425777	-1.37078	-0.932544	1.6753	-0.673338	-0.18113	0.319781	-0.769918	0.387233	1.17075	2.46635	0.674914	1.88481	1.10427	0.533719	0.0263984	-0.45054	1.2793	0.373079	1.77439
0.552697	1.19027	0.414543	-0.122553	1.50736	1.41178	0.457622	-0.337023	2.17556	2.76337	0.807402	1.01794	0.858494	0.658283	1.74358	1.11562	0.412683	1.20601	1.29161	-0.0967527	-0.426108	-0.218302	0.920021	-0.971379	0.213841	-0.256602	-1.45733	-0.55634	-0.369024	0.33154	0.020602	-0.897963	-0.967565	-0.399621	-0.4177	-0.922102	-1.03958	0.320521	1.29913	-0.923676	1.40749	1.37138	0.0893561	-1.04078	0.23139	1.44882	-1.1486	0.196625	-0.659573	-0.496717
0.417782	1.38606	1.02702	1.08828	2.10295	0.892883	1.206	2.20151	0.384097	1.33369	0.0252055	0.348737	-0.0256296	1.73441	0.176448	0.392662	-0.135139	0.869654	0.783369	0.916377	1.38737	0.79193	0.559834	0.246503	-0.170067	-1.11452	1.38499	0.467269	1.97362	1.76674	0.23342	0.753178	0.529914	-0.357467	1.75133	0.731833	0.833188	0.565037	0.513018	0.222627	1.11774	-0.347522	-0.344465	2.28901	1.77312	-0.382329	0.539266	1.59427	1.44097	-0.709889
0.235815	-0.178587	0.654529	0.819641	0.976013	0.560595	-0.326249	1.1781	0.0545712	-0.128792	0.540682	-0.065483	-0.685412	0.976565	-0.12347	0.629245	1.13318	1.51154	1.64667	1.36258	-0.879657	-0.455948	-0.633948	-1.17939	-0.645283	-0.696489	-1.22256	-1.42528	0.0011752	-0.0149523	0.149275	1.45878	2.23256	0.615059	0.126314	0.568457	1.30348	-1.21667	1.46182	1.30803	0.406314	0.534817	-0.420931	0.920236	0.612437	-0.247179	-0.924754	0.607282	1.5718	0.464978
2.03521	1.92294	1.57601	2.02032	1.62171	2.33086	2.1081	1.96255	0.805224	2.46331	1.84443	1.90977	1.92292	0.741976	1.11809	2.29656	2.77421	1.85011	1.09893	2.46013	0.243688	1.39346	0.270106	1.42023	0.790246	1.19475	1.94465	1.47988	2.46866	1.96079	1.49271	1.4008	1.48389	2.64622	1.72223	1.54886	0.922435	0.275948	-0.112898	1.47053	-1.45205	1.30564	-1.03953	-0.0922046	1.57154	0.92601	1.32291	0.963343	0.968182	0.287422
-0.781737	0.427933	0.376446	0.859639	-0.38509	0.371609	0.760019	0.428551	1.48022	0.633974	-0.442444	-0.140273	-0.623999	0.156409	-0.302077	0.484988	0.54007	-0.959693	-0.812859	0.259719	1.78406	1.75112	1.89697	1.75496	0.424794	1.68328	1.83409	1.16691	1.43727	2.4502	2.08205	1.36412	0.953038	0.776016	0.824931	1.10107	1.19895	1.71182	1.03791	0.994484	0.897242	1.91391	-0.809651	0.791501	-0.937031	1.63605	-0.126943	0.762084	0.536206	0.807345
1.16786	1.52017	0.996958	0.253303	0.964895	3.34359	1.13058	-0.015378	0.810078	-0.0823814	0.200422	0.665795	3.3596	1.53072	0.205516	0.408429	0.47381	0.940169	0.535653	0.4125	-0.181015	0.162889	0.685545	0.266464	0.672491	-0.718102	0.239984	0.860002	0.692217	0.0750651	-1.32678	-1.71845	-0.901665	-0.501965	-1.07895	-1.86661	-1.07135	0.510862	-0.261503	-1.10564	0.843145	-1.16202	1.55452	0.830615	-0.127729	2.13177	-0.221809	1.49498	1.10221	1.14916
-0.534979	0.483492	-1.23717	-0.170589	0.341595	1.32088	1.38275	1.01702	-0.0550153	1.67098	0.664988	0.507767	1.53506	1.41577	0.411546	0.912125	0.354649	0.601376	1.67885	1.47333	0.332789	0.813599	0.123921	1.31478	0.918515	0.692365	0.10421	1.41012	0.331127	0.835159	2.40852	1.18058	1.7041	1.21917	1.31582	2.27611	2.71396	1.55524	-0.188452	0.848691	0.259798	1.58185	-0.0997803	-1.22478	0.62923	-0.88378	-0.522696	0.598227	0.704763	0.358317
-0.374385	0.0262752	-0.298641	-0.182911	0.262815	0.948312	-0.590049	0.222507	-0.0902546	1.0126	-0.00753531	0.641027	0.116986	0.580968	1.35968	0.650252	0.533215	0.562358	0.469969	1.29478	-0.866292	-0.283251	-2.23278	-1.14953	-2.44615	-0.543652	-0.71403	-1.59921	-0.903439	-0.434437	-0.798646	-0.433184	0.52397	-0.636838	-1.84529	0.717455	0.031722	0.378753	1.13741	-0.0168127	-1.32609	-0.955571	-1.14471	-0.623816	1.05054	-1.10514	-0.805567	-1.22863	-1.00114	1.04415
0.67953	-0.782565	-0.51383	0.576613	-1.0026	-0.397477	0.0847868	-1.22921	-0.900226	0.480904	0.232067	-2.04375	-0.16887	-0.637358	-1.8088	0.115409	-0.0515798	1.16599	-0.975349	0.935238	0.525298	0.394824	0.623389	1.21493	-0.109034	-0.00554693	0.225874	-0.338455	-0.103277	1.62502	-0.170103	0.21573	0.555805	0.901272	0.312003	0.309736	0.0671442	-0.0682228	-0.0351991	-0.715099	0.287533	0.00835436	0.599513	0.48323	0.372485	0.32502	0.243243	0.699411	0.701895	-0.569725
1.48308	0.601493	0.0618183	0.606853	1.19966	0.656017	0.978516	0.310882	1.114	-0.772885	1.50873	0.316318	0.668366	1.27379	0.556309	1.56799	1.51911	0.911234	1.37918	2.02448	1.42248	1.22819	0.91631	2.60912	1.29278	1.06796	1.53211	1.72632	2.33084	1.64785	0.684756	1.05779	-0.337496	0.165733	2.41156	0.726237	0.152523	1.62961	1.09555	0.774107	0.596438	-0.416167	1.49599	1.46184	0.114785	0.644573	-0.140733	0.616824	0.452238	-0.876488
-1.26263	-0.549729	-0.00503432	-0.384448	-0.955847	-0.967884	-1.20991	-1.55219	-1.11839	-0.578351	-0.295311	-0.075849	-0.395045	0.335834	-0.399843	-0.584368	-0.224541	-0.35502	0.232489	-0.206637	1.54016	0.487611	1.19765	0.0922572	1.20473	0.908617	1.97587	0.191672	1.14058	1.35394	0.0251609	0.706553	0.637602	0.942492	-0.321799	1.55033	0.939846	0.801332	0.873577	0.83004	0.137541	-1.9069	-0.840803	-0.252918	0.309006	0.0893209	-1.40628	-1.84931	0.00128774	-1.1272
1.5108	-0.0442943	-1.05375	0.705418	0.58929	-0.423701	-0.807242	0.734367	1.03424	0.2724	1.08502	1.18283	0.731968	1.50786	-0.759364	0.390781	0.329337	0.472004	0.146851	-0.316844	0.246372	0.855009	-0.592038	0.345893	-0.1592	0.784596	-1.87235	0.0361459	-0.34003	0.700455	-0.877309	0.0920509	-1.13528	-0.873299	-0.584611	-0.536602	0.701185	-1.52345	-0.53237	-1.11569	-0.297648	-0.681079	-0.769553	-1.25488	0.65239	0.220354	-0.131876	0.560585	0.206676	1.0952
1.13855	0.131084	-0.916666	0.0552643	0.204264	-0.385307	0.451331	0.155572	0.0460159	0.438657	0.343784	0.126938	1.10243	1.53717	0.564017	1.65911	1.09934	-0.425298	0.0763217	0.201758	1.29519	1.76407	0.0231165	1.0217	0.861133	0.327819	0.866523	1.65459	0.748673	0.290106	0.603544	0.360443	-0.0877527	-0.0103328	-0.296066	0.595541	0.766405	1.27532	1.34554	-0.110776	0.894135	-0.0954522	0.558719	0.759692	0.452934	0.624067	-0.392878	-0.127619	0.507199	-0.992708
-2.01374	-2.16525	-0.445402	-1.9613	-0.0548668	-1.9109	-1.18944	-1.11194	-2.11259	-1.77344	-0.696617	-0.424344	-1.53317	-0.529588	0.110941	-0.671126	-0.0824783	-0.320719	-0.284986	-0.976319	-0.232376	0.126267	-0.119199	-1.10969	0.000828381	0.174943	-0.744267	0.276067	-0.272388	-1.12242	-1.03028	-0.324421	0.254598	-0.383637	-0.0403818	0.670855	1.21621	-0.622279	0.197919	-1.05241	0.798402	0.275225	2.1935	-0.926053	-0.370612	1.21292	-1.0196	0.164488	0.638698	-0.297368
-1.31259	-0.867546	-1.25654	-0.976186	-1.40855	-2.0516	-1.74151	-1.28414	-1.93492	-0.0436616	-0.111944	-0.555672	-0.233388	0.690566	-0.280203	-0.663095	0.469717	0.545979	-0.669942	-0.852825	1.457	1.36995	0.77905	1.61691	1.73028	0.337032	0.752871	0.31827	0.569892	1.02571	-0.375795	-0.155317	1.15936	1.74824	-0.0304488	0.355681	0.933675	-0.146047	0.482485	0.388359	-1.71185	1.03344	-0.694028	-0.469982	2.10413	-0.542776	0.0639966	-0.918498	-0.205891	-1.31826
-0.489415	0.0205463	-1.39714	0.158285	-0.669987	-1.40195	-1.29485	-0.310803	-0.801518	-0.499902	0.461074	0.0155211	-0.0430687	0.89603	0.484785	-0.92524	-1.20025	0.25758	1.15117	0.122676	-0.227389	-0.240728	-0.894786	0.861585	0.714063	0.702674	-0.0116891	-0.00716867	-0.802229	-0.00307389	0.231943	-1.88968	-1.56204	-1.89243	-0.211994	-0.639181	-1.61962	-1.03595	-1.11551	-2.28378	0.929612	0.602124	-0.818354	0.346297	0.722187	-0.0704002	0.353111	0.0669336	0.307418	-0.0384959
-0.776706	0.143052	0.0835439	1.04976	0.190939	-0.932973	-1.11177	0.00486603	0.530613	-1.05481	-0.0728431	1.14453	0.494486	0.396425	-0.37336	0.625352	0.20126	1.5251	1.09555	0.801547	0.482383	1.34483	0.469641	2.33968	1.6145	1.14909	0.00163441	0.941002	0.447881	0.899407	0.555916	0.38691	-0.00715859	-0.45378	-0.206277	-0.693333	0.251068	0.25378	1.28181	-0.108046	2.41598	0.630064	1.33878	1.36598	1.2564	1.24087	1.97458	1.35485	1.09291	1.47133
-1.36978	-0.671563	-1.87975	-1.50733	-0.445193	-0.336043	-0.98795	-1.66245	-1.33517	-2.49295	-1.12223	-0.302889	-1.71256	-1.064	-1.87069	-1.50457	-1.15804	-1.47808	-0.611023	-0.369493	-0.409302	1.39074	0.520593	1.42424	1.23514	1.31926	0.486829	1.38848	1.74298	1.60739	0.32569	0.600142	0.97223	0.685595	0.658291	0.356198	1.41579	1.40859	1.16701	0.907684	0.997563	1.44969	0.822153	2.69619	2.14712	-0.809406	1.38801	0.121551	2.08355	-0.356757
-0.429223	-0.16687	0.395728	-0.0631898	-0.196644	0.28609	0.211411	0.287613	-0.366357	0.302855	0.235262	0.052686	0.308189	0.64896	-0.24903	0.22425	0.552663	-2.18089	1.18104	0.01443	-1.93395	-0.490391	-1.66114	-1.36734	-1.10819	-0.568668	-1.70478	-1.7028	-1.49314	-1.46294	0.322197	0.482194	0.667625	0.653762	-0.0927103	-1.22368	-1.16533	-0.11977	-0.27561	-0.323322	1.68594	-0.644933	0.850476	1.74016	0.801761	1.69415	3.57282	0.71575	0.664018	1.173
0.245988	-0.208965	0.148828	-1.54098	-1.20824	0.789329	-0.114756	0.395537	0.0801001	1.13885	0.0161888	0.120204	1.05728	0.279905	-0.264175	-0.533753	1.19403	1.03815	0.700384	-0.0768797	0.683419	0.772203	0.88998	1.23698	1.68306	0.208482	1.63321	0.641666	-0.354862	1.55256	1.76734	1.27229	-0.643809	0.702713	1.37505	0.437168	-0.461899	0.554127	-0.168461	1.13118	-1.36896	0.640773	-0.055644	-1.51544	-1.43393	-0.656589	-0.906164	-1.06063	-1.23527	-1.17495
3.21168	4.69114	1.91455	4.2105	2.34885	2.47973	2.13136	3.16121	2.73711	2.33211	2.26833	1.94275	2.0728	1.7321	1.92908	1.05317	0.703109	1.63807	2.74991	1.85238	1.08394	1.17415	1.35206	3.43176	1.14246	1.58512	3.16313	0.597495	2.51763	1.84231	1.03922	2.58854	0.153644	1.4636	0.0902537	2.29141	0.450949	0.0209047	-0.236943	0.890022	-1.36165	1.23039	-0.982309	0.643901	-0.897945	1.2248	-0.744522	-0.830762	0.235486	-0.905968
0.945263	2.58491	3.06351	1.12112	1.09555	1.51267	-0.499749	0.2417	1.63441	2.33788	1.59229	1.02659	1.43728	1.67955	0.136037	2.30267	0.983605	0.900454	1.73691	1.51271	-1.3208	-0.00882397	0.0835417	-0.0631414	-0.127401	1.0127	0.43575	-0.0885483	-0.468608	0.0929209	0.56084	0.301764	1.07822	0.721	1.58141	0.0322811	0.790316	1.04517	0.720506	0.893974	-1.89989	0.505649	-0.136521	-0.456441	-0.340657	-1.11085	1.39344	0.069141	-1.8835	-0.274142
-0.0180638	-2.71544	-0.538143	-1.3964	-1.28865	-0.172426	-1.90543	-2.2306	-0.681733	0.00437158	-0.327672	-1.99912	-0.459441	0.455615	-0.348197	0.441694	-0.440863	-1.20793	-0.210213	-0.403849	0.219752	0.5192	0.191178	1.06334	-0.535187	1.01785	0.758779	-0.0987376	0.0600589	0.567315	0.539631	-0.0622321	0.175586	-0.695897	-0.449693	-1.87604	-0.318885	0.515428	-0.428947	-0.166337	0.452577	0.528073	0.138286	1.41079	-0.158735	0.806537	-0.639644	-0.32261	0.0697774	0.700275
-0.0649982	-0.112611	0.853452	0.188221	0.741544	-0.44838	-1.12677	-1.06888	-1.65472	-1.49154	-1.01782	-0.729322	-1.70194	-2.11636	-0.0608303	-1.60803	0.24808	-0.179239	-0.0771341	-0.306432	0.00869021	-0.132153	-0.172681	0.338739	-1.18415	-0.680651	-1.42383	-0.984699	-0.291351	0.542968	0.541346	-0.318476	0.248917	1.11058	-0.0203558	-0.141473	1.49012	0.669871	0.309688	1.57913	-0.997145	-1.11544	-0.107104	-0.147632	0.669565	-0.927777	-0.863296	1.24231	0.592329	0.0475639
-1.40174	0.247387	-0.314688	-0.278599	0.395071	0.0624198	-1.32543	0.614627	-0.747035	-0.0871296	-0.0323711	-0.107106	-0.150509	0.672264	-0.909408	0.24271	0.49102	0.490898	0.502785	0.461965	0.612013	0.134037	0.0532264	1.099	1.42777	0.160195	0.352601	0.0178619	-0.118852	1.50088	0.0189998	-1.06414	0.382216	0.229806	-0.511908	-0.641186	0.153403	0.0754637	-0.585422	-0.0459101	2.13936	1.94556	0.201015	0.374644	2.47119	0.930284	0.862851	1.46139	2.1051	1.87769
0.234915	0.292931	-0.514741	-0.0546692	0.811058	0.95372	-0.751959	-0.589508	-1.09995	-0.472637	1.01227	-0.817425	-0.479519	0.000536585	0.75528	0.323054	0.574446	0.193868	0.872412	0.90097	-1.61615	-0.913937	-0.360188	-0.243322	-1.16269	-0.681785	-0.966666	-0.796432	-1.26472	-0.611696	-0.295276	-0.540438	-0.282755	-0.799314	-1.06089	0.195259	-0.0766041	-0.151005	-1.73687	-0.266319	-0.82397	-0.0985432	-0.913291	1.28713	1.04754	1.26841	1.44974	-0.750392	0.449228	0.787452
0.528908	2.42006	1.31654	1.41158	1.20267	0.388856	1.75312	1.0448	1.58495	1.77967	-0.0282219	0.631796	0.397767	-0.775262	0.622746	0.708817	0.393253	-0.934149	-0.0972006	0.749532	0.424042	0.764451	0.932334	0.0972407	0.560216	-1.00452	-0.810527	0.0275925	-0.249018	0.305558	-0.44569	1.68197	0.990933	1.07348	0.815573	-0.46878	1.02106	-0.0740229	0.496118	0.694857	0.487145	1.51435	-0.795745	0.358667	1.64448	-1.01286	0.968985	0.0151383	0.972208	0.46187
1.33591	2.06561	2.74931	1.98766	3.40325	2.75248	2.70042	1.61166	3.16181	3.18528	1.24055	2.24169	1.93414	1.55834	1.38093	1.83407	1.93776	3.01968	1.82054	3.14384	0.844579	-0.372241	-0.150497	-0.764714	-0.246457	0.166413	-0.299411	0.111205	0.462531	0.514078	0.501038	-0.414167	-0.529315	0.643406	-0.322734	0.0474943	1.02992	1.00301	-0.0425095	0.217191	-0.12096	1.67455	-0.393589	2.33659	-0.411524	0.643381	0.65816	-0.0456322	0.529569	1.08787
-0.350871	0.934791	-0.652237	0.141873	-0.347834	-0.821273	0.122392	0.279303	0.436325	0.653313	0.368814	1.73942	-0.711136	0.279386	0.937846	0.782625	1.0308	0.87613	0.0342478	0.593211	1.12413	-1.27137	-0.848341	0.275092	0.435411	0.247777	0.135405	-0.326132	-0.00956566	-0.194577	-0.54409	-0.0044411	0.792888	-0.893387	-0.972737	-0.331343	-0.154944	-0.0356722	-1.55187	-0.591208	-0.765492	0.849282	-0.307319	1.06801	-0.413695	-0.571739	-0.310176	-1.35831	0.32305	-1.26392
-0.558939	-1.20682	0.481439	0.268923	-0.484502	-0.214762	-1.03003	0.263332	-0.684526	-0.40427	-0.919638	-1.57206	0.335718	-0.679266	0.203799	-0.227779	-0.497498	-1.0906	0.196638	-0.887929	-1.20957	-1.05904	0.206693	-1.57368	-0.750467	-0.815786	-1.12864	-0.737499	0.229129	-1.13904	-1.699	-0.950877	-1.09279	-1.1905	-0.927593	-0.880379	-1.28558	-0.88681	-0.789157	-0.55419	0.0785325	-0.154016	2.42098	-0.635925	-1.0546	-1.11081	1.25226	-1.76544	-0.779541	-0.566195
0.949277	0.110429	1.3142	0.974499	0.794956	-0.37871	-0.253792	-1.04702	0.952564	-0.0467049	0.210464	0.885711	2.03606	0.834128	-0.0304827	0.612272	-0.594159	-0.23928	0.583205	-0.246626	-2.45064	-2.2803	-2.66108	-1.23078	-2.29569	-1.54108	-1.9442	-1.04289	-1.89127	-0.670502	-0.424374	-1.95647	-1.57577	-0.626384	-2.02491	-1.70209	-2.37455	-1.32375	-0.358243	-0.833838	-0.0364385	0.71079	0.695922	0.0310498	0.860588	-0.416073	-0.282488	0.242254	-0.122268	-0.501203
1.25168	1.23058	0.444336	1.26839	0.623004	1.77509	0.338715	1.66708	1.45015	-0.0258389	0.434211	0.936866	0.220377	1.12468	1.65763	1.62127	0.662137	-0.264693	0.827326	0.701665	-0.1134	0.429251	0.557427	-0.0543477	-0.235913	-0.32266	-0.342007	0.666702	0.408403	-0.243498	-0.474827	1.26662	1.09566	0.864172	1.31179	0.523871	1.16997	0.544834	0.312796	0.694577	-0.627517	-0.739952	-0.324068	0.594174	-0.516829	0.878268	0.684502	0.860621	0.417915	-0.198336
0.0498539	0.648849	-0.487458	0.130058	-1.08944	-0.52449	-0.242618	-0.646421	-0.657828	-1.55515	-0.936232	-0.488977	0.14101	0.25135	-0.404504	-0.416093	1.49667	0.199191	-0.69955	-0.223683	0.725183	0.897149	1.21853	1.08462	0.378562	1.04809	0.501381	0.195861	-0.177855	1.05788	-0.595977	0.449115	0.431539	0.753136	-1.22917	-0.219508	-0.738929	0.732822	-1.10632	-0.124907	-1.09446	-0.491922	-0.223363	-0.478794	0.398144	-0.617201	0.481466	0.172989	-1.77271	-0.672155
-0.55342	-0.250687	-1.48423	-0.512704	-0.75263	0.675863	-0.896913	-0.243673	0.987352	-0.159847	-1.17407	-0.155691	-0.18444	-0.711016	-1.91169	0.158385	-0.806358	-0.653703	-0.26594	-1.13054	-2.89844	-0.783726	-1.82854	-0.645668	-1.62679	-0.955726	-1.19379	-1.01003	-2.33926	-1.42348	-0.463396	0.27623	0.216483	-0.215029	-0.622983	-0.0642721	-0.0183732	0.0412867	-0.0296736	0.742403	-1.08045	0.0234683	-1.42976	-0.0368435	0.310463	-0.84225	-0.6895	0.206375	-0.0795267	-1.13314
0.463351	0.312193	-0.865387	-0.241618	0.294528	-0.448302	-0.225857	-0.657298	0.592914	-0.0396432	2.13546	0.273101	2.6836	1.06989	0.0723865	2.71624	0.5268	-0.396214	0.406078	1.6817	-0.144737	-0.923281	0.377862	-0.882704	-0.715222	-1.41337	-1.61423	-0.703058	-0.335678	-0.466118	-0.547886	0.0325448	-1.91636	-0.919002	-0.449634	0.816727	-0.500528	0.040316	-0.345707	-0.720993	-0.523041	1.63077	-0.885768	-0.0520585	-0.426509	-1.22706	-0.539353	1.21014	-0.957643	-1.13063
-0.123058	0.515481	2.46633	0.916047	1.34343	-0.527244	0.600423	0.772607	-0.603273	-0.349411	0.4191	0.815557	0.823028	-0.268724	0.685743	1.05109	1.07623	0.891494	1.73774	0.986743	-1.27962	-0.931334	0.548218	0.141722	0.36344	-0.995161	-2.29437	-0.32874	-0.868238	-0.716702	-1.21952	0.155871	-0.107981	1.12936	0.249166	0.334003	-1.10033	0.374169	-0.152311	-1.07561	-1.85833	-0.56933	1.49959	1.94803	-0.0740703	-1.12138	1.25402	-1.23025	-0.0102817	-0.0455582
-0.172042	0.334318	-0.218828	-0.349795	-0.297129	-1.18458	-0.22875	-0.314099	-0.627535	-0.45128	0.482389	-0.649053	0.30678	0.999834	-0.383759	-0.639773	0.309661	0.132031	0.507587	-0.80232	-0.700486	-0.388909	0.663463	1.37911	-0.509399	-0.85314	-1.92922	-0.742792	-0.617139	-0.680448	-1.24605	-2.44715	-0.814825	-1.05375	-0.141615	-1.15359	0.00122981	0.54666	-1.77207	-1.07307	-0.156212	-0.997193	-0.492472	0.75064	0.0851964	7.57027e-05	1.16385	0.238671	1.45198	0.069045
-0.672839	0.341836	-1.5732	-0.902312	0.285224	0.338016	0.0518034	-0.786269	-0.23468	0.0917374	-1.33503	-0.164758	-0.839698	-1.46458	-1.45271	0.877031	-0.67742	-0.0254574	-0.892836	-1.48763	0.218986	1.41887	0.0290741	0.170935	0.778017	0.724251	0.756215	0.163189	-0.0196445	2.00142	0.460227	0.797866	-0.0912273	0.378845	1.01121	-0.0795067	-0.96821	0.311491	-0.0246731	0.00272895	0.482939	-0.328796	-1.33445	1.00199	-0.0873238	1.0896	0.326171	0.146356	0.983779	1.74903
0.268953	-0.241609	-0.347815	-0.0164096	0.727593	-0.372451	0.202596	-0.615368	-1.44226	-1.14827	1.34968	-0.322912	-1.18309	0.75451	0.551296	-0.798696	0.857143	0.811512	0.347765	0.333399	0.891821	1.44541	1.71483	0.898929	-0.0412369	0.867219	1.19154	-0.304107	0.704597	0.105034	2.09694	0.44526	1.69779	1.19497	1.40911	0.980758	1.17019	1.25394	2.20274	0.971665	-0.13594	-0.190033	-0.795844	0.253342	-1.15528	-0.382508	-0.351845	1.00667	1.29379	0.986236
-0.182349	2.16184	0.159551	0.00402517	0.379069	1.03112	-0.869061	1.09256	0.805184	0.533647	0.868374	0.415072	-0.514672	-2.27692	0.923624	0.0230344	1.30906	-0.557653	0.0478879	0.227463	-1.51694	-0.400662	-2.14338	-1.8051	0.272313	-0.858796	-0.44862	-1.93293	-1.14079	-0.383786	-1.66596	-1.19305	-1.07213	0.134911	-0.779558	-1.30821	-1.05233	-0.969238	-1.96567	-1.10646	-0.878574	-1.37534	0.921986	-1.56215	-0.46775	-1.31253	-1.20073	-2.32727	0.279582	0.223522
-0.289005	-1.33831	-1.63143	0.0732328	-0.652481	-0.750526	-0.174814	-1.1109	-1.41857	-1.14736	-0.793479	-0.202492	0.0461042	-2.03477	-0.50655	-1.18911	-1.1055	0.596125	-0.77201	-0.689464	-0.937259	-1.00646	-1.3277	-0.493684	0.665922	-1.24678	-0.340255	0.625851	0.908417	-0.185387	-1.10444	0.888502	0.95963	0.370615	-1.25757	1.03504	-0.418704	-0.955735	-0.303542	1.04145	-0.169401	0.834147	-0.679415	-1.46229	1.3699	1.91515	-0.292651	0.361168	-0.646328	-0.340331
-1.42096	-0.805895	-0.379414	-0.775619	-1.88293	-0.205632	0.0873293	0.0484738	-0.201309	-2.14057	-1.0667	-1.58164	-0.50897	-1.47643	-0.813168	-1.34524	-0.69719	0.293396	-1.10813	-0.463246	-0.958806	-1.7588	-1.55753	-1.18928	-2.21779	-0.507361	-1.37724	-0.437417	-1.62614	-1.8729	-2.07231	-2.69893	-2.09913	-1.49447	-2.19257	-2.23089	-2.60599	-1.54035	-1.4872	-0.747173	-0.568188	-1.06636	-0.059702	0.0178879	0.919995	0.160417	0.542324	-0.233432	-1.09745	-0.113194
1.28284	0.21703	0.6694	1.62421	1.22391	2.26526	0.703851	1.72692	1.2726	1.68512	1.4757	0.168293	0.216787	-0.534752	0.25168	-0.257371	0.692893	0.0624463	0.752765	-0.0676074	1.31743	2.81787	0.108864	2.48105	0.281264	-0.251998	1.58321	0.801715	-0.17461	2.12152	0.0880104	-0.426009	1.15144	0.899939	-0.472824	-0.993705	1.08657	-0.64604	-0.0953219	0.595538	0.0654495	-0.644308	-0.208571	0.478824	0.0625803	-0.960382	-1.19347	0.456073	0.917285	1.38326
0.028778	0.157773	-0.164561	0.526229	-0.165401	-1.12352	0.515283	0.628135	1.35021	0.0664849	0.85676	0.217875	1.05636	0.307943	-0.268868	0.805563	1.04358	0.0416159	-0.746089	0.766266	-0.319117	-0.378226	-1.22764	0.213597	0.620656	0.433131	-0.502118	-0.486414	0.931034	-0.450392	-1.14788	0.377071	-2.04464	-1.99987	-0.888567	-1.48113	-1.37451	-2.63655	-0.876751	-2.48607	-0.296127	-0.622129	-0.344491	0.0890425	-0.774744	-2.15834	-1.6907	-1.59526	-1.39059	0.569263
-0.261765	-0.0406412	1.05357	0.651446	0.0642138	-0.0100393	1.10657	1.65212	0.311847	1.21555	0.912025	0.0583714	0.166692	1.03095	0.803693	0.804979	0.20631	0.0695241	1.44486	1.23586	0.265837	0.132661	1.07003	0.0773968	-0.365804	0.734799	-0.513771	-0.322088	-0.267097	0.303545	-0.805168	0.550492	-0.989413	-1.12049	-0.774851	0.626035	1.22789	-0.257549	0.871732	0.731303	-0.925609	-0.0264875	-1.0409	-0.426921	0.13624	-0.710981	1.01704	0.785867	-0.278543	-0.701314
1.1521	-0.327502	0.59405	0.275699	0.0632069	0.613932	0.257472	0.383362	0.386478	1.28474	1.92674	-0.876529	0.538237	0.496636	1.39379	-0.0632403	0.269547	1.16975	0.315528	2.29183	-0.120967	-0.549178	0.510369	1.57054	0.629325	-0.263071	-0.421434	0.362385	-0.475045	1.6728	-0.158187	1.64932	0.376919	-0.58601	-0.269977	-0.847962	0.564086	-0.072015	-0.498236	0.470749	0.870235	1.67419	0.127312	0.607697	1.16967	0.620498	-1.1542	0.957364	1.60492	0.00144113
-0.570925	-0.114521	0.01968	-0.383814	-1.02962	-0.132052	0.862303	-1.50828	-0.138504	-1.61988	-0.0719774	-1.07509	1.20834	-0.870456	-0.333657	-0.811112	0.836937	0.0261232	-0.282361	-0.230912	-0.721543	1.45673	1.37686	0.187165	1.31527	0.995905	-0.382318	0.138991	0.142804	-0.937358	0.309479	-0.24316	1.60503	0.601246	1.1622	0.263776	2.24286	2.23498	-0.246321	0.944809	-0.810398	0.391559	-0.248578	0.948012	-0.853654	-1.11038	0.121096	0.409228	0.234903	0.0320391
-1.96591	-2.01081	-0.892606	-1.428	-0.417009	-0.862296	-1.64076	-0.303436	-0.988015	-0.919884	-1.35621	-1.00942	0.373443	-0.369842	-0.42767	-0.294686	-0.0650884	0.0893595	-1.39639	0.152321	-1.51599	-1.08201	0.0420873	-1.01291	-0.567774	-0.31475	0.267186	-0.97862	-1.15481	-0.911805	-1.40858	-1.26578	-1.25931	0.583423	-1.61644	-0.598597	-1.38449	-1.3252	-0.710234	-1.86442	-1.19982	-0.428739	1.43973	-0.601482	0.593702	-0.833348	-0.57478	-0.496199	-0.188392	-2.05804
1.80517	0.640617	0.982016	0.21479	0.583377	1.47836	0.995882	1.65824	0.949227	2.35084	0.92504	0.0306488	0.587511	1.00984	0.935741	0.659744	-0.381345	1.1566	-0.588041	2.2323	0.476754	-1.06167	0.494066	-0.69581	-1.2464	-1.06297	-0.94845	-0.180904	0.447393	0.372115	0.0802705	-0.359161	-1.50193	0.189108	-0.0837044	0.44036	0.246623	-0.690227	-0.641555	-0.980171	-0.436681	-0.472821	0.484043	0.61088	-0.459107	-2.07222	-0.284247	-0.333527	-0.176251	0.297826
0.321148	-0.678277	0.80094	0.434073	1.29613	-0.126842	-0.10457	1.02618	-1.30381	-0.0987918	0.394056	0.825898	-0.377215	0.409509	0.299143	0.214744	-0.0336647	1.13513	1.30024	0.400189	-0.281196	-1.10339	-0.750464	-1.11624	-0.721443	-0.778216	0.151224	-0.495165	-0.767483	0.532523	0.536897	0.748953	1.08251	0.699214	0.483384	0.852355	-0.0831127	0.537653	0.447743	0.635706	-0.779959	-0.296206	0.0793912	-0.688237	-1.47081	-0.273897	-0.798922	-1.2588	-1.07134	-0.636876
0.83811	0.991137	1.56512	1.5971	1.33118	-0.619482	0.854116	1.47003	0.196174	1.02386	0.212139	0.324195	0.115147	1.02416	0.0733577	1.08576	0.555529	0.25481	0.00791248	-0.576647	1.751	1.39338	1.07984	1.81254	0.319628	0.512015	0.88932	1.21559	0.729949	2.08145	0.626157	0.493073	1.67956	1.64642	1.38611	0.314826	2.00352	3.95024	1.18342	2.42193	0.0853053	0.718919	-0.283661	0.675061	0.402026	1.96696	0.0631453	-1.84586	0.335223	-0.854411
-1.56064	0.318091	0.475258	0.160386	0.166228	-0.242152	0.269195	-1.2472	-1.05813	-0.291525	0.728896	0.445954	0.383835	2.57907	1.26237	0.215062	0.488411	0.359576	0.860719	-0.0295154	-0.451047	0.236473	0.513534	0.276072	1.83621	1.50327	0.694704	1.22972	0.634889	0.438417	1.97398	0.90941	0.114192	1.91559	1.19587	1.82002	1.4866	1.4416	0.60243	1.35265	-0.102471	0.690475	-0.394164	-0.191424	0.873418	0.870769	0.482456	1.50265	0.064201	0.120759
0.387381	0.908016	0.612092	1.45257	1.85626	0.702018	0.995944	0.77665	2.0985	1.04874	0.950847	1.88273	2.20898	1.13205	2.02207	2.15749	0.824819	1.31122	0.442294	1.99704	0.081272	1.0299	0.94939	0.574824	0.0694346	0.905229	-0.544526	1.23029	1.12711	2.11704	0.743449	1.56403	0.643276	1.59537	1.60847	1.39178	0.477095	0.250104	0.966696	0.71161	-1.08952	0.294409	0.531097	-0.0477308	0.605492	-0.197415	0.523179	0.708984	0.482174	0.520137
-0.201808	0.0221291	1.16875	0.755766	-0.949648	0.737753	1.19879	-0.370966	0.12927	0.441331	-0.677117	-0.622608	0.329662	-0.273124	1.1482	0.683304	-0.520174	-0.03041	-0.54442	0.298101	-0.544141	-0.198835	-0.309848	0.259486	-0.646103	-0.296081	-0.91102	-1.51147	-0.0925567	-0.860054	-1.0964	-0.885173	-1.65041	-0.998811	-0.970917	-0.736908	-1.61388	-1.82977	-2.77525	-1.91388	1.24613	1.58003	0.0678434	0.585232	0.577899	1.29995	0.747915	1.28397	2.86942	0.570429
-0.105681	-0.280916	0.0481562	-0.332536	0.0158866	-1.34285	-0.765245	1.17678	-0.931275	-1.4241	-1.38049	-0.777239	-0.0537663	-1.38929	-1.60515	0.333269	-1.95235	-0.597157	-0.664078	-0.476616	-0.563179	-0.562022	-1.45439	-1.02751	-1.33241	0.0548085	0.155907	-1.02122	-0.727614	0.160512	0.488403	0.564593	-1.0839	0.583961	-0.0315971	-0.64555	-0.26211	-0.321774	-1.42721	0.0845427	0.365844	-1.4818	-0.238937	-0.122034	0.67773	-1.24879	-0.162312	-0.143446	-1.27439	-1.19043
-1.72596	0.180931	-1.59891	-1.02877	0.258067	1.3745	-0.179633	-0.922372	-0.0804752	0.142624	-0.556513	0.0162406	-1.37081	-0.188513	0.00792688	0.395728	-1.19765	-0.94871	-0.412113	-1.32513	0.0500202	0.369736	-0.386361	0.683668	0.854786	0.44725	1.16397	-0.492703	-0.392415	-0.0640883	1.41247	0.169873	2.20338	0.948031	1.64295	1.18155	1.98606	2.7574	0.868749	1.21729	0.23117	0.650447	1.21553	-1.14954	0.594793	-0.304001	0.313522	0.716574	-0.394366	-0.854011
-0.54856	-1.02621	-1.65814	-1.54185	0.103683	0.317366	-1.3548	-0.508019	0.295362	-1.1103	-0.142739	-0.417101	-1.40662	-1.04645	-1.1775	-0.616099	0.15033	-0.987049	-1.46201	-0.771653	0.577395	1.07441	2.23819	-0.0205732	0.641578	1.42068	1.05576	1.44201	0.342247	1.5683	0.553356	2.30853	0.369329	0.937527	1.77065	1.41683	2.35541	2.39235	-0.48477	1.07792	-0.433462	-0.73227	0.308203	-0.89984	0.085105	0.865102	0.155653	1.56675	-0.547666	-1.09236
0.0502409	0.0247902	-0.736495	0.214152	-0.29148	-0.565114	-1.19244	-0.0233568	-0.775597	-0.623959	0.821432	-1.05588	-0.691449	0.157682	0.138819	-0.112253	0.672677	-1.23514	0.0895038	-0.8602	0.405228	-0.58146	0.445508	0.0941106	0.525873	0.548918	0.99173	-0.0498247	0.868587	0.206463	-0.30682	0.42988	1.8476	0.37265	1.35898	1.14271	0.240875	-0.447885	-0.743894	0.101156	-2.11966	1.10883	-1.0882	2.92694	0.445325	0.187988	1.62252	-0.0487898	0.102462	-0.411513
0.799056	-1.02999	0.803193	-0.672456	-1.8345	0.179914	0.161324	1.17366	0.843849	0.859051	0.303958	-0.415686	-1.5075	-0.491321	-0.267644	-0.67622	0.399935	0.771368	-0.345733	-0.641806	0.0891877	-0.357777	-0.00274882	-0.16042	-1.68237	1.17072	0.11996	-2.21419	-1.08442	-1.3001	1.13373	0.338137	0.0797047	-0.302428	0.57999	0.0347074	0.0173	0.286469	1.0354	0.675811	1.3492	-0.474984	-0.318957	-0.326857	-0.0751692	1.89162	-0.0571078	1.03256	-1.08976	1.57774
-1.07368	0.419944	0.651364	-0.313785	-1.26952	-0.087627	-0.893026	-1.07536	1.63825	-0.16931	-0.607198	-0.169194	-0.543139	-0.276435	-0.954121	0.137132	0.464778	1.13189	0.412971	0.039384	0.443144	-0.461116	0.167802	0.652359	1.41396	1.81377	1.09339	-0.318402	0.267507	2.42632	0.481018	0.958277	0.708485	0.781411	1.16396	1.24793	0.912824	1.28188	0.230966	0.760572	1.13411	0.888634	-0.414824	0.602067	0.604552	0.0472853	1.88057	0.549659	0.263446	0.804263
-0.650677	-0.112508	-0.473289	-0.386136	-0.896972	-1.52354	-1.99015	-2.37244	-1.29275	-0.556032	-0.536948	-0.524214	-0.767992	-0.208753	-0.380674	-0.89633	-1.54152	0.369157	-0.363117	-0.37461	-1.42047	-0.697323	-1.18273	0.572377	-1.24359	1.25691	-1.52981	-0.659784	-1.21243	-1.23693	0.283151	1.17063	0.468728	0.00192491	0.984038	0.8583	-0.0259521	0.899868	0.0289021	1.12993	0.247946	2.40862	-0.113998	0.283924	-0.59082	0.920671	-0.570308	0.489319	0.215756	0.85984
0.522589	0.189258	-0.487725	-1.36736	0.535445	-0.640416	-0.368412	-0.484173	0.671452	-1.0652	-1.57118	-1.22337	-0.726049	-1.61533	-2.16769	-1.32208	-2.44998	-1.70987	-1.42027	-3.30556	-1.44549	-0.0927437	-0.965397	-0.272423	-0.439125	0.680927	0.240566	0.396771	-0.647319	0.162719	1.04816	-1.47314	-0.151798	-0.00353328	-0.529718	-0.211977	1.13348	-0.506911	1.02641	-0.359702	0.920719	1.98184	1.47366	0.289334	0.925905	2.20094	2.31489	1.16101	1.3253	0.928698
0.219646	-0.600546	0.431992	0.827895	0.203111	0.0350672	-0.322099	-0.755817	0.166354	-0.560247	2.06823	1.31785	0.640832	2.39778	1.53759	-0.0703777	0.382314	0.747684	1.17433	0.85032	-0.933021	-0.515844	-0.449537	1.00418	-1.3705	-1.36517	-1.49208	-0.230457	-1.41207	-0.0277403	-0.180906	-0.0738336	-0.81071	-1.17559	-0.710928	0.183029	-0.0948467	-0.272348	-0.29107	-0.229042	0.323263	0.802712	0.0867669	-0.345495	-0.488086	-0.505059	0.505828	0.75362	0.600821	-0.704496
-0.156134	-0.28086	0.587365	1.33953	0.181433	1.92824	-0.386723	1.46233	0.754835	0.022628	1.7094	2.18098	0.665043	2.23359	1.36116	1.23819	1.09198	2.55375	1.68362	1.25862	1.05033	1.01561	1.05001	-0.949349	0.342708	0.687755	1.59571	0.874326	1.58997	0.78666	0.753064	0.79235	0.352529	1.1082	0.741703	0.0915314	2.65489	0.969573	1.16597	1.28387	0.232022	-0.501059	-1.22246	-0.528758	0.531717	1.00733	-1.3502	-0.546717	-0.0220713	0.0577187
0.589629	-0.259927	1.03513	0.823141	0.355279	0.666434	-0.132607	0.158115	0.656794	0.964176	-1.67147	-0.348692	-0.891909	0.76548	-1.0256	-0.228251	-0.0278893	-0.624229	-0.887127	-1.35466	-0.632691	-1.30533	0.608518	-0.312694	-0.379202	0.425644	-0.471128	-0.92901	-1.09001	0.157942	-0.209174	-1.28964	0.275442	-0.673435	-0.289336	-0.0726392	-1.77831	-0.261723	-1.33961	0.0579865	0.0492712	0.818024	0.0711816	-0.922054	0.429348	0.968768	2.13638	-0.312637	1.0481	0.713819
0.608668	0.0372968	0.635172	0.68225	0.52145	-0.431284	1.14287	1.43717	1.50974	0.559949	-0.146104	0.0240564	-0.0261127	0.330072	0.602351	0.846658	0.064092	-0.171353	-0.0920737	-0.0296678	1.89452	1.64812	1.35518	1.48041	1.69504	1.36031	1.46012	1.93297	2.05947	2.53509	0.995022	1.96719	1.91807	1.04726	1.48469	0.576131	1.54796	1.10544	1.18674	2.34668	-0.421386	0.737115	-0.214537	1.23108	0.931042	0.159739	-0.751229	-0.981011	-0.0188127	-0.157878
-1.36153	-0.578067	-1.01182	-1.70569	-2.03369	-1.94116	-1.88172	-1.01331	-0.0234516	-0.698322	1.17831	-0.644844	-0.0927402	0.70538	-0.382683	-0.47575	-0.155266	-1.07574	-2.06606	-1.10587	0.0821018	-1.2005	-0.00146284	-0.909954	-1.39711	-1.30596	-1.21124	-0.417617	-0.54942	-0.503814	-0.113725	-0.616592	-1.63873	-0.691177	-1.09887	-0.518548	-0.722506	0.0242742	-1.56012	-1.04248	-2.35387	-1.45934	-1.53687	0.0272561	-2.12584	0.733177	-0.202582	-0.834324	-0.928225	-3.0824
1.04414	0.852321	0.366471	0.738477	1.34755	0.569812	0.953767	0.188098	-0.77647	0.161668	1.55566	1.52578	2.07955	0.690199	2.06536	0.358672	1.09576	0.564169	1.616	0.891298	1.18728	1.38526	0.546507	0.885893	0.959975	0.254989	-0.129008	0.519535	1.00338	0.328579	-0.130232	1.27337	2.27307	1.52799	1.15425	0.453343	0.0434333	-0.182416	0.683116	0.154457	0.913642	-0.144823	1.04065	-0.937813	-1.14634	-0.614413	-0.122693	-1.75828	0.0450789	0.529645
-0.0051319	0.368058	0.452868	1.48587	0.909011	-0.0408458	-0.80573	0.922221	0.790397	0.405138	-0.645839	0.139717	0.449873	-1.18163	-0.453468	-0.488188	-0.0612614	-1.01046	-1.18674	0.617662	1.54264	1.34376	2.19317	1.49481	-0.325563	-0.140257	1.42075	0.014764	1.64441	0.279131	1.42458	1.35181	1.01135	0.251342	0.375394	0.220681	-0.0679185	1.21253	0.294993	0.759639	-0.204927	0.120522	2.33806	0.600924	-0.785742	-0.616452	-0.22958	1.25331	0.0713506	-0.282174
0.0929655	0.0624547	-0.80432	-0.118969	-0.631376	-0.833849	0.367221	-0.162114	0.592437	-0.992329	-0.881126	-0.099732	0.908035	-0.0210027	-0.399339	-0.854828	-0.622169	-1.28039	1.40605	2.48361	-1.81406	-1.29048	0.12024	-1.77373	-0.0435779	-0.389465	-0.126051	-1.39157	-0.885495	-0.735269	-0.224956	-0.756883	0.317508	-1.13666	-1.59678	0.17275	-1.56374	0.0684983	-0.451668	-1.56216	-0.25544	1.37501	0.272869	-1.05879	0.845391	0.426145	1.11578	1.89066	1.03479	-1.27856
1.98584	0.121528	0.992331	2.05149	-0.621092	0.738417	1.24039	0.139212	0.921641	0.307644	1.40593	0.72405	0.850912	0.237345	0.539298	1.6895	0.45912	1.44034	1.71596	1.07487	1.29494	1.02514	0.630287	1.1917	1.30051	1.22538	0.759477	0.0875195	1.36111	-0.0884793	0.263289	1.23314	-0.0427652	1.36059	-0.0119654	-0.186288	0.115733	-0.611086	-1.31792	-0.3333	2.22183	1.5709	0.0039114	-0.000306128	0.491889	-0.14069	1.50084	0.708592	1.32867	-0.0731229
-0.863786	-0.101743	-0.793073	-0.203147	-0.611326	-1.55569	-0.571941	0.0818312	-0.422502	-1.14413	-0.709121	0.404902	-0.573656	-1.45471	0.958455	0.045176	0.239015	-0.862369	-0.549587	-0.451132	0.593684	1.26174	0.226486	-0.637853	0.276734	-1.61089	1.59775	-0.714024	-0.57417	-1.633	-0.452379	-0.798748	0.129591	0.746813	-0.366467	0.0166216	0.799227	0.939645	-0.582292	-1.17059	0.282967	0.0417576	-1.4411	-0.797522	-0.751753	1.02374	-1.67325	-0.0250079	0.0595911	-1.61956
0.0874757	0.0971361	0.641623	0.503367	-1.81036	1.04959	-0.505033	-0.223324	-0.216556	-0.873217	-0.249239	-0.846882	0.417514	-0.270941	0.44684	-1.02725	-0.901905	-0.343537	-0.495223	0.438293	-0.946827	0.131652	-0.0906546	1.31161	1.52701	0.630825	-0.375471	0.891279	-0.791181	-0.247391	0.3559	-0.767244	-0.244118	-0.486011	-0.745783	-1.45984	-0.944445	-1.07751	-0.726314	-1.08776	-0.658154	-0.669049	-0.153527	0.556037	0.389008	-0.773629	1.44567	1.34606	1.63812	1.14514
0.481885	0.765909	0.610426	0.909334	-1.19672	0.725689	0.882026	0.450302	0.243582	0.378073	-0.452681	-1.1268	-1.41769	-0.857735	0.486414	0.3189	-0.526249	-0.116917	0.0422186	0.509557	-0.406969	-0.984062	0.477888	-0.779822	-1.33249	0.0232411	-0.465416	-0.502615	0.420091	0.530035	-0.471662	0.380811	-1.4722	-0.0617814	-0.810732	0.161106	0.993988	0.197586	0.424589	-0.0816465	-1.95082	0.859227	0.870734	0.636441	1.26058	0.131725	0.0653669	0.370416	0.341393	-0.371693
-0.50441	-0.554768	0.575605	0.311627	0.445126	0.566895	-0.6252	0.651989	-0.559976	-0.370014	-1.69239	0.61668	-0.943763	1.07546	0.745698	-2.10988	-0.562764	0.907562	-0.849288	-0.962153	0.317778	0.591266	0.0886151	0.828528	-0.00578124	-0.381053	-0.558258	-0.0694946	-0.785621	0.494394	0.34265	0.128644	0.360131	0.809427	-0.41979	0.107724	0.541355	-0.539744	0.506882	-0.102633	-0.492923	0.382537	0.114313	0.634113	-0.983329	0.129861	-0.55355	0.477475	-1.24419	0.370068
-1.30764	-1.14113	0.761503	-0.0956134	-1.74888	0.287079	0.0858778	-1.01849	-1.8274	-1.60265	-0.782422	-0.122243	1.30869	-0.40203	0.251538	0.30106	0.031839	-0.0810065	0.741374	-0.742282	-0.582159	-2.04472	-1.95124	-1.54677	-0.164907	-1.02809	-0.154053	-1.30515	-1.72816	-0.764258	0.540865	0.736666	-0.841166	0.0332479	-0.119927	-0.766219	-0.15634	0.417312	-0.247247	-0.0262993	-1.17924	1.33696	0.376588	-0.473417	-0.127651	1.78924	0.737226	-0.949639	-0.31022	-0.981947
1.35525	0.216611	1.42278	0.312762	0.891661	0.253964	0.807966	-0.101988	1.3214	-0.860751	1.79042	1.1616	0.773417	1.31283	0.459384	1.42471	1.63053	0.655913	1.40883	1.71278	1.95564	2.1533	1.29826	2.32174	1.40253	1.8858	2.22632	2.19272	1.19071	2.21716	1.55681	0.585716	-0.0400746	0.594434	-0.211792	0.512933	0.628101	1.77727	1.34694	0.753887	-1.26437	1.48626	1.41926	1.90099	-1.56898	1.30531	-0.000632691	-0.53205	1.32484	-0.306597
-1.14421	-1.32074	-0.893224	-1.73158	-0.55354	-1.35237	-1.20734	-1.56931	-1.16717	-1.24027	0.58089	-0.665759	0.0739407	-0.360556	-0.16489	-0.454763	-0.227238	-1.20751	-0.740201	0.12888	-0.506017	0.208887	-0.833056	0.850932	0.236301	-0.121903	-0.216965	-1.28748	0.862542	-0.40005	-0.874152	-0.873634	0.987246	-0.0715995	-1.0603	-0.693694	0.844614	0.0681154	0.682779	-0.0721053	-0.0857587	0.0937005	2.02383	1.36657	2.60371	-0.012138	0.701165	2.2722	1.64484	0.557822
-0.410727	-0.672225	-0.966535	-1.22078	-0.716083	-1.18386	-0.233736	-1.18368	-0.738754	-1.43958	-1.15698	-0.079952	0.490291	-0.97183	-0.584434	-1.84084	-0.377797	-0.266033	-0.00480134	-1.61213	1.41541	0.643079	0.971901	0.171765	0.71777	0.456501	0.25634	0.863963	1.83301	0.239614	-0.905965	0.324969	0.0486865	-0.0481537	-0.597932	0.00683424	0.750993	1.2424	0.00418801	1.96921	-0.036013	0.627658	-1.68675	1.02986	0.30529	-0.520227	1.28284	-0.570409	-0.24731	1.71634
-0.0528504	-0.914827	-1.20074	-1.07408	-1.08586	-1.04659	-0.586564	-1.54209	-0.278928	-0.167848	-1.2964	-0.225936	0.297655	-1.01199	-1.21629	0.66699	-1.5715	0.0816427	-0.364761	1.06202	-1.70077	-0.800423	-1.02958	-0.929256	-1.55981	-2.00361	-1.01882	-1.07265	-2.1374	-1.36569	0.361991	0.413157	-0.535759	-0.218322	-0.550904	-1.01407	-0.27785	0.105524	-0.188843	-0.82248	-1.66486	-1.13958	-2.56275	-2.04819	-1.31941	-0.726472	-1.27341	-1.58913	-0.926124	-1.51326
1.11265	0.589766	-0.349596	0.492263	0.334027	-0.371309	-0.109452	-0.941022	0.136936	-0.0537103	0.705946	0.0913618	1.71734	0.0698866	0.0259999	0.0321588	1.3284	-0.471337	-0.436765	1.27968	0.732854	-1.02931	1.08586	0.666982	1.06851	-0.481296	1.21364	-0.29322	-1.16271	-0.0883082	-0.508166	-1.07321	1.52375	-0.0993506	0.0416902	0.408273	-0.533635	-0.239371	1.14927	-0.730631	0.471935	0.699193	-0.866703	-0.528704	-0.859685	-0.81329	0.536454	-0.0509302	0.248722	0.879042
0.381245	-0.125352	-2.05866	0.296559	0.549483	0.642471	1.05805	-1.2512	0.414452	-0.24847	-0.0591462	-0.267417	0.360483	0.556192	-1.06081	-1.05493	-0.121735	-1.45794	-0.142814	0.129508	1.36569	0.653976	-0.231721	1.7955	0.488415	-0.333741	-0.529917	0.484827	0.37771	-0.211536	0.616122	0.246909	0.447004	1.28542	0.0321894	0.568056	0.94548	0.39133	0.807267	0.415649	-1.56379	0.24598	0.789624	-0.253713	0.0547887	1.4398	1.00855	-0.0093784	0.126481	-0.0908781
2.59097	1.13577	1.70603	0.744882	1.79883	0.993461	0.576822	1.49217	-0.302001	2.05038	1.9118	2.03561	1.34617	1.45231	0.961675	1.98513	1.98123	1.00657	3.18347	0.908789	0.667548	-0.0929954	0.283023	0.723618	0.624975	1.32957	1.98852	0.716805	0.62564	1.07165	1.87698	2.70421	3.03955	1.26475	3.72821	2.01144	1.44295	1.80771	1.63639	1.50873	2.02896	1.62923	0.747718	1.83873	1.71844	1.13988	0.534781	1.00745	2.15556	0.512093
-0.736383	-0.138989	-1.46251	-0.0328586	-0.953656	-0.363246	0.209971	-0.580659	-0.600324	0.0831086	-0.3359	-0.225136	-0.722235	-0.473949	0.8612	0.509901	-0.904566	-0.166064	0.323362	-0.0882382	0.482167	0.0348201	0.209157	0.588897	-1.00824	0.199406	1.69402	-0.0464182	0.66901	1.05104	-0.517224	0.260545	0.205651	0.503012	-0.366086	-0.449918	0.831813	0.197232	0.201954	-0.302707	-1.46622	0.89663	0.949816	-0.0196921	0.806456	0.551151	-0.297938	0.771784	-0.0791245	1.08957
-1.03573	-0.565753	0.627403	-0.814538	-0.584114	-1.12066	-0.500365	0.293652	1.93792	-1.1022	0.0101638	-0.301722	-0.747081	-1.01884	0.479299	0.464965	0.431589	0.578701	0.174174	-0.462165	-2.63284	-2.20158	-0.842981	-2.77963	-1.52051	-2.48013	-0.90215	-1.82707	-2.13382	-1.75717	-1.33609	-1.88245	-0.414918	-2.32224	-0.0565675	0.142145	-1.65998	0.350588	-0.915748	-0.945118	0.385492	-0.0135641	1.96345	-0.129075	-0.10914	0.234725	0.620087	-0.708526	0.747633	1.14932
0.0707343	0.500215	-0.799295	0.091139	1.37197	-0.0499191	0.273466	-0.86867	1.13402	0.228108	0.555705	-0.0147642	1.1144	-0.190601	0.51067	0.869253	0.52805	0.0781037	0.458607	-0.0988689	-0.0629169	0.0146575	-1.58311	0.0113618	0.23948	-1.71472	-1.68826	-0.482463	-0.786458	-1.3909	-1.06007	0.146602	-1.65244	-1.03861	-0.381313	-1.41871	-2.10252	-0.75319	0.0826811	-1.15436	1.05263	0.805799	-0.875883	0.0103506	-1.09329	-0.343398	-0.538152	-0.528846	-0.481588	0.53287
0.649427	0.535546	0.166128	-0.487391	-0.494456	1.3667	0.195056	-0.560485	-0.37913	1.31467	-0.155418	2.02559	0.307405	1.20186	0.0810233	0.618995	0.686106	0.196966	0.86764	0.119348	0.0745426	0.614611	0.408553	1.12701	-0.0769075	0.479156	0.553665	1.36531	0.0381572	1.00861	1.42243	0.705429	0.668939	0.62325	1.82037	1.07559	1.95213	1.29768	0.43949	1.73446	0.0143333	-2.21008	-0.295726	-1.41558	-0.697714	-1.68983	-0.594982	0.951174	-0.854776	-2.15848
-0.105189	-0.864666	-1.52989	-0.138187	0.29883	-0.258558	-0.706182	-0.262975	-0.250624	-0.797924	-0.352709	-0.570157	-0.0412234	-0.538951	-0.730092	-1.02064	-0.00198689	-1.29496	0.259638	-1.46077	-1.33493	-1.26248	-1.1764	-0.279374	-0.721111	-0.794652	-0.982943	-1.69965	-1.40543	-0.567092	-0.125779	-0.0548486	-1.56486	-0.774667	-0.0396621	-0.585847	-0.43826	0.302632	0.232984	-0.576298	-1.15165	-2.00038	-0.247729	-1.00573	-2.33285	-0.253065	-0.195186	-2.6331	0.309441	-1.05366
-1.58486	-0.43809	-2.04904	-1.2655	-0.550506	-1.12278	-2.35868	-0.758121	-2.62792	-2.09893	0.248049	-1.00045	-0.2963	-0.344286	0.677896	-0.69992	-0.565878	0.478984	-0.00290146	-0.897906	0.7815	0.974905	2.36738	0.785613	1.27227	0.390446	1.09397	0.28342	-0.203159	1.99054	1.09127	2.28827	1.53548	1.31498	1.0573	1.94558	0.87827	2.68943	1.30294	1.365	-0.149252	-1.11998	-0.402102	0.939876	1.8883	0.174647	-0.19633	1.4642	-0.0483955	-0.226391
1.13402	1.41413	1.81954	1.24071	1.67176	1.02223	1.49138	1.84881	1.99245	1.08739	3.36312	2.75186	1.74123	2.58564	1.34503	0.802624	3.19435	2.58827	2.50566	1.21286	0.875646	0.915964	-0.545559	1.06771	2.60381	1.08378	1.63763	1.22227	1.27998	1.28308	1.71421	1.54757	1.13831	1.13826	0.9629	1.43131	1.21862	1.47793	0.591189	0.564715	1.08622	0.92972	2.18907	0.0339602	0.708243	1.35963	0.763083	-0.083047	1.21621	0.491727
1.74806	1.24137	1.51669	2.6096	1.63454	0.736216	1.00926	0.434765	1.43199	2.25608	1.0694	0.63936	0.964563	0.468081	2.04853	-0.0537084	0.0682722	0.806984	0.415907	1.06881	-0.792073	1.45991	-0.779554	-0.341687	0.89049	0.543108	0.188195	0.643305	0.975961	0.482842	-2.0301	-0.796975	-0.821687	-0.499763	-0.202108	0.524629	0.461716	-0.48386	-0.0876762	-0.790941	0.925826	0.122923	2.27755	-0.513695	0.635488	0.942317	1.0995	-0.650496	0.51574	-0.426353
0.661135	0.0875022	0.247044	0.762782	0.647767	0.0837589	0.939916	0.783303	-0.260476	0.804168	0.374631	-1.29198	-1.03867	-2.1033	-1.33228	-0.249479	-1.34301	-0.97682	-1.25659	-0.709936	-1.07746	0.101774	0.662646	-1.59914	0.359687	-1.80472	-1.55874	-0.970039	-0.0944246	-1.28388	0.221564	-1.15248	-1.977	-1.12167	-0.798942	-0.64347	-1.9484	-0.161886	-0.118611	-0.236688	-1.04314	-0.743363	-0.286453	-0.775602	-1.22517	-1.89459	-2.09321	0.725337	-0.823206	-1.88416
0.664552	0.534027	0.997605	0.376919	1.09135	0.808462	1.27825	0.0428443	0.345209	0.554649	1.29248	0.510485	0.689521	0.367535	0.601673	2.09417	0.137018	0.804795	0.934568	-0.264508	1.26277	0.845965	1.14083	-0.227171	2.44079	1.8997	2.77812	1.34139	1.6797	1.03071	1.96936	0.841631	1.08838	0.448513	1.05377	0.826865	0.0742504	-0.272013	1.66658	1.10687	-0.233456	0.0530674	1.12736	1.76752	-0.121831	1.84188	-0.192574	0.683454	0.0895457	-0.399199
1.27326	-0.781486	0.377831	-0.127227	-0.170515	-2.3543	-0.412685	0.339734	0.403825	0.857268	0.0766579	-1.02938	-0.465655	-0.691823	-1.32323	0.109048	-0.204651	0.124182	0.210156	-0.766382	-0.0377992	1.33334	-0.7664	0.570518	1.13582	-0.22979	-0.0704896	0.776029	-0.652994	-0.610764	0.793126	0.973154	1.70339	1.7752	1.62779	1.1635	1.72536	1.49792	1.48943	0.876054	0.417662	0.371046	1.41212	2.61015	0.906094	0.366541	1.38049	1.73565	1.75145	2.48486
0.679035	0.728741	-0.940173	-0.217297	-1.83238	-0.267683	-0.065409	0.0442134	0.541939	0.53903	-1.86898	-1.06723	1.18707	0.302758	-1.10713	-0.0459502	-0.529795	-1.0589	-1.01705	-0.739298	0.74655	1.57748	0.0851633	0.327943	1.24077	1.23468	0.681683	1.33799	0.412291	1.16403	-1.40184	-0.6377	-0.277336	-0.814325	1.38719	0.676432	-0.0111206	0.413304	0.898298	0.52295	1.4094	-0.817753	1.11549	0.303436	0.55112	-0.25352	0.9883	0.932534	1.18309	0.564702
0.599257	1.01745	-1.19573	0.387733	-0.491847	0.792693	-0.736228	0.258299	-0.86747	-1.21752	2.12232	-0.954332	0.820148	-0.920601	0.0021468	0.704194	0.650688	1.12419	1.35527	-0.416012	0.745352	1.47724	1.6166	0.882417	1.54211	2.60722	1.17285	2.67334	1.22214	2.39468	0.776373	1.22711	-0.0389918	-0.611689	0.577671	-0.240409	-0.384498	0.112536	0.240833	-0.153493	-0.0637867	-0.266238	-1.23933	-0.0523575	-0.288435	-1.10366	-0.511746	0.639069	-0.915863	0.828882
-1.02522	0.850451	0.450218	1.28378	1.13862	0.0305766	0.317435	0.897592	0.36515	0.626548	1.54495	0.306175	0.760792	0.160382	1.38926	2.11443	0.448954	0.287998	1.0024	1.40612	-1.09204	-1.00276	-1.50577	-1.37878	-2.22299	-0.836323	-1.38599	-0.48372	-0.992441	-2.0759	-1.06257	-1.58029	-0.716105	-1.51798	-1.17862	0.419141	-1.17455	-0.652984	0.0358293	-1.86931	0.189222	-0.215079	-1.42882	-1.1792	0.57016	-1.36207	0.542739	-0.519729	-1.63104	0.220444
-0.179273	-0.306142	-0.801428	-0.86063	-1.31978	-1.23295	-0.863285	-0.532385	-1.3496	-1.4279	-0.884582	-0.303978	0.618267	-1.05006	-0.765565	-0.134906	-0.770448	-1.05486	-1.74236	-0.253419	-1.00415	-0.24678	-0.344542	-0.530105	-0.357641	-1.2393	-0.8741	-0.00839409	0.00716397	0.695965	-0.537431	-1.08615	0.173292	0.823748	0.222711	-0.112243	-0.888075	0.772545	-1.67905	-0.732484	0.819175	-0.134483	0.168201	1.3643	-0.619804	-1.45507	0.884923	0.235334	0.0158379	1.09766
2.11395	0.144566	2.04673	1.19336	3.0134	1.53725	3.184	1.89062	1.77358	2.20579	0.661747	1.70187	1.59234	0.525453	0.458726	1.41901	1.71905	0.798155	2.7657	0.908885	0.381515	1.37794	0.614421	0.234683	0.521953	1.86281	0.70524	-0.0509259	-0.323029	0.73522	-0.483982	-1.09656	-0.368639	-1.41449	-0.404819	-0.11925	0.217357	-1.01433	-1.80247	0.36834	0.208523	0.617947	2.04737	2.16454	1.14494	0.00451867	1.74342	2.01492	1.03125	0.173532
-1.43577	-1.60621	-1.3203	-0.176584	-0.859306	-0.798709	-0.537733	-0.452966	-0.128642	-1.6577	-1.44188	-0.794912	-0.835882	-0.776514	-0.0738088	-0.132494	0.114103	-0.617923	-0.0376568	-1.62168	-0.175006	-0.0913714	0.0349525	-0.772218	0.168996	-0.722881	1.56885	-0.49109	-0.888582	0.558427	-1.84866	-1.03772	-0.98177	-1.02504	-0.662826	-0.633785	-2.04443	0.147073	0.0514999	-0.0207803	-1.32296	-0.531627	-0.0964924	1.07051	-1.40932	0.841474	-0.744842	-0.290512	0.0914005	-1.33808
1.93212	-0.258359	0.250793	0.00366622	0.40089	-0.00442173	-1.11102	-0.153042	-0.442718	0.402347	0.242574	-0.186042	-0.314919	0.434968	0.131731	-0.293862	0.519494	0.086196	0.15759	-0.0220167	-1.24879	-0.464204	-0.695695	-0.173607	0.0625938	-1.05068	-1.54723	-1.18086	-0.446569	-0.323906	-1.08454	-1.03757	-1.25557	-1.8144	-1.19865	-2.05382	-1.12248	-0.693063	-0.513136	-0.747931	-1.23195	-0.662806	-1.21816	-0.530163	-1.34783	-1.5455	0.305367	0.198814	-0.98929	-0.836118
0.0556361	1.43733	0.692517	2.82264	-0.0329152	0.0974487	-0.115586	0.454851	0.63934	0.0359295	0.486879	-0.46749	-0.944818	1.49709	-0.031872	1.57423	-0.282157	-1.05169	0.526191	0.541862	-0.401325	0.800489	-1.03376	0.0298922	0.527009	-0.355102	0.818125	0.55266	0.539333	0.0540669	0.805975	0.800236	-0.210054	0.472352	2.12062	0.646454	0.106896	-0.120407	0.369149	0.768868	1.33574	1.13514	0.949503	3.09695	-0.323131	0.135121	0.911697	0.164246	0.797355	2.30724
2.27093	0.334427	-0.617598	-0.585312	1.75129	-0.294317	-0.0937309	1.19646	1.51991	-0.226831	-0.786034	-0.129636	1.65253	0.443469	-0.275677	0.207275	-0.11939	0.73168	-0.839829	0.939766	-0.339902	-1.92985	-0.816856	-0.277064	-0.710366	-1.62318	-0.788257	-0.618904	-1.80462	-0.343999	-0.895648	0.73348	0.4909	-1.14577	-1.08499	0.399779	-0.299192	-1.46145	-0.466642	-0.302339	-0.61938	-0.0590967	-0.168997	-0.681846	-1.08703	-0.377907	-0.735118	-0.276746	0.905651	1.73556
0.119898	-1.17119	-2.17932	0.484881	-1.1382	0.00359986	-1.19734	-0.777924	-0.54216	0.221416	0.784961	-2.11571	-0.22177	-0.278214	-0.29045	-0.292807	0.715296	-0.257959	-0.443868	-0.306001	0.682613	-0.542898	0.00895682	-1.04646	0.153752	-0.336087	-2.10328	-1.55706	-0.337273	-0.27618	-2.03496	-0.920117	0.00282985	-1.64591	-0.915737	-0.564853	-1.47454	-0.394789	-1.73418	-0.654884	-0.0863408	0.894372	0.4181	-1.0755	-1.04292	-0.198927	0.301257	0.193824	-1.07681	-0.977448
-0.553932	-0.380678	0.0482499	-0.141663	-0.401402	1.03363	0.541942	0.164687	-0.716525	-0.139378	1.05617	1.38724	1.41751	-0.00651235	0.934978	2.40061	0.87301	0.997089	1.86791	1.47428	2.838	1.84704	2.55933	1.80237	1.92272	2.43737	1.64983	1.40209	2.37282	2.15483	2.47499	0.596308	-0.781015	1.27296	1.57265	1.69981	1.56222	1.3755	1.0313	1.79611	0.198162	0.2515	-0.0640553	-0.282814	1.05876	0.32342	0.67465	0.437679	0.852452	-0.384873
2.07998	2.39878	1.37236	1.44918	1.13133	1.74377	1.18722	2.68538	1.55901	1.40498	1.28942	1.09484	0.61593	1.3559	1.20964	0.269231	0.704874	1.41012	1.40248	1.10559	-1.04533	-0.34716	-0.910522	0.268434	0.440012	0.610955	0.287738	-0.639761	-0.581554	-0.433955	-0.862889	-1.05412	0.32997	-1.98269	-0.873027	-0.558724	-2.03872	-0.0443521	-1.06581	-0.986884	-0.575864	-1.23622	-0.426989	-0.526237	-1.07246	-1.52379	-0.524222	-0.381107	1.54616	-0.405074
0.393819	0.425977	0.689477	0.100979	0.200597	-0.139292	0.958444	-0.047739	-0.585854	0.0123742	-1.05668	0.100909	-0.113256	0.263329	0.909343	-0.300297	-0.592654	0.618533	0.244426	1.14617	-1.30022	-0.694384	-1.10364	-0.656457	-1.16662	-1.26625	0.100552	-0.446084	0.544897	-0.198704	0.4719	-0.558147	0.607455	1.18349	0.812102	1.198	0.202392	0.116133	-0.597376	-0.832195	-0.578653	-0.912222	-0.737642	-1.05256	2.09702	0.360899	-0.069668	0.226811	-1.05924	-0.354385
-0.637006	0.17591	-0.417636	0.713799	-0.891974	0.092333	-0.528369	-0.640802	0.118824	-0.396132	-0.0349279	0.741176	-0.45492	0.0339537	0.654686	0.88202	-0.170861	-0.233395	0.662662	0.39926	-0.211923	-1.24771	0.452772	0.303677	1.26354	0.46829	-0.385426	0.698606	1.15082	-0.363364	1.00933	0.286544	0.269948	-0.244191	0.498469	0.625503	-0.0192037	-0.467847	-0.122559	-1.41997	-0.292237	0.389919	-0.92402	0.651663	0.248259	1.11261	0.348097	-0.956749	-1.13435	-2.11483
-0.30278	-0.280479	-0.496355	0.223751	-1.16043	-0.745807	-0.933771	-1.05128	-0.562392	-1.72472	-0.165494	0.453676	-0.608363	0.875818	-0.189741	-0.507397	0.0272872	0.160634	-1.22757	0.924763	-0.0718253	0.554358	1.26101	0.719469	0.0796894	0.52405	0.169499	0.686709	0.183321	0.662859	0.901511	0.68907	1.30838	0.660492	0.869873	1.32867	0.665085	-0.634123	1.51163	0.0273573	-0.101144	0.772143	-0.753095	-0.655129	-0.11697	0.955667	-0.798057	1.38062	-1.47991	0.0155259
0.86539	0.955099	0.559314	0.607342	0.818547	-0.0863009	0.473812	1.69369	0.886484	1.01567	-0.786459	0.802827	-0.231499	0.186303	0.171636	-0.0825846	-0.441278	0.233168	0.641115	-2.34417	-0.31195	0.049111	-1.29497	0.363698	0.450919	-0.845096	-0.639687	0.0310543	0.374787	0.555767	-0.330607	0.022557	1.03148	0.980466	0.551051	0.438459	1.42178	0.778029	0.753372	0.787314	0.0126449	0.606475	1.22648	-1.32895	-0.894138	0.0799998	-2.33772	0.0415769	-0.832044	-0.425137
-1.11077	-0.671019	-0.438936	0.264276	0.48089	1.02019	-0.138149	1.00052	-0.334972	-1.68243	-0.132672	-0.722493	-0.486099	-1.07211	-0.447423	-1.00553	-0.718311	-0.693279	-0.488673	-0.65255	0.593037	1.11743	3.58878	1.19736	-0.647232	-0.41248	0.547775	0.525864	1.73731	0.887724	-0.0719973	0.385338	0.659098	-0.806938	0.2568	0.38371	-0.980613	0.845395	0.326341	0.00662165	1.04803	1.97433	1.54849	0.264466	0.0317571	1.24686	0.149701	1.06462	-0.469823	1.40851
0.581126	0.656915	0.124782	0.139891	0.228499	0.313164	1.115	-0.843497	-0.0689444	1.33102	-0.437454	0.954787	0.655481	0.623471	-0.290435	0.92029	-0.0177373	0.858629	0.278946	-0.0367308	0.871961	0.700466	-0.0372017	-0.11968	-0.222538	-0.187268	0.201548	-0.118589	-0.496868	0.147394	-1.68867	-1.24949	0.392164	-0.681408	0.759569	1.14888	-0.382108	0.443066	1.63769	-0.395812	0.311317	-0.2987	-0.251559	0.282866	-1.40922	-1.04067	-2.19495	-0.684695	-0.569974	0.442199
-1.29972	-1.40664	-1.70298	-0.80473	-1.08437	-1.99035	-0.0660644	-1.59178	-0.299163	-0.900223	-0.565974	0.160109	-0.177832	-0.348826	-0.148424	-0.363238	-1.95746	-1.44512	-0.694176	-0.454272	1.30225	1.071	-0.265842	-0.254396	-0.208307	1.39666	-0.233005	-0.0778106	-0.106564	-0.99401	-0.0192469	0.664201	-0.232432	0.334432	0.113617	-0.576882	-0.386197	-2.06238	0.0772368	-0.87773	0.220274	0.0236072	1.28471	0.114756	0.741617	0.282869	0.826228	0.615485	-0.372891	-0.69515
0.0079856	1.04585	0.580919	0.596091	0.297291	1.10936	0.853689	-0.911915	0.136779	-0.430039	0.330476	0.0256014	0.502446	-0.381728	-1.22999	0.491354	-0.482993	0.443607	-0.348159	-0.931156	-2.2197	-1.29712	-1.98151	-2.88178	-0.562127	0.153002	-0.832548	0.0416038	-1.44794	-1.01364	-1.61115	-1.01145	-0.537173	0.14695	-0.292831	-0.354535	-0.598433	-1.0088	-0.847796	0.967766	0.666794	1.2976	0.43578	1.77201	1.85647	0.242024	0.816534	-0.352628	-0.751184	1.23962
1.31791	-0.324335	1.10458	-0.474357	0.0325821	0.513503	1.19661	-0.0887091	-0.224535	0.216144	-1.21137	-0.0412447	-0.519086	0.291702	-0.970223	0.646298	-0.245581	0.00282588	0.93644	0.0867657	1.12063	0.361203	-0.526736	-0.322156	-0.864292	0.720495	0.00436397	0.668651	0.197736	0.219041	0.0562931	0.179277	-0.670673	0.517202	0.222779	0.798039	0.889866	-0.705878	-0.534528	-0.880264	1.55862	0.849992	0.184685	0.395905	-0.903741	0.468414	1.37126	1.07552	0.951103	0.268098
1.30775	0.952493	1.43102	-0.561382	1.58739	0.397232	0.761896	0.520052	1.45097	-0.149113	0.208623	-2.43863	0.451118	-0.259678	-0.797182	-0.364203	-0.42324	-0.992912	-0.265656	0.216475	-0.768814	-1.38486	-0.399736	-0.542826	0.685311	0.0995021	-0.316956	-0.376586	-1.09922	-0.362181	0.240883	-0.759424	-0.480449	-0.00951752	0.637318	-0.0996439	0.447702	0.0942192	0.139729	-0.798268	0.0373377	0.378016	0.641905	-0.852501	-1.13388	1.73308	0.0315212	0.18958	-0.22005	1.97178
-0.961276	-0.633624	0.232664	-1.17804	-0.167317	0.151896	0.49578	-1.66836	-0.117741	-0.838447	-0.679514	-1.81155	-2.02071	-1.31426	-0.805418	-1.06003	-0.480111	-0.653664	-1.02518	-0.404071	0.245185	0.986061	-0.808545	0.614618	0.603282	-0.920528	-0.237747	-0.841782	0.00123566	-0.00501831	1.84832	0.0173598	-0.140104	0.675769	0.717407	0.734122	0.340685	1.13699	-0.86521	0.672332	-0.173394	-0.385584	-0.269394	-1.17	0.0789663	-0.341341	-1.74739	-0.332408	-0.360674	-0.787704
[truncated: 231 more rows]

## Sheet: Sim non-assortative added obs
-0.414599	1.36001	-0.995034	0.373885	-0.341964	-1.47438	-0.500043	-0.776341	-1.88481	0.517309	-0.29234	-0.293298	0.864815	0.441604	1.5892	1.68574	0.435523	0.423984	0.337744	-0.400997	-0.00365155	0.732602	0.292766	1.40612	-0.383431	1.01101	0.847179	0.382086	1.56311	0.583447	-0.52916	-0.533928	0.0828656	-0.803544	-1.59869	-0.0512935	0.240198	-0.0493935	-0.607404	-0.180101	1.06243	0.126916	1.60071	0.910089	2.65586	2.19573	-0.241459	1.44811	1.63903	1.44767
[truncated: 999 more rows]
