# Supplementary material for: Reassessing the modularity of gene co-expression networks using the Stochastic Block Model
Source: PLoS Comput Biol. 2024 Jul 29;20(7):e1012300. doi: 10.1371/journal.pcbi.1012300 (PMC11309492; doi:10.1371/journal.pcbi.1012300)
Supplement: S1 Table — (XLSX) [file pcbi.1012300.s006.xlsx]

## Sheet: gene_clustering
Tissue	Gene	Degree	E_corr	SBM-Level-1	SBM-Level-2	SBM-Level-3	SBM-Level-4	SBM-Level-5	WGCNA
body	FBgn0052350	10	0.275825	0	0	6	0	0	0
body	FBgn0024733	1599	0.366071	1	1	7	1	1	2
body	FBgn0040372	1016	0.319062	2	2	5	0	0	3
body	FBgn0023536	4	0.265429	3	3	2	0	0	0
body	FBgn0023537	344	0.29293	4	4	1	4	1	1
body	FBgn0029525	2	0.259128	9	8	4	1	1	0
body	FBgn0040373	2	0.256363	8	7	2	0	0	0
body	FBgn0025640	202	0.280275	7	6	3	1	1	1
body	FBgn0025635	99	0.279699	0	0	6	0	0	0
body	FBgn0001341	1	0.297797	8	7	2	0	0	0
body	FBgn0003575	41	0.278804	0	0	6	0	0	0
body	FBgn0025634	4	0.263539	9	8	4	1	1	0
body	FBgn0025638	162	0.291532	10	5	4	1	1	1
body	FBgn0040383	226	0.290605	11	9	3	1	1	1
body	FBgn0040382	8	0.277312	12	8	4	1	1	0
body	FBgn0025621	30	0.284365	13	0	6	0	0	0
body	FBgn0015799	1092	0.323842	2	2	5	0	0	3
body	FBgn0015288	493	0.318299	14	10	4	1	1	1
body	FBgn0025639	901	0.313188	15	2	5	0	0	3
body	FBgn0002579	1034	0.360124	16	1	7	1	1	2
body	FBgn0026879	678	0.331514	17	1	7	1	1	2
body	FBgn0029529	337	0.303502	18	10	4	1	1	1
body	FBgn0025633	1399	0.33267	19	11	0	0	0	3
body	FBgn0040339	4	0.2806	8	7	2	0	0	0
body	FBgn0040349	265	0.295173	20	6	3	1	1	1
body	FBgn0040346	4	0.285049	9	8	4	1	1	0
body	FBgn0040364	982	0.332798	21	12	1	4	1	6
body	FBgn0029568	380	0.319145	22	13	4	1	1	5
body	FBgn0004650	144	0.291626	13	0	6	0	0	0
body	FBgn0024362	9	0.284499	0	0	6	0	0	0
body	FBgn0024364	28	0.275494	3	3	2	0	0	0
body	FBgn0024987	617	0.302118	23	2	5	0	0	3
body	FBgn0024985	6	0.273996	3	3	2	0	0	0
body	FBgn0027794	5	0.27314	33	16	3	1	1	0
body	FBgn0024986	249	0.304866	24	9	3	1	1	1
body	FBgn0000826	126	0.289369	25	7	2	0	0	0
body	FBgn0024365	5	0.285644	8	7	2	0	0	0
body	FBgn0024360	4	0.284196	8	7	2	0	0	0
body	FBgn0025641	520	0.301665	26	0	6	0	0	3
body	FBgn0028550	161	0.2861	24	9	3	1	1	1
body	FBgn0026876	405	0.294672	27	0	6	0	0	0
body	FBgn0040366	9	0.274792	8	7	2	0	0	0
body	FBgn0025394	14	0.269832	6	20	2	0	0	0
body	FBgn0001189	1	0.275644	8	7	2	0	0	0
body	FBgn0025390	357	0.308966	22	13	4	1	1	1
body	FBgn0003517	2324	0.389255	28	14	9	1	1	2
body	FBgn0025382	5	0.267409	3	3	2	0	0	0
body	FBgn0027791	5	0.267287	8	7	2	0	0	0
body	FBgn0026873	69	0.278034	29	5	4	1	1	5
body	FBgn0023513	25	0.27218	13	0	6	0	0	0
body	FBgn0014411	24	0.273274	8	7	2	0	0	0
body	FBgn0023514	32	0.277696	3	3	2	0	0	0
body	FBgn0029594	11	0.280103	5	5	4	1	1	0
body	FBgn0023519	2	0.282721	5	5	4	1	1	0
body	FBgn0023508	168	0.292125	13	0	6	0	0	0
body	FBgn0023522	4	0.278999	12	8	4	1	1	0
body	FBgn0023521	4	0.275231	9	8	4	1	1	0
body	FBgn0025630	7	0.270081	8	7	2	0	0	0
body	FBgn0025628	1	0.265815	8	7	2	0	0	0
body	FBgn0025626	624	0.305271	30	15	6	0	0	3
body	FBgn0000667	5	0.268864	12	8	4	1	1	0
body	FBgn0023545	1	0.308282	12	8	4	1	1	0
body	FBgn0023520	1	0.262031	9	8	4	1	1	0
body	FBgn0023511	4	0.260151	8	7	2	0	0	0
body	FBgn0023518	568	0.299686	31	11	0	0	0	3
body	FBgn0026088	544	0.308061	18	10	4	1	1	2
body	FBgn0026089	243	0.319506	32	5	4	1	1	2
body	FBgn0023517	47	0.270361	29	5	4	1	1	0
body	FBgn0023516	1	0.258748	9	8	4	1	1	0
body	FBgn0023515	1891	0.361812	34	17	2	0	0	3
body	FBgn0028969	43	0.280031	33	16	3	1	1	0
body	FBgn0026090	2	0.25789	5	5	4	1	1	0
body	FBgn0040395	1	0.255903	9	8	4	1	1	0
body	FBgn0000382	56	0.274843	3	3	2	0	0	0
body	FBgn0023507	724	0.310217	35	18	1	4	1	1
body	FBgn0004654	25	0.26682	7	6	3	1	1	0
body	FBgn0023540	59	0.276686	0	0	6	0	0	0
body	FBgn0025839	1184	0.340093	36	14	9	1	1	2
body	FBgn0040899	136	0.321219	10	5	4	1	1	1
body	FBgn0024984	11	0.269789	3	3	2	0	0	0
body	FBgn0023549	4	0.276814	33	16	3	1	1	0
body	FBgn0000810	1	0.254731	9	8	4	1	1	0
body	FBgn0023527	19	0.268084	8	7	2	0	0	0
body	FBgn0003079	243	0.289556	27	0	6	0	0	0
body	FBgn0003159	43	0.273928	3	3	2	0	0	0
body	FBgn0040389	72	0.279779	29	5	4	1	1	5
body	FBgn0023526	1148	0.335911	37	15	6	0	0	3
body	FBgn0023529	5	0.269921	7	6	3	1	1	0
body	FBgn0023528	1579	0.346562	38	17	2	0	0	3
body	FBgn0027296	51	0.27726	0	0	6	0	0	0
body	FBgn0000377	1	0.255194	9	8	4	1	1	0
body	FBgn0004397	12	0.269564	33	16	3	1	1	0
body	FBgn0023542	4	0.258927	5	5	4	1	1	0
body	FBgn0004655	1167	0.327934	39	11	0	0	0	3
body	FBgn0013432	1	0.256601	8	7	2	0	0	0
body	FBgn0040066	70	0.291434	6	20	2	0	0	0
body	FBgn0001404	521	0.319924	40	20	2	0	0	4
body	FBgn0040336	1	0.28756	9	8	4	1	1	0
body	FBgn0029629	277	0.338068	14	10	4	1	1	2
body	FBgn0011606	353	0.292682	25	7	2	0	0	0
body	FBgn0040388	311	0.286561	27	0	6	0	0	4
body	FBgn0003714	271	0.296654	32	5	4	1	1	1
body	FBgn0003371	438	0.297709	27	0	6	0	0	4
body	FBgn0024993	110	0.279018	0	0	6	0	0	0
body	FBgn0024996	5	0.267522	5	5	4	1	1	0
body	FBgn0024991	812	0.307597	15	2	5	0	0	3
body	FBgn0000927	650	0.306221	41	11	0	0	0	4
body	FBgn0000520	41	0.273438	0	0	6	0	0	0
body	FBgn0000376	508	0.297351	31	11	0	0	0	4
body	FBgn0024973	9	0.274072	5	5	4	1	1	0
body	FBgn0024998	45	0.269491	8	7	2	0	0	0
body	FBgn0024994	2	0.274063	8	7	2	0	0	0
body	FBgn0024992	13	0.278247	8	7	2	0	0	0
body	FBgn0004647	624	0.308754	30	15	6	0	0	3
body	FBgn0040396	168	0.294606	10	5	4	1	1	1
body	FBgn0000479	8	0.269753	12	8	4	1	1	0
body	FBgn0000644	406	0.307248	22	13	4	1	1	1
body	FBgn0028369	341	0.315918	42	13	4	1	1	0
body	FBgn0023215	663	0.331264	40	20	2	0	0	4
body	FBgn0015286	580	0.306852	30	15	6	0	0	3
body	FBgn0023216	131	0.280257	25	7	2	0	0	0
body	FBgn0028491	888	0.33612	43	4	1	4	1	6
body	FBgn0028665	120	0.285619	24	9	3	1	1	5
body	FBgn0029686	77	0.278982	3	3	2	0	0	0
body	FBgn0029687	48	0.293749	12	8	4	1	1	0
body	FBgn0029689	1	0.262459	9	8	4	1	1	0
body	FBgn0029688	4	0.2784	8	7	2	0	0	0
body	FBgn0029685	466	0.297065	31	11	0	0	0	4
body	FBgn0000221	1	0.270988	8	7	2	0	0	0
body	FBgn0026084	9	0.300609	12	8	4	1	1	0
body	FBgn0026083	757	0.309665	23	2	5	0	0	3
body	FBgn0066114	45	0.276192	0	0	6	0	0	0
body	FBgn0029697	130	0.328817	22	13	4	1	1	5
body	FBgn0040907	162	0.298629	10	5	4	1	1	1
body	FBgn0041252	111	0.332357	22	13	4	1	1	1
body	FBgn0029696	76	0.338663	22	13	4	1	1	1
body	FBgn0000635	437	0.304555	44	16	3	1	1	1
body	FBgn0026079	7	0.264619	29	5	4	1	1	0
body	FBgn0004832	3	0.261634	9	8	4	1	1	0
body	FBgn0022768	977	0.317714	2	2	5	0	0	3
body	FBgn0052773	3	0.259085	33	16	3	1	1	0
body	FBgn0011760	18	0.283277	12	8	4	1	1	0
body	FBgn0028325	149	0.287859	33	16	3	1	1	1
body	FBgn0029733	713	0.305642	41	11	0	0	0	4
body	FBgn0052772	368	0.287842	27	0	6	0	0	4
body	FBgn0029737	1	0.267684	8	7	2	0	0	0
body	FBgn0004368	684	0.312978	45	15	6	0	0	3
body	FBgn0003449	170	0.293191	5	5	4	1	1	0
body	FBgn0011761	1338	0.332433	19	11	0	0	0	3
body	FBgn0029755	1	0.260516	12	8	4	1	1	0
body	FBgn0052767	1195	0.333525	37	15	6	0	0	3
body	FBgn0026751	25	0.270169	8	7	2	0	0	0
body	FBgn0029763	262	0.301664	46	3	2	0	0	0
body	FBgn0029765	229	0.298225	47	9	3	1	1	1
body	FBgn0029766	375	0.328387	48	9	3	1	1	1
body	FBgn0026702	8	0.272456	13	0	6	0	0	0
body	FBgn0004687	837	0.315038	49	16	3	1	1	1
body	FBgn0029778	5	0.270506	8	7	2	0	0	0
body	FBgn0029769	462	0.299271	4	4	1	4	1	1
body	FBgn0029762	467	0.297838	4	4	1	4	1	1
body	FBgn0029756	93	0.275524	0	0	6	0	0	0
body	FBgn0028474	6	0.275312	8	7	2	0	0	0
body	FBgn0029785	1391	0.362402	50	1	7	1	1	2
body	FBgn0000394	2	0.259603	8	7	2	0	0	0
body	FBgn0029798	246	0.285731	13	0	6	0	0	0
body	FBgn0029801	2	0.25884	3	3	2	0	0	0
body	FBgn0029821	239	0.294215	35	18	1	4	1	1
body	FBgn0029822	459	0.304281	26	0	6	0	0	4
body	FBgn0029823	901	0.313948	51	18	1	4	1	7
body	FBgn0029819	82	0.274008	3	3	2	0	0	0
body	FBgn0014340	39	0.273703	0	0	6	0	0	0
body	FBgn0029818	4	0.268221	8	7	2	0	0	0
body	FBgn0013987	8	0.279687	3	3	2	0	0	0
body	FBgn0029800	20	0.266308	8	7	2	0	0	0
body	FBgn0261383	472	0.300263	26	0	6	0	0	3
body	FBgn0052758	19	0.279466	3	3	2	0	0	0
body	FBgn0046687	10	0.270488	8	7	2	0	0	0
body	FBgn0015794	59	0.273799	7	6	3	1	1	5
body	FBgn0029824	2	0.269134	8	7	2	0	0	0
body	FBgn0029825	98	0.277383	3	3	2	0	0	0
body	FBgn0052756	197	0.287598	27	0	6	0	0	0
body	FBgn0029828	847	0.3176	52	6	3	1	1	2
body	FBgn0029833	87	0.288243	10	5	4	1	1	5
body	FBgn0003514	167	0.287045	33	16	3	1	1	1
body	FBgn0029838	978	0.317349	51	18	1	4	1	2
body	FBgn0005390	5	0.266267	3	3	2	0	0	0
body	FBgn0015818	254	0.286181	0	0	6	0	0	0
body	FBgn0028982	440	0.297735	26	0	6	0	0	4
body	FBgn0029857	7	0.267216	9	8	4	1	1	0
body	FBgn0029861	236	0.283634	13	0	6	0	0	0
body	FBgn0029866	1	0.259244	8	7	2	0	0	0
body	FBgn0029873	14	0.271029	8	7	2	0	0	0
body	FBgn0014031	1067	0.323475	53	19	1	4	1	2
body	FBgn0000524	1290	0.335959	54	2	5	0	0	3
body	FBgn0014026	1759	0.371881	55	1	7	1	1	2
body	FBgn0003655	780	0.307028	15	2	5	0	0	3
body	FBgn0029868	1483	0.344188	36	14	9	1	1	2
body	FBgn0043796	340	0.293689	27	0	6	0	0	0
body	FBgn0028685	3	0.271833	5	5	4	1	1	0
body	FBgn0031277	254	0.293437	22	13	4	1	1	1
body	FBgn0015621	22	0.266698	8	7	2	0	0	0
body	FBgn0010583	279	0.290253	13	0	6	0	0	0
body	FBgn0020545	1	0.268439	9	8	4	1	1	0
body	FBgn0029095	58	0.275103	33	16	3	1	1	5
body	FBgn0020304	63	0.276912	0	0	6	0	0	0
body	FBgn0031284	16	0.270476	0	0	6	0	0	0
body	FBgn0004611	42	0.276979	13	0	6	0	0	0
body	FBgn0002593	2178	0.380899	28	14	9	1	1	2
body	FBgn0027592	57	0.277753	8	7	2	0	0	0
body	FBgn0003963	4	0.272281	33	16	3	1	1	0
body	FBgn0031263	430	0.30514	18	10	4	1	1	2
body	FBgn0031266	3	0.260675	8	7	2	0	0	0
body	FBgn0031268	17	0.26676	8	7	2	0	0	0
body	FBgn0031267	230	0.286378	25	7	2	0	0	0
body	FBgn0031260	99	0.291967	42	13	4	1	1	5
body	FBgn0010602	25	0.281661	8	7	2	0	0	0
body	FBgn0015924	19	0.266773	3	3	2	0	0	0
body	FBgn0031252	45	0.282225	8	7	2	0	0	0
body	FBgn0031213	1	0.262289	12	8	4	1	1	0
body	FBgn0031216	6	0.285996	8	7	2	0	0	0
body	FBgn0031228	762	0.319083	17	1	7	1	1	2
body	FBgn0031231	56	0.278416	10	5	4	1	1	0
body	FBgn0031233	3	0.272684	8	7	2	0	0	0
body	FBgn0031247	1	0.259519	8	7	2	0	0	0
body	FBgn0020622	507	0.307177	30	15	6	0	0	4
body	FBgn0017457	184	0.28359	0	0	6	0	0	0
body	FBgn0031245	901	0.316075	56	19	1	4	1	2
body	FBgn0031238	2	0.271983	8	7	2	0	0	0
body	FBgn0002121	48	0.274867	8	7	2	0	0	0
body	FBgn0036974	10	0.264921	5	5	4	1	1	0
body	FBgn0036975	402	0.293958	11	9	3	1	1	1
body	FBgn0024887	2	0.266904	8	7	2	0	0	0
body	FBgn0036980	701	0.304255	23	2	5	0	0	3
body	FBgn0036998	4	0.279474	8	7	2	0	0	0
body	FBgn0036999	12	0.272401	8	7	2	0	0	0
body	FBgn0037001	1413	0.336264	57	14	9	1	1	2
body	FBgn0052425	247	0.287364	33	16	3	1	1	1
body	FBgn0037011	592	0.306101	56	19	1	4	1	2
body	FBgn0037008	1	0.257128	12	8	4	1	1	0
body	FBgn0037007	780	0.310555	35	18	1	4	1	1
body	FBgn0052428	19	0.27709	3	3	2	0	0	0
body	FBgn0036994	427	0.298153	25	7	2	0	0	0
body	FBgn0036992	336	0.301274	20	6	3	1	1	1
body	FBgn0036990	27	0.269823	7	6	3	1	1	0
body	FBgn0036988	1	0.30023	8	7	2	0	0	0
body	FBgn0036987	6	0.270693	8	7	2	0	0	0
body	FBgn0028978	2	0.273664	8	7	2	0	0	0
body	FBgn0027565	2	0.260519	8	7	2	0	0	0
body	FBgn0001247	1	0.29278	12	8	4	1	1	0
body	FBgn0037016	30	0.268756	33	16	3	1	1	0
body	FBgn0016696	22	0.271756	8	7	2	0	0	0
body	FBgn0037020	2	0.260983	29	5	4	1	1	0
body	FBgn0037024	171	0.291124	5	5	4	1	1	5
body	FBgn0037025	227	0.284012	13	0	6	0	0	0
body	FBgn0037027	832	0.316018	15	2	5	0	0	3
body	FBgn0037031	21	0.271868	8	7	2	0	0	0
body	FBgn0027055	1	0.262613	8	7	2	0	0	0
body	FBgn0037026	82	0.281659	0	0	6	0	0	0
body	FBgn0027364	99	0.281219	33	16	3	1	1	1
body	FBgn0037022	2	0.282968	8	7	2	0	0	0
body	FBgn0037021	957	0.31952	2	2	5	0	0	3
body	FBgn0037019	2	0.276491	9	8	4	1	1	0
body	FBgn0037044	1	0.269658	8	7	2	0	0	0
body	FBgn0037057	140	0.287275	4	4	1	4	1	1
body	FBgn0037061	14	0.270644	59	8	4	1	1	0
body	FBgn0037051	25	0.27803	8	7	2	0	0	0
body	FBgn0003415	1191	0.337578	37	15	6	0	0	4
body	FBgn0037071	11	0.279429	0	0	6	0	0	0
body	FBgn0005694	694	0.309028	23	2	5	0	0	3
body	FBgn0037087	55	0.274795	29	5	4	1	1	5
body	FBgn0037093	633	0.305893	23	2	5	0	0	3
body	FBgn0037094	4	0.276607	8	7	2	0	0	0
body	FBgn0015283	3	0.284746	29	5	4	1	1	0
body	FBgn0028663	1289	0.34084	58	12	1	4	1	2
body	FBgn0052438	329	0.290937	25	7	2	0	0	0
body	FBgn0052441	229	0.289189	7	6	3	1	1	1
body	FBgn0037098	488	0.295863	31	11	0	0	0	4
body	FBgn0029152	314	0.291157	27	0	6	0	0	4
body	FBgn0015239	1	0.270434	9	8	4	1	1	0
body	FBgn0003042	142	0.278147	0	0	6	0	0	0
body	FBgn0027945	601	0.314813	56	19	1	4	1	2
body	FBgn0037063	11	0.267593	29	5	4	1	1	0
body	FBgn0037106	74	0.279843	0	0	6	0	0	0
body	FBgn0037108	3	0.27123	5	5	4	1	1	0
body	FBgn0037110	143	0.277772	29	5	4	1	1	1
body	FBgn0043783	273	0.310301	20	6	3	1	1	1
body	FBgn0052446	37	0.276703	29	5	4	1	1	0
body	FBgn0037121	116	0.282603	29	5	4	1	1	1
body	FBgn0022936	10	0.281478	59	8	4	1	1	0
body	FBgn0037134	7	0.264886	8	7	2	0	0	0
body	FBgn0037135	408	0.298615	20	6	3	1	1	1
body	FBgn0037138	8	0.266575	12	8	4	1	1	0
body	FBgn0046301	1	0.277999	12	8	4	1	1	0
body	FBgn0037120	2	0.258372	8	7	2	0	0	0
body	FBgn0037109	100	0.275512	13	0	6	0	0	0
body	FBgn0037146	1083	0.327075	53	19	1	4	1	2
body	FBgn0000045	225	0.299562	44	16	3	1	1	1
body	FBgn0037149	335	0.291336	25	7	2	0	0	4
body	FBgn0000100	2324	0.392853	28	14	9	1	1	2
body	FBgn0037151	3	0.256253	8	7	2	0	0	0
body	FBgn0037150	7	0.271042	8	7	2	0	0	0
body	FBgn0027532	172	0.284739	13	0	6	0	0	0
body	FBgn0037141	368	0.292134	31	11	0	0	0	0
body	FBgn0004179	435	0.296582	27	0	6	0	0	4
body	FBgn0027086	7	0.262575	5	5	4	1	1	0
body	FBgn0037166	853	0.316083	60	4	1	4	1	7
body	FBgn0004449	20	0.278018	3	3	2	0	0	0
body	FBgn0011771	5	0.26486	8	7	2	0	0	0
body	FBgn0028500	7	0.271826	8	7	2	0	0	0
body	FBgn0052452	312	0.285626	0	0	6	0	0	0
body	FBgn0037188	171	0.283053	0	0	6	0	0	0
body	FBgn0052451	57	0.271736	0	0	6	0	0	0
body	FBgn0037184	14	0.273249	0	0	6	0	0	0
body	FBgn0037182	3	0.285727	12	8	4	1	1	0
body	FBgn0053169	4	0.281061	5	5	4	1	1	0
body	FBgn0037203	324	0.289941	27	0	6	0	0	0
body	FBgn0037207	393	0.292391	27	0	6	0	0	4
body	FBgn0044324	63	0.271683	3	3	2	0	0	0
body	FBgn0010348	553	0.315744	42	13	4	1	1	1
body	FBgn0037199	171	0.301123	10	5	4	1	1	0
body	FBgn0037409	82	0.295643	42	13	4	1	1	5
body	FBgn0037374	1	0.258076	12	8	4	1	1	0
body	FBgn0028690	5	0.272347	59	8	4	1	1	0
body	FBgn0037379	117	0.287634	13	0	6	0	0	0
body	FBgn0037384	130	0.278016	0	0	6	0	0	0
body	FBgn0037387	793	0.318833	60	4	1	4	1	7
body	FBgn0028436	1	0.267598	9	8	4	1	1	0
body	FBgn0003261	33	0.292087	6	20	2	0	0	0
body	FBgn0029088	370	0.296243	46	3	2	0	0	4
body	FBgn0037383	66	0.276076	8	7	2	0	0	0
body	FBgn0037382	2	0.275878	9	8	4	1	1	0
body	FBgn0037376	2	0.260993	3	3	2	0	0	0
body	FBgn0037372	2	0.277828	59	8	4	1	1	0
body	FBgn0037329	1	0.289305	9	8	4	1	1	0
body	FBgn0011715	255	0.283008	25	7	2	0	0	0
body	FBgn0037332	31	0.276307	0	0	6	0	0	0
body	FBgn0010051	1	0.261754	12	8	4	1	1	0
body	FBgn0037341	17	0.273077	5	5	4	1	1	0
body	FBgn0041191	236	0.286675	7	6	3	1	1	1
body	FBgn0037351	2175	0.382702	28	14	9	1	1	2
body	FBgn0051549	150	0.286891	5	5	4	1	1	5
body	FBgn0037354	150	0.291117	5	5	4	1	1	5
body	FBgn0037356	23	0.26895	5	5	4	1	1	0
body	FBgn0037359	4	0.281339	9	8	4	1	1	0
body	FBgn0046222	742	0.306187	41	11	0	0	0	3
body	FBgn0037363	387	0.290067	27	0	6	0	0	4
body	FBgn0037368	6	0.268701	8	7	2	0	0	0
body	FBgn0037370	18	0.299247	44	16	3	1	1	0
body	FBgn0027497	8	0.275347	3	3	2	0	0	0
body	FBgn0037371	11	0.27479	8	7	2	0	0	0
body	FBgn0037369	10	0.339509	25	7	2	0	0	0
body	FBgn0037364	1111	0.32795	2	2	5	0	0	3
body	FBgn0037360	6	0.27748	8	7	2	0	0	0
body	FBgn0037358	107	0.277351	7	6	3	1	1	1
body	FBgn0027951	580	0.301899	30	15	6	0	0	4
body	FBgn0051548	598	0.3144	56	19	1	4	1	2
body	FBgn0044823	511	0.297012	31	11	0	0	0	4
body	FBgn0017550	38	0.277214	6	20	2	0	0	0
body	FBgn0037344	1173	0.328928	54	2	5	0	0	3
body	FBgn0037342	117	0.281829	8	7	2	0	0	0
body	FBgn0037340	232	0.321564	18	10	4	1	1	2
body	FBgn0037339	14	0.270311	8	7	2	0	0	0
body	FBgn0037336	90	0.274803	0	0	6	0	0	0
body	FBgn0037330	70	0.277704	5	5	4	1	1	5
body	FBgn0037328	1728	0.364676	61	1	7	1	1	2
body	FBgn0037327	1343	0.33579	54	2	5	0	0	3
body	FBgn0037297	2	0.258125	8	7	2	0	0	0
body	FBgn0037301	4	0.260021	8	7	2	0	0	0
body	FBgn0003275	628	0.317305	17	1	7	1	1	2
body	FBgn0037315	14	0.271615	8	7	2	0	0	0
body	FBgn0037312	11	0.288774	9	8	4	1	1	0
body	FBgn0037305	241	0.30131	10	5	4	1	1	1
body	FBgn0260462	143	0.28178	33	16	3	1	1	1
body	FBgn0037298	324	0.293861	4	4	1	4	1	1
body	FBgn0004913	450	0.297429	31	11	0	0	0	4
body	FBgn0037290	365	0.293811	47	9	3	1	1	1
body	FBgn0010313	470	0.299036	30	15	6	0	0	4
body	FBgn0037288	305	0.29412	47	9	3	1	1	1
body	FBgn0004436	130	0.291116	42	13	4	1	1	0
body	FBgn0022981	99	0.279143	3	3	2	0	0	0
body	FBgn0010750	2	0.260184	9	8	4	1	1	0
body	FBgn0037279	2	0.259384	9	8	4	1	1	0
body	FBgn0037282	29	0.276351	3	3	2	0	0	0
body	FBgn0027570	1033	0.322869	53	19	1	4	1	2
body	FBgn0037270	523	0.305788	62	19	1	4	1	1
body	FBgn0040466	241	0.291199	25	7	2	0	0	0
body	FBgn0037235	2	0.286759	8	7	2	0	0	0
body	FBgn0037239	39	0.279011	29	5	4	1	1	1
body	FBgn0037240	3	0.258878	3	3	2	0	0	0
body	FBgn0003882	55	0.277811	0	0	6	0	0	0
body	FBgn0037252	250	0.285379	13	0	6	0	0	0
body	FBgn0037255	38	0.273935	3	3	2	0	0	0
body	FBgn0051523	212	0.294195	44	16	3	1	1	1
body	FBgn0051522	103	0.283449	33	16	3	1	1	5
body	FBgn0037249	63	0.28625	33	16	3	1	1	0
body	FBgn0037248	855	0.312544	15	2	5	0	0	3
body	FBgn0037236	5	0.276895	8	7	2	0	0	0
body	FBgn0037213	162	0.281913	33	16	3	1	1	1
body	FBgn0037215	57	0.275353	24	9	3	1	1	5
body	FBgn0037218	73	0.27837	3	3	2	0	0	0
body	FBgn0010225	1086	0.322103	53	19	1	4	1	2
body	FBgn0037220	2	0.278108	8	7	2	0	0	0
body	FBgn0031670	33	0.286873	59	8	4	1	1	0
body	FBgn0000299	1265	0.333999	63	18	1	4	1	7
body	FBgn0031676	4	0.275524	8	7	2	0	0	0
body	FBgn0031682	10	0.273792	8	7	2	0	0	0
body	FBgn0031684	1175	0.331903	64	19	1	4	1	2
body	FBgn0031681	4	0.264798	3	3	2	0	0	0
body	FBgn0028694	17	0.280104	59	8	4	1	1	0
body	FBgn0031677	98	0.299714	59	8	4	1	1	0
body	FBgn0022023	536	0.310565	56	19	1	4	1	2
body	FBgn0016075	927	0.315706	51	18	1	4	1	7
body	FBgn0053113	1067	0.322732	65	12	1	4	1	2
body	FBgn0031696	198	0.280999	0	0	6	0	0	0
body	FBgn0016076	329	0.300748	24	9	3	1	1	1
body	FBgn0015031	1713	0.351719	66	12	1	4	1	2
body	FBgn0031703	30	0.276195	33	16	3	1	1	0
body	FBgn0031702	177	0.282085	7	6	3	1	1	1
body	FBgn0031700	35	0.272641	33	16	3	1	1	1
body	FBgn0031698	1251	0.332695	37	15	6	0	0	3
body	FBgn0000228	357	0.299116	26	0	6	0	0	4
body	FBgn0003716	7	0.273205	12	8	4	1	1	0
body	FBgn0000318	289	0.309188	18	10	4	1	1	2
body	FBgn0031711	115	0.29314	5	5	4	1	1	0
body	FBgn0002525	321	0.289617	46	3	2	0	0	0
body	FBgn0031717	378	0.289573	4	4	1	4	1	1
body	FBgn0014189	135	0.280957	25	7	2	0	0	0
body	FBgn0031710	3	0.26978	9	8	4	1	1	0
body	FBgn0031708	2	0.277129	5	5	4	1	1	0
body	FBgn0031736	1	0.329462	12	8	4	1	1	0
body	FBgn0031740	52	0.278815	13	0	6	0	0	0
body	FBgn0001128	1262	0.333853	67	18	1	4	1	2
body	FBgn0031752	8	0.273255	3	3	2	0	0	0
body	FBgn0031739	86	0.275885	0	0	6	0	0	0
body	FBgn0031738	21	0.274229	3	3	2	0	0	0
body	FBgn0003980	952	0.3326	65	12	1	4	1	1
body	FBgn0001942	856	0.324818	49	16	3	1	1	1
body	FBgn0001941	5	0.280955	9	8	4	1	1	0
body	FBgn0031769	161	0.28923	27	0	6	0	0	0
body	FBgn0031772	1	0.279011	8	7	2	0	0	0
body	FBgn0031774	1	0.289644	8	7	2	0	0	0
body	FBgn0031776	75	0.277931	29	5	4	1	1	5
body	FBgn0031771	1018	0.316295	53	19	1	4	1	2
body	FBgn0000052	9	0.276347	5	5	4	1	1	0
body	FBgn0031764	1	0.254607	9	8	4	1	1	0
body	FBgn0031759	1268	0.335385	54	2	5	0	0	3
body	FBgn0000308	670	0.311157	42	13	4	1	1	1
body	FBgn0031756	599	0.307778	65	12	1	4	1	1
body	FBgn0003979	1035	0.333338	65	12	1	4	1	1
body	FBgn0015623	330	0.29622	35	18	1	4	1	1
body	FBgn0043854	1151	0.321011	39	11	0	0	0	3
body	FBgn0031815	1	0.269044	9	8	4	1	1	0
body	FBgn0027496	524	0.312636	14	10	4	1	1	1
body	FBgn0051638	152	0.279624	0	0	6	0	0	0
body	FBgn0031822	45	0.276898	10	5	4	1	1	0
body	FBgn0031818	40	0.274165	8	7	2	0	0	0
body	FBgn0031814	1	0.288855	9	8	4	1	1	0
body	FBgn0031801	1011	0.317389	53	19	1	4	1	2
body	FBgn0031799	403	0.296416	31	11	0	0	0	4
body	FBgn0031830	1967	0.370898	68	14	9	1	1	2
body	FBgn0031842	6	0.261228	8	7	2	0	0	0
body	FBgn0028467	24	0.267691	8	7	2	0	0	0
body	FBgn0031851	1	0.269374	8	7	2	0	0	0
body	FBgn0046704	265	0.289678	46	3	2	0	0	0
body	FBgn0025777	328	0.293164	27	0	6	0	0	0
body	FBgn0025595	694	0.304089	60	4	1	4	1	1
body	FBgn0031848	60	0.282026	8	7	2	0	0	0
body	FBgn0000351	11	0.270194	8	7	2	0	0	0
body	FBgn0051635	491	0.303688	26	0	6	0	0	3
body	FBgn0017551	500	0.298786	31	11	0	0	0	0
body	FBgn0031868	4	0.265165	6	20	2	0	0	0
body	FBgn0004838	449	0.326806	40	20	2	0	0	4
body	FBgn0031875	26	0.2787	8	7	2	0	0	0
body	FBgn0031877	16	0.274096	5	5	4	1	1	0
body	FBgn0021944	1	0.256869	8	7	2	0	0	0
body	FBgn0016978	161	0.284752	0	0	6	0	0	0
body	FBgn0031873	1	0.270319	5	5	4	1	1	0
body	FBgn0031871	301	0.288327	27	0	6	0	0	0
body	FBgn0028554	481	0.297146	31	11	0	0	0	4
body	FBgn0011737	629	0.301207	31	11	0	0	0	4
body	FBgn0042092	2	0.257899	12	8	4	1	1	0
body	FBgn0031865	149	0.282538	7	6	3	1	1	1
body	FBgn0015776	58	0.279578	33	16	3	1	1	0
body	FBgn0031881	11	0.267151	5	5	4	1	1	0
body	FBgn0031885	318	0.291069	46	3	2	0	0	4
body	FBgn0031893	1	0.262167	5	5	4	1	1	0
body	FBgn0031897	5	0.262215	33	16	3	1	1	0
body	FBgn0031896	42	0.274786	3	3	2	0	0	0
body	FBgn0031895	260	0.290271	27	0	6	0	0	4
body	FBgn0031886	2	0.263252	8	7	2	0	0	0
body	FBgn0031882	173	0.285424	0	0	6	0	0	0
body	FBgn0031907	815	0.310867	56	19	1	4	1	2
body	FBgn0031908	262	0.293076	35	18	1	4	1	1
body	FBgn0031910	325	0.310058	48	9	3	1	1	1
body	FBgn0028387	328	0.289895	25	7	2	0	0	0
body	FBgn0031914	930	0.319875	65	12	1	4	1	1
body	FBgn0031913	1714	0.353473	69	14	9	1	1	2
body	FBgn0031909	6	0.274598	3	3	2	0	0	0
body	FBgn0031904	1	0.310201	12	8	4	1	1	0
body	FBgn0003961	852	0.311869	60	4	1	4	1	2
body	FBgn0031947	773	0.307913	41	11	0	0	0	3
body	FBgn0031951	3	0.257494	8	7	2	0	0	0
body	FBgn0031950	2	0.259674	29	5	4	1	1	0
body	FBgn0041182	213	0.28732	4	4	1	4	1	1
body	FBgn0027515	83	0.278275	3	3	2	0	0	0
body	FBgn0004177	73	0.301086	6	20	2	0	0	0
body	FBgn0031968	410	0.30467	11	9	3	1	1	1
body	FBgn0031979	5	0.266729	8	7	2	0	0	0
body	FBgn0011230	5	0.268068	33	16	3	1	1	0
body	FBgn0031980	1218	0.366291	16	1	7	1	1	2
body	FBgn0031974	15	0.276514	5	5	4	1	1	0
body	FBgn0031969	271	0.293381	27	0	6	0	0	0
body	FBgn0020618	1721	0.362052	70	14	9	1	1	2
body	FBgn0031988	270	0.284066	0	0	6	0	0	0
body	FBgn0031996	1	0.277873	12	8	4	1	1	0
body	FBgn0015299	232	0.341171	32	5	4	1	1	1
body	FBgn0032002	219	0.355853	48	9	3	1	1	6
body	FBgn0032014	121	0.292921	59	8	4	1	1	0
body	FBgn0032016	24	0.272106	8	7	2	0	0	0
body	FBgn0032022	60	0.28721	4	4	1	4	1	5
body	FBgn0032025	314	0.295783	4	4	1	4	1	1
body	FBgn0051901	287	0.323199	48	9	3	1	1	6
body	FBgn0032026	337	0.305333	26	0	6	0	0	4
body	FBgn0032021	317	0.291026	47	9	3	1	1	1
body	FBgn0032015	179	0.28805	42	13	4	1	1	1
body	FBgn0003502	356	0.302612	46	3	2	0	0	0
body	FBgn0032006	146	0.281696	33	16	3	1	1	5
body	FBgn0032000	3	0.268383	33	16	3	1	1	0
body	FBgn0003607	32	0.289397	59	8	4	1	1	0
body	FBgn0031992	2	0.269674	12	8	4	1	1	0
body	FBgn0031990	17	0.274174	3	3	2	0	0	0
body	FBgn0031987	18	0.271114	5	5	4	1	1	0
body	FBgn0031985	1	0.264602	12	8	4	1	1	0
body	FBgn0032029	3	0.262988	9	8	4	1	1	0
body	FBgn0032030	2	0.257847	8	7	2	0	0	0
body	FBgn0032032	1	0.258229	9	8	4	1	1	0
body	FBgn0032034	10	0.26897	59	8	4	1	1	0
body	FBgn0020497	540	0.301451	30	15	6	0	0	3
body	FBgn0027932	268	0.304132	6	20	2	0	0	4
body	FBgn0029173	432	0.29616	31	11	0	0	0	4
body	FBgn0032052	5	0.258618	29	5	4	1	1	0
body	FBgn0032054	2	0.256427	9	8	4	1	1	0
body	FBgn0032055	42	0.290751	24	9	3	1	1	0
body	FBgn0016122	151	0.298236	22	13	4	1	1	1
body	FBgn0011259	3	0.263815	8	7	2	0	0	0
body	FBgn0032053	196	0.285539	7	6	3	1	1	1
body	FBgn0032051	1	0.262731	8	7	2	0	0	0
body	FBgn0032050	1	0.263628	12	8	4	1	1	0
body	FBgn0026718	1	0.277292	12	8	4	1	1	0
body	FBgn0027490	63	0.283469	8	7	2	0	0	0
body	FBgn0032042	2	0.274834	8	7	2	0	0	0
body	FBgn0014417	1	0.304567	8	7	2	0	0	0
body	FBgn0040959	731	0.328357	52	6	3	1	1	7
body	FBgn0032033	1	0.281521	8	7	2	0	0	0
body	FBgn0001114	569	0.302526	62	19	1	4	1	1
body	FBgn0003209	2	0.262316	33	16	3	1	1	0
body	FBgn0004914	16	0.276529	6	20	2	0	0	0
body	FBgn0032059	2	0.268096	9	8	4	1	1	0
body	FBgn0032074	970	0.347075	71	12	1	4	1	6
body	FBgn0032075	1492	0.357129	71	12	1	4	1	6
body	FBgn0040964	2	0.273864	5	5	4	1	1	0
body	FBgn0032087	778	0.344494	43	4	1	4	1	6
body	FBgn0032088	582	0.336548	43	4	1	4	1	6
body	FBgn0032101	1	0.274635	8	7	2	0	0	0
body	FBgn0013746	6	0.278812	29	5	4	1	1	0
body	FBgn0011705	1	0.265636	9	8	4	1	1	0
body	FBgn0032084	40	0.281634	25	7	2	0	0	0
body	FBgn0032078	12	0.300102	59	8	4	1	1	0
body	FBgn0041092	5	0.27787	33	16	3	1	1	0
body	FBgn0010314	333	0.297577	26	0	6	0	0	0
body	FBgn0026439	333	0.291472	4	4	1	4	1	1
body	FBgn0011232	163	0.281694	25	7	2	0	0	0
body	FBgn0032105	1410	0.334351	54	2	5	0	0	3
body	FBgn0002973	152	0.278748	3	3	2	0	0	0
body	FBgn0032123	149	0.279154	3	3	2	0	0	0
body	FBgn0032127	189	0.321427	22	13	4	1	1	5
body	FBgn0040070	886	0.333009	72	10	4	1	1	2
body	FBgn0032135	11	0.269907	3	3	2	0	0	0
body	FBgn0032136	1084	0.326272	51	18	1	4	1	1
body	FBgn0015393	807	0.333487	17	1	7	1	1	2
body	FBgn0011207	3	0.269153	8	7	2	0	0	0
body	FBgn0032138	219	0.299989	20	6	3	1	1	1
body	FBgn0000273	73	0.283039	6	20	2	0	0	0
body	FBgn0028479	105	0.28622	7	6	3	1	1	5
body	FBgn0032129	187	0.289942	33	16	3	1	1	5
body	FBgn0004868	165	0.298367	73	8	4	1	1	0
body	FBgn0032149	691	0.305401	56	19	1	4	1	2
body	FBgn0032169	4	0.265597	8	7	2	0	0	0
body	FBgn0032172	6	0.27049	8	7	2	0	0	0
body	FBgn0032171	1	0.272099	9	8	4	1	1	0
body	FBgn0032168	1	0.293441	12	8	4	1	1	0
body	FBgn0063449	1420	0.344809	74	1	7	1	1	2
body	FBgn0043456	1055	0.324029	45	15	6	0	0	3
body	FBgn0011584	248	0.287551	47	9	3	1	1	1
body	FBgn0005593	1690	0.367582	55	1	7	1	1	2
body	FBgn0032194	2	0.264192	8	7	2	0	0	0
body	FBgn0032198	534	0.302555	62	19	1	4	1	1
body	FBgn0032197	8	0.273246	8	7	2	0	0	0
body	FBgn0032196	97	0.281453	0	0	6	0	0	0
body	FBgn0024320	113	0.276241	7	6	3	1	1	1
body	FBgn0032193	2	0.273182	8	7	2	0	0	0
body	FBgn0032191	36	0.277647	0	0	6	0	0	0
body	FBgn0032189	448	0.292874	25	7	2	0	0	4
body	FBgn0051875	70	0.27564	0	0	6	0	0	0
body	FBgn0004419	319	0.315057	59	8	4	1	1	0
body	FBgn0051717	244	0.285217	7	6	3	1	1	1
body	FBgn0032204	32	0.269257	0	0	6	0	0	0
body	FBgn0032205	1	0.259957	9	8	4	1	1	0
body	FBgn0032214	21	0.284392	10	5	4	1	1	0
body	FBgn0032217	4	0.273395	5	5	4	1	1	0
body	FBgn0032222	1	0.271945	33	16	3	1	1	0
body	FBgn0032223	403	0.299247	26	0	6	0	0	0
body	FBgn0019932	9	0.269264	29	5	4	1	1	0
body	FBgn0051715	122	0.311804	10	5	4	1	1	1
body	FBgn0032224	78	0.280901	7	6	3	1	1	5
body	FBgn0032229	457	0.298811	18	10	4	1	1	1
body	FBgn0003087	1390	0.334554	19	11	0	0	0	3
body	FBgn0032231	16	0.267816	8	7	2	0	0	0
body	FBgn0032235	844	0.34251	43	4	1	4	1	6
body	FBgn0032236	119	0.279632	29	5	4	1	1	1
body	FBgn0051716	168	0.280793	0	0	6	0	0	0
body	FBgn0003942	1752	0.370775	75	1	7	1	1	2
body	FBgn0032243	2	0.258739	12	8	4	1	1	0
body	FBgn0032244	5	0.270347	59	8	4	1	1	0
body	FBgn0032246	30	0.270731	29	5	4	1	1	0
body	FBgn0004915	3	0.275963	9	8	4	1	1	0
body	FBgn0032250	23	0.271657	0	0	6	0	0	0
body	FBgn0027052	9	0.267582	8	7	2	0	0	0
body	FBgn0032251	10	0.274056	0	0	6	0	0	0
body	FBgn0027611	1291	0.331824	67	18	1	4	1	2
body	FBgn0032248	1	0.287758	8	7	2	0	0	0
body	FBgn0005683	8	0.268709	8	7	2	0	0	0
body	FBgn0032242	28	0.269818	29	5	4	1	1	0
body	FBgn0004106	39	0.278971	59	8	4	1	1	0
body	FBgn0053303	101	0.287701	5	5	4	1	1	0
body	FBgn0011703	100	0.282984	25	7	2	0	0	0
body	FBgn0032218	151	0.282337	33	16	3	1	1	1
body	FBgn0032216	11	0.277063	59	8	4	1	1	0
body	FBgn0032213	477	0.301543	20	6	3	1	1	1
body	FBgn0032210	2	0.270797	12	8	4	1	1	0
body	FBgn0032208	204	0.283737	25	7	2	0	0	0
body	FBgn0011305	2	0.259985	8	7	2	0	0	0
body	FBgn0032200	18	0.283273	29	5	4	1	1	0
body	FBgn0000229	81	0.276723	33	16	3	1	1	0
body	FBgn0010398	104	0.276502	8	7	2	0	0	0
body	FBgn0032264	668	0.306467	20	6	3	1	1	2
body	FBgn0032290	1	0.267828	8	7	2	0	0	0
body	FBgn0032293	1	0.27409	12	8	4	1	1	0
body	FBgn0032295	888	0.313612	15	2	5	0	0	3
body	FBgn0015320	132	0.280406	0	0	6	0	0	0
body	FBgn0032297	1000	0.316774	51	18	1	4	1	7
body	FBgn0032296	3	0.260891	8	7	2	0	0	0
body	FBgn0027868	8	0.274465	59	8	4	1	1	0
body	FBgn0032292	5	0.274655	8	7	2	0	0	0
body	FBgn0032285	708	0.314546	60	4	1	4	1	1
body	FBgn0032262	58	0.278144	8	7	2	0	0	0
body	FBgn0032321	8	0.276438	8	7	2	0	0	0
body	FBgn0032322	622	0.30704	35	18	1	4	1	1
body	FBgn0041781	245	0.29243	13	0	6	0	0	0
body	FBgn0026148	2	0.272749	8	7	2	0	0	0
body	FBgn0026147	15	0.272201	3	3	2	0	0	0
body	FBgn0032330	7	0.277653	12	8	4	1	1	0
body	FBgn0015756	1183	0.362544	16	1	7	1	1	2
body	FBgn0000146	6	0.273796	33	16	3	1	1	0
body	FBgn0004872	2	0.257645	8	7	2	0	0	0
body	FBgn0010612	1614	0.362525	1	1	7	1	1	2
body	FBgn0000018	2	0.267337	12	8	4	1	1	0
body	FBgn0053129	28	0.285873	59	8	4	1	1	0
body	FBgn0024227	108	0.282512	8	7	2	0	0	0
body	FBgn0027453	247	0.285703	13	0	6	0	0	0
body	FBgn0032305	15	0.27464	3	3	2	0	0	0
body	FBgn0051869	114	0.298054	42	13	4	1	1	0
body	FBgn0032298	540	0.29949	62	19	1	4	1	1
body	FBgn0032358	3	0.260514	33	16	3	1	1	0
body	FBgn0020270	3	0.271003	9	8	4	1	1	0
body	FBgn0040232	285	0.285356	25	7	2	0	0	0
body	FBgn0032350	166	0.283699	4	4	1	4	1	1
body	FBgn0032346	19	0.274737	5	5	4	1	1	0
body	FBgn0027582	1	0.25827	8	7	2	0	0	0
body	FBgn0032341	508	0.302163	30	15	6	0	0	3
body	FBgn0028490	681	0.307489	35	18	1	4	1	1
body	FBgn0032374	47	0.280194	8	7	2	0	0	0
body	FBgn0032378	8	0.270485	3	3	2	0	0	0
body	FBgn0020309	255	0.300282	6	20	2	0	0	4
body	FBgn0032393	5	0.267026	5	5	4	1	1	0
body	FBgn0010497	7	0.272043	42	13	4	1	1	0
body	FBgn0032400	139	0.292442	42	13	4	1	1	1
body	FBgn0032398	49	0.269652	7	6	3	1	1	1
body	FBgn0032397	90	0.277821	0	0	6	0	0	0
body	FBgn0032394	1004	0.31665	51	18	1	4	1	2
body	FBgn0032407	516	0.299105	62	19	1	4	1	1
body	FBgn0032409	7	0.269354	8	7	2	0	0	0
body	FBgn0027081	83	0.2773	7	6	3	1	1	5
body	FBgn0032421	19	0.274038	23	2	5	0	0	0
body	FBgn0000114	1198	0.341603	37	15	6	0	0	4
body	FBgn0032420	6	0.263206	8	7	2	0	0	0
body	FBgn0015797	1	0.272056	12	8	4	1	1	0
body	FBgn0020443	3	0.274544	6	20	2	0	0	0
body	FBgn0032429	34	0.275392	29	5	4	1	1	0
body	FBgn0032451	2	0.268498	9	8	4	1	1	0
body	FBgn0032453	380	0.322198	14	10	4	1	1	2
body	FBgn0032454	729	0.30755	15	2	5	0	0	3
body	FBgn0032450	28	0.274657	0	0	6	0	0	0
body	FBgn0032444	466	0.303805	42	13	4	1	1	1
body	FBgn0021796	2	0.268914	8	7	2	0	0	0
body	FBgn0028965	5	0.266041	8	7	2	0	0	0
body	FBgn0032467	140	0.283937	13	0	6	0	0	0
body	FBgn0032465	2	0.264926	9	8	4	1	1	0
body	FBgn0024291	1015	0.324108	2	2	5	0	0	3
body	FBgn0032476	49	0.273153	0	0	6	0	0	0
body	FBgn0032480	1	0.276253	8	7	2	0	0	0
body	FBgn0032482	24	0.270036	33	16	3	1	1	0
body	FBgn0032486	5	0.267168	8	7	2	0	0	0
body	FBgn0032488	14	0.271005	8	7	2	0	0	0
body	FBgn0027586	1348	0.332954	76	12	1	4	1	2
body	FBgn0032494	529	0.313786	20	6	3	1	1	2
body	FBgn0032499	2	0.276839	8	7	2	0	0	0
body	FBgn0051729	1	0.256527	12	8	4	1	1	0
body	FBgn0032505	1311	0.336013	67	18	1	4	1	2
body	FBgn0032509	218	0.326029	18	10	4	1	1	2
body	FBgn0032513	9	0.280224	8	7	2	0	0	0
body	FBgn0025724	6	0.275395	12	8	4	1	1	0
body	FBgn0032512	19	0.268371	3	3	2	0	0	0
body	FBgn0032511	1092	0.335975	36	14	9	1	1	2
body	FBgn0032487	66	0.278475	29	5	4	1	1	1
body	FBgn0032485	265	0.286463	0	0	6	0	0	0
body	FBgn0032479	9	0.268127	8	7	2	0	0	0
body	FBgn0032475	923	0.319771	2	2	5	0	0	3
body	FBgn0032474	144	0.280677	0	0	6	0	0	0
body	FBgn0032472	673	0.322925	76	12	1	4	1	2
body	FBgn0032521	19	0.269761	0	0	6	0	0	0
body	FBgn0028546	1	0.257978	8	7	2	0	0	0
body	FBgn0023407	91	0.275228	3	3	2	0	0	0
body	FBgn0003983	1042	0.333648	65	12	1	4	1	1
body	FBgn0032518	1495	0.36435	50	1	7	1	1	2
body	FBgn0032516	1	0.258205	9	8	4	1	1	0
body	FBgn0028539	15	0.272846	3	3	2	0	0	0
body	FBgn0028538	3	0.280685	12	8	4	1	1	0
body	FBgn0001965	312	0.292356	46	3	2	0	0	4
body	FBgn0015271	18	0.274934	8	7	2	0	0	0
body	FBgn0026373	1	0.269848	12	8	4	1	1	0
body	FBgn0028509	32	0.278936	3	3	2	0	0	0
body	FBgn0012037	998	0.339122	43	4	1	4	1	6
body	FBgn0019890	6	0.268967	12	8	4	1	1	0
body	FBgn0001961	2	0.273196	33	16	3	1	1	0
body	FBgn0027348	1	0.256374	8	7	2	0	0	0
body	FBgn0028543	629	0.305707	60	4	1	4	1	1
body	FBgn0028916	2	0.267623	8	7	2	0	0	0
body	FBgn0028530	3	0.273794	5	5	4	1	1	0
body	FBgn0040228	6	0.270284	29	5	4	1	1	0
body	FBgn0001974	10	0.272829	8	7	2	0	0	0
body	FBgn0004837	324	0.288688	0	0	6	0	0	4
body	FBgn0001978	77	0.274174	3	3	2	0	0	0
body	FBgn0010422	15	0.265467	8	7	2	0	0	0
body	FBgn0000317	21	0.280806	0	0	6	0	0	0
body	FBgn0001990	14	0.268335	8	7	2	0	0	0
body	FBgn0001987	35	0.275556	33	16	3	1	1	0
body	FBgn0001989	1227	0.341764	36	14	9	1	1	2
body	FBgn0028950	796	0.344734	43	4	1	4	1	6
body	FBgn0028515	3	0.266172	5	5	4	1	1	0
body	FBgn0040079	1	0.260398	8	7	2	0	0	0
body	FBgn0011708	7	0.277476	8	7	2	0	0	0
body	FBgn0001086	840	0.310988	41	11	0	0	0	3
body	FBgn0014092	6	0.263918	29	5	4	1	1	0
body	FBgn0028506	50	0.274892	3	3	2	0	0	0
body	FBgn0025678	191	0.282237	7	6	3	1	1	1
body	FBgn0001995	19	0.267252	5	5	4	1	1	0
body	FBgn0000250	631	0.300873	31	11	0	0	0	3
body	FBgn0000339	3	0.286131	5	5	4	1	1	0
body	FBgn0015338	10	0.277101	9	8	4	1	1	0
body	FBgn0001994	177	0.284526	3	3	2	0	0	0
body	FBgn0002673	697	0.302269	41	11	0	0	0	3
body	FBgn0020415	1146	0.326764	76	12	1	4	1	2
body	FBgn0020414	767	0.311695	51	18	1	4	1	1
body	FBgn0032586	2	0.261835	12	8	4	1	1	0
body	FBgn0032587	159	0.283922	3	3	2	0	0	0
body	FBgn0001185	4	0.274874	8	7	2	0	0	0
body	FBgn0032597	69	0.27752	7	6	3	1	1	5
body	FBgn0032600	18	0.277668	0	0	6	0	0	0
body	FBgn0040260	583	0.310438	11	9	3	1	1	7
body	FBgn0004797	117	0.275975	33	16	3	1	1	1
body	FBgn0051739	119	0.275291	0	0	6	0	0	0
body	FBgn0051781	322	0.293272	33	16	3	1	1	1
body	FBgn0032614	453	0.294612	4	4	1	4	1	1
body	FBgn0015391	841	0.30895	15	2	5	0	0	3
body	FBgn0032596	103	0.295162	10	5	4	1	1	0
body	FBgn0027779	296	0.289341	24	9	3	1	1	1
body	FBgn0062978	259	0.298944	35	18	1	4	1	1
body	FBgn0040985	437	0.290883	7	6	3	1	1	1
body	FBgn0032633	87	0.27707	3	3	2	0	0	0
body	FBgn0020503	93	0.287984	33	16	3	1	1	0
body	FBgn0032640	8	0.26696	33	16	3	1	1	0
body	FBgn0032642	1	0.292871	12	8	4	1	1	0
body	FBgn0032644	1	0.269055	9	8	4	1	1	0
body	FBgn0032646	4	0.264702	8	7	2	0	0	0
body	FBgn0003187	1165	0.33245	2	2	5	0	0	3
body	FBgn0032643	176	0.285516	7	6	3	1	1	1
body	FBgn0024689	19	0.266284	8	7	2	0	0	0
body	FBgn0027885	839	0.314732	49	16	3	1	1	1
body	FBgn0000183	419	0.295416	31	11	0	0	0	4
body	FBgn0032634	9	0.269101	6	20	2	0	0	0
body	FBgn0032665	688	0.336131	43	4	1	4	1	6
body	FBgn0032669	375	0.291082	4	4	1	4	1	1
body	FBgn0000636	273	0.290565	33	16	3	1	1	1
body	FBgn0032671	3	0.264286	5	5	4	1	1	0
body	FBgn0032688	230	0.284514	13	0	6	0	0	0
body	FBgn0032690	1	0.292927	8	7	2	0	0	0
body	FBgn0032694	41	0.276591	33	16	3	1	1	5
body	FBgn0032689	1	0.256589	9	8	4	1	1	0
body	FBgn0032698	146	0.277932	0	0	6	0	0	0
body	FBgn0032703	10	0.274252	5	5	4	1	1	0
body	FBgn0032713	105	0.279487	7	6	3	1	1	1
body	FBgn0027070	6	0.280518	29	5	4	1	1	0
body	FBgn0015808	114	0.279791	7	6	3	1	1	1
body	FBgn0053120	164	0.280912	7	6	3	1	1	1
body	FBgn0032717	869	0.312876	23	2	5	0	0	3
body	FBgn0032715	429	0.299996	20	6	3	1	1	1
body	FBgn0025608	61	0.274585	8	7	2	0	0	0
body	FBgn0032704	668	0.306948	60	4	1	4	1	1
body	FBgn0032702	4	0.275208	8	7	2	0	0	0
body	FBgn0005617	1138	0.322881	39	11	0	0	0	3
body	FBgn0032732	9	0.271739	29	5	4	1	1	0
body	FBgn0002022	1	0.265144	12	8	4	1	1	0
body	FBgn0032746	211	0.297075	10	5	4	1	1	1
body	FBgn0032748	1041	0.316696	2	2	5	0	0	3
body	FBgn0010300	1361	0.334238	54	2	5	0	0	3
body	FBgn0002031	253	0.288618	7	6	3	1	1	1
body	FBgn0051800	3	0.28573	5	5	4	1	1	0
body	FBgn0001202	9	0.269857	8	7	2	0	0	0
body	FBgn0046302	1121	0.349163	71	12	1	4	1	6
body	FBgn0032729	3	0.271991	5	5	4	1	1	0
body	FBgn0015772	73	0.271974	0	0	6	0	0	0
body	FBgn0032727	870	0.309758	56	19	1	4	1	2
body	FBgn0032726	10	0.290755	4	4	1	4	1	0
body	FBgn0032725	241	0.300345	32	5	4	1	1	5
body	FBgn0032723	156	0.279892	0	0	6	0	0	0
body	FBgn0010309	49	0.275907	0	0	6	0	0	0
body	FBgn0032783	20	0.311987	59	8	4	1	1	0
body	FBgn0032775	6	0.271862	33	16	3	1	1	0
body	FBgn0032774	1117	0.320983	76	12	1	4	1	2
body	FBgn0032773	1015	0.317848	51	18	1	4	1	7
body	FBgn0024245	87	0.279641	0	0	6	0	0	0
body	FBgn0010097	4	0.27206	59	8	4	1	1	0
body	FBgn0003346	1	0.268638	8	7	2	0	0	0
body	FBgn0000964	690	0.315532	49	16	3	1	1	1
body	FBgn0032788	111	0.333947	22	13	4	1	1	1
body	FBgn0002044	711	0.312378	23	2	5	0	0	3
body	FBgn0040268	86	0.277237	3	3	2	0	0	0
body	FBgn0053116	342	0.288034	31	11	0	0	0	0
body	FBgn0041180	378	0.294692	35	18	1	4	1	1
body	FBgn0027949	252	0.286304	25	7	2	0	0	0
body	FBgn0032814	12	0.272016	8	7	2	0	0	0
body	FBgn0032799	229	0.291712	10	5	4	1	1	1
body	FBgn0032796	717	0.304012	41	11	0	0	0	3
body	FBgn0032790	1	0.268332	9	8	4	1	1	0
body	FBgn0032816	13	0.272912	8	7	2	0	0	0
body	FBgn0032819	1	0.265572	9	8	4	1	1	0
body	FBgn0032833	2034	0.374602	68	14	9	1	1	2
body	FBgn0032835	122	0.285569	4	4	1	4	1	1
body	FBgn0032836	1071	0.328252	76	12	1	4	1	2
body	FBgn0014000	1285	0.332068	57	14	9	1	1	2
body	FBgn0004811	336	0.290314	25	7	2	0	0	0
body	FBgn0032821	189	0.282226	13	0	6	0	0	0
body	FBgn0032820	598	0.304908	62	19	1	4	1	1
body	FBgn0032818	2	0.26925	9	8	4	1	1	0
body	FBgn0032817	585	0.30184	31	11	0	0	0	3
body	FBgn0019686	806	0.312486	41	11	0	0	0	3
body	FBgn0045064	178	0.282588	4	4	1	4	1	1
body	FBgn0032848	3	0.269211	5	5	4	1	1	0
body	FBgn0032849	2	0.265745	9	8	4	1	1	0
body	FBgn0032847	4	0.265946	10	5	4	1	1	0
body	FBgn0003978	2	0.261568	12	8	4	1	1	0
body	FBgn0014127	526	0.300644	26	0	6	0	0	4
body	FBgn0003475	327	0.293082	13	0	6	0	0	0
body	FBgn0015803	74	0.276922	13	0	6	0	0	0
body	FBgn0011638	8	0.270526	12	8	4	1	1	0
body	FBgn0032870	18	0.272387	8	7	2	0	0	0
body	FBgn0032873	1	0.264562	8	7	2	0	0	0
body	FBgn0032880	18	0.274425	33	16	3	1	1	0
body	FBgn0032876	275	0.2881	25	7	2	0	0	0
body	FBgn0016054	13	0.287772	8	7	2	0	0	0
body	FBgn0032882	2	0.286443	8	7	2	0	0	0
body	FBgn0011202	9	0.278745	0	0	6	0	0	0
body	FBgn0000251	993	0.321433	2	2	5	0	0	3
body	FBgn0032884	290	0.295589	32	5	4	1	1	1
body	FBgn0032886	35	0.281661	6	20	2	0	0	0
body	FBgn0032889	1050	0.335165	57	14	9	1	1	2
body	FBgn0051673	5	0.282531	29	5	4	1	1	0
body	FBgn0032897	618	0.310669	56	19	1	4	1	2
body	FBgn0032899	381	0.289938	4	4	1	4	1	1
body	FBgn0032906	34	0.295049	59	8	4	1	1	0
body	FBgn0032883	41	0.275104	8	7	2	0	0	0
body	FBgn0032881	317	0.297828	47	9	3	1	1	1
body	FBgn0032913	95	0.279813	24	9	3	1	1	5
body	FBgn0032919	20	0.27854	33	16	3	1	1	0
body	FBgn0032921	1	0.271679	8	7	2	0	0	0
body	FBgn0032923	25	0.279066	9	8	4	1	1	0
body	FBgn0032925	10	0.275152	8	7	2	0	0	0
body	FBgn0010100	1066	0.323181	63	18	1	4	1	7
body	FBgn0026577	1313	0.331864	54	2	5	0	0	3
body	FBgn0021856	30	0.27525	7	6	3	1	1	5
body	FBgn0032938	528	0.305144	26	0	6	0	0	3
body	FBgn0000239	41	0.280299	6	20	2	0	0	0
body	FBgn0024371	1134	0.323124	39	11	0	0	0	3
body	FBgn0032943	2	0.262479	8	7	2	0	0	0
body	FBgn0032945	241	0.296125	14	10	4	1	1	1
body	FBgn0032946	54	0.278392	33	16	3	1	1	5
body	FBgn0003885	268	0.287756	4	4	1	4	1	1
body	FBgn0015568	187	0.28226	4	4	1	4	1	1
body	FBgn0015575	863	0.31492	56	19	1	4	1	2
body	FBgn0015569	33	0.278242	7	6	3	1	1	0
body	FBgn0011020	363	0.290765	31	11	0	0	0	0
body	FBgn0037490	1	0.26418	12	8	4	1	1	0
body	FBgn0037491	3	0.281056	8	7	2	0	0	0
body	FBgn0037489	4	0.268335	33	16	3	1	1	0
body	FBgn0037482	34	0.269494	0	0	6	0	0	0
body	FBgn0037481	26	0.286947	59	8	4	1	1	0
body	FBgn0024289	120	0.315679	20	6	3	1	1	1
body	FBgn0037466	8	0.275162	8	7	2	0	0	0
body	FBgn0037468	1035	0.3196	41	11	0	0	0	3
body	FBgn0003884	570	0.315884	14	10	4	1	1	1
body	FBgn0037470	18	0.266341	8	7	2	0	0	0
body	FBgn0010774	691	0.304233	41	11	0	0	0	3
body	FBgn0000166	1406	0.337783	19	11	0	0	0	3
body	FBgn0010355	71	0.273874	0	0	6	0	0	0
body	FBgn0026566	2	0.266199	8	7	2	0	0	0
body	FBgn0037439	152	0.288952	4	4	1	4	1	1
body	FBgn0010282	40	0.274669	3	3	2	0	0	0
body	FBgn0037442	2	0.287934	12	8	4	1	1	0
body	FBgn0037446	19	0.268971	8	7	2	0	0	0
body	FBgn0037445	376	0.295652	27	0	6	0	0	0
body	FBgn0037443	15	0.280013	12	8	4	1	1	0
body	FBgn0037440	19	0.278098	33	16	3	1	1	0
body	FBgn0051472	13	0.274432	7	6	3	1	1	0
body	FBgn0024909	54	0.277198	0	0	6	0	0	0
body	FBgn0014931	1	0.255136	8	7	2	0	0	0
body	FBgn0002542	105	0.283209	8	7	2	0	0	0
body	FBgn0000504	44	0.277124	33	16	3	1	1	5
body	FBgn0014930	399	0.291004	4	4	1	4	1	1
body	FBgn0004901	8	0.277163	8	7	2	0	0	0
body	FBgn0037530	1	0.26739	12	8	4	1	1	0
body	FBgn0037513	448	0.300721	20	6	3	1	1	1
body	FBgn0037536	172	0.285468	3	3	2	0	0	0
body	FBgn0037547	527	0.303969	35	18	1	4	1	1
body	FBgn0037556	769	0.306297	41	11	0	0	0	3
body	FBgn0037544	2	0.287121	8	7	2	0	0	0
body	FBgn0037539	1	0.318822	8	7	2	0	0	0
body	FBgn0037537	78	0.282599	5	5	4	1	1	5
body	FBgn0037534	884	0.314668	51	18	1	4	1	7
body	FBgn0037533	663	0.305947	23	2	5	0	0	3
body	FBgn0014861	195	0.284137	13	0	6	0	0	0
body	FBgn0037562	437	0.330903	48	9	3	1	1	6
body	FBgn0037566	2	0.256202	8	7	2	0	0	0
body	FBgn0037573	1	0.291821	8	7	2	0	0	0
body	FBgn0020249	6	0.264617	5	5	4	1	1	0
body	FBgn0037583	112	0.284002	0	0	6	0	0	0
body	FBgn0040529	1934	0.372326	68	14	9	1	1	2
body	FBgn0037574	387	0.292207	27	0	6	0	0	4
body	FBgn0037569	4	0.290012	5	5	4	1	1	0
body	FBgn0037563	68	0.28257	5	5	4	1	1	5
body	FBgn0010173	448	0.293173	31	11	0	0	0	0
body	FBgn0037592	4	0.263429	3	3	2	0	0	0
body	FBgn0037603	17	0.26786	5	5	4	1	1	0
body	FBgn0037607	677	0.303772	60	4	1	4	1	1
body	FBgn0000447	182	0.288744	5	5	4	1	1	1
body	FBgn0024326	62	0.273361	3	3	2	0	0	0
body	FBgn0051450	44	0.278935	29	5	4	1	1	0
body	FBgn0051453	33	0.271972	8	7	2	0	0	0
body	FBgn0037608	374	0.29211	7	6	3	1	1	1
body	FBgn0037617	1	0.301955	12	8	4	1	1	0
body	FBgn0037622	93	0.273753	8	7	2	0	0	0
body	FBgn0037632	22	0.298238	12	8	4	1	1	0
body	FBgn0040532	304	0.2932	47	9	3	1	1	1
body	FBgn0037637	861	0.317218	56	19	1	4	1	2
body	FBgn0037636	89	0.303959	6	20	2	0	0	0
body	FBgn0037621	3	0.272626	8	7	2	0	0	0
body	FBgn0001180	1530	0.342002	38	17	2	0	0	3
body	FBgn0037609	3	0.262209	8	7	2	0	0	0
body	FBgn0037643	848	0.312254	51	18	1	4	1	7
body	FBgn0037648	1	0.257437	9	8	4	1	1	0
body	FBgn0037652	11	0.270332	5	5	4	1	1	0
body	FBgn0037653	14	0.274405	0	0	6	0	0	0
body	FBgn0037657	1	0.260133	8	7	2	0	0	0
body	FBgn0028708	472	0.296806	31	11	0	0	0	4
body	FBgn0037664	21	0.270548	0	0	6	0	0	0
body	FBgn0037671	542	0.296606	4	4	1	4	1	1
body	FBgn0010803	1	0.262085	8	7	2	0	0	0
body	FBgn0037669	8	0.273492	8	7	2	0	0	0
body	FBgn0000412	695	0.305098	23	2	5	0	0	3
body	FBgn0003165	309	0.301406	46	3	2	0	0	0
body	FBgn0010222	282	0.284672	7	6	3	1	1	1
body	FBgn0002932	293	0.288996	31	11	0	0	0	0
body	FBgn0040534	1	0.257173	12	8	4	1	1	0
body	FBgn0037655	531	0.308315	26	0	6	0	0	3
body	FBgn0026380	270	0.303004	32	5	4	1	1	5
body	FBgn0037647	2	0.254778	5	5	4	1	1	0
body	FBgn0037680	66	0.273203	3	3	2	0	0	0
body	FBgn0037687	46	0.27403	29	5	4	1	1	0
body	FBgn0011740	187	0.285192	13	0	6	0	0	0
body	FBgn0037696	42	0.282886	29	5	4	1	1	0
body	FBgn0037688	6	0.298544	9	8	4	1	1	0
body	FBgn0037686	1416	0.358033	55	1	7	1	1	2
body	FBgn0037678	854	0.334636	52	6	3	1	1	6
body	FBgn0037702	820	0.310102	23	2	5	0	0	3
body	FBgn0037707	33	0.27843	8	7	2	0	0	0
body	FBgn0037709	2	0.270482	33	16	3	1	1	0
body	FBgn0027950	362	0.296734	25	7	2	0	0	0
body	FBgn0037718	1	0.294473	12	8	4	1	1	0
body	FBgn0037720	15	0.27086	3	3	2	0	0	0
body	FBgn0037722	193	0.282272	3	3	2	0	0	0
body	FBgn0037728	75	0.285123	12	8	4	1	1	0
body	FBgn0028997	71	0.277284	8	7	2	0	0	0
body	FBgn0002431	88	0.278063	0	0	6	0	0	0
body	FBgn0037734	9	0.269616	3	3	2	0	0	0
body	FBgn0069242	635	0.318185	17	1	7	1	1	2
body	FBgn0003334	356	0.28939	27	0	6	0	0	0
body	FBgn0005585	861	0.311901	53	19	1	4	1	1
body	FBgn0027338	46	0.292492	6	20	2	0	0	0
body	FBgn0037715	583	0.307587	56	19	1	4	1	7
body	FBgn0037714	207	0.28541	7	6	3	1	1	1
body	FBgn0037713	6	0.26838	29	5	4	1	1	0
body	FBgn0037710	43	0.276783	0	0	6	0	0	0
body	FBgn0024833	13	0.267555	8	7	2	0	0	0
body	FBgn0000244	409	0.297969	44	16	3	1	1	1
body	FBgn0014023	82	0.276452	5	5	4	1	1	5
body	FBgn0003205	88	0.277784	0	0	6	0	0	0
body	FBgn0014380	765	0.317805	60	4	1	4	1	7
body	FBgn0037737	131	0.281888	0	0	6	0	0	0
body	FBgn0005777	27	0.277211	3	3	2	0	0	0
body	FBgn0037743	1	0.255424	9	8	4	1	1	0
body	FBgn0037744	493	0.298075	4	4	1	4	1	1
body	FBgn0037756	45	0.274423	29	5	4	1	1	0
body	FBgn0037757	347	0.285709	0	0	6	0	0	0
body	FBgn0037762	944	0.316686	51	18	1	4	1	7
body	FBgn0037765	370	0.299442	35	18	1	4	1	1
body	FBgn0037763	907	0.316878	51	18	1	4	1	2
body	FBgn0037760	908	0.312986	23	2	5	0	0	3
body	FBgn0037758	4	0.276707	3	3	2	0	0	0
body	FBgn0002868	675	0.30838	49	16	3	1	1	1
body	FBgn0037749	145	0.29506	10	5	4	1	1	1
body	FBgn0024330	10	0.267499	8	7	2	0	0	0
body	FBgn0037739	27	0.281106	8	7	2	0	0	0
body	FBgn0027524	52	0.276942	29	5	4	1	1	5
body	FBgn0037778	6	0.25915	33	16	3	1	1	0
body	FBgn0037780	4	0.264694	9	8	4	1	1	0
body	FBgn0037788	389	0.299682	20	6	3	1	1	1
body	FBgn0040238	41	0.278334	0	0	6	0	0	0
body	FBgn0037794	6	0.276212	8	7	2	0	0	0
body	FBgn0037792	137	0.281779	3	3	2	0	0	0
body	FBgn0004889	83	0.271866	3	3	2	0	0	0
body	FBgn0028734	470	0.300918	26	0	6	0	0	4
body	FBgn0037779	3	0.261832	5	5	4	1	1	0
body	FBgn0037777	20	0.282541	29	5	4	1	1	0
body	FBgn0053208	16	0.26761	3	3	2	0	0	0
body	FBgn0037810	113	0.281292	0	0	6	0	0	0
body	FBgn0015396	1225	0.32591	39	11	0	0	0	3
body	FBgn0037815	334	0.300775	18	10	4	1	1	1
body	FBgn0024957	127	0.28129	33	16	3	1	1	1
body	FBgn0037814	426	0.291769	31	11	0	0	0	4
body	FBgn0017577	368	0.295305	27	0	6	0	0	0
body	FBgn0037835	118	0.277743	33	16	3	1	1	1
body	FBgn0037843	604	0.30848	23	2	5	0	0	3
body	FBgn0037844	1239	0.329346	19	11	0	0	0	3
body	FBgn0037848	49	0.275932	8	7	2	0	0	0
body	FBgn0011768	310	0.297836	14	10	4	1	1	1
body	FBgn0037842	18	0.30413	9	8	4	1	1	0
body	FBgn0037834	21	0.274779	0	0	6	0	0	0
body	FBgn0010421	36	0.280086	8	7	2	0	0	0
body	FBgn0051373	921	0.321029	56	19	1	4	1	2
body	FBgn0037819	1038	0.324029	64	19	1	4	1	2
body	FBgn0037852	33	0.275214	8	7	2	0	0	0
body	FBgn0040259	65	0.278223	24	9	3	1	1	5
body	FBgn0037874	130	0.362063	32	5	4	1	1	2
body	FBgn0020910	1028	0.324451	76	12	1	4	1	2
body	FBgn0037880	4	0.265586	5	5	4	1	1	0
body	FBgn0037885	5	0.271082	8	7	2	0	0	0
body	FBgn0037891	517	0.308563	62	19	1	4	1	1
body	FBgn0037890	18	0.288422	59	8	4	1	1	0
body	FBgn0037884	108	0.277047	13	0	6	0	0	0
body	FBgn0037882	1	0.255061	8	7	2	0	0	0
body	FBgn0037878	37	0.278936	0	0	6	0	0	0
body	FBgn0037877	1	0.272333	9	8	4	1	1	0
body	FBgn0037875	3	0.271621	8	7	2	0	0	0
body	FBgn0037873	1756	0.353622	69	14	9	1	1	2
body	FBgn0026314	285	0.296159	4	4	1	4	1	1
body	FBgn0040256	507	0.311151	11	9	3	1	1	1
body	FBgn0037892	53	0.274498	5	5	4	1	1	0
body	FBgn0011774	28	0.272694	0	0	6	0	0	0
body	FBgn0037894	3	0.271277	8	7	2	0	0	0
body	FBgn0037897	49	0.277082	3	3	2	0	0	0
body	FBgn0037901	2	0.272138	9	8	4	1	1	0
body	FBgn0037899	579	0.331411	17	1	7	1	1	2
body	FBgn0037917	1	0.267773	8	7	2	0	0	0
body	FBgn0037924	772	0.30406	41	11	0	0	0	3
body	FBgn0037926	2	0.296854	3	3	2	0	0	0
body	FBgn0037930	494	0.293693	62	19	1	4	1	1
body	FBgn0037933	4	0.274627	5	5	4	1	1	0
body	FBgn0037944	384	0.291828	27	0	6	0	0	4
body	FBgn0037936	509	0.309012	11	9	3	1	1	7
body	FBgn0011290	10	0.269801	8	7	2	0	0	0
body	FBgn0051363	1013	0.334792	37	15	6	0	0	4
body	FBgn0037918	406	0.292129	25	7	2	0	0	4
body	FBgn0019624	2037	0.377667	68	14	9	1	1	2
body	FBgn0000147	114	0.284654	8	7	2	0	0	0
body	FBgn0037973	53	0.280569	24	9	3	1	1	5
body	FBgn0037963	238	0.282606	13	0	6	0	0	0
body	FBgn0037958	28	0.274124	8	7	2	0	0	0
body	FBgn0037955	142	0.286001	7	6	3	1	1	1
body	FBgn0051116	89	0.281562	33	16	3	1	1	1
body	FBgn0037949	37	0.271308	3	3	2	0	0	0
body	FBgn0017581	116	0.301864	73	8	4	1	1	0
body	FBgn0010039	4	0.261683	9	8	4	1	1	0
body	FBgn0038038	331	0.292067	24	9	3	1	1	1
body	FBgn0038039	1	0.264753	9	8	4	1	1	0
body	FBgn0038043	38	0.275622	59	8	4	1	1	0
body	FBgn0038049	1	0.270379	5	5	4	1	1	0
body	FBgn0029512	5	0.283563	59	8	4	1	1	0
body	FBgn0038046	25	0.286649	9	8	4	1	1	0
body	FBgn0004103	26	0.284137	12	8	4	1	1	0
body	FBgn0000455	471	0.304876	11	9	3	1	1	1
body	FBgn0038037	57	0.290569	24	9	3	1	1	0
body	FBgn0038020	28	0.300422	72	10	4	1	1	0
body	FBgn0038016	77	0.279045	3	3	2	0	0	0
body	FBgn0038013	3	0.270116	12	8	4	1	1	0
body	FBgn0037998	2	0.266182	8	7	2	0	0	0
body	FBgn0038053	13	0.270932	3	3	2	0	0	0
body	FBgn0038055	1	0.261523	9	8	4	1	1	0
body	FBgn0038065	29	0.28714	12	8	4	1	1	0
body	FBgn0260444	1	0.267664	9	8	4	1	1	0
body	FBgn0011745	263	0.291623	7	6	3	1	1	1
body	FBgn0016693	107	0.282323	33	16	3	1	1	5
body	FBgn0002719	586	0.306344	60	4	1	4	1	1
body	FBgn0005355	10	0.267618	8	7	2	0	0	0
body	FBgn0001296	1267	0.331389	53	19	1	4	1	2
body	FBgn0026207	3	0.26602	8	7	2	0	0	0
body	FBgn0005671	393	0.302696	44	16	3	1	1	1
body	FBgn0038099	1	0.275682	5	5	4	1	1	0
body	FBgn0038100	347	0.315098	40	20	2	0	0	4
body	FBgn0051342	1031	0.314303	15	2	5	0	0	3
body	FBgn0038108	48	0.275777	3	3	2	0	0	0
body	FBgn0002354	4	0.282326	7	6	3	1	1	0
body	FBgn0051157	9	0.349186	59	8	4	1	1	0
body	FBgn0004666	60	0.279572	7	6	3	1	1	5
body	FBgn0038118	9	0.269645	8	7	2	0	0	0
body	FBgn0038115	11	0.336873	9	8	4	1	1	0
body	FBgn0038110	75	0.277072	7	6	3	1	1	1
body	FBgn0038105	216	0.287863	4	4	1	4	1	1
body	FBgn0038098	492	0.317683	11	9	3	1	1	6
body	FBgn0040493	7	0.279036	5	5	4	1	1	0
body	FBgn0040551	702	0.308959	60	4	1	4	1	7
body	FBgn0003598	831	0.308609	41	11	0	0	0	3
body	FBgn0052473	284	0.295113	11	9	3	1	1	1
body	FBgn0027610	829	0.308608	51	18	1	4	1	1
body	FBgn0038145	926	0.318818	39	11	0	0	0	3
body	FBgn0038149	106	0.292766	9	8	4	1	1	0
body	FBgn0038147	209	0.285781	47	9	3	1	1	1
body	FBgn0038146	17	0.279344	7	6	3	1	1	0
body	FBgn0000046	1028	0.320398	51	18	1	4	1	7
body	FBgn0004049	1031	0.317169	39	11	0	0	0	3
body	FBgn0015778	317	0.315028	40	20	2	0	0	4
body	FBgn0038167	32	0.275958	8	7	2	0	0	0
body	FBgn0024555	685	0.304557	26	0	6	0	0	3
body	FBgn0038181	270	0.300323	44	16	3	1	1	1
body	FBgn0038183	704	0.307294	62	19	1	4	1	2
body	FBgn0000454	503	0.296516	42	13	4	1	1	1
body	FBgn0038168	117	0.277382	13	0	6	0	0	0
body	FBgn0038166	5	0.265214	8	7	2	0	0	0
body	FBgn0004237	1102	0.325569	45	15	6	0	0	3
body	FBgn0016672	11	0.272711	0	0	6	0	0	0
body	FBgn0015270	223	0.285044	25	7	2	0	0	0
body	FBgn0038195	1	0.274874	8	7	2	0	0	0
body	FBgn0038196	6	0.28632	29	5	4	1	1	0
body	FBgn0038191	577	0.301714	31	11	0	0	0	4
body	FBgn0038190	49	0.280344	25	7	2	0	0	0
body	FBgn0038197	4	0.271742	12	8	4	1	1	0
body	FBgn0038198	872	0.315207	53	19	1	4	1	2
body	FBgn0053109	703	0.310311	49	16	3	1	1	1
body	FBgn0051326	939	0.318727	60	4	1	4	1	7
body	FBgn0020510	72	0.277691	3	3	2	0	0	0
body	FBgn0038220	35	0.266338	3	3	2	0	0	0
body	FBgn0004855	2	0.262019	8	7	2	0	0	0
body	FBgn0011474	796	0.309868	23	2	5	0	0	3
body	FBgn0038224	1424	0.351324	50	1	7	1	1	2
body	FBgn0003567	298	0.29315	27	0	6	0	0	4
body	FBgn0013981	693	0.353115	72	10	4	1	1	2
body	FBgn0038251	395	0.290115	27	0	6	0	0	4
body	FBgn0038252	239	0.28935	0	0	6	0	0	0
body	FBgn0025808	5	0.271582	8	7	2	0	0	0
body	FBgn0003169	524	0.29491	31	11	0	0	0	4
body	FBgn0038244	114	0.276743	13	0	6	0	0	0
body	FBgn0038243	718	0.319683	56	19	1	4	1	2
body	FBgn0051313	477	0.309887	20	6	3	1	1	2
body	FBgn0038271	1216	0.329971	53	19	1	4	1	2
body	FBgn0038275	1	0.288889	5	5	4	1	1	0
body	FBgn0028662	30	0.279345	24	9	3	1	1	0
body	FBgn0038277	888	0.346752	72	10	4	1	1	2
body	FBgn0038272	45	0.277896	7	6	3	1	1	5
body	FBgn0011217	23	0.302417	42	13	4	1	1	0
body	FBgn0038256	5	0.271425	8	7	2	0	0	0
body	FBgn0038292	757	0.331142	43	4	1	4	1	6
body	FBgn0038286	786	0.30978	23	2	5	0	0	3
body	FBgn0038307	62	0.282647	29	5	4	1	1	5
body	FBgn0014879	309	0.290346	25	7	2	0	0	0
body	FBgn0016691	2074	0.369881	68	14	9	1	1	2
body	FBgn0038312	1	0.277488	9	8	4	1	1	0
body	FBgn0004117	1364	0.336444	76	12	1	4	1	2
body	FBgn0026441	368	0.304853	26	0	6	0	0	4
body	FBgn0000533	7	0.269027	8	7	2	0	0	0
body	FBgn0038319	75	0.279236	29	5	4	1	1	1
body	FBgn0051301	3	0.265342	8	7	2	0	0	0
body	FBgn0038327	3	0.266676	5	5	4	1	1	0
body	FBgn0038331	2	0.266241	9	8	4	1	1	0
body	FBgn0041188	123	0.283444	6	20	2	0	0	0
body	FBgn0026737	3	0.269143	8	7	2	0	0	0
body	FBgn0019925	1	0.300689	12	8	4	1	1	0
body	FBgn0038321	17	0.272199	24	9	3	1	1	0
body	FBgn0013269	48	0.27934	29	5	4	1	1	5
body	FBgn0038318	3	0.287206	8	7	2	0	0	0
body	FBgn0038316	1	0.267511	8	7	2	0	0	0
body	FBgn0011476	1	0.270086	12	8	4	1	1	0
body	FBgn0027378	5	0.269603	8	7	2	0	0	0
body	FBgn0000283	855	0.311281	23	2	5	0	0	3
body	FBgn0045035	3	0.30294	8	7	2	0	0	0
body	FBgn0038306	47	0.275806	5	5	4	1	1	5
body	FBgn0051344	1	0.27103	9	8	4	1	1	0
body	FBgn0051155	51	0.274994	0	0	6	0	0	0
body	FBgn0028984	1	0.299181	9	8	4	1	1	0
body	FBgn0038349	62	0.276551	33	16	3	1	1	5
body	FBgn0038353	1203	0.353077	71	12	1	4	1	6
body	FBgn0038363	127	0.313067	10	5	4	1	1	1
body	FBgn0038369	180	0.288355	10	5	4	1	1	1
body	FBgn0003483	104	0.276841	0	0	6	0	0	0
body	FBgn0038376	6	0.270913	8	7	2	0	0	0
body	FBgn0017567	636	0.309603	62	19	1	4	1	1
body	FBgn0038381	1	0.265917	9	8	4	1	1	0
body	FBgn0038387	3	0.270394	5	5	4	1	1	0
body	FBgn0013334	13	0.265357	33	16	3	1	1	0
body	FBgn0038389	1	0.278833	9	8	4	1	1	0
body	FBgn0038390	339	0.292322	31	11	0	0	0	0
body	FBgn0022787	1	0.254881	9	8	4	1	1	0
body	FBgn0038396	1	0.268243	9	8	4	1	1	0
body	FBgn0027948	105	0.278349	3	3	2	0	0	0
body	FBgn0010379	16	0.273587	0	0	6	0	0	0
body	FBgn0024222	134	0.280825	0	0	6	0	0	0
body	FBgn0038395	645	0.316906	22	13	4	1	1	1
body	FBgn0002783	1002	0.32297	2	2	5	0	0	3
body	FBgn0052856	2	0.260807	29	5	4	1	1	0
body	FBgn0038388	4	0.266292	8	7	2	0	0	0
body	FBgn0027657	668	0.306029	56	19	1	4	1	2
body	FBgn0040271	2	0.26439	8	7	2	0	0	0
body	FBgn0040237	2	0.26785	12	8	4	1	1	0
body	FBgn0038407	34	0.26906	33	16	3	1	1	0
body	FBgn0024491	6	0.273327	8	7	2	0	0	0
body	FBgn0038400	724	0.308673	62	19	1	4	1	2
body	FBgn0027095	370	0.29654	32	5	4	1	1	1
body	FBgn0038424	2	0.28808	9	8	4	1	1	0
body	FBgn0038425	2	0.264668	5	5	4	1	1	0
body	FBgn0038429	2	0.279781	8	7	2	0	0	0
body	FBgn0038432	359	0.292799	27	0	6	0	0	4
body	FBgn0027053	29	0.281038	5	5	4	1	1	0
body	FBgn0038446	2	0.258434	9	8	4	1	1	0
body	FBgn0028381	709	0.332182	43	4	1	4	1	6
body	FBgn0038437	3	0.261227	12	8	4	1	1	0
body	FBgn0044826	537	0.30953	30	15	6	0	0	4
body	FBgn0038426	18	0.268933	29	5	4	1	1	0
body	FBgn0038419	4	0.268675	33	16	3	1	1	0
body	FBgn0038450	673	0.309773	56	19	1	4	1	2
body	FBgn0015520	154	0.285548	3	3	2	0	0	0
body	FBgn0038453	28	0.271137	0	0	6	0	0	0
body	FBgn0015019	48	0.286658	33	16	3	1	1	0
body	FBgn0051217	311	0.289366	4	4	1	4	1	1
body	FBgn0022344	89	0.275902	29	5	4	1	1	1
body	FBgn0020907	518	0.299449	62	19	1	4	1	1
body	FBgn0038463	1	0.273858	9	8	4	1	1	0
body	FBgn0038465	378	0.293073	4	4	1	4	1	1
body	FBgn0038462	4	0.28403	59	8	4	1	1	0
body	FBgn0038461	3	0.284936	9	8	4	1	1	0
body	FBgn0038471	9	0.26971	29	5	4	1	1	0
body	FBgn0038476	1699	0.347584	34	17	2	0	0	3
body	FBgn0038488	43	0.276553	3	3	2	0	0	0
body	FBgn0038473	180	0.281669	33	16	3	1	1	1
body	FBgn0038472	78	0.280047	0	0	6	0	0	0
body	FBgn0038470	232	0.286564	0	0	6	0	0	0
body	FBgn0038469	314	0.318589	22	13	4	1	1	5
body	FBgn0028992	3	0.289687	29	5	4	1	1	0
body	FBgn0038504	6	0.279282	3	3	2	0	0	0
body	FBgn0038499	127	0.278997	13	0	6	0	0	0
body	FBgn0025571	44	0.278131	0	0	6	0	0	0
body	FBgn0038524	23	0.271653	8	7	2	0	0	0
body	FBgn0051249	2	0.273033	8	7	2	0	0	0
body	FBgn0038519	247	0.289379	7	6	3	1	1	1
body	FBgn0010926	31	0.273841	3	3	2	0	0	0
body	FBgn0038515	207	0.284679	27	0	6	0	0	0
body	FBgn0038545	141	0.283741	0	0	6	0	0	0
body	FBgn0038551	388	0.289798	25	7	2	0	0	4
body	FBgn0038549	420	0.29133	31	11	0	0	0	0
body	FBgn0038546	36	0.27698	0	0	6	0	0	0
body	FBgn0000477	31	0.281033	33	16	3	1	1	5
body	FBgn0038564	167	0.283068	0	0	6	0	0	0
body	FBgn0022943	9	0.272352	8	7	2	0	0	0
body	FBgn0042693	4	0.279416	8	7	2	0	0	0
body	FBgn0038578	8	0.282286	8	7	2	0	0	0
body	FBgn0038585	9	0.282175	33	16	3	1	1	0
body	FBgn0020238	396	0.309526	42	13	4	1	1	0
body	FBgn0026250	792	0.321315	65	12	1	4	1	2
body	FBgn0024432	41	0.275648	8	7	2	0	0	0
body	FBgn0038609	4	0.272607	8	7	2	0	0	0
body	FBgn0038611	542	0.314226	22	13	4	1	1	1
body	FBgn0038610	577	0.309372	65	12	1	4	1	1
body	FBgn0038608	32	0.279637	8	7	2	0	0	0
body	FBgn0038601	37	0.2758	29	5	4	1	1	5
body	FBgn0010877	321	0.292004	27	0	6	0	0	0
body	FBgn0038593	3	0.270342	8	7	2	0	0	0
body	FBgn0038586	13	0.277867	8	7	2	0	0	0
body	FBgn0011481	674	0.315741	45	15	6	0	0	3
body	FBgn0038577	14	0.277992	5	5	4	1	1	0
body	FBgn0038569	27	0.271143	8	7	2	0	0	0
body	FBgn0038619	1	0.262396	9	8	4	1	1	0
body	FBgn0051122	802	0.308578	15	2	5	0	0	3
body	FBgn0028670	4	0.263657	9	8	4	1	1	0
body	FBgn0044871	48	0.27446	0	0	6	0	0	0
body	FBgn0038640	12	0.27544	13	0	6	0	0	0
body	FBgn0038652	10	0.277586	33	16	3	1	1	0
body	FBgn0038649	64	0.277021	25	7	2	0	0	0
body	FBgn0024329	606	0.304363	31	11	0	0	0	4
body	FBgn0038659	7	0.286848	12	8	4	1	1	0
body	FBgn0022338	1144	0.323798	19	11	0	0	0	3
body	FBgn0038673	6	0.268332	29	5	4	1	1	0
body	FBgn0015781	23	0.279181	9	8	4	1	1	0
body	FBgn0038675	8	0.271432	8	7	2	0	0	0
body	FBgn0004876	452	0.30981	30	15	6	0	0	4
body	FBgn0038672	2	0.274347	8	7	2	0	0	0
body	FBgn0038662	55	0.27736	29	5	4	1	1	1
body	FBgn0038658	1525	0.344371	58	12	1	4	1	2
body	FBgn0016120	1888	0.366821	68	14	9	1	1	2
body	FBgn0038681	944	0.328652	21	12	1	4	1	2
body	FBgn0025680	329	0.295279	4	4	1	4	1	1
body	FBgn0038692	8	0.271895	8	7	2	0	0	0
body	FBgn0000463	620	0.305548	30	15	6	0	0	3
body	FBgn0038686	2	0.261972	8	7	2	0	0	0
body	FBgn0038678	110	0.292007	10	5	4	1	1	5
body	FBgn0038704	1	0.258921	8	7	2	0	0	0
body	FBgn0038718	85	0.2839	24	9	3	1	1	5
body	FBgn0038722	89	0.276285	8	7	2	0	0	0
body	FBgn0038723	89	0.27946	29	5	4	1	1	5
body	FBgn0038721	9	0.269908	8	7	2	0	0	0
body	FBgn0038742	24	0.272212	5	5	4	1	1	0
body	FBgn0038747	135	0.278521	3	3	2	0	0	0
body	FBgn0038760	1	0.261625	12	8	4	1	1	0
body	FBgn0038766	95	0.279459	0	0	6	0	0	0
body	FBgn0038771	160	0.287745	5	5	4	1	1	1
body	FBgn0038763	8	0.262617	3	3	2	0	0	0
body	FBgn0038755	143	0.282614	3	3	2	0	0	0
body	FBgn0038746	18	0.284425	8	7	2	0	0	0
body	FBgn0038745	6	0.271616	3	3	2	0	0	0
body	FBgn0038741	266	0.287153	27	0	6	0	0	0
body	FBgn0038740	449	0.320455	48	9	3	1	1	6
body	FBgn0038738	1	0.303283	33	16	3	1	1	0
body	FBgn0038774	1016	0.322895	76	12	1	4	1	2
body	FBgn0038788	15	0.268634	8	7	2	0	0	0
body	FBgn0038787	228	0.293238	46	3	2	0	0	0
body	FBgn0043457	114	0.279027	13	0	6	0	0	0
body	FBgn0038803	3	0.317265	59	8	4	1	1	0
body	FBgn0038808	30	0.277237	29	5	4	1	1	0
body	FBgn0038810	92	0.279335	7	6	3	1	1	1
body	FBgn0001169	1281	0.327521	54	2	5	0	0	3
body	FBgn0051205	223	0.297654	20	6	3	1	1	1
body	FBgn0004107	869	0.314749	15	2	5	0	0	3
body	FBgn0038820	458	0.3105	20	6	3	1	1	1
body	FBgn0015279	5	0.264484	3	3	2	0	0	0
body	FBgn0038811	1	0.291191	9	8	4	1	1	0
body	FBgn0014029	2	0.272539	9	8	4	1	1	0
body	FBgn0038809	1	0.294167	8	7	2	0	0	0
body	FBgn0023212	2	0.280486	29	5	4	1	1	0
body	FBgn0038805	74	0.275602	29	5	4	1	1	5
body	FBgn0038826	565	0.309152	44	16	3	1	1	1
body	FBgn0019936	1932	0.374934	61	1	7	1	1	2
body	FBgn0053094	3	0.261585	12	8	4	1	1	0
body	FBgn0038834	1237	0.363435	16	1	7	1	1	2
body	FBgn0028396	40	0.276448	4	4	1	4	1	5
body	FBgn0027493	5	0.265985	12	8	4	1	1	0
body	FBgn0038830	18	0.283303	24	9	3	1	1	0
body	FBgn0038829	431	0.296069	62	19	1	4	1	1
body	FBgn0038828	4	0.261263	12	8	4	1	1	0
body	FBgn0038827	669	0.303243	31	11	0	0	0	3
body	FBgn0013995	255	0.30494	26	0	6	0	0	0
body	FBgn0026056	17	0.269331	0	0	6	0	0	0
body	FBgn0028468	101	0.283301	25	7	2	0	0	0
body	FBgn0015790	289	0.299737	42	13	4	1	1	1
body	FBgn0010770	1	0.261852	8	7	2	0	0	0
body	FBgn0038858	194	0.295684	47	9	3	1	1	1
body	FBgn0038860	23	0.279233	8	7	2	0	0	0
body	FBgn0038862	15	0.270635	8	7	2	0	0	0
body	FBgn0038861	11	0.268229	29	5	4	1	1	0
body	FBgn0038857	25	0.270491	8	7	2	0	0	0
body	FBgn0038854	3	0.284728	9	8	4	1	1	0
body	FBgn0038853	160	0.280741	0	0	6	0	0	0
body	FBgn0025865	4	0.259561	8	7	2	0	0	0
body	FBgn0038868	71	0.27867	29	5	4	1	1	1
body	FBgn0038876	1	0.274629	12	8	4	1	1	0
body	FBgn0001234	556	0.297168	35	18	1	4	1	1
body	FBgn0002781	1291	0.331924	19	11	0	0	0	3
body	FBgn0038878	438	0.293851	4	4	1	4	1	1
body	FBgn0043012	163	0.28631	29	5	4	1	1	1
body	FBgn0038871	21	0.279337	7	6	3	1	1	0
body	FBgn0038889	4	0.261064	8	7	2	0	0	0
body	FBgn0038890	1	0.256387	8	7	2	0	0	0
body	FBgn0038893	1	0.270545	5	5	4	1	1	0
body	FBgn0011766	834	0.318593	45	15	6	0	0	3
body	FBgn0051343	1086	0.347106	71	12	1	4	1	6
body	FBgn0051233	1258	0.343011	21	12	1	4	1	6
body	FBgn0051198	1420	0.357444	71	12	1	4	1	6
body	FBgn0015229	540	0.304826	30	15	6	0	0	3
body	FBgn0013759	32	0.275702	8	7	2	0	0	0
body	FBgn0003867	122	0.287093	33	16	3	1	1	1
body	FBgn0038903	2	0.258203	29	5	4	1	1	0
body	FBgn0038923	7	0.264693	5	5	4	1	1	0
body	FBgn0019957	635	0.305482	62	19	1	4	1	1
body	FBgn0040582	85	0.322658	47	9	3	1	1	1
body	FBgn0038930	1210	0.326798	76	12	1	4	1	2
body	FBgn0038925	127	0.302459	10	5	4	1	1	1
body	FBgn0038924	602	0.30185	62	19	1	4	1	1
body	FBgn0019960	22	0.275057	33	16	3	1	1	0
body	FBgn0038922	13	0.275115	7	6	3	1	1	0
body	FBgn0051163	1258	0.330604	54	2	5	0	0	3
body	FBgn0038938	288	0.29152	4	4	1	4	1	1
body	FBgn0038947	1205	0.327428	63	18	1	4	1	2
body	FBgn0038953	9	0.269881	8	7	2	0	0	0
body	FBgn0038964	96	0.285848	29	5	4	1	1	1
body	FBgn0038961	2	0.26439	8	7	2	0	0	0
body	FBgn0038951	2	0.300569	9	8	4	1	1	0
body	FBgn0038948	5	0.264264	5	5	4	1	1	0
body	FBgn0038972	991	0.326239	64	19	1	4	1	2
body	FBgn0038973	1388	0.360578	71	12	1	4	1	6
body	FBgn0038976	26	0.269437	29	5	4	1	1	0
body	FBgn0028837	2	0.269551	5	5	4	1	1	0
body	FBgn0038989	140	0.291869	5	5	4	1	1	0
body	FBgn0051158	265	0.286089	13	0	6	0	0	0
body	FBgn0020278	1	0.298981	8	7	2	0	0	0
body	FBgn0053107	44	0.272843	8	7	2	0	0	0
body	FBgn0024558	101	0.28493	5	5	4	1	1	0
body	FBgn0038984	919	0.313567	51	18	1	4	1	1
body	FBgn0038983	585	0.307142	35	18	1	4	1	1
body	FBgn0038981	205	0.292726	24	9	3	1	1	1
body	FBgn0003676	25	0.27936	22	13	4	1	1	0
body	FBgn0038974	19	0.275351	5	5	4	1	1	0
body	FBgn0028688	71	0.284268	5	5	4	1	1	0
body	FBgn0038968	1	0.258579	8	7	2	0	0	0
body	FBgn0038966	103	0.280644	4	4	1	4	1	1
body	FBgn0039004	11	0.266451	8	7	2	0	0	0
body	FBgn0039026	54	0.276391	0	0	6	0	0	0
body	FBgn0039016	165	0.284376	13	0	6	0	0	0
body	FBgn0039013	269	0.288174	25	7	2	0	0	0
body	FBgn0024958	14	0.273593	33	16	3	1	1	0
body	FBgn0051151	899	0.312808	23	2	5	0	0	3
body	FBgn0046114	8	0.269392	9	8	4	1	1	0
body	FBgn0039031	452	0.297533	4	4	1	4	1	1
body	FBgn0027526	24	0.274309	8	7	2	0	0	0
body	FBgn0039044	5	0.267166	3	3	2	0	0	0
body	FBgn0039043	139	0.278791	7	6	3	1	1	1
body	FBgn0039066	907	0.31487	15	2	5	0	0	3
body	FBgn0025781	4	0.276783	8	7	2	0	0	0
body	FBgn0039067	7	0.262509	8	7	2	0	0	0
body	FBgn0039065	31	0.275371	8	7	2	0	0	0
body	FBgn0004395	5	0.275188	3	3	2	0	0	0
body	FBgn0051457	270	0.287774	13	0	6	0	0	0
body	FBgn0039055	84	0.279258	0	0	6	0	0	0
body	FBgn0024509	86	0.281373	5	5	4	1	1	0
body	FBgn0002622	1480	0.356725	55	1	7	1	1	2
body	FBgn0039081	646	0.308839	60	4	1	4	1	1
body	FBgn0039073	2	0.276794	8	7	2	0	0	0
body	FBgn0016119	1768	0.361615	69	14	9	1	1	2
body	FBgn0039098	5	0.296967	9	8	4	1	1	0
body	FBgn0039099	3	0.277465	33	16	3	1	1	0
body	FBgn0039102	362	0.305355	47	9	3	1	1	1
body	FBgn0028684	3	0.261381	5	5	4	1	1	0
body	FBgn0039111	51	0.278047	5	5	4	1	1	0
body	FBgn0039112	1427	0.348389	36	14	9	1	1	2
body	FBgn0028475	99	0.276726	8	7	2	0	0	0
body	FBgn0028691	96	0.291449	32	5	4	1	1	0
body	FBgn0027512	193	0.28659	3	3	2	0	0	0
body	FBgn0051145	178	0.285242	33	16	3	1	1	1
body	FBgn0039094	32	0.275051	7	6	3	1	1	0
body	FBgn0039125	15	0.269711	8	7	2	0	0	0
body	FBgn0039128	6	0.283948	8	7	2	0	0	0
body	FBgn0039130	69	0.280419	0	0	6	0	0	0
body	FBgn0039132	19	0.274953	5	5	4	1	1	0
body	FBgn0039136	3	0.266792	33	16	3	1	1	0
body	FBgn0015795	738	0.311047	49	16	3	1	1	7
body	FBgn0020647	3	0.275222	6	20	2	0	0	0
body	FBgn0039135	2	0.273978	5	5	4	1	1	0
body	FBgn0005674	1	0.256557	9	8	4	1	1	0
body	FBgn0015282	4	0.28504	9	8	4	1	1	0
body	FBgn0013347	34	0.273333	29	5	4	1	1	0
body	FBgn0025574	84	0.277292	3	3	2	0	0	0
body	FBgn0039139	10	0.265873	8	7	2	0	0	0
body	FBgn0039141	137	0.285868	3	3	2	0	0	0
body	FBgn0043455	3	0.262992	3	3	2	0	0	0
body	FBgn0026576	10	0.277366	29	5	4	1	1	0
body	FBgn0040283	289	0.283682	27	0	6	0	0	0
body	FBgn0039152	456	0.298019	35	18	1	4	1	1
body	FBgn0026317	60	0.283891	8	7	2	0	0	0
body	FBgn0039154	440	0.314252	11	9	3	1	1	7
body	FBgn0039156	14	0.272904	5	5	4	1	1	0
body	FBgn0029503	1	0.274526	8	7	2	0	0	0
body	FBgn0039165	1	0.263307	9	8	4	1	1	0
body	FBgn0026257	12	0.274306	0	0	6	0	0	0
body	FBgn0043884	853	0.324698	45	15	6	0	0	3
body	FBgn0039172	555	0.303436	62	19	1	4	1	1
body	FBgn0011725	1170	0.322388	2	2	5	0	0	3
body	FBgn0039163	12	0.271006	5	5	4	1	1	0
body	FBgn0015765	1	0.263484	12	8	4	1	1	0
body	FBgn0039150	11	0.272311	8	7	2	0	0	0
body	FBgn0053100	309	0.29465	46	3	2	0	0	4
body	FBgn0005649	1533	0.341173	19	11	0	0	0	3
body	FBgn0039184	97	0.283104	33	16	3	1	1	1
body	FBgn0039189	23	0.268588	8	7	2	0	0	0
body	FBgn0039186	1223	0.324147	39	11	0	0	0	3
body	FBgn0039182	6	0.261438	8	7	2	0	0	0
body	FBgn0028471	709	0.306893	23	2	5	0	0	3
body	FBgn0039175	2	0.261481	33	16	3	1	1	0
body	FBgn0003134	6	0.269456	12	8	4	1	1	0
body	FBgn0039204	239	0.292335	7	6	3	1	1	1
body	FBgn0000139	2	0.275965	9	8	4	1	1	0
body	FBgn0051126	27	0.275011	5	5	4	1	1	0
body	FBgn0020018	1	0.280371	8	7	2	0	0	0
body	FBgn0039214	61	0.277353	3	3	2	0	0	0
body	FBgn0039212	8	0.271735	8	7	2	0	0	0
body	FBgn0039210	286	0.290499	0	0	6	0	0	0
body	FBgn0039209	10	0.276025	6	20	2	0	0	0
body	FBgn0039218	36	0.282553	29	5	4	1	1	0
body	FBgn0000140	937	0.325601	2	2	5	0	0	3
body	FBgn0040600	618	0.30218	35	18	1	4	1	1
body	FBgn0013953	444	0.295078	62	19	1	4	1	1
body	FBgn0039233	104	0.278929	29	5	4	1	1	1
body	FBgn0013949	853	0.311123	51	18	1	4	1	1
body	FBgn0039241	15	0.266359	4	4	1	4	1	0
body	FBgn0039251	827	0.312703	41	11	0	0	0	3
body	FBgn0039240	231	0.288793	13	0	6	0	0	0
body	FBgn0015625	1815	0.355802	34	17	2	0	0	3
body	FBgn0027539	90	0.275461	8	7	2	0	0	0
body	FBgn0039227	868	0.310667	41	11	0	0	0	3
body	FBgn0039223	197	0.286392	13	0	6	0	0	0
body	FBgn0039219	294	0.296856	18	10	4	1	1	1
body	FBgn0015240	150	0.283751	13	0	6	0	0	0
body	FBgn0045866	851	0.325049	17	1	7	1	1	2
body	FBgn0039265	195	0.291098	47	9	3	1	1	1
body	FBgn0039266	499	0.295846	35	18	1	4	1	1
body	FBgn0039270	2	0.265658	8	7	2	0	0	0
body	FBgn0039271	1	0.269963	9	8	4	1	1	0
body	FBgn0039272	6	0.268302	8	7	2	0	0	0
body	FBgn0046214	100	0.287978	29	5	4	1	1	1
body	FBgn0039273	3	0.264514	3	3	2	0	0	0
body	FBgn0011336	395	0.299816	44	16	3	1	1	1
body	FBgn0039269	8	0.269815	8	7	2	0	0	0
body	FBgn0051111	2	0.266592	8	7	2	0	0	0
body	FBgn0051109	13	0.284958	8	7	2	0	0	0
body	FBgn0039261	727	0.306	23	2	5	0	0	3
body	FBgn0039260	15	0.27276	8	7	2	0	0	0
body	FBgn0039259	143	0.300263	10	5	4	1	1	1
body	FBgn0029157	652	0.305768	26	0	6	0	0	3
body	FBgn0020626	8	0.266727	6	20	2	0	0	0
body	FBgn0051108	48	0.271229	13	0	6	0	0	0
body	FBgn0039293	5	0.276706	8	7	2	0	0	0
body	FBgn0039298	629	0.30454	62	19	1	4	1	1
body	FBgn0039302	725	0.309645	41	11	0	0	0	3
body	FBgn0039303	41	0.281747	6	20	2	0	0	0
body	FBgn0039305	35	0.276892	29	5	4	1	1	0
body	FBgn0039310	704	0.307851	60	4	1	4	1	1
body	FBgn0039316	208	0.308054	11	9	3	1	1	1
body	FBgn0028647	89	0.276604	0	0	6	0	0	0
body	FBgn0039337	4	0.27432	3	3	2	0	0	0
body	FBgn0039338	501	0.304308	26	0	6	0	0	4
body	FBgn0039326	434	0.299945	24	9	3	1	1	1
body	FBgn0039325	817	0.316974	56	19	1	4	1	2
body	FBgn0039324	342	0.289481	4	4	1	4	1	1
body	FBgn0039321	1029	0.320213	53	19	1	4	1	2
body	FBgn0051288	1094	0.328515	53	19	1	4	1	2
body	FBgn0051098	375	0.291168	7	6	3	1	1	1
body	FBgn0039312	145	0.285821	24	9	3	1	1	1
body	FBgn0039311	349	0.292344	24	9	3	1	1	1
body	FBgn0027090	2	0.26185	5	5	4	1	1	0
body	FBgn0039300	1217	0.362321	16	1	7	1	1	2
body	FBgn0039291	1	0.258009	8	7	2	0	0	0
body	FBgn0039342	116	0.33686	11	9	3	1	1	7
body	FBgn0039350	840	0.310551	41	11	0	0	0	3
body	FBgn0027508	58	0.274134	13	0	6	0	0	0
body	FBgn0039358	12	0.265681	5	5	4	1	1	0
body	FBgn0039379	48	0.270861	8	7	2	0	0	0
body	FBgn0039381	55	0.272507	3	3	2	0	0	0
body	FBgn0027865	208	0.295298	13	0	6	0	0	0
body	FBgn0040602	4	0.264425	3	3	2	0	0	0
body	FBgn0066101	2	0.277083	12	8	4	1	1	0
body	FBgn0051092	18	0.279017	24	9	3	1	1	0
body	FBgn0039360	1	0.313987	5	5	4	1	1	0
body	FBgn0039359	1884	0.373578	75	1	7	1	1	2
body	FBgn0028717	8	0.274431	6	20	2	0	0	0
body	FBgn0039385	69	0.274306	0	0	6	0	0	0
body	FBgn0002578	676	0.317646	11	9	3	1	1	7
body	FBgn0001139	894	0.31734	45	15	6	0	0	3
body	FBgn0039402	2	0.260602	5	5	4	1	1	0
body	FBgn0039404	36	0.271161	29	5	4	1	1	0
body	FBgn0039406	718	0.361277	72	10	4	1	1	2
body	FBgn0028833	195	0.28213	7	6	3	1	1	1
body	FBgn0002733	279	0.285695	4	4	1	4	1	1
body	FBgn0000064	1445	0.338883	63	18	1	4	1	7
body	FBgn0039417	5	0.26491	8	7	2	0	0	0
body	FBgn0039427	8	0.270332	3	3	2	0	0	0
body	FBgn0039430	182	0.287778	33	16	3	1	1	5
body	FBgn0039450	53	0.278414	7	6	3	1	1	5
body	FBgn0039451	488	0.301602	30	15	6	0	0	3
body	FBgn0039449	421	0.295518	31	11	0	0	0	4
body	FBgn0039459	107	0.279759	8	7	2	0	0	0
body	FBgn0001197	1178	0.329319	19	11	0	0	0	3
body	FBgn0015541	518	0.304071	35	18	1	4	1	1
body	FBgn0039466	341	0.288845	0	0	6	0	0	0
body	FBgn0039465	115	0.283376	3	3	2	0	0	0
body	FBgn0026562	1892	0.358761	69	14	9	1	1	2
body	FBgn0027889	351	0.293625	31	11	0	0	0	0
body	FBgn0027574	3	0.271939	8	7	2	0	0	0
body	FBgn0039489	3	0.265126	8	7	2	0	0	0
body	FBgn0029155	89	0.28472	13	0	6	0	0	0
body	FBgn0005696	752	0.303298	41	11	0	0	0	3
body	FBgn0042111	3	0.283456	5	5	4	1	1	0
body	FBgn0039492	446	0.296081	27	0	6	0	0	3
body	FBgn0039488	37	0.280304	3	3	2	0	0	0
body	FBgn0039487	4	0.272965	8	7	2	0	0	0
body	FBgn0039486	119	0.278689	7	6	3	1	1	1
body	FBgn0003495	784	0.310969	23	2	5	0	0	3
body	FBgn0011289	56	0.272854	0	0	6	0	0	0
body	FBgn0039505	2	0.28594	8	7	2	0	0	0
body	FBgn0039508	121	0.279929	8	7	2	0	0	0
body	FBgn0015737	8	0.27382	3	3	2	0	0	0
body	FBgn0040609	492	0.29763	62	19	1	4	1	1
body	FBgn0039509	10	0.268241	29	5	4	1	1	0
body	FBgn0010328	1366	0.333975	54	2	5	0	0	3
body	FBgn0040080	387	0.311633	26	0	6	0	0	4
body	FBgn0039528	235	0.284995	13	0	6	0	0	0
body	FBgn0027492	537	0.310857	30	15	6	0	0	3
body	FBgn0004387	117	0.280277	0	0	6	0	0	0
body	FBgn0039555	21	0.277024	7	6	3	1	1	5
body	FBgn0003279	1857	0.362269	70	14	9	1	1	2
body	FBgn0039560	105	0.278809	0	0	6	0	0	0
body	FBgn0039562	180	0.281467	7	6	3	1	1	1
body	FBgn0039566	2	0.268688	5	5	4	1	1	0
body	FBgn0003890	1204	0.327143	53	19	1	4	1	2
body	FBgn0039563	15	0.271238	8	7	2	0	0	0
body	FBgn0039561	20	0.272465	3	3	2	0	0	0
body	FBgn0039559	926	0.312475	41	11	0	0	0	3
body	FBgn0039558	3	0.271465	5	5	4	1	1	0
body	FBgn0039557	4	0.276877	3	3	2	0	0	0
body	FBgn0039554	412	0.293591	31	11	0	0	0	4
body	FBgn0039581	156	0.283757	25	7	2	0	0	0
body	FBgn0003137	507	0.30354	35	18	1	4	1	1
body	FBgn0001215	474	0.300736	26	0	6	0	0	4
body	FBgn0039594	943	0.31686	51	18	1	4	1	2
body	FBgn0027655	4	0.275343	33	16	3	1	1	0
body	FBgn0026400	22	0.272046	8	7	2	0	0	0
body	FBgn0039600	5	0.266066	12	8	4	1	1	0
body	FBgn0039623	712	0.304648	41	11	0	0	0	3
body	FBgn0039620	160	0.283654	4	4	1	4	1	1
body	FBgn0015589	111	0.277432	13	0	6	0	0	0
body	FBgn0024273	6	0.270494	8	7	2	0	0	0
body	FBgn0039601	2	0.268147	9	8	4	1	1	0
body	FBgn0005642	1393	0.337005	19	11	0	0	0	3
body	FBgn0027873	15	0.272614	8	7	2	0	0	0
body	FBgn0039628	497	0.303053	47	9	3	1	1	1
body	FBgn0039633	806	0.311535	15	2	5	0	0	3
body	FBgn0039635	1414	0.336568	57	14	9	1	1	2
body	FBgn0039636	4	0.258887	8	7	2	0	0	0
body	FBgn0039637	10	0.275548	33	16	3	1	1	0
body	FBgn0039640	161	0.284703	25	7	2	0	0	0
body	FBgn0028692	4	0.276718	12	8	4	1	1	0
body	FBgn0039644	1344	0.334748	54	2	5	0	0	3
body	FBgn0014427	507	0.297572	62	19	1	4	1	1
body	FBgn0029176	1498	0.348831	66	12	1	4	1	2
body	FBgn0028476	100	0.277107	3	3	2	0	0	0
body	FBgn0003525	1757	0.351978	34	17	2	0	0	3
body	FBgn0062442	1177	0.331717	64	19	1	4	1	2
body	FBgn0041186	848	0.314335	41	11	0	0	0	4
body	FBgn0041588	3	0.264603	9	8	4	1	1	0
body	FBgn0039638	44	0.278042	8	7	2	0	0	0
body	FBgn0005596	348	0.294425	25	7	2	0	0	0
body	FBgn0039634	369	0.295655	31	11	0	0	0	4
body	FBgn0039632	48	0.273752	13	0	6	0	0	0
body	FBgn0039668	20	0.272237	3	3	2	0	0	0
body	FBgn0039665	290	0.289498	25	7	2	0	0	0
body	FBgn0015622	165	0.304122	6	20	2	0	0	4
body	FBgn0039674	96	0.280703	33	16	3	1	1	5
body	FBgn0039678	75	0.283581	29	5	4	1	1	5
body	FBgn0039680	195	0.284432	13	0	6	0	0	0
body	FBgn0024841	48	0.287432	59	8	4	1	1	0
body	FBgn0042213	155	0.282143	5	5	4	1	1	1
body	FBgn0039687	2	0.277282	5	5	4	1	1	0
body	FBgn0039682	1422	0.342387	57	14	9	1	1	2
body	FBgn0025457	150	0.291245	13	0	6	0	0	0
body	FBgn0051041	380	0.321212	11	9	3	1	1	7
body	FBgn0039689	27	0.267731	5	5	4	1	1	0
body	FBgn0039690	45	0.27028	33	16	3	1	1	5
body	FBgn0039691	6	0.262996	5	5	4	1	1	0
body	FBgn0019972	228	0.289775	46	3	2	0	0	0
body	FBgn0051038	72	0.278256	7	6	3	1	1	5
body	FBgn0003357	568	0.325214	52	6	3	1	1	7
body	FBgn0039726	44	0.271427	29	5	4	1	1	0
body	FBgn0051040	3	0.262822	5	5	4	1	1	0
body	FBgn0003358	77	0.346421	11	9	3	1	1	1
body	FBgn0003356	325	0.316224	11	9	3	1	1	1
body	FBgn0039712	16	0.270752	8	7	2	0	0	0
body	FBgn0039710	392	0.291096	13	0	6	0	0	4
body	FBgn0039705	121	0.27836	13	0	6	0	0	0
body	FBgn0002924	73	0.280597	8	7	2	0	0	0
body	FBgn0039697	1601	0.348892	69	14	9	1	1	2
body	FBgn0020235	1887	0.362192	70	14	9	1	1	2
body	FBgn0027518	7	0.269278	8	7	2	0	0	0
body	FBgn0039733	534	0.297831	31	11	0	0	0	4
body	FBgn0016685	281	0.299243	10	5	4	1	1	1
body	FBgn0003512	54	0.279723	0	0	6	0	0	0
body	FBgn0039741	28	0.270313	8	7	2	0	0	0
body	FBgn0039756	856	0.336313	43	4	1	4	1	6
body	FBgn0039755	926	0.320337	56	19	1	4	1	2
body	FBgn0039754	950	0.324346	65	12	1	4	1	1
body	FBgn0039751	5	0.269521	33	16	3	1	1	0
body	FBgn0003479	2	0.259158	8	7	2	0	0	0
body	FBgn0002626	1506	0.366397	50	1	7	1	1	2
body	FBgn0001280	80	0.28408	29	5	4	1	1	1
body	FBgn0039737	1026	0.318563	51	18	1	4	1	7
body	FBgn0039735	14	0.268444	29	5	4	1	1	0
body	FBgn0039730	62	0.278561	3	3	2	0	0	0
body	FBgn0039761	622	0.324716	52	6	3	1	1	2
body	FBgn0010113	785	0.310746	23	2	5	0	0	3
body	FBgn0015221	1593	0.350986	67	18	1	4	1	6
body	FBgn0039765	6	0.273348	29	5	4	1	1	0
body	FBgn0039767	81	0.275519	0	0	6	0	0	0
body	FBgn0039764	14	0.26839	8	7	2	0	0	0
body	FBgn0015222	1526	0.35143	58	12	1	4	1	6
body	FBgn0039776	755	0.314292	56	19	1	4	1	2
body	FBgn0039778	821	0.334473	52	6	3	1	1	7
body	FBgn0082582	15	0.269454	12	8	4	1	1	0
body	FBgn0039790	1	0.306969	9	8	4	1	1	0
body	FBgn0039777	683	0.332906	52	6	3	1	1	7
body	FBgn0039773	3	0.263979	8	7	2	0	0	0
body	FBgn0028646	213	0.28596	33	16	3	1	1	1
body	FBgn0039802	58	0.279191	29	5	4	1	1	0
body	FBgn0027598	5	0.277235	6	20	2	0	0	0
body	FBgn0000416	1298	0.331433	67	18	1	4	1	2
body	FBgn0011739	367	0.292587	27	0	6	0	0	4
body	FBgn0039801	140	0.281089	7	6	3	1	1	1
body	FBgn0039800	1698	0.353939	66	12	1	4	1	2
body	FBgn0016123	230	0.285976	24	9	3	1	1	1
body	FBgn0002413	1629	0.353019	38	17	2	0	0	3
body	FBgn0010808	533	0.309847	18	10	4	1	1	2
body	FBgn0039828	1	0.25549	12	8	4	1	1	0
body	FBgn0039831	60	0.278716	3	3	2	0	0	0
body	FBgn0039835	82	0.27975	29	5	4	1	1	5
body	FBgn0039830	2112	0.383984	68	14	9	1	1	2
body	FBgn0039829	1	0.26372	9	8	4	1	1	0
body	FBgn0061476	151	0.279074	0	0	6	0	0	0
body	FBgn0051004	719	0.340324	43	4	1	4	1	6
body	FBgn0028968	4	0.265138	5	5	4	1	1	0
body	FBgn0003268	132	0.27835	0	0	6	0	0	0
body	FBgn0039856	36	0.279931	33	16	3	1	1	0
body	FBgn0039858	207	0.308296	6	20	2	0	0	0
body	FBgn0039857	1780	0.367575	75	1	7	1	1	2
body	FBgn0043900	1127	0.326214	2	2	5	0	0	3
body	FBgn0039849	6	0.276733	5	5	4	1	1	0
body	FBgn0039860	51	0.271788	0	0	6	0	0	0
body	FBgn0039863	385	0.293361	27	0	6	0	0	4
body	FBgn0003870	17	0.276865	12	8	4	1	1	0
body	FBgn0039868	3	0.264015	12	8	4	1	1	0
body	FBgn0039869	5	0.288998	59	8	4	1	1	0
body	FBgn0039870	1	0.260684	9	8	4	1	1	0
body	FBgn0022349	173	0.286784	6	20	2	0	0	0
body	FBgn0005632	88	0.271844	13	0	6	0	0	0
body	FBgn0027620	730	0.30999	41	11	0	0	0	0
body	FBgn0039877	4	0.269548	12	8	4	1	1	0
body	FBgn0039873	1308	0.333883	57	14	9	1	1	2
body	FBgn0017448	2	0.274018	5	5	4	1	1	0
body	FBgn0039872	205	0.285503	4	4	1	4	1	1
body	FBgn0000150	514	0.329897	17	1	7	1	1	2
body	FBgn0039867	1	0.269624	9	8	4	1	1	0
body	FBgn0002780	34	0.281458	12	8	4	1	1	0
body	FBgn0002645	77	0.285302	3	3	2	0	0	0
body	FBgn0040206	745	0.311356	45	15	6	0	0	3
body	FBgn0011224	670	0.303915	23	2	5	0	0	3
body	FBgn0032956	247	0.289254	13	0	6	0	0	0
body	FBgn0032961	20	0.272609	5	5	4	1	1	0
body	FBgn0000559	1270	0.333901	63	18	1	4	1	2
body	FBgn0025674	2	0.275874	8	7	2	0	0	0
body	FBgn0032988	1	0.281948	8	7	2	0	0	0
body	FBgn0039972	937	0.318039	15	2	5	0	0	3
body	FBgn0032987	1359	0.365937	50	1	7	1	1	2
body	FBgn0032979	653	0.307568	41	11	0	0	0	4
body	FBgn0033065	477	0.302776	20	6	3	1	1	1
body	FBgn0021847	11	0.269029	8	7	2	0	0	0
body	FBgn0000546	136	0.280075	0	0	6	0	0	0
body	FBgn0033062	839	0.312759	15	2	5	0	0	3
body	FBgn0033052	55	0.279523	6	20	2	0	0	0
body	FBgn0000043	1121	0.322296	51	18	1	4	1	2
body	FBgn0027507	35	0.276528	3	3	2	0	0	0
body	FBgn0033032	2	0.271332	8	7	2	0	0	0
body	FBgn0022288	2	0.290407	29	5	4	1	1	0
body	FBgn0033038	40	0.269967	7	6	3	1	1	5
body	FBgn0033029	4	0.272584	3	3	2	0	0	0
body	FBgn0039970	429	0.293696	11	9	3	1	1	1
body	FBgn0033028	37	0.269179	3	3	2	0	0	0
body	FBgn0039969	563	0.301482	42	13	4	1	1	1
body	FBgn0042085	810	0.313249	15	2	5	0	0	3
body	FBgn0029131	185	0.283899	25	7	2	0	0	0
body	FBgn0050443	2	0.261327	5	5	4	1	1	0
body	FBgn0013732	915	0.318291	2	2	5	0	0	3
body	FBgn0033085	1	0.272901	12	8	4	1	1	0
body	FBgn0033086	1	0.25771	5	5	4	1	1	0
body	FBgn0033088	6	0.272981	8	7	2	0	0	0
body	FBgn0014009	2	0.256445	33	16	3	1	1	0
body	FBgn0028579	2	0.270952	8	7	2	0	0	0
body	FBgn0042083	2	0.257923	8	7	2	0	0	0
body	FBgn0027066	3	0.267197	8	7	2	0	0	0
body	FBgn0033101	2	0.279543	9	8	4	1	1	0
body	FBgn0033100	243	0.314156	32	5	4	1	1	1
body	FBgn0010482	164	0.282105	33	16	3	1	1	1
body	FBgn0033087	25	0.270633	3	3	2	0	0	0
body	FBgn0033081	1012	0.315867	41	11	0	0	0	3
body	FBgn0033079	128	0.282277	24	9	3	1	1	1
body	FBgn0026761	6	0.265925	33	16	3	1	1	0
body	FBgn0014028	568	0.313045	14	10	4	1	1	1
body	FBgn0033122	45	0.283165	25	7	2	0	0	0
body	FBgn0029506	938	0.321453	49	16	3	1	1	2
body	FBgn0029507	1195	0.344688	71	12	1	4	1	6
body	FBgn0022960	156	0.280472	0	0	6	0	0	0
body	FBgn0033121	207	0.291215	25	7	2	0	0	0
body	FBgn0022224	631	0.328921	17	1	7	1	1	2
body	FBgn0034511	115	0.286567	47	9	3	1	1	1
body	FBgn0034512	657	0.325021	76	12	1	4	1	2
body	FBgn0034534	164	0.286932	29	5	4	1	1	1
body	FBgn0034535	1	0.337068	9	8	4	1	1	0
body	FBgn0034537	13	0.280182	8	7	2	0	0	0
body	FBgn0034543	7	0.271331	5	5	4	1	1	0
body	FBgn0000615	52	0.283067	59	8	4	1	1	0
body	FBgn0034542	1	0.267755	8	7	2	0	0	0
body	FBgn0034528	89	0.302805	6	20	2	0	0	0
body	FBgn0028622	13	0.265761	33	16	3	1	1	0
body	FBgn0034515	45	0.276258	4	4	1	4	1	5
body	FBgn0034491	482	0.299461	26	0	6	0	0	4
body	FBgn0010411	1525	0.361819	50	1	7	1	1	2
body	FBgn0034509	344	0.300791	47	9	3	1	1	1
body	FBgn0043535	193	0.296387	47	9	3	1	1	1
body	FBgn0034503	5	0.271749	8	7	2	0	0	0
body	FBgn0034501	808	0.311564	35	18	1	4	1	1
body	FBgn0034500	365	0.289749	4	4	1	4	1	1
body	FBgn0034498	226	0.28329	0	0	6	0	0	0
body	FBgn0034497	347	0.300098	4	4	1	4	1	1
body	FBgn0034494	41	0.283587	3	3	2	0	0	0
body	FBgn0003114	12	0.274174	59	8	4	1	1	0
body	FBgn0005655	135	0.292625	59	8	4	1	1	0
body	FBgn0025720	1	0.267557	9	8	4	1	1	0
body	FBgn0034490	554	0.30013	62	19	1	4	1	1
body	FBgn0034488	2	0.261354	9	8	4	1	1	0
body	FBgn0034455	52	0.284912	59	8	4	1	1	0
body	FBgn0040729	430	0.327222	48	9	3	1	1	6
body	FBgn0034470	898	0.318453	76	12	1	4	1	2
body	FBgn0015949	3	0.263048	8	7	2	0	0	0
body	FBgn0040732	742	0.318598	20	6	3	1	1	7
body	FBgn0034452	1	0.278661	8	7	2	0	0	0
body	FBgn0034451	30	0.290119	9	8	4	1	1	0
body	FBgn0034422	1	0.2546	8	7	2	0	0	0
body	FBgn0010434	478	0.299995	35	18	1	4	1	1
body	FBgn0013954	1371	0.347453	36	14	9	1	1	2
body	FBgn0034432	899	0.315809	65	12	1	4	1	1
body	FBgn0034436	734	0.329753	43	4	1	4	1	6
body	FBgn0012051	6	0.265012	33	16	3	1	1	0
body	FBgn0040273	169	0.281414	13	0	6	0	0	0
body	FBgn0013325	1785	0.372549	75	1	7	1	1	2
body	FBgn0034447	1467	0.337602	19	11	0	0	0	3
body	FBgn0020440	9	0.276642	8	7	2	0	0	0
body	FBgn0034443	705	0.317817	56	19	1	4	1	2
body	FBgn0034433	145	0.279081	3	3	2	0	0	0
body	FBgn0034430	1	0.274039	12	8	4	1	1	0
body	FBgn0034425	146	0.284795	0	0	6	0	0	0
body	FBgn0027535	323	0.293383	25	7	2	0	0	0
body	FBgn0034419	7	0.274484	5	5	4	1	1	0
body	FBgn0034418	9	0.271391	73	8	4	1	1	0
body	FBgn0041702	65	0.280773	0	0	6	0	0	0
body	FBgn0014269	432	0.295821	31	11	0	0	0	4
body	FBgn0010551	165	0.283625	7	6	3	1	1	1
body	FBgn0034399	8	0.26788	29	5	4	1	1	0
body	FBgn0004240	13	0.445703	47	9	3	1	1	0
body	FBgn0034407	14	0.424125	47	9	3	1	1	0
body	FBgn0034406	738	0.314697	52	6	3	1	1	7
body	FBgn0010053	1220	0.325837	53	19	1	4	1	2
body	FBgn0034403	7	0.274341	59	8	4	1	1	0
body	FBgn0034401	1	0.266319	8	7	2	0	0	0
body	FBgn0034400	7	0.269211	3	3	2	0	0	0
body	FBgn0034398	1275	0.330488	67	18	1	4	1	2
body	FBgn0034394	1299	0.334637	57	14	9	1	1	2
body	FBgn0010651	573	0.299168	4	4	1	4	1	1
body	FBgn0050122	6	0.278548	3	3	2	0	0	0
body	FBgn0034368	42	0.27077	33	16	3	1	1	5
body	FBgn0034329	182	0.310144	47	9	3	1	1	1
body	FBgn0034330	296	0.2965	47	9	3	1	1	1
body	FBgn0025583	255	0.317413	47	9	3	1	1	1
body	FBgn0040736	649	0.31459	49	16	3	1	1	1
body	FBgn0040735	381	0.306817	47	9	3	1	1	1
body	FBgn0040734	52	0.339637	47	9	3	1	1	1
body	FBgn0064237	65	0.274653	7	6	3	1	1	1
body	FBgn0034335	26	0.28019	7	6	3	1	1	5
body	FBgn0063497	1017	0.324432	60	4	1	4	1	2
body	FBgn0063494	279	0.288568	7	6	3	1	1	1
body	FBgn0063493	99	0.277856	7	6	3	1	1	1
body	FBgn0063492	4	0.286964	33	16	3	1	1	0
body	FBgn0063491	1545	0.348448	57	14	9	1	1	2
body	FBgn0027835	390	0.305439	44	16	3	1	1	1
body	FBgn0034345	352	0.291987	42	13	4	1	1	1
body	FBgn0034346	5	0.275424	8	7	2	0	0	0
body	FBgn0034354	2	0.308858	59	8	4	1	1	0
body	FBgn0034362	11	0.273291	5	5	4	1	1	0
body	FBgn0000566	57	0.287009	5	5	4	1	1	0
body	FBgn0034361	59	0.277036	29	5	4	1	1	1
body	FBgn0063499	399	0.30062	20	6	3	1	1	1
body	FBgn0040733	331	0.315261	47	9	3	1	1	1
body	FBgn0034331	352	0.311727	47	9	3	1	1	1
body	FBgn0034300	267	0.290248	0	0	6	0	0	0
body	FBgn0028983	787	0.315098	60	4	1	4	1	1
body	FBgn0003044	929	0.316943	45	15	6	0	0	3
body	FBgn0034308	239	0.285827	0	0	6	0	0	0
body	FBgn0010575	1033	0.316915	39	11	0	0	0	3
body	FBgn0034310	14	0.281265	9	8	4	1	1	0
body	FBgn0022238	263	0.300402	6	20	2	0	0	4
body	FBgn0034304	9	0.269439	3	3	2	0	0	0
body	FBgn0062440	3	0.263969	8	7	2	0	0	0
body	FBgn0001222	1137	0.321134	39	11	0	0	0	3
body	FBgn0003520	449	0.295329	27	0	6	0	0	4
body	FBgn0034299	15	0.271783	29	5	4	1	1	0
body	FBgn0041585	98	0.275833	0	0	6	0	0	0
body	FBgn0034296	776	0.349941	43	4	1	4	1	6
body	FBgn0034295	1320	0.357839	71	12	1	4	1	6
body	FBgn0034292	859	0.337289	43	4	1	4	1	6
body	FBgn0034290	686	0.306201	51	18	1	4	1	1
body	FBgn0034282	548	0.310623	30	15	6	0	0	4
body	FBgn0029079	5	0.273435	59	8	4	1	1	0
body	FBgn0029006	715	0.306727	23	2	5	0	0	3
body	FBgn0034258	210	0.290428	33	16	3	1	1	1
body	FBgn0050109	6	0.294474	59	8	4	1	1	0
body	FBgn0045800	377	0.298927	18	10	4	1	1	7
body	FBgn0034271	354	0.293314	27	0	6	0	0	4
body	FBgn0034269	264	0.28883	25	7	2	0	0	0
body	FBgn0034265	85	0.278904	0	0	6	0	0	0
body	FBgn0027872	30	0.274767	0	0	6	0	0	0
body	FBgn0016059	256	0.288894	31	11	0	0	0	4
body	FBgn0034259	40	0.278808	5	5	4	1	1	0
body	FBgn0026015	1	0.255904	8	7	2	0	0	0
body	FBgn0040918	35	0.288166	12	8	4	1	1	0
body	FBgn0023458	188	0.29374	46	3	2	0	0	0
body	FBgn0029878	173	0.287809	33	16	3	1	1	5
body	FBgn0029879	1	0.298104	8	7	2	0	0	0
body	FBgn0029881	8	0.283941	33	16	3	1	1	0
body	FBgn0028360	668	0.302723	26	0	6	0	0	3
body	FBgn0062413	1	0.259996	12	8	4	1	1	0
body	FBgn0025815	71	0.281625	8	7	2	0	0	0
body	FBgn0028336	168	0.286127	7	6	3	1	1	1
body	FBgn0029898	75	0.282087	33	16	3	1	1	1
body	FBgn0029899	836	0.308461	15	2	5	0	0	3
body	FBgn0029903	544	0.300334	26	0	6	0	0	3
body	FBgn0029906	3	0.274732	8	7	2	0	0	0
body	FBgn0029905	959	0.315861	15	2	5	0	0	3
body	FBgn0029897	1681	0.367314	55	1	7	1	1	2
body	FBgn0029896	1113	0.329201	63	18	1	4	1	7
body	FBgn0029894	275	0.291643	46	3	2	0	0	4
body	FBgn0029893	1059	0.319156	39	11	0	0	0	3
body	FBgn0029887	4	0.295606	3	3	2	0	0	0
body	FBgn0029885	6	0.267345	5	5	4	1	1	0
body	FBgn0029882	36	0.2868	59	8	4	1	1	0
body	FBgn0029912	2	0.261698	8	7	2	0	0	0
body	FBgn0029914	164	0.279891	13	0	6	0	0	0
body	FBgn0029924	5	0.283184	8	7	2	0	0	0
body	FBgn0027108	57	0.291142	12	8	4	1	1	0
body	FBgn0029929	3	0.262287	29	5	4	1	1	0
body	FBgn0029932	378	0.294096	4	4	1	4	1	1
body	FBgn0027342	305	0.290982	13	0	6	0	0	0
body	FBgn0029936	1	0.257638	8	7	2	0	0	0
body	FBgn0029935	14	0.271295	0	0	6	0	0	0
body	FBgn0000330	1	0.264666	8	7	2	0	0	0
body	FBgn0004646	686	0.306863	35	18	1	4	1	1
body	FBgn0029925	3	0.275992	9	8	4	1	1	0
body	FBgn0029915	44	0.274331	59	8	4	1	1	0
body	FBgn0029913	1	0.259873	9	8	4	1	1	0
body	FBgn0029911	13	0.279367	6	20	2	0	0	0
body	FBgn0004198	56	0.280289	33	16	3	1	1	0
body	FBgn0022786	145	0.277035	13	0	6	0	0	0
body	FBgn0029957	54	0.273527	0	0	6	0	0	0
body	FBgn0029959	2	0.269716	9	8	4	1	1	0
body	FBgn0016041	203	0.289219	6	20	2	0	0	0
body	FBgn0029958	7	0.266521	8	7	2	0	0	0
body	FBgn0027553	36	0.270081	8	7	2	0	0	0
body	FBgn0040087	1	0.270167	12	8	4	1	1	0
body	FBgn0029975	475	0.300987	42	13	4	1	1	1
body	FBgn0029976	483	0.296866	31	11	0	0	0	4
body	FBgn0004403	1083	0.361936	16	1	7	1	1	2
body	FBgn0004404	1396	0.358896	55	1	7	1	1	2
body	FBgn0003447	164	0.28731	27	0	6	0	0	0
[truncated: 8,386 more rows]
