# Supplementary material for: Reassessing the modularity of gene co-expression networks using the Stochastic Block Model
Source: PLoS Comput Biol. 2024 Jul 29;20(7):e1012300. doi: 10.1371/journal.pcbi.1012300 (PMC11309492; doi:10.1371/journal.pcbi.1012300)
Supplement: S2 Table — (XLSX) [file pcbi.1012300.s007.xlsx]

## Sheet: GOenrichment-WGCNA
Tissue	Module	ID	Description	GeneRatio	BgRatio	pvalue	p.adjust	qvalue	Count
body	1	GO:0044281	small molecule metabolic process	119/621	418/4443	2.27883e-16	4.49612e-13	4.38974e-13	119
body	1	GO:0006082	organic acid metabolic process	70/621	220/4443	2.57167e-12	2.53696e-09	2.47693e-09	70
body	1	GO:0019752	carboxylic acid metabolic process	67/621	215/4443	2.30097e-11	1.4345e-08	1.40056e-08	67
body	1	GO:0043436	oxoacid metabolic process	67/621	216/4443	2.90827e-11	1.4345e-08	1.40056e-08	67
body	1	GO:1901605	alpha-amino acid metabolic process	21/621	53/4443	3.19833e-06	0.00123028	0.00120117	21
body	1	GO:0044282	small molecule catabolic process	31/621	97/4443	3.74136e-06	0.00123028	0.00120117	31
body	1	GO:0032787	monocarboxylic acid metabolic process	34/621	114/4443	7.16636e-06	0.00201989	0.0019721	34
body	1	GO:0016053	organic acid biosynthetic process	24/621	71/4443	1.64209e-05	0.00323985	0.00316319	24
body	1	GO:0016054	organic acid catabolic process	24/621	71/4443	1.64209e-05	0.00323985	0.00316319	24
body	1	GO:0046394	carboxylic acid biosynthetic process	24/621	71/4443	1.64209e-05	0.00323985	0.00316319	24
body	1	GO:0044283	small molecule biosynthetic process	33/621	115/4443	2.39162e-05	0.0042897	0.0041882	33
body	1	GO:0046395	carboxylic acid catabolic process	23/621	70/4443	4.12902e-05	0.00678879	0.00662816	23
body	1	GO:0055086	nucleobase-containing small molecule metabolic process	36/621	137/4443	8.19165e-05	0.0124324	0.0121382	36
body	1	GO:0006520	cellular amino acid metabolic process	25/621	84/4443	0.000122152	0.0166077	0.0162148	25
body	1	GO:1901615	organic hydroxy compound metabolic process	26/621	89/4443	0.000126263	0.0166077	0.0162148	26
body	1	GO:0006631	fatty acid metabolic process	25/621	85/4443	0.000150737	0.0185878	0.0181479	25
body	1	GO:0006637	acyl-CoA metabolic process	11/621	25/4443	0.000251433	0.0275598	0.0269077	11
body	1	GO:0035383	thioester metabolic process	11/621	25/4443	0.000251433	0.0275598	0.0269077	11
body	1	GO:0009112	nucleobase metabolic process	8/621	15/4443	0.000361822	0.0375724	0.0366834	8
body	1	GO:0008652	cellular amino acid biosynthetic process	12/621	30/4443	0.000387852	0.0382616	0.0373563	12
body	2	GO:0002181	cytoplasmic translation	78/345	111/4443	9.63392e-64	1.27553e-60	1.2372e-60	78
body	2	GO:0006412	translation	88/345	334/4443	1.43529e-27	9.50164e-25	9.21609e-25	88
body	2	GO:0046034	ATP metabolic process	42/345	79/4443	7.64006e-27	3.37181e-24	3.27048e-24	42
body	2	GO:0043043	peptide biosynthetic process	88/345	361/4443	6.75108e-25	2.23461e-22	2.16745e-22	88
body	2	GO:0043604	amide biosynthetic process	91/345	385/4443	9.79031e-25	2.59247e-22	2.51456e-22	91
body	2	GO:0006518	peptide metabolic process	94/345	413/4443	2.78023e-24	6.13504e-22	5.95067e-22	94
body	2	GO:0022900	electron transport chain	31/345	47/4443	5.20765e-24	9.8499e-22	9.55388e-22	31
body	2	GO:0006119	oxidative phosphorylation	32/345	51/4443	9.66415e-24	1.59942e-21	1.55135e-21	32
body	2	GO:0043603	cellular amide metabolic process	98/345	459/4443	4.12606e-23	6.06989e-21	5.88747e-21	98
body	2	GO:0045333	cellular respiration	37/345	74/4443	1.72479e-22	2.26351e-20	2.19549e-20	37
body	2	GO:0009060	aerobic respiration	35/345	66/4443	1.94419e-22	2.26351e-20	2.19549e-20	35
body	2	GO:0022904	respiratory electron transport chain	28/345	41/4443	2.05152e-22	2.26351e-20	2.19549e-20	28
body	2	GO:0042773	ATP synthesis coupled electron transport	26/345	37/4443	2.20474e-21	2.24544e-19	2.17796e-19	26
body	2	GO:0034645	cellular macromolecule biosynthetic process	90/345	423/4443	5.67637e-21	5.36822e-19	5.2069e-19	90
body	2	GO:0019646	aerobic electron transport chain	24/345	32/4443	6.39087e-21	5.64101e-19	5.47148e-19	24
body	2	GO:0042775	mitochondrial ATP synthesis coupled electron transport	25/345	36/4443	2.13654e-20	1.76799e-18	1.71486e-18	25
body	2	GO:0015980	energy derivation by oxidation of organic compounds	40/345	99/4443	5.94869e-20	4.63298e-18	4.49374e-18	40
body	2	GO:0006091	generation of precursor metabolites and energy	46/345	132/4443	1.03227e-19	7.59295e-18	7.36477e-18	46
body	2	GO:0010257	NADH dehydrogenase complex assembly	17/345	25/4443	5.67177e-14	3.75471e-12	3.64187e-12	17
body	2	GO:0032981	mitochondrial respiratory chain complex I assembly	17/345	25/4443	5.67177e-14	3.75471e-12	3.64187e-12	17
body	2	GO:0015986	proton motive force-driven ATP synthesis	13/345	15/4443	2.74558e-13	1.73103e-11	1.679e-11	13
body	2	GO:0006754	ATP biosynthetic process	13/345	17/4443	5.38765e-12	3.0117e-10	2.92119e-10	13
body	2	GO:0009145	purine nucleoside triphosphate biosynthetic process	14/345	20/4443	5.68674e-12	3.0117e-10	2.92119e-10	14
body	2	GO:0009205	purine ribonucleoside triphosphate metabolic process	14/345	20/4443	5.68674e-12	3.0117e-10	2.92119e-10	14
body	2	GO:0009206	purine ribonucleoside triphosphate biosynthetic process	14/345	20/4443	5.68674e-12	3.0117e-10	2.92119e-10	14
body	2	GO:0009144	purine nucleoside triphosphate metabolic process	14/345	21/4443	1.58712e-11	8.0821e-10	7.83921e-10	14
body	2	GO:0009199	ribonucleoside triphosphate metabolic process	14/345	22/4443	4.06042e-11	1.92e-09	1.8623e-09	14
body	2	GO:0009201	ribonucleoside triphosphate biosynthetic process	14/345	22/4443	4.06042e-11	1.92e-09	1.8623e-09	14
body	2	GO:0009142	nucleoside triphosphate biosynthetic process	14/345	24/4443	2.15546e-10	9.84079e-09	9.54505e-09	14
body	2	GO:0042255	ribosome assembly	16/345	32/4443	2.3766e-10	1.04887e-08	1.01735e-08	16
body	2	GO:1902600	proton transmembrane transport	15/345	28/4443	2.47187e-10	1.05573e-08	1.024e-08	15
body	2	GO:0033108	mitochondrial respiratory chain complex assembly	18/345	42/4443	4.30322e-10	1.78046e-08	1.72695e-08	18
body	2	GO:0009141	nucleoside triphosphate metabolic process	14/345	26/4443	9.18696e-10	3.68592e-08	3.57515e-08	14
body	2	GO:0006120	mitochondrial electron transport, NADH to ubiquinone	10/345	14/4443	5.3153e-09	2.06984e-07	2.00764e-07	10
body	2	GO:0007005	mitochondrion organization	30/345	130/4443	2.95805e-08	1.11899e-06	1.08536e-06	30
body	2	GO:0000028	ribosomal small subunit assembly	9/345	13/4443	5.02124e-08	1.8467e-06	1.7912e-06	9
body	2	GO:0009152	purine ribonucleotide biosynthetic process	16/345	46/4443	1.423e-07	5.09203e-06	4.939e-06	16
body	2	GO:0042254	ribosome biogenesis	31/345	148/4443	1.86954e-07	6.51387e-06	6.31812e-06	31
body	2	GO:0042273	ribosomal large subunit biogenesis	16/345	50/4443	5.29167e-07	1.79645e-05	1.74246e-05	16
body	2	GO:0006164	purine nucleotide biosynthetic process	16/345	51/4443	7.17302e-07	2.31636e-05	2.24675e-05	16
body	2	GO:0009260	ribonucleotide biosynthetic process	16/345	51/4443	7.17302e-07	2.31636e-05	2.24675e-05	16
body	2	GO:0046390	ribose phosphate biosynthetic process	16/345	53/4443	1.28442e-06	4.04897e-05	3.92729e-05	16
body	2	GO:0072522	purine-containing compound biosynthetic process	16/345	54/4443	1.698e-06	5.22825e-05	5.07113e-05	16
body	2	GO:0022618	ribonucleoprotein complex assembly	18/345	73/4443	7.07247e-06	0.000209271	0.000202982	18
body	2	GO:0009150	purine ribonucleotide metabolic process	19/345	80/4443	7.11268e-06	0.000209271	0.000202982	19
body	2	GO:0022613	ribonucleoprotein complex biogenesis	33/345	191/4443	7.31161e-06	0.000210447	0.000204123	33
body	2	GO:0042274	ribosomal small subunit biogenesis	13/345	42/4443	9.57786e-06	0.00026981	0.000261702	13
body	2	GO:0071826	ribonucleoprotein complex subunit organization	18/345	75/4443	1.06398e-05	0.00029348	0.000284661	18
body	2	GO:0065003	protein-containing complex assembly	45/345	307/4443	1.48524e-05	0.000401318	0.000389257	45
body	2	GO:0009259	ribonucleotide metabolic process	19/345	86/4443	2.16966e-05	0.000574526	0.00055726	19
body	2	GO:0006163	purine nucleotide metabolic process	19/345	87/4443	2.58197e-05	0.0006703	0.000650156	19
body	2	GO:0072521	purine-containing compound metabolic process	20/345	96/4443	3.289e-05	0.000837431	0.000812264	20
body	2	GO:0000027	ribosomal large subunit assembly	7/345	14/4443	3.4109e-05	0.00085208	0.000826473	7
body	2	GO:0009165	nucleotide biosynthetic process	16/345	67/4443	3.53996e-05	0.000867945	0.000841861	16
body	2	GO:0019693	ribose phosphate metabolic process	19/345	89/4443	3.62231e-05	0.000871989	0.000845784	19
body	2	GO:1901293	nucleoside phosphate biosynthetic process	16/345	68/4443	4.30727e-05	0.00101836	0.000987758	16
body	2	GO:0044281	small molecule metabolic process	53/345	418/4443	0.000153358	0.0035622	0.00345515	53
body	2	GO:0098660	inorganic ion transmembrane transport	18/345	95/4443	0.000291419	0.0066524	0.00645248	18
body	2	GO:0098662	inorganic cation transmembrane transport	16/345	83/4443	0.000515075	0.0115586	0.0112113	16
body	2	GO:0009117	nucleotide metabolic process	19/345	110/4443	0.000676561	0.0149294	0.0144808	19
body	2	GO:0016053	organic acid biosynthetic process	14/345	71/4443	0.00090435	0.0193122	0.0187319	14
body	2	GO:0046394	carboxylic acid biosynthetic process	14/345	71/4443	0.00090435	0.0193122	0.0187319	14
body	2	GO:0098655	cation transmembrane transport	17/345	96/4443	0.000963486	0.0202485	0.01964	17
body	2	GO:0006753	nucleoside phosphate metabolic process	19/345	114/4443	0.00106262	0.021983	0.0213224	19
body	2	GO:0043933	protein-containing complex organization	45/345	368/4443	0.00111792	0.0227711	0.0220868	45
body	2	GO:0034220	ion transmembrane transport	19/345	119/4443	0.00179773	0.0360636	0.0349798	19
body	2	GO:0006633	fatty acid biosynthetic process	9/345	38/4443	0.0019939	0.0394019	0.0382177	9
body	2	GO:0072330	monocarboxylic acid biosynthetic process	9/345	39/4443	0.00241875	0.0470944	0.0456791	9
body	3	GO:0051276	chromosome organization	80/356	337/4443	8.71465e-21	1.60088e-17	1.08612e-17	80
body	3	GO:0010605	negative regulation of macromolecule metabolic process	90/356	417/4443	2.08189e-20	1.91221e-17	1.29734e-17	90
body	3	GO:0009892	negative regulation of metabolic process	92/356	446/4443	1.94893e-19	1.19339e-16	8.0966e-17	92
body	3	GO:0010604	positive regulation of macromolecule metabolic process	94/356	482/4443	4.23176e-18	1.76546e-15	1.19778e-15	94
body	3	GO:0006357	regulation of transcription by RNA polymerase II	83/356	394/4443	4.80528e-18	1.76546e-15	1.19778e-15	83
body	3	GO:0006366	transcription by RNA polymerase II	87/356	440/4443	4.44686e-17	1.36148e-14	9.23699e-15	87
body	3	GO:0007049	cell cycle	93/356	494/4443	8.11111e-17	2.12859e-14	1.44414e-14	93
body	3	GO:0051173	positive regulation of nitrogen compound metabolic process	86/356	441/4443	1.76604e-16	4.05526e-14	2.7513e-14	86
body	3	GO:0045935	positive regulation of nucleobase-containing compound metabolic process	65/356	284/4443	5.57916e-16	1.13877e-13	7.72599e-14	65
body	3	GO:0006325	chromatin organization	50/356	183/4443	1.06641e-15	1.959e-13	1.32908e-13	50
body	3	GO:0031325	positive regulation of cellular metabolic process	89/356	480/4443	1.27462e-15	2.12862e-13	1.44417e-13	89
body	3	GO:0051172	negative regulation of nitrogen compound metabolic process	67/356	305/4443	1.70155e-15	2.60478e-13	1.76722e-13	67
body	3	GO:0009890	negative regulation of biosynthetic process	55/356	222/4443	3.6665e-15	4.81098e-13	3.26402e-13	55
body	3	GO:0031327	negative regulation of cellular biosynthetic process	55/356	222/4443	3.6665e-15	4.81098e-13	3.26402e-13	55
body	3	GO:0000278	mitotic cell cycle	70/356	333/4443	4.02018e-15	4.92339e-13	3.34028e-13	70
body	3	GO:0022402	cell cycle process	77/356	390/4443	5.03819e-15	5.78447e-13	3.92448e-13	77
body	3	GO:0010558	negative regulation of macromolecule biosynthetic process	54/356	217/4443	5.51504e-15	5.95948e-13	4.04322e-13	54
body	3	GO:0051254	positive regulation of RNA metabolic process	61/356	269/4443	8.2276e-15	8.39672e-13	5.69677e-13	61
body	3	GO:0031324	negative regulation of cellular metabolic process	69/356	336/4443	2.3129e-14	2.23621e-12	1.51716e-12	69
body	3	GO:0009790	embryo development	67/356	327/4443	6.70426e-14	6.15786e-12	4.17781e-12	67
body	3	GO:0051726	regulation of cell cycle	51/356	218/4443	4.89057e-13	4.27809e-11	2.90248e-11	51
body	3	GO:1903047	mitotic cell cycle process	53/356	236/4443	9.36545e-13	7.82015e-11	5.30559e-11	53
body	3	GO:0010564	regulation of cell cycle process	40/356	148/4443	1.49735e-12	1.19592e-10	8.11376e-11	40
body	3	GO:0045893	positive regulation of transcription, DNA-templated	51/356	232/4443	6.38562e-12	4.51168e-10	3.06096e-10	51
body	3	GO:1902680	positive regulation of RNA biosynthetic process	51/356	232/4443	6.38562e-12	4.51168e-10	3.06096e-10	51
body	3	GO:1903508	positive regulation of nucleic acid-templated transcription	51/356	232/4443	6.38562e-12	4.51168e-10	3.06096e-10	51
body	3	GO:0016570	histone modification	35/356	125/4443	1.37387e-11	9.34744e-10	6.34178e-10	35
body	3	GO:0007292	female gamete generation	79/356	470/4443	1.8464e-11	1.21137e-09	8.21857e-10	79
body	3	GO:0050793	regulation of developmental process	69/356	387/4443	3.01802e-11	1.91176e-09	1.29704e-09	69
body	3	GO:0031328	positive regulation of cellular biosynthetic process	58/356	299/4443	4.70145e-11	2.87886e-09	1.95317e-09	58
body	3	GO:0007419	ventral cord development	18/356	37/4443	5.25615e-11	3.11135e-09	2.1109e-09	18
body	3	GO:0009891	positive regulation of biosynthetic process	58/356	300/4443	5.41988e-11	3.11135e-09	2.1109e-09	58
body	3	GO:0010629	negative regulation of gene expression	46/356	211/4443	1.05949e-10	5.89783e-09	4.00139e-09	46
body	3	GO:0010557	positive regulation of macromolecule biosynthetic process	53/356	268/4443	1.72715e-10	9.33171e-09	6.33112e-09	53
body	3	GO:0051253	negative regulation of RNA metabolic process	40/356	172/4443	2.50242e-10	1.23544e-08	8.38183e-09	40
body	3	GO:0045892	negative regulation of transcription, DNA-templated	38/356	158/4443	2.55561e-10	1.23544e-08	8.38183e-09	38
body	3	GO:1902679	negative regulation of RNA biosynthetic process	38/356	158/4443	2.55561e-10	1.23544e-08	8.38183e-09	38
body	3	GO:1903507	negative regulation of nucleic acid-templated transcription	38/356	158/4443	2.55561e-10	1.23544e-08	8.38183e-09	38
body	3	GO:0045934	negative regulation of nucleobase-containing compound metabolic process	42/356	190/4443	4.73091e-10	2.22838e-08	1.51185e-08	42
body	3	GO:0007444	imaginal disc development	61/356	342/4443	5.24763e-10	2.40998e-08	1.63505e-08	61
body	3	GO:0035295	tube development	69/356	414/4443	7.1222e-10	3.1911e-08	2.165e-08	69
body	3	GO:0022008	neurogenesis	74/356	467/4443	1.65047e-09	7.21883e-08	4.89763e-08	74
body	3	GO:0051241	negative regulation of multicellular organismal process	27/356	95/4443	2.34379e-09	1.00129e-07	6.79325e-08	27
body	3	GO:0002009	morphogenesis of an epithelium	61/356	355/4443	2.47795e-09	1.03454e-07	7.01888e-08	61
body	3	GO:0048729	tissue morphogenesis	61/356	356/4443	2.78028e-09	1.13497e-07	7.70024e-08	61
body	3	GO:0048477	oogenesis	70/356	439/4443	3.86963e-09	1.54533e-07	1.04843e-07	70
body	3	GO:0007389	pattern specification process	55/356	308/4443	4.12454e-09	1.61208e-07	1.09372e-07	55
body	3	GO:1901987	regulation of cell cycle phase transition	26/356	92/4443	5.36829e-09	2.05449e-07	1.39387e-07	26
body	3	GO:0007281	germ cell development	75/356	491/4443	6.91919e-09	2.59399e-07	1.7599e-07	75
body	3	GO:0006338	chromatin remodeling	24/356	81/4443	7.56435e-09	2.77914e-07	1.88551e-07	24
body	3	GO:0007346	regulation of mitotic cell cycle	30/356	120/4443	8.38815e-09	3.02138e-07	2.04986e-07	30
body	3	GO:0007417	central nervous system development	33/356	142/4443	1.06057e-08	3.74667e-07	2.54194e-07	33
body	3	GO:0003002	regionalization	51/356	283/4443	1.1953e-08	4.14294e-07	2.81078e-07	51
body	3	GO:0048699	generation of neurons	69/356	442/4443	1.28858e-08	4.38354e-07	2.97402e-07	69
body	3	GO:0048569	post-embryonic animal organ development	51/356	285/4443	1.53111e-08	5.11392e-07	3.46955e-07	51
body	3	GO:0035220	wing disc development	46/356	244/4443	1.59411e-08	5.22924e-07	3.54779e-07	46
body	3	GO:0044770	cell cycle phase transition	28/356	110/4443	1.76124e-08	5.67614e-07	3.85099e-07	28
body	3	GO:0051239	regulation of multicellular organismal process	52/356	296/4443	2.08582e-08	6.60629e-07	4.48205e-07	52
body	3	GO:0045595	regulation of cell differentiation	35/356	163/4443	3.30576e-08	1.01211e-06	6.86671e-07	35
body	3	GO:0045944	positive regulation of transcription by RNA polymerase II	35/356	163/4443	3.30576e-08	1.01211e-06	6.86671e-07	35
body	3	GO:0051246	regulation of protein metabolic process	56/356	335/4443	3.47909e-08	1.04772e-06	7.10826e-07	56
body	3	GO:0018205	peptidyl-lysine modification	27/356	109/4443	5.97265e-08	1.76964e-06	1.20061e-06	27
body	3	GO:0051093	negative regulation of developmental process	30/356	130/4443	6.097e-08	1.77781e-06	1.20616e-06	30
body	3	GO:0007166	cell surface receptor signaling pathway	61/356	388/4443	8.2396e-08	2.34784e-06	1.5929e-06	61
body	3	GO:0009791	post-embryonic development	58/356	361/4443	8.30754e-08	2.34784e-06	1.5929e-06	58
body	3	GO:0045165	cell fate commitment	35/356	169/4443	8.69549e-08	2.42025e-06	1.64202e-06	35
body	3	GO:0060562	epithelial tube morphogenesis	48/356	277/4443	1.22195e-07	3.35034e-06	2.27304e-06	48
body	3	GO:0009887	animal organ morphogenesis	64/356	422/4443	1.51032e-07	4.0801e-06	2.76815e-06	64
body	3	GO:0009966	regulation of signal transduction	69/356	471/4443	1.80826e-07	4.81416e-06	3.26618e-06	69
body	3	GO:0009968	negative regulation of signal transduction	42/356	231/4443	2.08534e-07	5.47253e-06	3.71285e-06	42
body	3	GO:0032268	regulation of cellular protein metabolic process	51/356	312/4443	3.25713e-07	8.4044e-06	5.70198e-06	51
body	3	GO:0007423	sensory organ development	45/356	260/4443	3.29405e-07	8.4044e-06	5.70198e-06	45
body	3	GO:1901990	regulation of mitotic cell cycle phase transition	20/356	71/4443	3.52235e-07	8.86378e-06	6.01364e-06	20
body	3	GO:0030182	neuron differentiation	61/356	404/4443	3.68902e-07	9.0497e-06	6.13978e-06	61
body	3	GO:0048585	negative regulation of response to stimulus	45/356	261/4443	3.69476e-07	9.0497e-06	6.13978e-06	45
body	3	GO:1903046	meiotic cell cycle process	29/356	134/4443	4.46369e-07	1.07892e-05	7.31996e-06	29
body	3	GO:0061982	meiosis I cell cycle process	19/356	66/4443	4.79885e-07	1.14487e-05	7.76738e-06	19
body	3	GO:0009880	embryonic pattern specification	29/356	135/4443	5.27339e-07	1.24195e-05	8.42604e-06	29
body	3	GO:0010648	negative regulation of cell communication	42/356	239/4443	5.52772e-07	1.27256e-05	8.6337e-06	42
body	3	GO:0018193	peptidyl-amino acid modification	39/356	214/4443	5.5419e-07	1.27256e-05	8.6337e-06	39
body	3	GO:0023057	negative regulation of signaling	42/356	240/4443	6.21833e-07	1.41026e-05	9.56791e-06	42
body	3	GO:0045596	negative regulation of cell differentiation	18/356	61/4443	6.44545e-07	1.44394e-05	9.79643e-06	18
body	3	GO:0044772	mitotic cell cycle phase transition	22/356	87/4443	7.14769e-07	1.57684e-05	1.06981e-05	22
body	3	GO:0035239	tube morphogenesis	49/356	302/4443	7.21037e-07	1.57684e-05	1.06981e-05	49
body	3	GO:0000122	negative regulation of transcription by RNA polymerase II	23/356	94/4443	7.49596e-07	1.62001e-05	1.0991e-05	23
body	3	GO:0007472	wing disc morphogenesis	35/356	184/4443	7.7199e-07	1.64901e-05	1.11877e-05	35
body	3	GO:0001654	eye development	39/356	217/4443	8.04732e-07	1.661e-05	1.12691e-05	39
body	3	GO:0048880	sensory system development	39/356	217/4443	8.04732e-07	1.661e-05	1.12691e-05	39
body	3	GO:0150063	visual system development	39/356	217/4443	8.04732e-07	1.661e-05	1.12691e-05	39
body	3	GO:0014016	neuroblast differentiation	9/356	16/4443	8.51144e-07	1.73728e-05	1.17866e-05	9
body	3	GO:0051302	regulation of cell division	12/356	29/4443	8.66431e-07	1.74905e-05	1.18664e-05	12
body	3	GO:0007059	chromosome segregation	28/356	132/4443	1.09608e-06	2.18858e-05	1.48485e-05	28
body	3	GO:0000280	nuclear division	36/356	195/4443	1.13245e-06	2.2131e-05	1.50148e-05	36
body	3	GO:0008283	cell population proliferation	36/356	195/4443	1.13245e-06	2.2131e-05	1.50148e-05	36
body	3	GO:0035282	segmentation	30/356	148/4443	1.24256e-06	2.40273e-05	1.63013e-05	30
body	3	GO:0014017	neuroblast fate commitment	8/356	13/4443	1.41694e-06	2.71138e-05	1.83954e-05	8
body	3	GO:0007560	imaginal disc morphogenesis	41/356	239/4443	1.47446e-06	2.76387e-05	1.87515e-05	41
body	3	GO:0048563	post-embryonic animal organ morphogenesis	41/356	239/4443	1.47446e-06	2.76387e-05	1.87515e-05	41
body	3	GO:0051321	meiotic cell cycle	29/356	143/4443	1.86611e-06	3.46267e-05	2.34925e-05	29
body	3	GO:0034968	histone lysine methylation	13/356	36/4443	1.90867e-06	3.50622e-05	2.3788e-05	13
body	3	GO:0048736	appendage development	36/356	200/4443	2.12319e-06	3.81819e-05	2.59046e-05	36
body	3	GO:0048737	imaginal disc-derived appendage development	36/356	200/4443	2.12319e-06	3.81819e-05	2.59046e-05	36
body	3	GO:0002165	instar larval or pupal development	49/356	313/4443	2.14085e-06	3.81819e-05	2.59046e-05	49
body	3	GO:0032269	negative regulation of cellular protein metabolic process	26/356	122/4443	2.45364e-06	4.33398e-05	2.9404e-05	26
body	3	GO:0048285	organelle fission	36/356	202/4443	2.70893e-06	4.73934e-05	3.21541e-05	36
body	3	GO:0051248	negative regulation of protein metabolic process	26/356	123/4443	2.88591e-06	5.00135e-05	3.39317e-05	26
body	3	GO:0040029	regulation of gene expression, epigenetic	21/356	88/4443	3.55233e-06	6.09872e-05	4.13769e-05	21
body	3	GO:0035120	post-embryonic appendage morphogenesis	35/356	196/4443	3.58974e-06	6.10589e-05	4.14255e-05	35
body	3	GO:0006468	protein phosphorylation	36/356	205/4443	3.87277e-06	6.52686e-05	4.42816e-05	36
body	3	GO:0035107	appendage morphogenesis	35/356	197/4443	4.04963e-06	6.64267e-05	4.50673e-05	35
body	3	GO:0035114	imaginal disc-derived appendage morphogenesis	35/356	197/4443	4.04963e-06	6.64267e-05	4.50673e-05	35
body	3	GO:0001709	cell fate determination	19/356	75/4443	4.04997e-06	6.64267e-05	4.50673e-05	19
body	3	GO:0010721	negative regulation of cell development	12/356	33/4443	4.40721e-06	7.14804e-05	4.8496e-05	12
body	3	GO:0035556	intracellular signal transduction	56/356	386/4443	4.43591e-06	7.14804e-05	4.8496e-05	56
body	3	GO:0000082	G1/S transition of mitotic cell cycle	11/356	28/4443	4.63573e-06	7.34124e-05	4.98068e-05	11
body	3	GO:0044843	cell cycle G1/S phase transition	11/356	28/4443	4.63573e-06	7.34124e-05	4.98068e-05	11
body	3	GO:0007400	neuroblast fate determination	7/356	4443-11-01	4.98304e-06	7.8238e-05	5.30807e-05	7
body	3	GO:0048749	compound eye development	36/356	208/4443	5.48502e-06	8.53897e-05	5.79328e-05	36
body	3	GO:0007552	metamorphosis	44/356	278/4443	5.59968e-06	8.6442e-05	5.86468e-05	44
body	3	GO:0007010	cytoskeleton organization	57/356	400/4443	6.37967e-06	9.76621e-05	6.6259e-05	57
body	3	GO:0007476	imaginal disc-derived wing morphogenesis	32/356	177/4443	7.34772e-06	0.000110339	7.48597e-05	32
body	3	GO:0016571	histone methylation	13/356	40/4443	7.38797e-06	0.000110339	7.48597e-05	13
body	3	GO:0018022	peptidyl-lysine methylation	13/356	40/4443	7.38797e-06	0.000110339	7.48597e-05	13
body	3	GO:0031399	regulation of protein modification process	27/356	137/4443	7.56172e-06	0.000112023	7.60024e-05	27
body	3	GO:2000026	regulation of multicellular organismal development	30/356	162/4443	8.74077e-06	0.000127575	8.65534e-05	30
body	3	GO:0051128	regulation of cellular component organization	60/356	433/4443	8.75038e-06	0.000127575	8.65534e-05	60
body	3	GO:0140014	mitotic nuclear division	24/356	115/4443	8.87841e-06	0.000128422	8.71283e-05	24
body	3	GO:0051961	negative regulation of nervous system development	16/356	59/4443	9.23713e-06	0.000131043	8.89063e-05	16
body	3	GO:0045786	negative regulation of cell cycle	19/356	79/4443	9.24541e-06	0.000131043	8.89063e-05	19
body	3	GO:1902806	regulation of cell cycle G1/S phase transition	9/356	20/4443	9.34492e-06	0.000131043	8.89063e-05	9
body	3	GO:2000045	regulation of G1/S transition of mitotic cell cycle	9/356	20/4443	9.34492e-06	0.000131043	8.89063e-05	9
body	3	GO:0051301	cell division	33/356	188/4443	1.01437e-05	0.000141166	9.57746e-05	33
body	3	GO:0048707	instar larval or pupal morphogenesis	42/356	267/4443	1.09315e-05	0.000150987	0.000102437	42
body	3	GO:0042127	regulation of cell population proliferation	26/356	132/4443	1.13306e-05	0.000155331	0.000105385	26
body	3	GO:0051098	regulation of binding	8/356	16/4443	1.14184e-05	0.000155374	0.000105414	8
body	3	GO:0017148	negative regulation of translation	16/356	60/4443	1.16901e-05	0.000157903	0.000107129	16
body	3	GO:0098813	nuclear chromosome segregation	24/356	118/4443	1.41093e-05	0.000188929	0.000128179	24
body	3	GO:0031056	regulation of histone modification	11/356	31/4443	1.46617e-05	0.000188929	0.000128179	11
body	3	GO:0045448	mitotic cell cycle, embryonic	11/356	31/4443	1.46617e-05	0.000188929	0.000128179	11
body	3	GO:0050768	negative regulation of neurogenesis	11/356	31/4443	1.46617e-05	0.000188929	0.000128179	11
body	3	GO:0009896	positive regulation of catabolic process	25/356	126/4443	1.46923e-05	0.000188929	0.000128179	25
body	3	GO:1901988	negative regulation of cell cycle phase transition	16/356	61/4443	1.47071e-05	0.000188929	0.000128179	16
body	3	GO:2000113	negative regulation of cellular macromolecule biosynthetic process	16/356	61/4443	1.47071e-05	0.000188929	0.000128179	16
body	3	GO:0007526	larval somatic muscle development	9/356	21/4443	1.52095e-05	0.000192689	0.00013073	9
body	3	GO:0051303	establishment of chromosome localization	9/356	21/4443	1.52095e-05	0.000192689	0.00013073	9
body	3	GO:0040007	growth	42/356	271/4443	1.59534e-05	0.000200729	0.000136185	42
body	3	GO:0007447	imaginal disc pattern formation	15/356	55/4443	1.63785e-05	0.000204676	0.000138863	15
body	3	GO:0032989	cellular component morphogenesis	49/356	336/4443	1.65646e-05	0.000205603	0.000139491	49
body	3	GO:0051960	regulation of nervous system development	25/356	128/4443	1.9559e-05	0.000241141	0.000163602	25
body	3	GO:0035186	syncytial blastoderm mitotic cell cycle	8/356	17/4443	2.00731e-05	0.000245828	0.000166782	8
body	3	GO:0034249	negative regulation of cellular amide metabolic process	16/356	63/4443	2.28876e-05	0.000278441	0.000188909	16
body	3	GO:0050000	chromosome localization	9/356	22/4443	2.39397e-05	0.00028811	0.000195469	9
body	3	GO:0010948	negative regulation of cell cycle process	17/356	70/4443	2.39961e-05	0.00028811	0.000195469	17
body	3	GO:0022603	regulation of anatomical structure morphogenesis	23/356	114/4443	2.45299e-05	0.000292607	0.00019852	23
body	3	GO:0009886	post-embryonic animal morphogenesis	42/356	276/4443	2.52009e-05	0.000298671	0.000202634	42
body	3	GO:0016310	phosphorylation	38/356	240/4443	2.55048e-05	0.000300336	0.000203763	38
body	3	GO:0040011	locomotion	47/356	324/4443	2.89546e-05	0.000338787	0.000229851	47
body	3	GO:0035222	wing disc pattern formation	13/356	45/4443	3.0953e-05	0.000358267	0.000243067	13
body	3	GO:0007167	enzyme linked receptor protein signaling pathway	29/356	164/4443	3.10095e-05	0.000358267	0.000243067	29
body	3	GO:0006277	DNA amplification	8/356	18/4443	3.36292e-05	0.000381339	0.00025872	8
body	3	GO:0007307	eggshell chorion gene amplification	8/356	18/4443	3.36292e-05	0.000381339	0.00025872	8
body	3	GO:0033301	cell cycle comprising mitosis without cytokinesis	8/356	18/4443	3.36292e-05	0.000381339	0.00025872	8
body	3	GO:0051052	regulation of DNA metabolic process	14/356	52/4443	3.68847e-05	0.000415688	0.000282025	14
body	3	GO:0000902	cell morphogenesis	46/356	318/4443	3.82145e-05	0.000428049	0.00029041	46
body	3	GO:0060284	regulation of cell development	21/356	102/4443	4.04967e-05	0.000450863	0.000305889	21
body	3	GO:0007169	transmembrane receptor protein tyrosine kinase signaling pathway	25/356	134/4443	4.41544e-05	0.000488624	0.000331508	25
body	3	GO:0006928	movement of cell or subcellular component	50/356	358/4443	4.44637e-05	0.000489101	0.000331831	50
body	3	GO:0051225	spindle assembly	13/356	47/4443	5.14427e-05	0.000562501	0.00038163	13
body	3	GO:0050767	regulation of neurogenesis	17/356	74/4443	5.18459e-05	0.000563556	0.000382345	17
body	3	GO:0030855	epithelial cell differentiation	40/356	266/4443	5.27232e-05	0.00056972	0.000386528	40
body	3	GO:0008587	imaginal disc-derived wing margin morphogenesis	12/356	41/4443	5.43774e-05	0.00058416	0.000396324	12
body	3	GO:0000070	mitotic sister chromatid segregation	19/356	89/4443	5.60261e-05	0.000598371	0.000405966	19
body	3	GO:0000819	sister chromatid segregation	20/356	97/4443	6.05021e-05	0.000642441	0.000435865	20
body	3	GO:0006479	protein methylation	13/356	48/4443	6.55229e-05	0.000687803	0.000466641	13
body	3	GO:0008213	protein alkylation	13/356	48/4443	6.55229e-05	0.000687803	0.000466641	13
body	3	GO:0045814	negative regulation of gene expression, epigenetic	16/356	69/4443	7.64141e-05	0.000797573	0.000541114	16
body	3	GO:0007259	receptor signaling pathway via JAK-STAT	9/356	25/4443	7.91344e-05	0.000816685	0.000554082	9
body	3	GO:0097696	receptor signaling pathway via STAT	9/356	25/4443	7.91344e-05	0.000816685	0.000554082	9
body	3	GO:0007056	spindle assembly involved in female meiosis	6/356	4443-11-01	8.2939e-05	0.000846438	0.000574268	6
body	3	GO:0048056	R3/R4 cell differentiation	6/356	4443-11-01	8.2939e-05	0.000846438	0.000574268	6
body	3	GO:0048663	neuron fate commitment	14/356	56/4443	8.99677e-05	0.000913098	0.000619493	14
body	3	GO:0040008	regulation of growth	32/356	200/4443	9.34423e-05	0.000943151	0.000639882	32
body	3	GO:0007143	female meiotic nuclear division	11/356	37/4443	9.53458e-05	0.000957106	0.00064935	11
body	3	GO:0007051	spindle organization	19/356	93/4443	0.000105383	0.00105211	0.000713809	19
body	3	GO:0007173	epidermal growth factor receptor signaling pathway	12/356	44/4443	0.000116431	0.00114991	0.000780158	12
body	3	GO:0038127	ERBB signaling pathway	12/356	44/4443	0.000116431	0.00114991	0.000780158	12
body	3	GO:0006935	chemotaxis	25/356	142/4443	0.00011902	0.0011692	0.000793246	25
body	3	GO:0042023	DNA endoreduplication	7/356	16/4443	0.000121202	0.00118429	0.000803487	7
body	3	GO:0046425	regulation of receptor signaling pathway via JAK-STAT	8/356	21/4443	0.000126143	0.0012196	0.000827441	8
body	3	GO:1904892	regulation of receptor signaling pathway via STAT	8/356	21/4443	0.000126143	0.0012196	0.000827441	8
body	3	GO:0007350	blastoderm segmentation	23/356	127/4443	0.000143642	0.00138152	0.000937296	23
body	3	GO:0007525	somatic muscle development	12/356	45/4443	0.000147513	0.00141137	0.000957543	12
body	3	GO:0042330	taxis	27/356	161/4443	0.000150023	0.00142794	0.000968787	27
body	3	GO:0006275	regulation of DNA replication	9/356	27/4443	0.000157122	0.0014878	0.0010094	9
body	3	GO:0140694	non-membrane-bounded organelle assembly	26/356	153/4443	0.000159413	0.00150176	0.00101887	26
body	3	GO:0031331	positive regulation of cellular catabolic process	21/356	112/4443	0.000168451	0.0015788	0.00107114	21
body	3	GO:0033043	regulation of organelle organization	33/356	216/4443	0.000181458	0.00169207	0.00114799	33
body	3	GO:0030030	cell projection organization	45/356	329/4443	0.000183583	0.00170324	0.00115557	45
body	3	GO:0010628	positive regulation of gene expression	22/356	121/4443	0.000188731	0.0017422	0.001182	22
body	3	GO:0031507	heterochromatin assembly	15/356	67/4443	0.000195026	0.00179131	0.00121532	15
body	3	GO:0030036	actin cytoskeleton organization	33/356	217/4443	0.000198485	0.00181401	0.00123072	33
body	3	GO:0048592	eye morphogenesis	28/356	173/4443	0.000212003	0.00191847	0.00130159	28
body	3	GO:0090596	sensory organ morphogenesis	28/356	173/4443	0.000212003	0.00191847	0.00130159	28
body	3	GO:0008586	imaginal disc-derived wing vein morphogenesis	9/356	28/4443	0.000215429	0.00193992	0.00131614	9
body	3	GO:0097485	neuron projection guidance	24/356	139/4443	0.000222145	0.00199063	0.00135055	24
body	3	GO:0120036	plasma membrane bounded cell projection organization	44/356	324/4443	0.000256657	0.00228873	0.00155279	44
body	3	GO:0048666	neuron development	45/356	334/4443	0.000261241	0.00231835	0.00157289	45
body	3	GO:0009952	anterior/posterior pattern specification	22/356	124/4443	0.000272196	0.00240396	0.00163097	22
body	3	GO:0042058	regulation of epidermal growth factor receptor signaling pathway	9/356	29/4443	0.000290644	0.00254244	0.00172493	9
body	3	GO:1901184	regulation of ERBB signaling pathway	9/356	29/4443	0.000290644	0.00254244	0.00172493	9
body	3	GO:0051310	metaphase plate congression	7/356	18/4443	0.000292768	0.00254474	0.00172648	7
body	3	GO:0002064	epithelial cell development	35/356	240/4443	0.000293677	0.00254474	0.00172648	35
body	3	GO:0009894	regulation of catabolic process	31/356	204/4443	0.000315377	0.00269759	0.00183018	31
body	3	GO:0008356	asymmetric cell division	17/356	85/4443	0.000317662	0.00269759	0.00183018	17
body	3	GO:0048812	neuron projection morphogenesis	35/356	241/4443	0.000318659	0.00269759	0.00183018	35
body	3	GO:0048858	cell projection morphogenesis	35/356	241/4443	0.000318659	0.00269759	0.00183018	35
body	3	GO:0120039	plasma membrane bounded cell projection morphogenesis	35/356	241/4443	0.000318659	0.00269759	0.00183018	35
body	3	GO:0140013	meiotic nuclear division	19/356	101/4443	0.000328515	0.00276827	0.00187814	19
body	3	GO:0030261	chromosome condensation	11/356	42/4443	0.000331167	0.00277787	0.00188465	11
body	3	GO:0007306	eggshell chorion assembly	14/356	63/4443	0.00034514	0.00287595	0.0019512	14
body	3	GO:0034248	regulation of cellular amide metabolic process	24/356	143/4443	0.000345991	0.00287595	0.0019512	24
body	3	GO:0030865	cortical cytoskeleton organization	12/356	49/4443	0.000352765	0.00291905	0.00198043	12
body	3	GO:0022604	regulation of cell morphogenesis	13/356	56/4443	0.000355675	0.00292993	0.00198782	13
body	3	GO:0048589	developmental growth	33/356	224/4443	0.000363542	0.00295804	0.00200689	33
body	3	GO:0007530	sex determination	8/356	24/4443	0.000367965	0.00295804	0.00200689	8
body	3	GO:0008293	torso signaling pathway	8/356	24/4443	0.000367965	0.00295804	0.00200689	8
body	3	GO:0032506	cytokinetic process	10/356	36/4443	0.000368283	0.00295804	0.00200689	10
body	3	GO:0070192	chromosome organization involved in meiotic cell cycle	10/356	36/4443	0.000368283	0.00295804	0.00200689	10
body	3	GO:1903311	regulation of mRNA metabolic process	20/356	110/4443	0.000368748	0.00295804	0.00200689	20
body	3	GO:0045926	negative regulation of growth	15/356	71/4443	0.000383468	0.00304948	0.00206893	15
body	3	GO:0070828	heterochromatin organization	15/356	71/4443	0.000383468	0.00304948	0.00206893	15
body	3	GO:0030029	actin filament-based process	33/356	225/4443	0.000395129	0.00312867	0.00212265	33
body	3	GO:0016573	histone acetylation	13/356	57/4443	0.000428041	0.00337473	0.00228959	13
body	3	GO:1902807	negative regulation of cell cycle G1/S phase transition	6/356	14/4443	0.000437762	0.00342199	0.00232166	6
body	3	GO:2000134	negative regulation of G1/S transition of mitotic cell cycle	6/356	14/4443	0.000437762	0.00342199	0.00232166	6
body	3	GO:0060322	head development	15/356	72/4443	0.000449778	0.00350102	0.00237528	15
body	3	GO:0009798	axis specification	24/356	146/4443	0.00047533	0.00368431	0.00249963	24
body	3	GO:0007422	peripheral nervous system development	9/356	31/4443	0.000506588	0.00387461	0.00262874	9
body	3	GO:0006470	protein dephosphorylation	13/356	58/4443	0.000512537	0.00387461	0.00262874	13
body	3	GO:0006475	internal protein amino acid acetylation	13/356	58/4443	0.000512537	0.00387461	0.00262874	13
body	3	GO:0018393	internal peptidyl-lysine acetylation	13/356	58/4443	0.000512537	0.00387461	0.00262874	13
body	3	GO:0018394	peptidyl-lysine acetylation	13/356	58/4443	0.000512537	0.00387461	0.00262874	13
body	3	GO:0032990	cell part morphogenesis	35/356	247/4443	0.000512537	0.00387461	0.00262874	35
body	3	GO:0045930	negative regulation of mitotic cell cycle	12/356	51/4443	0.000524175	0.00394635	0.00267741	12
body	3	GO:0031175	neuron projection development	36/356	257/4443	0.000532621	0.00399357	0.00270944	36
body	3	GO:0009953	dorsal/ventral pattern formation	18/356	97/4443	0.000558571	0.00417112	0.0028299	18
body	3	GO:0030707	ovarian follicle cell development	32/356	220/4443	0.000562676	0.00418476	0.00283916	32
body	3	GO:0051656	establishment of organelle localization	21/356	122/4443	0.000571293	0.00423172	0.00287101	21
body	3	GO:0006607	NLS-bearing protein import into nucleus	5/356	4443-10-01	0.000577447	0.00426012	0.00289029	5
body	3	GO:0043488	regulation of mRNA stability	10/356	38/4443	0.000592462	0.00435341	0.00295358	10
body	3	GO:0007409	axonogenesis	27/356	175/4443	0.000604543	0.00442448	0.0030018	27
body	3	GO:0048646	anatomical structure formation involved in morphogenesis	42/356	317/4443	0.00060768	0.00442979	0.0030054	42
body	3	GO:0032259	methylation	15/356	74/4443	0.000612246	0.00444544	0.00301602	15
body	3	GO:2000736	regulation of stem cell differentiation	7/356	20/4443	0.000619463	0.00448013	0.00303955	7
body	3	GO:0007304	chorion-containing eggshell formation	16/356	82/4443	0.000633955	0.00456696	0.00309846	16
body	3	GO:0007127	meiosis I	9/356	32/4443	0.000655907	0.00467016	0.00316848	9
body	3	GO:0007450	dorsal/ventral pattern formation, imaginal disc	9/356	32/4443	0.000655907	0.00467016	0.00316848	9
body	3	GO:0048190	wing disc dorsal/ventral pattern formation	9/356	32/4443	0.000655907	0.00467016	0.00316848	9
body	3	GO:0000079	regulation of cyclin-dependent protein serine/threonine kinase activity	6/356	15/4443	0.000680822	0.00479184	0.00325103	6
body	3	GO:0035019	somatic stem cell population maintenance	6/356	15/4443	0.000680822	0.00479184	0.00325103	6
body	3	GO:1904029	regulation of cyclin-dependent protein kinase activity	6/356	15/4443	0.000680822	0.00479184	0.00325103	6
body	3	GO:0010608	post-transcriptional regulation of gene expression	23/356	141/4443	0.000695859	0.00487898	0.00331015	23
body	3	GO:0006473	protein acetylation	13/356	60/4443	0.000724374	0.0050596	0.0034327	13
body	3	GO:0030703	eggshell formation	16/356	83/4443	0.000729164	0.00507376	0.0034423	16
body	3	GO:0008360	regulation of cell shape	10/356	39/4443	0.000741084	0.00511794	0.00347227	10
body	3	GO:0061013	regulation of mRNA catabolic process	10/356	39/4443	0.000741084	0.00511794	0.00347227	10
body	3	GO:0001745	compound eye morphogenesis	26/356	169/4443	0.000796361	0.00547909	0.00371729	26
body	3	GO:0000281	mitotic cytokinesis	9/356	33/4443	0.000839337	0.00568953	0.00386007	9
body	3	GO:0045466	R7 cell differentiation	9/356	33/4443	0.000839337	0.00568953	0.00386007	9
body	3	GO:0048863	stem cell differentiation	9/356	33/4443	0.000839337	0.00568953	0.00386007	9
body	3	GO:1903313	positive regulation of mRNA metabolic process	9/356	33/4443	0.000839337	0.00568953	0.00386007	9
body	3	GO:0060070	canonical Wnt signaling pathway	14/356	69/4443	0.000916344	0.00613968	0.00416547	14
body	3	GO:0048598	embryonic morphogenesis	22/356	135/4443	0.000918722	0.00613968	0.00416547	22
body	3	GO:0043487	regulation of RNA stability	10/356	40/4443	0.000919113	0.00613968	0.00416547	10
body	3	GO:1901991	negative regulation of mitotic cell cycle phase transition	10/356	40/4443	0.000919113	0.00613968	0.00416547	10
body	3	GO:0009967	positive regulation of signal transduction	35/356	255/4443	0.000930613	0.00619397	0.00420231	35
body	3	GO:0030866	cortical actin cytoskeleton organization	11/356	47/4443	0.000935804	0.00620604	0.0042105	11
body	3	GO:0048667	cell morphogenesis involved in neuron differentiation	33/356	236/4443	0.000941028	0.00621823	0.00421877	33
body	3	GO:0031497	chromatin assembly	16/356	85/4443	0.000956578	0.00629833	0.00427311	16
body	3	GO:0009794	regulation of mitotic cell cycle, embryonic	5/356	4443-11-01	0.000989538	0.00640064	0.00434252	5
body	3	GO:0035065	regulation of histone acetylation	5/356	4443-11-01	0.000989538	0.00640064	0.00434252	5
body	3	GO:0051101	regulation of DNA binding	5/356	4443-11-01	0.000989538	0.00640064	0.00434252	5
body	3	GO:1901983	regulation of protein acetylation	5/356	4443-11-01	0.000989538	0.00640064	0.00434252	5
body	3	GO:2000756	regulation of peptidyl-lysine acetylation	5/356	4443-11-01	0.000989538	0.00640064	0.00434252	5
body	3	GO:0032465	regulation of cytokinesis	6/356	16/4443	0.00101659	0.00655257	0.0044456	6
body	3	GO:0061564	axon development	27/356	181/4443	0.00103023	0.00661727	0.0044895	27
body	3	GO:0032880	regulation of protein localization	14/356	70/4443	0.001064	0.00681033	0.00462048	14
body	3	GO:0001700	embryonic development via the syncytial blastoderm	19/356	111/4443	0.00111297	0.00709903	0.00481635	19
body	3	GO:0032879	regulation of localization	40/356	307/4443	0.00114962	0.00730747	0.00495776	40
body	3	GO:0050779	RNA destabilization	8/356	28/4443	0.00116966	0.00738374	0.00500951	8
body	3	GO:0061157	mRNA destabilization	8/356	28/4443	0.00116966	0.00738374	0.00500951	8
body	3	GO:0048584	positive regulation of response to stimulus	41/356	318/4443	0.00122878	0.0077304	0.0052447	41
body	3	GO:0016055	Wnt signaling pathway	15/356	79/4443	0.0012501	0.00783769	0.00531749	15
body	3	GO:0050832	defense response to fungus	9/356	35/4443	0.00133117	0.00831754	0.00564305	9
body	3	GO:0006417	regulation of translation	19/356	113/4443	0.00138803	0.0086434	0.00586413	19
body	3	GO:0006259	DNA metabolic process	28/356	194/4443	0.00140557	0.00872309	0.0059182	28
body	3	GO:0006401	RNA catabolic process	15/356	80/4443	0.00142897	0.00883843	0.00599645	15
body	3	GO:0007379	segment specification	6/356	17/4443	0.00146638	0.00897912	0.0060919	6
body	3	GO:0030308	negative regulation of cell growth	6/356	17/4443	0.00146638	0.00897912	0.0060919	6
body	3	GO:0090306	meiotic spindle assembly	6/356	17/4443	0.00146638	0.00897912	0.0060919	6
body	3	GO:0035172	hemocyte proliferation	8/356	29/4443	0.00150453	0.0091215	0.0061885	8
body	3	GO:0044786	cell cycle DNA replication	8/356	29/4443	0.00150453	0.0091215	0.0061885	8
body	3	GO:0061014	positive regulation of mRNA catabolic process	8/356	29/4443	0.00150453	0.0091215	0.0061885	8
body	3	GO:0042059	negative regulation of epidermal growth factor receptor signaling pathway	7/356	23/4443	0.00158701	0.0095585	0.00648498	7
body	3	GO:1901185	negative regulation of ERBB signaling pathway	7/356	23/4443	0.00158701	0.0095585	0.00648498	7
body	3	GO:0006260	DNA replication	15/356	81/4443	0.00162883	0.00973228	0.00660288	15
body	3	GO:1905114	cell surface receptor signaling pathway involved in cell-cell signaling	15/356	81/4443	0.00162883	0.00973228	0.00660288	15
body	3	GO:0043414	macromolecule methylation	14/356	73/4443	0.00163191	0.00973228	0.00660288	14
body	3	GO:0007411	axon guidance	21/356	132/4443	0.00163706	0.00973228	0.00660288	21
body	3	GO:0031400	negative regulation of protein modification process	10/356	43/4443	0.00167368	0.00991789	0.00672881	10
body	3	GO:0070925	organelle assembly	29/356	206/4443	0.00172113	0.0101663	0.00689733	29
body	3	GO:0000904	cell morphogenesis involved in differentiation	35/356	264/4443	0.00173599	0.0102212	0.00693458	35
body	3	GO:0051493	regulation of cytoskeleton organization	19/356	116/4443	0.00190805	0.0111453	0.00756153	19
body	3	GO:0031570	DNA integrity checkpoint signaling	8/356	30/4443	0.00191114	0.0111453	0.00756153	8
body	3	GO:0046777	protein autophosphorylation	8/356	30/4443	0.00191114	0.0111453	0.00756153	8
body	3	GO:0001752	compound eye photoreceptor fate commitment	10/356	44/4443	0.00201513	0.0116408	0.00789774	10
body	3	GO:0007369	gastrulation	10/356	44/4443	0.00201513	0.0116408	0.00789774	10
body	3	GO:0042706	eye photoreceptor cell fate commitment	10/356	44/4443	0.00201513	0.0116408	0.00789774	10
body	3	GO:0032388	positive regulation of intracellular transport	6/356	18/4443	0.00205318	0.011746	0.00796907	6
body	3	GO:0043631	RNA polyadenylation	6/356	18/4443	0.00205318	0.011746	0.00796907	6
body	3	GO:0061983	meiosis II cell cycle process	6/356	18/4443	0.00205318	0.011746	0.00796907	6
body	3	GO:0048640	negative regulation of developmental growth	12/356	59/4443	0.0020589	0.011746	0.00796907	12
body	3	GO:0010389	regulation of G2/M transition of mitotic cell cycle	7/356	24/4443	0.00208897	0.011844	0.00803556	7
body	3	GO:1902749	regulation of cell cycle G2/M phase transition	7/356	24/4443	0.00208897	0.011844	0.00803556	7
body	3	GO:0060341	regulation of cellular localization	15/356	83/4443	0.00209915	0.011865	0.00804985	15
body	3	GO:0009792	embryo development ending in birth or egg hatching	19/356	117/4443	0.00211445	0.0119149	0.00808366	19
body	3	GO:0009948	anterior/posterior axis specification	17/356	100/4443	0.00216866	0.012183	0.00826555	17
body	3	GO:0007015	actin filament organization	19/356	118/4443	0.00233937	0.0130621	0.008862	19
body	3	GO:2000112	regulation of cellular macromolecule biosynthetic process	19/356	118/4443	0.00233937	0.0130621	0.008862	19
body	3	GO:0060828	regulation of canonical Wnt signaling pathway	12/356	60/4443	0.00239253	0.0133152	0.00903372	12
body	3	GO:0031329	regulation of cellular catabolic process	26/356	182/4443	0.0023992	0.0133152	0.00903372	26
body	3	GO:0000910	cytokinesis	14/356	76/4443	0.00243247	0.0134592	0.00913142	14
body	3	GO:0061640	cytoskeleton-dependent cytokinesis	13/356	68/4443	0.0024445	0.0134851	0.00914901	13
body	3	GO:0198738	cell-cell signaling by wnt	15/356	85/4443	0.00267734	0.0147254	0.00999046	15
body	3	GO:0044837	actomyosin contractile ring organization	7/356	25/4443	0.0027054	0.0148353	0.010065	7
body	3	GO:0002682	regulation of immune system process	22/356	147/4443	0.0028477	0.0154894	0.0105088	22
body	3	GO:0048638	regulation of developmental growth	22/356	147/4443	0.0028477	0.0154894	0.0105088	22
body	3	GO:0046530	photoreceptor cell differentiation	19/356	120/4443	0.00284998	0.0154894	0.0105088	19
body	3	GO:0071897	DNA biosynthetic process	8/356	32/4443	0.00298093	0.0161058	0.010927	8
body	3	GO:0090287	regulation of cellular response to growth factor stimulus	8/356	32/4443	0.00298093	0.0161058	0.010927	8
body	3	GO:0097435	supramolecular fiber organization	26/356	185/4443	0.00302536	0.0162979	0.0110574	26
body	3	GO:0000226	microtubule cytoskeleton organization	29/356	214/4443	0.00308781	0.0165029	0.0111964	29
body	3	GO:0010647	positive regulation of cell communication	35/356	273/4443	0.00309036	0.0165029	0.0111964	35
body	3	GO:0023056	positive regulation of signaling	35/356	273/4443	0.00309036	0.0165029	0.0111964	35
body	3	GO:0030100	regulation of endocytosis	10/356	47/4443	0.00338777	0.0180387	0.0122384	10
body	3	GO:0000288	nuclear-transcribed mRNA catabolic process, deadenylation-dependent decay	7/356	26/4443	0.00345241	0.0182769	0.0124	7
body	3	GO:0090090	negative regulation of canonical Wnt signaling pathway	7/356	26/4443	0.00345241	0.0182769	0.0124	7
body	3	GO:0034502	protein localization to chromosome	5/356	14/4443	0.00350475	0.0185007	0.0125518	5
body	3	GO:0045880	positive regulation of smoothened signaling pathway	9/356	40/4443	0.00360486	0.0189746	0.0128733	9
body	3	GO:0051338	regulation of transferase activity	13/356	71/4443	0.00363519	0.0190795	0.0129445	13
body	3	GO:2000177	regulation of neural precursor cell proliferation	8/356	33/4443	0.00366624	0.0191877	0.0130179	8
body	3	GO:0002164	larval development	17/356	105/4443	0.00368977	0.019256	0.0130643	17
body	3	GO:0030717	oocyte karyosome formation	6/356	20/4443	0.00373654	0.0193353	0.013118	6
body	3	GO:0061988	karyosome formation	6/356	20/4443	0.00373654	0.0193353	0.013118	6
body	3	GO:0090288	negative regulation of cellular response to growth factor stimulus	6/356	20/4443	0.00373654	0.0193353	0.013118	6
body	3	GO:0046552	photoreceptor cell fate commitment	10/356	48/4443	0.00398224	0.0205488	0.0139414	10
body	3	GO:0007264	small GTPase mediated signal transduction	17/356	106/4443	0.00408086	0.0209987	0.0142466	17
body	3	GO:0043543	protein acylation	13/356	72/4443	0.00412333	0.021158	0.0143547	13
body	3	GO:0007420	brain development	12/356	64/4443	0.00419564	0.0214691	0.0145657	12
body	3	GO:0030178	negative regulation of Wnt signaling pathway	7/356	27/4443	0.00434679	0.0221807	0.0150485	7
body	3	GO:1902531	regulation of intracellular signal transduction	31/356	239/4443	0.00443169	0.0225513	0.0152999	31
body	3	GO:0045132	meiotic chromosome segregation	8/356	34/4443	0.00446742	0.0226703	0.0153807	8
body	3	GO:0008284	positive regulation of cell population proliferation	10/356	49/4443	0.00465629	0.0235637	0.0159868	10
body	3	GO:0061351	neural precursor cell proliferation	12/356	65/4443	0.00478458	0.0241464	0.0163821	12
body	3	GO:0007354	zygotic determination of anterior/posterior axis, embryo	5/356	15/4443	0.00491672	0.0246104	0.016697	5
body	3	GO:0030522	intracellular receptor signaling pathway	5/356	15/4443	0.00491672	0.0246104	0.016697	5
body	3	GO:0051054	positive regulation of DNA metabolic process	5/356	15/4443	0.00491672	0.0246104	0.016697	5
body	3	GO:0009620	response to fungus	9/356	42/4443	0.00509707	0.0254438	0.0172624	9
body	3	GO:0050770	regulation of axonogenesis	8/356	35/4443	0.00539668	0.0267669	0.0181601	8
body	3	GO:0000086	G2/M transition of mitotic cell cycle	7/356	28/4443	0.00540584	0.0267669	0.0181601	7
body	3	GO:0046532	regulation of photoreceptor cell differentiation	7/356	28/4443	0.00540584	0.0267669	0.0181601	7
body	3	GO:0006997	nucleus organization	11/356	58/4443	0.00550801	0.0269919	0.0183127	11
body	3	GO:0043549	regulation of kinase activity	11/356	58/4443	0.00550801	0.0269919	0.0183127	11
body	3	GO:0071363	cellular response to growth factor stimulus	11/356	58/4443	0.00550801	0.0269919	0.0183127	11
body	3	GO:0080134	regulation of response to stress	27/356	203/4443	0.00551006	0.0269919	0.0183127	27
body	3	GO:0006796	phosphate-containing compound metabolic process	54/356	483/4443	0.00570454	0.0278703	0.0189087	54
body	3	GO:0016572	histone phosphorylation	4/356	4443-10-01	0.00576721	0.0278799	0.0189152	4
body	3	GO:0033962	P-body assembly	4/356	4443-10-01	0.00576721	0.0278799	0.0189152	4
body	3	GO:0045501	regulation of sevenless signaling pathway	4/356	4443-10-01	0.00576721	0.0278799	0.0189152	4
body	3	GO:0061647	histone H3-K9 modification	4/356	4443-10-01	0.00576721	0.0278799	0.0189152	4
body	3	GO:0001738	morphogenesis of a polarized epithelium	12/356	67/4443	0.00616004	0.0297008	0.0201505	12
body	3	GO:0045787	positive regulation of cell cycle	10/356	51/4443	0.0062716	0.0301595	0.0204618	10
body	3	GO:0070848	response to growth factor	11/356	59/4443	0.00629844	0.0302095	0.0204957	11
body	3	GO:0007017	microtubule-based process	32/356	255/4443	0.00639082	0.0305728	0.0207421	32
body	3	GO:1902532	negative regulation of intracellular signal transduction	15/356	93/4443	0.00645232	0.0307748	0.0208792	15
body	3	GO:0007480	imaginal disc-derived leg morphogenesis	8/356	36/4443	0.00646655	0.0307748	0.0208792	8
body	3	GO:0034655	nucleobase-containing compound catabolic process	16/356	102/4443	0.00655878	0.031133	0.0211222	16
body	3	GO:0051640	organelle localization	21/356	148/4443	0.00663559	0.0312687	0.0212143	21
body	3	GO:0061525	hindgut development	7/356	29/4443	0.00664716	0.0312687	0.0212143	7
body	3	GO:0007406	negative regulation of neuroblast proliferation	5/356	16/4443	0.0066895	0.0312687	0.0212143	5
body	3	GO:0007549	dosage compensation	5/356	16/4443	0.0066895	0.0312687	0.0212143	5
body	3	GO:0031058	positive regulation of histone modification	5/356	16/4443	0.0066895	0.0312687	0.0212143	5
body	3	GO:2000178	negative regulation of neural precursor cell proliferation	5/356	16/4443	0.0066895	0.0312687	0.0212143	5
body	3	GO:0098542	defense response to other organism	28/356	216/4443	0.0067786	0.0316048	0.0214423	28
body	3	GO:0065009	regulation of molecular function	30/356	236/4443	0.00681844	0.03171	0.0215137	30
body	3	GO:0006915	apoptotic process	20/356	139/4443	0.00683595	0.0317112	0.0215145	20
body	3	GO:0030111	regulation of Wnt signaling pathway	12/356	68/4443	0.00695622	0.0321879	0.0218379	12
body	3	GO:0016319	mushroom body development	9/356	44/4443	0.00702879	0.0323606	0.0219551	9
body	3	GO:0032386	regulation of intracellular transport	9/356	44/4443	0.00702879	0.0323606	0.0219551	9
body	3	GO:0006793	phosphorus metabolic process	54/356	488/4443	0.00705245	0.0323884	0.0219739	54
body	3	GO:0007265	Ras protein signal transduction	15/356	94/4443	0.00713348	0.0325975	0.0221158	15
body	3	GO:0016049	cell growth	15/356	94/4443	0.00713348	0.0325975	0.0221158	15
body	3	GO:0051674	localization of cell	27/356	207/4443	0.0071708	0.0326867	0.0221764	27
body	3	GO:0008285	negative regulation of cell population proliferation	10/356	52/4443	0.00722759	0.0328641	0.0222967	10
body	3	GO:0007478	leg disc morphogenesis	8/356	37/4443	0.00768979	0.0347451	0.0235729	8
body	3	GO:0090068	positive regulation of cell cycle process	8/356	37/4443	0.00768979	0.0347451	0.0235729	8
body	3	GO:0006952	defense response	29/356	228/4443	0.00769802	0.0347451	0.0235729	29
body	3	GO:0001754	eye photoreceptor cell differentiation	16/356	104/4443	0.00791926	0.0355126	0.0240936	16
body	3	GO:0007266	Rho protein signal transduction	6/356	23/4443	0.00792606	0.0355126	0.0240936	6
body	3	GO:0046822	regulation of nucleocytoplasmic transport	6/356	23/4443	0.00792606	0.0355126	0.0240936	6
body	3	GO:0007163	establishment or maintenance of cell polarity	20/356	141/4443	0.00800946	0.0357121	0.0242289	20
body	3	GO:0071495	cellular response to endogenous stimulus	20/356	141/4443	0.00800946	0.0357121	0.0242289	20
body	3	GO:0000212	meiotic spindle organization	7/356	30/4443	0.00808856	0.0358901	0.0243497	7
body	3	GO:0044839	cell cycle G2/M phase transition	7/356	30/4443	0.00808856	0.0358901	0.0243497	7
body	3	GO:0007610	behavior	31/356	249/4443	0.008108	0.0358901	0.0243497	31
body	3	GO:0030010	establishment of cell polarity	9/356	45/4443	0.00818333	0.0361365	0.0245169	9
body	3	GO:0019827	stem cell population maintenance	13/356	78/4443	0.0082752	0.0363567	0.0246663	13
body	3	GO:0098727	maintenance of cell number	13/356	78/4443	0.0082752	0.0363567	0.0246663	13
body	3	GO:0009950	dorsal/ventral axis specification	10/356	53/4443	0.00829257	0.0363567	0.0246663	10
body	3	GO:0006282	regulation of DNA repair	4/356	4443-11-01	0.00849731	0.0371656	0.0252151	4
body	3	GO:0032535	regulation of cellular component size	17/356	114/4443	0.00860109	0.0375063	0.0254462	17
body	3	GO:0051247	positive regulation of protein metabolic process	22/356	161/4443	0.00861603	0.0375063	0.0254462	22
body	3	GO:0010927	cellular component assembly involved in morphogenesis	16/356	105/4443	0.00867961	0.0376937	0.0255734	16
body	3	GO:0006378	mRNA polyadenylation	5/356	17/4443	0.0088658	0.0383211	0.025999	5
body	3	GO:0018108	peptidyl-tyrosine phosphorylation	5/356	17/4443	0.0088658	0.0383211	0.025999	5
body	3	GO:0044087	regulation of cellular component biogenesis	27/356	211/4443	0.00922645	0.0397864	0.0269931	27
body	3	GO:0045732	positive regulation of protein catabolic process	10/356	54/4443	0.00947429	0.0407594	0.0276533	10
body	3	GO:0071900	regulation of protein serine/threonine kinase activity	7/356	31/4443	0.00974782	0.0418382	0.0283852	7
body	3	GO:0008589	regulation of smoothened signaling pathway	12/356	71/4443	0.00983919	0.0420752	0.028546	12
body	3	GO:0051294	establishment of spindle orientation	6/356	24/4443	0.00987176	0.0420752	0.028546	6
body	3	GO:1903320	regulation of protein modification by small protein conjugation or removal	6/356	24/4443	0.00987176	0.0420752	0.028546	6
body	3	GO:0009719	response to endogenous stimulus	20/356	144/4443	0.0100718	0.0428284	0.029057	20
body	3	GO:0007623	circadian rhythm	13/356	80/4443	0.0102243	0.0432766	0.0293611	13
body	3	GO:0048511	rhythmic process	13/356	80/4443	0.0102243	0.0432766	0.0293611	13
body	3	GO:0030097	hemopoiesis	10/356	55/4443	0.0107806	0.0455262	0.0308873	10
body	3	GO:0002376	immune system process	30/356	244/4443	0.0108558	0.04569	0.0309985	30
body	3	GO:0000075	cell cycle checkpoint signaling	9/356	47/4443	0.0109188	0.04569	0.0309985	9
body	3	GO:0042063	gliogenesis	9/356	47/4443	0.0109188	0.04569	0.0309985	9
body	3	GO:0045859	regulation of protein kinase activity	9/356	47/4443	0.0109188	0.04569	0.0309985	9
body	3	GO:0048870	cell motility	26/356	204/4443	0.0110728	0.046229	0.0313642	26
body	3	GO:0032956	regulation of actin cytoskeleton organization	13/356	81/4443	0.0113244	0.0471724	0.0320042	13
body	3	GO:0007611	learning or memory	14/356	90/4443	0.0114658	0.0472033	0.0320251	14
body	3	GO:0042325	regulation of phosphorylation	14/356	90/4443	0.0114658	0.0472033	0.0320251	14
body	3	GO:0050890	cognition	14/356	90/4443	0.0114658	0.0472033	0.0320251	14
body	3	GO:0009755	hormone-mediated signaling pathway	5/356	18/4443	0.011486	0.0472033	0.0320251	5
body	3	GO:0018212	peptidyl-tyrosine modification	5/356	18/4443	0.011486	0.0472033	0.0320251	5
body	3	GO:0031060	regulation of histone methylation	5/356	18/4443	0.011486	0.0472033	0.0320251	5
body	3	GO:0042067	establishment of ommatidial planar polarity	7/356	32/4443	0.0116425	0.0474325	0.0321807	7
body	3	GO:0045807	positive regulation of endocytosis	7/356	32/4443	0.0116425	0.0474325	0.0321807	7
body	3	GO:1902692	regulation of neuroblast proliferation	7/356	32/4443	0.0116425	0.0474325	0.0321807	7
body	3	GO:0032446	protein modification by small protein conjugation	20/356	146/4443	0.0116698	0.0474325	0.0321807	20
body	3	GO:0007405	neuroblast proliferation	11/356	64/4443	0.0116709	0.0474325	0.0321807	11
body	3	GO:0007448	anterior/posterior pattern specification, imaginal disc	4/356	4443-12-01	0.0119531	0.0483651	0.0328134	4
body	3	GO:0030725	germline ring canal formation	4/356	4443-12-01	0.0119531	0.0483651	0.0328134	4
body	3	GO:0007224	smoothened signaling pathway	12/356	73/4443	0.0122255	0.0492089	0.0333858	12
body	3	GO:0031032	actomyosin structure organization	12/356	73/4443	0.0122255	0.0492089	0.0333858	12
body	3	GO:0019220	regulation of phosphate metabolic process	16/356	109/4443	0.0123223	0.0492089	0.0333858	16
body	3	GO:0044270	cellular nitrogen compound catabolic process	16/356	109/4443	0.0123223	0.0492089	0.0333858	16
body	3	GO:0046700	heterocycle catabolic process	16/356	109/4443	0.0123223	0.0492089	0.0333858	16
body	3	GO:0051174	regulation of phosphorus metabolic process	16/356	109/4443	0.0123223	0.0492089	0.0333858	16
body	3	GO:0007219	Notch signaling pathway	9/356	48/4443	0.0125196	0.0497803	0.0337735	9
body	3	GO:0034504	protein localization to nucleus	9/356	48/4443	0.0125196	0.0497803	0.0337735	9
body	4	GO:0006357	regulation of transcription by RNA polymerase II	43/199	394/4443	1.50971e-08	1.20746e-05	9.67754e-06	43
body	4	GO:0010558	negative regulation of macromolecule biosynthetic process	30/199	217/4443	1.64923e-08	1.20746e-05	9.67754e-06	30
body	4	GO:0009890	negative regulation of biosynthetic process	30/199	222/4443	2.82448e-08	1.20746e-05	9.67754e-06	30
body	4	GO:0031327	negative regulation of cellular biosynthetic process	30/199	222/4443	2.82448e-08	1.20746e-05	9.67754e-06	30
body	4	GO:0006366	transcription by RNA polymerase II	45/199	440/4443	4.90968e-08	1.67911e-05	1.34577e-05	45
body	4	GO:0051173	positive regulation of nitrogen compound metabolic process	44/199	441/4443	1.50528e-07	4.29006e-05	3.43838e-05	44
body	4	GO:0010604	positive regulation of macromolecule metabolic process	46/199	482/4443	2.80509e-07	6.85244e-05	5.49208e-05	46
body	4	GO:0051172	negative regulation of nitrogen compound metabolic process	34/199	305/4443	3.9043e-07	8.34545e-05	6.68869e-05	34
body	4	GO:0035295	tube development	41/199	414/4443	5.44506e-07	0.000103456	8.29177e-05	41
body	4	GO:0031325	positive regulation of cellular metabolic process	45/199	480/4443	6.5904e-07	0.000112696	9.03232e-05	45
body	4	GO:0051246	regulation of protein metabolic process	35/199	335/4443	1.23992e-06	0.000192751	0.000154485	35
body	4	GO:0006417	regulation of translation	18/199	113/4443	1.91783e-06	0.000262331	0.000210252	18
body	4	GO:0032268	regulation of cellular protein metabolic process	33/199	312/4443	1.99433e-06	0.000262331	0.000210252	33
body	4	GO:2000112	regulation of cellular macromolecule biosynthetic process	18/199	118/4443	3.65239e-06	0.000428562	0.000343482	18
body	4	GO:0031324	negative regulation of cellular metabolic process	34/199	336/4443	3.75931e-06	0.000428562	0.000343482	34
body	4	GO:0010605	negative regulation of macromolecule metabolic process	39/199	417/4443	4.65698e-06	0.000497715	0.000398907	39
body	4	GO:0010557	positive regulation of macromolecule biosynthetic process	29/199	268/4443	5.76579e-06	0.000540667	0.000433333	29
body	4	GO:0003002	regionalization	30/199	283/4443	5.95367e-06	0.000540667	0.000433333	30
body	4	GO:0051253	negative regulation of RNA metabolic process	22/199	172/4443	6.00742e-06	0.000540667	0.000433333	22
body	4	GO:0051247	positive regulation of protein metabolic process	21/199	161/4443	7.26355e-06	0.000621033	0.000497744	21
body	4	GO:0009892	negative regulation of metabolic process	40/199	446/4443	9.73485e-06	0.000792695	0.000635327	40
body	4	GO:0007389	pattern specification process	31/199	308/4443	1.20154e-05	0.000933926	0.00074852	31
body	4	GO:0034248	regulation of cellular amide metabolic process	19/199	143/4443	1.55345e-05	0.00111491	0.000893576	19
body	4	GO:0045165	cell fate commitment	21/199	169/4443	1.56479e-05	0.00111491	0.000893576	21
body	4	GO:0031328	positive regulation of cellular biosynthetic process	30/199	299/4443	1.8021e-05	0.00123264	0.000987933	30
body	4	GO:0009891	positive regulation of biosynthetic process	30/199	300/4443	1.92487e-05	0.00126597	0.00101465	30
body	4	GO:0032270	positive regulation of cellular protein metabolic process	19/199	146/4443	2.10086e-05	0.00133055	0.0010664	19
body	4	GO:0035239	tube morphogenesis	30/199	302/4443	2.19359e-05	0.00133965	0.0010737	30
body	4	GO:0045934	negative regulation of nucleobase-containing compound metabolic process	22/199	190/4443	3.0118e-05	0.00177593	0.00142336	22
body	4	GO:0007444	imaginal disc development	32/199	342/4443	3.83255e-05	0.00218455	0.00175087	32
body	4	GO:0010608	post-transcriptional regulation of gene expression	18/199	141/4443	4.54891e-05	0.00250924	0.0020111	18
body	4	GO:0045935	positive regulation of nucleobase-containing compound metabolic process	28/199	284/4443	4.8882e-05	0.00255671	0.00204915	28
body	4	GO:0051254	positive regulation of RNA metabolic process	27/199	269/4443	4.934e-05	0.00255671	0.00204915	27
body	4	GO:0017148	negative regulation of translation	11/199	60/4443	5.48562e-05	0.00275895	0.00221123	11
body	4	GO:2000113	negative regulation of cellular macromolecule biosynthetic process	11/199	61/4443	6.43379e-05	0.00289622	0.00232126	11
body	4	GO:0045892	negative regulation of transcription, DNA-templated	19/199	158/4443	6.43605e-05	0.00289622	0.00232126	19
body	4	GO:1902679	negative regulation of RNA biosynthetic process	19/199	158/4443	6.43605e-05	0.00289622	0.00232126	19
body	4	GO:1903507	negative regulation of nucleic acid-templated transcription	19/199	158/4443	6.43605e-05	0.00289622	0.00232126	19
body	4	GO:0009966	regulation of signal transduction	39/199	471/4443	8.14021e-05	0.00356917	0.00286061	39
body	4	GO:0009887	animal organ morphogenesis	36/199	422/4443	8.70098e-05	0.00365266	0.00292753	36
body	4	GO:0034249	negative regulation of cellular amide metabolic process	11/199	63/4443	8.75785e-05	0.00365266	0.00292753	11
body	4	GO:0051276	chromosome organization	30/199	337/4443	0.000172906	0.00703975	0.0056422	30
body	4	GO:0002009	morphogenesis of an epithelium	31/199	355/4443	0.000189725	0.00740241	0.00593287	31
body	4	GO:0007166	cell surface receptor signaling pathway	33/199	388/4443	0.000190471	0.00740241	0.00593287	33
body	4	GO:0009886	post-embryonic animal morphogenesis	26/199	276/4443	0.000198564	0.00742549	0.00595136	26
body	4	GO:0048729	tissue morphogenesis	31/199	356/4443	0.00019975	0.00742549	0.00595136	31
body	4	GO:0060562	epithelial tube morphogenesis	26/199	277/4443	0.000210585	0.00766173	0.0061407	26
body	4	GO:0007049	cell cycle	39/199	494/4443	0.000229115	0.00816224	0.00654185	39
body	4	GO:0051239	regulation of multicellular organismal process	27/199	296/4443	0.000253642	0.00876108	0.00702181	27
body	4	GO:0009791	post-embryonic development	31/199	361/4443	0.000257358	0.00876108	0.00702181	31
body	4	GO:0014070	response to organic cyclic compound	9/199	49/4443	0.000261295	0.00876108	0.00702181	9
body	4	GO:1903047	mitotic cell cycle process	23/199	236/4443	0.000289923	0.00943199	0.00755953	23
body	4	GO:0048707	instar larval or pupal morphogenesis	25/199	267/4443	0.000292337	0.00943199	0.00755953	25
body	4	GO:0032269	negative regulation of cellular protein metabolic process	15/199	122/4443	0.000304673	0.00964798	0.00773264	15
body	4	GO:0000278	mitotic cell cycle	29/199	333/4443	0.000327877	0.00990268	0.00793677	29
body	4	GO:0009953	dorsal/ventral pattern formation	13/199	97/4443	0.000330247	0.00990268	0.00793677	13
body	4	GO:0051248	negative regulation of protein metabolic process	15/199	123/4443	0.000333471	0.00990268	0.00793677	15
body	4	GO:0007224	smoothened signaling pathway	11/199	73/4443	0.00034142	0.00990268	0.00793677	11
body	4	GO:0045727	positive regulation of translation	7/199	31/4443	0.000341671	0.00990268	0.00793677	7
body	4	GO:0008283	cell population proliferation	20/199	195/4443	0.000376968	0.0107436	0.00861075	20
body	4	GO:0044772	mitotic cell cycle phase transition	12/199	87/4443	0.000428326	0.0120072	0.00962347	12
body	4	GO:0030261	chromosome condensation	8/199	42/4443	0.000445814	0.0122958	0.00985484	8
body	4	GO:0007552	metamorphosis	25/199	278/4443	0.000542548	0.0147263	0.0118028	25
body	4	GO:0009790	embryo development	28/199	327/4443	0.000553193	0.0147575	0.0118278	28
body	4	GO:0045893	positive regulation of transcription, DNA-templated	22/199	232/4443	0.000579248	0.0147575	0.0118278	22
body	4	GO:1902680	positive regulation of RNA biosynthetic process	22/199	232/4443	0.000579248	0.0147575	0.0118278	22
body	4	GO:1903508	positive regulation of nucleic acid-templated transcription	22/199	232/4443	0.000579248	0.0147575	0.0118278	22
body	4	GO:1901701	cellular response to oxygen-containing compound	14/199	116/4443	0.000586846	0.0147575	0.0118278	14
body	4	GO:0002165	instar larval or pupal development	27/199	313/4443	0.000623608	0.0154546	0.0123865	27
body	4	GO:0051094	positive regulation of developmental process	16/199	145/4443	0.000662573	0.0159653	0.0127958	16
body	4	GO:0046959	habituation	4/199	4443-10-01	0.000662886	0.0159653	0.0127958	4
body	4	GO:0016055	Wnt signaling pathway	11/199	79/4443	0.000684942	0.0162674	0.0130379	11
body	4	GO:0035218	leg disc development	8/199	45/4443	0.0007253	0.0169899	0.013617	8
body	4	GO:0030111	regulation of Wnt signaling pathway	10/199	68/4443	0.000774879	0.017906	0.0143513	10
body	4	GO:0048569	post-embryonic animal organ development	25/199	285/4443	0.000786084	0.0179227	0.0143647	25
body	4	GO:1901700	response to oxygen-containing compound	19/199	192/4443	0.000827786	0.0183489	0.0147063	19
body	4	GO:0007281	germ cell development	37/199	491/4443	0.000848473	0.0183489	0.0147063	37
body	4	GO:1905114	cell surface receptor signaling pathway involved in cell-cell signaling	11/199	81/4443	0.000849536	0.0183489	0.0147063	11
body	4	GO:0045944	positive regulation of transcription by RNA polymerase II	17/199	163/4443	0.00086509	0.0183489	0.0147063	17
body	4	GO:0007560	imaginal disc morphogenesis	22/199	239/4443	0.00086916	0.0183489	0.0147063	22
body	4	GO:0048563	post-embryonic animal organ morphogenesis	22/199	239/4443	0.00086916	0.0183489	0.0147063	22
body	4	GO:0007480	imaginal disc-derived leg morphogenesis	7/199	36/4443	0.000896481	0.0186949	0.0149836	7
body	4	GO:0034243	regulation of transcription elongation from RNA polymerase II promoter	5/199	18/4443	0.000910809	0.0187649	0.0150396	5
body	4	GO:0035329	hippo signaling	9/199	58/4443	0.000954696	0.0194349	0.0155766	9
body	4	GO:0032968	positive regulation of transcription elongation from RNA polymerase II promoter	4/199	4443-11-01	0.00100537	0.0200014	0.0160307	4
body	4	GO:0030178	negative regulation of Wnt signaling pathway	6/199	27/4443	0.00100592	0.0200014	0.0160307	6
body	4	GO:0010629	negative regulation of gene expression	20/199	211/4443	0.0010434	0.0205081	0.0164368	20
body	4	GO:0007478	leg disc morphogenesis	7/199	37/4443	0.00106439	0.0206831	0.016577	7
body	4	GO:0044770	cell cycle phase transition	13/199	110/4443	0.00112356	0.0215875	0.0173019	13
body	4	GO:0035220	wing disc development	22/199	244/4443	0.00114665	0.0217863	0.0174612	22
body	4	GO:0007076	mitotic chromosome condensation	5/199	19/4443	0.00119162	0.022392	0.0179467	5
body	4	GO:0006325	chromatin organization	18/199	183/4443	0.00121918	0.0226608	0.0181621	18
body	4	GO:0031497	chromatin assembly	11/199	85/4443	0.00127784	0.0232458	0.018631	11
body	4	GO:0198738	cell-cell signaling by wnt	11/199	85/4443	0.00127784	0.0232458	0.018631	11
body	4	GO:0048736	appendage development	19/199	200/4443	0.00135764	0.0241829	0.019382	19
body	4	GO:0048737	imaginal disc-derived appendage development	19/199	200/4443	0.00135764	0.0241829	0.019382	19
body	4	GO:0010243	response to organonitrogen compound	13/199	113/4443	0.00144509	0.0254754	0.0204179	13
body	4	GO:0051726	regulation of cell cycle	20/199	218/4443	0.00156335	0.0270828	0.0217062	20
body	4	GO:1901698	response to nitrogen compound	13/199	114/4443	0.00156795	0.0270828	0.0217062	13
body	4	GO:0001709	cell fate determination	10/199	75/4443	0.00168112	0.0285874	0.0229121	10
body	4	GO:0040029	regulation of gene expression, epigenetic	11/199	88/4443	0.00170429	0.0285874	0.0229121	11
body	4	GO:0048870	cell motility	19/199	204/4443	0.00171673	0.0285874	0.0229121	19
body	4	GO:0035556	intracellular signal transduction	30/199	386/4443	0.00172193	0.0285874	0.0229121	30
body	4	GO:0000902	cell morphogenesis	26/199	318/4443	0.00174683	0.028722	0.02302	26
body	4	GO:0010033	response to organic substance	25/199	304/4443	0.00198261	0.031656	0.0253715	25
body	4	GO:0022402	cell cycle process	30/199	390/4443	0.00202488	0.031656	0.0253715	30
body	4	GO:0046011	regulation of oskar mRNA translation	4/199	13/4443	0.00202941	0.031656	0.0253715	4
body	4	GO:0046958	nonassociative learning	4/199	13/4443	0.00202941	0.031656	0.0253715	4
body	4	GO:0072089	stem cell proliferation	4/199	13/4443	0.00202941	0.031656	0.0253715	4
body	4	GO:0051674	localization of cell	19/199	207/4443	0.00203635	0.031656	0.0253715	19
body	4	GO:0035331	negative regulation of hippo signaling	6/199	31/4443	0.00215442	0.0331897	0.0266008	6
body	4	GO:0008286	insulin receptor signaling pathway	8/199	53/4443	0.002193	0.0334825	0.0268354	8
body	4	GO:0006928	movement of cell or subcellular component	28/199	358/4443	0.00225801	0.0341699	0.0273864	28
body	4	GO:0032784	regulation of DNA-templated transcription, elongation	5/199	22/4443	0.00241829	0.0362743	0.0290731	5
body	4	GO:0007423	sensory organ development	22/199	260/4443	0.0026049	0.0387337	0.0310442	22
body	4	GO:0035120	post-embryonic appendage morphogenesis	18/199	196/4443	0.00265092	0.0390783	0.0313204	18
body	4	GO:0031507	heterochromatin assembly	9/199	67/4443	0.00270528	0.0395388	0.0316894	9
body	4	GO:0032786	positive regulation of DNA-templated transcription, elongation	4/199	14/4443	0.00274257	0.0396216	0.0317558	4
body	4	GO:0007447	imaginal disc pattern formation	8/199	55/4443	0.00279025	0.0396216	0.0317558	8
body	4	GO:0035107	appendage morphogenesis	18/199	197/4443	0.00280363	0.0396216	0.0317558	18
body	4	GO:0035114	imaginal disc-derived appendage morphogenesis	18/199	197/4443	0.00280363	0.0396216	0.0317558	18
body	4	GO:0016477	cell migration	18/199	198/4443	0.00296364	0.0415395	0.033293	18
body	4	GO:0034250	positive regulation of cellular amide metabolic process	8/199	56/4443	0.00313296	0.0435557	0.0349089	8
body	4	GO:0045814	negative regulation of gene expression, epigenetic	9/199	69/4443	0.00331899	0.0454038	0.0363901	9
body	4	GO:0060070	canonical Wnt signaling pathway	9/199	69/4443	0.00331899	0.0454038	0.0363901	9
body	4	GO:1903311	regulation of mRNA metabolic process	12/199	110/4443	0.00343494	0.0466171	0.0373625	12
body	4	GO:0035222	wing disc pattern formation	7/199	45/4443	0.00346352	0.0466348	0.0373768	7
body	4	GO:0050793	regulation of developmental process	29/199	387/4443	0.0035681	0.0476676	0.0382045	29
body	5	GO:0032543	mitochondrial translation	11/130	82/4443	2.10295e-05	0.0223334	0.0223334	11
body	5	GO:0140053	mitochondrial gene expression	11/130	95/4443	8.48155e-05	0.045037	0.045037	11
body	6	GO:0006508	proteolysis	16/49	391/4443	2.11424e-06	0.00064273	0.000632048	16
body	7	GO:0006508	proteolysis	19/66	391/4443	2.03885e-06	0.00126205	0.00124692	19
head	1	GO:0044281	small molecule metabolic process	87/438	408/4489	1.24213e-13	2.30167e-10	2.25022e-10	87
head	1	GO:0019752	carboxylic acid metabolic process	51/438	205/4489	8.94071e-11	6.6947e-08	6.54505e-08	51
head	1	GO:0043436	oxoacid metabolic process	51/438	206/4489	1.08387e-10	6.6947e-08	6.54505e-08	51
head	1	GO:0006082	organic acid metabolic process	51/438	209/4489	1.91269e-10	8.86052e-08	8.66246e-08	51
head	1	GO:0046395	carboxylic acid catabolic process	22/438	72/4489	6.05104e-07	0.000224252	0.000219239	22
head	1	GO:0016054	organic acid catabolic process	22/438	73/4489	7.89042e-07	0.000243682	0.000238235	22
head	1	GO:0032787	monocarboxylic acid metabolic process	26/438	103/4489	3.41812e-06	0.000904825	0.000884599	26
head	1	GO:0044282	small molecule catabolic process	25/438	98/4489	4.30812e-06	0.000938185	0.000917214	25
head	1	GO:0034440	lipid oxidation	12/438	28/4489	4.55676e-06	0.000938185	0.000917214	12
head	1	GO:0055086	nucleobase-containing small molecule metabolic process	30/438	132/4489	6.2534e-06	0.00115875	0.00113285	30
head	1	GO:0045047	protein targeting to ER	9/438	17/4489	8.81112e-06	0.00136058	0.00133017	9
head	1	GO:0072599	establishment of protein localization to endoplasmic reticulum	9/438	17/4489	8.81112e-06	0.00136058	0.00133017	9
head	1	GO:0016042	lipid catabolic process	20/438	72/4489	1.00829e-05	0.0014372	0.00140507	20
head	1	GO:1901575	organic substance catabolic process	76/438	489/4489	1.17725e-05	0.00155817	0.00152334	76
head	1	GO:1901135	carbohydrate derivative metabolic process	42/438	224/4489	1.73159e-05	0.00213909	0.00209128	42
head	1	GO:0019395	fatty acid oxidation	11/438	27/4489	2.06581e-05	0.00239246	0.00233898	11
head	1	GO:0006753	nucleoside phosphate metabolic process	25/438	108/4489	2.69842e-05	0.00294127	0.00287553	25
head	1	GO:0044255	cellular lipid metabolic process	41/438	224/4489	3.96289e-05	0.00390268	0.00381544	41
head	1	GO:0009117	nucleotide metabolic process	24/438	104/4489	4.12759e-05	0.00390268	0.00381544	24
head	1	GO:0030258	lipid modification	16/438	55/4489	4.21229e-05	0.00390268	0.00381544	16
head	1	GO:0044242	cellular lipid catabolic process	16/438	56/4489	5.37784e-05	0.00474531	0.00463923	16
head	1	GO:0006635	fatty acid beta-oxidation	10/438	25/4489	5.99526e-05	0.00504964	0.00493677	10
head	1	GO:0019637	organophosphate metabolic process	38/438	206/4489	6.44382e-05	0.00509921	0.00498523	38
head	1	GO:0072329	monocarboxylic acid catabolic process	12/438	35/4489	6.60448e-05	0.00509921	0.00498523	12
head	1	GO:0070972	protein localization to endoplasmic reticulum	9/438	21/4489	7.45068e-05	0.00552244	0.005399	9
head	1	GO:0006413	translational initiation	13/438	41/4489	8.3137e-05	0.00592511	0.00579266	13
head	1	GO:0006631	fatty acid metabolic process	18/438	71/4489	0.00010532	0.00722805	0.00706648	18
head	1	GO:0009062	fatty acid catabolic process	11/438	32/4489	0.000130014	0.00860415	0.00841182	11
head	1	GO:0006629	lipid metabolic process	45/438	269/4489	0.000159542	0.0101942	0.00996628	45
head	1	GO:1901137	carbohydrate derivative biosynthetic process	27/438	136/4489	0.00021965	0.0126349	0.0123524	27
head	1	GO:0098754	detoxification	8/438	19/4489	0.00022088	0.0126349	0.0123524	8
head	1	GO:0006520	cellular amino acid metabolic process	20/438	88/4489	0.000225014	0.0126349	0.0123524	20
head	1	GO:0019693	ribose phosphate metabolic process	20/438	88/4489	0.000225014	0.0126349	0.0123524	20
head	1	GO:0009165	nucleotide biosynthetic process	16/438	63/4489	0.000248354	0.0127055	0.0124215	16
head	1	GO:0006613	cotranslational protein targeting to membrane	6/438	4489-11-01	0.000251521	0.0127055	0.0124215	6
head	1	GO:0006614	SRP-dependent cotranslational protein targeting to membrane	6/438	4489-11-01	0.000251521	0.0127055	0.0124215	6
head	1	GO:0044272	sulfur compound biosynthetic process	9/438	24/4489	0.000253699	0.0127055	0.0124215	9
head	1	GO:1901293	nucleoside phosphate biosynthetic process	16/438	64/4489	0.000302054	0.0147291	0.0143999	16
head	1	GO:0006739	NADP metabolic process	6/438	4489-12-01	0.000461856	0.0216716	0.0211872	6
head	1	GO:0006163	purine nucleotide metabolic process	19/438	86/4489	0.000472064	0.0216716	0.0211872	19
head	1	GO:0072522	purine-containing compound biosynthetic process	14/438	54/4489	0.000479512	0.0216716	0.0211872	14
head	1	GO:0010507	negative regulation of autophagy	8/438	21/4489	0.000498694	0.0220019	0.0215101	8
head	1	GO:0072521	purine-containing compound metabolic process	20/438	94/4489	0.00056745	0.0242105	0.0236693	20
head	1	GO:0005975	carbohydrate metabolic process	27/438	144/4489	0.000574884	0.0242105	0.0236693	27
head	1	GO:0009150	purine ribonucleotide metabolic process	18/438	81/4489	0.00061485	0.0253182	0.0247522	18
head	1	GO:1901605	alpha-amino acid metabolic process	14/438	57/4489	0.000864746	0.0348342	0.0340556	14
head	1	GO:0006164	purine nucleotide biosynthetic process	13/438	51/4489	0.00090416	0.035647	0.0348501	13
head	1	GO:0090407	organophosphate biosynthetic process	23/438	119/4489	0.000943757	0.0364329	0.0356185	23
head	1	GO:0044262	cellular carbohydrate metabolic process	15/438	64/4489	0.000965805	0.0365232	0.0357068	15
head	1	GO:0046390	ribose phosphate biosynthetic process	13/438	52/4489	0.00110096	0.0404952	0.0395899	13
head	1	GO:0009259	ribonucleotide metabolic process	18/438	85/4489	0.0011236	0.0404952	0.0395899	18
head	1	GO:0009152	purine ribonucleotide biosynthetic process	12/438	46/4489	0.0011364	0.0404952	0.0395899	12
head	1	GO:0006612	protein targeting to membrane	8/438	24/4489	0.00138534	0.0484346	0.0473519	8
head	2	GO:0030239	myofibril assembly	21/263	35/4489	6.77058e-18	5.29121e-15	5.10644e-15	21
head	2	GO:0055002	striated muscle cell development	21/263	35/4489	6.77058e-18	5.29121e-15	5.10644e-15	21
head	2	GO:0055001	muscle cell development	23/263	47/4489	8.11758e-17	4.22926e-14	4.08157e-14	23
head	2	GO:0051146	striated muscle cell differentiation	26/263	63/4489	1.40221e-16	5.47912e-14	5.28779e-14	26
head	2	GO:0042692	muscle cell differentiation	27/263	78/4489	6.71921e-15	2.10043e-12	2.02708e-12	27
head	2	GO:0031032	actomyosin structure organization	25/263	70/4489	3.09839e-14	8.07132e-12	7.78947e-12	25
head	2	GO:0045214	sarcomere organization	16/263	26/4489	3.87064e-14	8.64258e-12	8.34079e-12	16
head	2	GO:0009060	aerobic respiration	23/263	65/4489	4.39773e-13	8.59207e-11	8.29204e-11	23
head	2	GO:0061061	muscle structure development	33/263	147/4489	6.34626e-12	1.10213e-09	1.06365e-09	33
head	2	GO:0045333	cellular respiration	23/263	73/4489	7.19738e-12	1.12495e-09	1.08567e-09	23
head	2	GO:0019646	aerobic electron transport chain	15/263	32/4489	5.11965e-11	6.79339e-09	6.55617e-09	15
head	2	GO:0042773	ATP synthesis coupled electron transport	16/263	37/4489	5.21565e-11	6.79339e-09	6.55617e-09	16
head	2	GO:0003012	muscle system process	14/263	28/4489	7.6622e-11	9.21232e-09	8.89064e-09	14
head	2	GO:0010927	cellular component assembly involved in morphogenesis	23/263	85/4489	2.31525e-10	2.58482e-08	2.49456e-08	23
head	2	GO:0022904	respiratory electron transport chain	16/263	41/4489	3.37263e-10	3.51429e-08	3.39157e-08	16
head	2	GO:0042775	mitochondrial ATP synthesis coupled electron transport	15/263	36/4489	4.07056e-10	3.97643e-08	3.83757e-08	15
head	2	GO:0006119	oxidative phosphorylation	17/263	49/4489	8.08178e-10	7.43048e-08	7.17101e-08	17
head	2	GO:0022900	electron transport chain	16/263	46/4489	2.48422e-09	2.14921e-07	2.07417e-07	16
head	2	GO:0015980	energy derivation by oxidation of organic compounds	24/263	103/4489	2.61261e-09	2.14921e-07	2.07417e-07	24
head	2	GO:0030036	actin cytoskeleton organization	37/263	224/4489	3.84563e-09	3.00536e-07	2.90042e-07	37
head	2	GO:0030029	actin filament-based process	37/263	231/4489	9.20441e-09	6.85071e-07	6.61149e-07	37
head	2	GO:0046034	ATP metabolic process	20/263	78/4489	1.01637e-08	7.22088e-07	6.96873e-07	20
head	2	GO:0006091	generation of precursor metabolites and energy	26/263	134/4489	3.40209e-08	2.31194e-06	2.23121e-06	26
head	2	GO:0006099	tricarboxylic acid cycle	10/263	21/4489	8.00056e-08	5.00195e-06	4.82729e-06	10
head	2	GO:0006936	muscle contraction	10/263	21/4489	8.00056e-08	5.00195e-06	4.82729e-06	10
head	2	GO:0007010	cytoskeleton organization	46/263	368/4489	3.4989e-07	2.10338e-05	2.02993e-05	46
head	2	GO:0140694	non-membrane-bounded organelle assembly	21/263	104/4489	3.76875e-07	2.18169e-05	2.10551e-05	21
head	2	GO:0007475	apposition of dorsal and ventral imaginal disc-derived wing surfaces	8/263	15/4489	5.61634e-07	3.13512e-05	3.02564e-05	8
head	2	GO:0097435	supramolecular fiber organization	29/263	185/4489	6.88628e-07	3.71147e-05	3.58187e-05	29
head	2	GO:0048646	anatomical structure formation involved in morphogenesis	37/263	303/4489	1.00818e-05	0.000525264	0.000506922	37
head	2	GO:0070925	organelle assembly	23/263	155/4489	2.64334e-05	0.00133275	0.00128621	23
head	2	GO:0006120	mitochondrial electron transport, NADH to ubiquinone	6/263	14/4489	7.69855e-05	0.00376026	0.00362895	6
head	2	GO:0008587	imaginal disc-derived wing margin morphogenesis	10/263	47/4489	0.000301236	0.0142676	0.0137694	10
head	2	GO:0007517	muscle organ development	11/263	57/4489	0.000373737	0.0171809	0.0165809	11
head	2	GO:0010959	regulation of metal ion transport	9/263	43/4489	0.000686592	0.0306613	0.0295906	9
head	3	GO:0002181	cytoplasmic translation	72/254	104/4489	6.58865e-69	7.62966e-66	6.79671e-66	72
head	3	GO:0006412	translation	82/254	285/4489	1.21068e-39	7.00984e-37	6.24457e-37	82
head	3	GO:0043604	amide biosynthetic process	86/254	327/4489	2.37195e-38	9.15573e-36	8.15619e-36	86
head	3	GO:0043043	peptide biosynthetic process	83/254	309/4489	1.21452e-37	3.51604e-35	3.13218e-35	83
head	3	GO:0043603	cellular amide metabolic process	93/254	402/4489	9.53149e-37	2.20749e-34	1.9665e-34	93
head	3	GO:0006518	peptide metabolic process	85/254	362/4489	9.58334e-34	1.84958e-31	1.64766e-31	85
head	3	GO:0034645	cellular macromolecule biosynthetic process	84/254	374/4489	9.28075e-32	1.5353e-29	1.36769e-29	84
head	3	GO:0044281	small molecule metabolic process	72/254	408/4489	3.89407e-20	5.63666e-18	5.0213e-18	72
head	3	GO:0006082	organic acid metabolic process	47/254	209/4489	2.33355e-17	3.0025e-15	2.67471e-15	47
head	3	GO:0019752	carboxylic acid metabolic process	46/254	205/4489	5.90794e-17	6.84139e-15	6.0945e-15	46
head	3	GO:0043436	oxoacid metabolic process	46/254	206/4489	7.24689e-17	7.629e-15	6.79613e-15	46
head	3	GO:0042254	ribosome biogenesis	28/254	85/4489	3.56329e-15	3.43858e-13	3.06318e-13	28
head	3	GO:0042255	ribosome assembly	13/254	21/4489	6.12665e-12	5.45743e-10	4.86164e-10	13
head	3	GO:0022613	ribonucleoprotein complex biogenesis	29/254	124/4489	1.92615e-11	1.5932e-09	1.41927e-09	29
head	3	GO:0044282	small molecule catabolic process	25/254	98/4489	6.88413e-11	5.31455e-09	4.73435e-09	25
head	3	GO:1901605	alpha-amino acid metabolic process	19/254	57/4489	9.44617e-11	6.83666e-09	6.09029e-09	19
head	3	GO:0032787	monocarboxylic acid metabolic process	25/254	103/4489	2.21128e-10	1.50627e-08	1.34183e-08	25
head	3	GO:0042273	ribosomal large subunit biogenesis	14/254	31/4489	2.70697e-10	1.74149e-08	1.55136e-08	14
head	3	GO:0005975	carbohydrate metabolic process	28/254	144/4489	4.18835e-09	2.55269e-07	2.27401e-07	28
head	3	GO:0042274	ribosomal small subunit biogenesis	11/254	22/4489	6.22881e-09	3.60648e-07	3.21275e-07	11
head	3	GO:0072521	purine-containing compound metabolic process	21/254	94/4489	3.24369e-08	1.78866e-06	1.59339e-06	21
head	3	GO:0046395	carboxylic acid catabolic process	18/254	72/4489	5.10393e-08	2.51684e-06	2.24207e-06	18
head	3	GO:0006520	cellular amino acid metabolic process	20/254	88/4489	5.14641e-08	2.51684e-06	2.24207e-06	20
head	3	GO:0044283	small molecule biosynthetic process	22/254	105/4489	5.21625e-08	2.51684e-06	2.24207e-06	22
head	3	GO:0016054	organic acid catabolic process	18/254	73/4489	6.43479e-08	2.98059e-06	2.6552e-06	18
head	3	GO:0008652	cellular amino acid biosynthetic process	11/254	27/4489	8.92537e-08	3.97522e-06	3.54124e-06	11
head	3	GO:1901607	alpha-amino acid biosynthetic process	10/254	22/4489	9.99081e-08	4.28495e-06	3.81715e-06	10
head	3	GO:0016053	organic acid biosynthetic process	16/254	60/4489	1.09162e-07	4.35894e-06	3.88306e-06	16
head	3	GO:0046394	carboxylic acid biosynthetic process	16/254	60/4489	1.09162e-07	4.35894e-06	3.88306e-06	16
head	3	GO:0019318	hexose metabolic process	12/254	34/4489	1.49513e-07	5.77118e-06	5.14113e-06	12
head	3	GO:0000028	ribosomal small subunit assembly	7/254	4489-10-01	1.77597e-07	6.6341e-06	5.90984e-06	7
head	3	GO:0055086	nucleobase-containing small molecule metabolic process	24/254	132/4489	2.206e-07	7.98298e-06	7.11146e-06	24
head	3	GO:0005996	monosaccharide metabolic process	12/254	38/4489	6.01938e-07	2.11226e-05	1.88166e-05	12
head	3	GO:0006163	purine nucleotide metabolic process	18/254	86/4489	9.15e-07	3.11638e-05	2.77616e-05	18
head	3	GO:0006631	fatty acid metabolic process	16/254	71/4489	1.32762e-06	4.39253e-05	3.91299e-05	16
head	3	GO:0009150	purine ribonucleotide metabolic process	17/254	81/4489	1.78382e-06	5.73796e-05	5.11154e-05	17
head	3	GO:0022618	ribonucleoprotein complex assembly	14/254	57/4489	2.07107e-06	6.35128e-05	5.6579e-05	14
head	3	GO:1901135	carbohydrate derivative metabolic process	31/254	224/4489	2.08419e-06	6.35128e-05	5.6579e-05	31
head	3	GO:0071826	ribonucleoprotein complex subunit organization	14/254	58/4489	2.59376e-06	7.70148e-05	6.8607e-05	14
head	3	GO:0009259	ribonucleotide metabolic process	17/254	85/4489	3.61097e-06	0.000104538	9.31251e-05	17
head	3	GO:0019693	ribose phosphate metabolic process	17/254	88/4489	5.94251e-06	0.000165737	0.000147643	17
head	3	GO:1901606	alpha-amino acid catabolic process	10/254	32/4489	6.01118e-06	0.000165737	0.000147643	10
head	3	GO:0009117	nucleotide metabolic process	18/254	104/4489	1.57808e-05	0.00042498	0.000378585	18
head	3	GO:0006006	glucose metabolic process	9/254	29/4489	1.90171e-05	0.000498095	0.000443717	9
head	3	GO:0009063	cellular amino acid catabolic process	10/254	36/4489	1.9356e-05	0.000498095	0.000443717	10
head	3	GO:0006753	nucleoside phosphate metabolic process	18/254	108/4489	2.69463e-05	0.000678343	0.000604287	18
head	3	GO:0030490	maturation of SSU-rRNA	6/254	14/4489	6.32445e-05	0.00155824	0.00138812	6
head	3	GO:0006364	rRNA processing	11/254	49/4489	6.5318e-05	0.0015758	0.00140376	11
head	3	GO:0006637	acyl-CoA metabolic process	7/254	20/4489	7.01588e-05	0.00162488	0.00144749	7
head	3	GO:0035383	thioester metabolic process	7/254	20/4489	7.01588e-05	0.00162488	0.00144749	7
head	3	GO:0019637	organophosphate metabolic process	26/254	206/4489	7.53721e-05	0.00171139	0.00152455	26
head	3	GO:0019395	fatty acid oxidation	8/254	27/4489	8.15057e-05	0.00181507	0.00161692	8
head	3	GO:0006090	pyruvate metabolic process	7/254	21/4489	0.000100207	0.00218942	0.0019504	7
head	3	GO:0034440	lipid oxidation	8/254	28/4489	0.000108592	0.00225835	0.00201181	8
head	3	GO:0009066	aspartate family amino acid metabolic process	5/254	4489-10-01	0.000111163	0.00225835	0.00201181	5
head	3	GO:0046460	neutral lipid biosynthetic process	5/254	4489-10-01	0.000111163	0.00225835	0.00201181	5
head	3	GO:0046463	acylglycerol biosynthetic process	5/254	4489-10-01	0.000111163	0.00225835	0.00201181	5
head	3	GO:0006414	translational elongation	7/254	22/4489	0.000139948	0.00279414	0.0024891	7
head	3	GO:0006091	generation of precursor metabolites and energy	19/254	134/4489	0.00015846	0.00311011	0.00277057	19
head	3	GO:0006790	sulfur compound metabolic process	14/254	83/4489	0.000188407	0.00363375	0.00323705	14
head	3	GO:0000462	maturation of SSU-rRNA from tricistronic rRNA transcript (SSU-rRNA, 5.8S rRNA, LSU-rRNA)	5/254	4489-11-01	0.000194425	0.00363375	0.00323705	5
head	3	GO:0044262	cellular carbohydrate metabolic process	12/254	64/4489	0.000194553	0.00363375	0.00323705	12
head	3	GO:0016072	rRNA metabolic process	11/254	56/4489	0.000234347	0.00430753	0.00383727	11
head	3	GO:0006641	triglyceride metabolic process	7/254	24/4489	0.000257552	0.00445142	0.00396545	7
head	3	GO:0033865	nucleoside bisphosphate metabolic process	7/254	24/4489	0.000257552	0.00445142	0.00396545	7
head	3	GO:0033875	ribonucleoside bisphosphate metabolic process	7/254	24/4489	0.000257552	0.00445142	0.00396545	7
head	3	GO:0034032	purine nucleoside bisphosphate metabolic process	7/254	24/4489	0.000257552	0.00445142	0.00396545	7
head	3	GO:0016051	carbohydrate biosynthetic process	8/254	32/4489	0.000301514	0.00513461	0.00457405	8
head	3	GO:0006635	fatty acid beta-oxidation	7/254	25/4489	0.000340659	0.00571715	0.00509299	7
head	3	GO:0043648	dicarboxylic acid metabolic process	6/254	19/4489	0.000449187	0.00743084	0.0066196	6
head	3	GO:0042593	glucose homeostasis	8/254	34/4489	0.000471514	0.00769033	0.00685076	8
head	3	GO:0072329	monocarboxylic acid catabolic process	8/254	35/4489	0.000581799	0.00935727	0.00833572	8
head	3	GO:0072522	purine-containing compound biosynthetic process	10/254	54/4489	0.00073748	0.0116987	0.0104215	10
head	3	GO:0034470	ncRNA processing	13/254	86/4489	0.000949144	0.0148528	0.0132313	13
head	3	GO:0006638	neutral lipid metabolic process	7/254	30/4489	0.00113076	0.0172292	0.0153483	7
head	3	GO:0006639	acylglycerol metabolic process	7/254	30/4489	0.00113076	0.0172292	0.0153483	7
head	3	GO:0016052	carbohydrate catabolic process	8/254	39/4489	0.00124888	0.0185411	0.0165169	8
head	3	GO:0033500	carbohydrate homeostasis	8/254	39/4489	0.00124888	0.0185411	0.0165169	8
head	3	GO:0009069	serine family amino acid metabolic process	4/254	4489-10-01	0.00160289	0.022636	0.0201647	4
head	3	GO:0009124	nucleoside monophosphate biosynthetic process	4/254	4489-10-01	0.00160289	0.022636	0.0201647	4
head	3	GO:0009156	ribonucleoside monophosphate biosynthetic process	4/254	4489-10-01	0.00160289	0.022636	0.0201647	4
head	3	GO:0043094	cellular metabolic compound salvage	4/254	4489-10-01	0.00160289	0.022636	0.0201647	4
head	3	GO:0009062	fatty acid catabolic process	7/254	32/4489	0.0016964	0.0236678	0.0210839	7
head	3	GO:0044272	sulfur compound biosynthetic process	6/254	24/4489	0.00175382	0.0241776	0.0215381	6
head	3	GO:1901575	organic substance catabolic process	43/254	489/4489	0.00179715	0.0244836	0.0218106	43
head	3	GO:0006164	purine nucleotide biosynthetic process	9/254	51/4489	0.00192963	0.0255779	0.0227855	9
head	3	GO:0006081	cellular aldehyde metabolic process	5/254	17/4489	0.00196583	0.0255779	0.0227855	5
head	3	GO:0006165	nucleoside diphosphate phosphorylation	5/254	17/4489	0.00196583	0.0255779	0.0227855	5
head	3	GO:0046939	nucleotide phosphorylation	5/254	17/4489	0.00196583	0.0255779	0.0227855	5
head	3	GO:0016042	lipid catabolic process	11/254	72/4489	0.00212555	0.0273488	0.024363	11
head	3	GO:0002791	regulation of peptide secretion	4/254	4489-11-01	0.00240773	0.030306	0.0269974	4
head	3	GO:0090276	regulation of peptide hormone secretion	4/254	4489-11-01	0.00240773	0.030306	0.0269974	4
head	3	GO:0009116	nucleoside metabolic process	5/254	18/4489	0.0025979	0.0320039	0.02851	5
head	3	GO:0034637	cellular carbohydrate biosynthetic process	5/254	18/4489	0.0025979	0.0320039	0.02851	5
head	3	GO:0002790	peptide secretion	4/254	4489-12-01	0.0034526	0.0395853	0.0352637	4
head	3	GO:0006739	NADP metabolic process	4/254	4489-12-01	0.0034526	0.0395853	0.0352637	4
head	3	GO:0009123	nucleoside monophosphate metabolic process	4/254	4489-12-01	0.0034526	0.0395853	0.0352637	4
head	3	GO:0009161	ribonucleoside monophosphate metabolic process	4/254	4489-12-01	0.0034526	0.0395853	0.0352637	4
head	3	GO:0030072	peptide hormone secretion	4/254	4489-12-01	0.0034526	0.0395853	0.0352637	4
head	3	GO:0071322	cellular response to carbohydrate stimulus	4/254	4489-12-01	0.0034526	0.0395853	0.0352637	4
head	3	GO:0090087	regulation of peptide transport	4/254	4489-12-01	0.0034526	0.0395853	0.0352637	4
head	3	GO:0009152	purine ribonucleotide biosynthetic process	8/254	46/4489	0.00375686	0.0426514	0.0379951	8
head	3	GO:0009132	nucleoside diphosphate metabolic process	5/254	20/4489	0.00428318	0.0481546	0.0428975	5
head	4	GO:0007268	chemical synaptic transmission	60/260	223/4489	4.28496e-26	3.2052e-23	2.46017e-23	60
head	4	GO:0098916	anterograde trans-synaptic signaling	60/260	223/4489	4.28496e-26	3.2052e-23	2.46017e-23	60
head	4	GO:0099537	trans-synaptic signaling	60/260	224/4489	5.58359e-26	3.2052e-23	2.46017e-23	60
head	4	GO:0099536	synaptic signaling	60/260	225/4489	7.2639e-26	3.2052e-23	2.46017e-23	60
head	4	GO:0007267	cell-cell signaling	73/260	347/4489	1.22453e-24	4.3226e-22	3.31784e-22	73
head	4	GO:0050804	modulation of chemical synaptic transmission	33/260	105/4489	1.03769e-16	2.61646e-14	2.00828e-14	33
head	4	GO:0099177	regulation of trans-synaptic signaling	33/260	105/4489	1.03769e-16	2.61646e-14	2.00828e-14	33
head	4	GO:0050877	nervous system process	51/260	260/4489	1.1197e-15	2.47034e-13	1.89613e-13	51
head	4	GO:0003008	system process	55/260	332/4489	1.4742e-13	2.89107e-11	2.21906e-11	55
head	4	GO:0050808	synapse organization	45/260	239/4489	3.38375e-13	5.51124e-11	4.23018e-11	45
head	4	GO:0007610	behavior	56/260	349/4489	3.43476e-13	5.51124e-11	4.23018e-11	56
head	4	GO:0048666	neuron development	64/260	451/4489	1.7363e-12	2.5538e-10	1.96019e-10	64
head	4	GO:0034330	cell junction organization	49/260	290/4489	1.91413e-12	2.59881e-10	1.99473e-10	49
head	4	GO:0006836	neurotransmitter transport	26/260	94/4489	6.3461e-12	8.00062e-10	6.14093e-10	26
head	4	GO:0007269	neurotransmitter secretion	24/260	81/4489	8.47418e-12	9.34808e-10	7.17518e-10	24
head	4	GO:0099643	signal release from synapse	24/260	81/4489	8.47418e-12	9.34808e-10	7.17518e-10	24
head	4	GO:0001505	regulation of neurotransmitter levels	25/260	89/4489	1.13718e-11	1.18066e-09	9.06225e-10	25
head	4	GO:0023061	signal release	27/260	111/4489	6.54198e-11	6.41478e-09	4.9237e-09	27
head	4	GO:0040011	locomotion	60/260	444/4489	8.69044e-11	8.07296e-09	6.19645e-09	60
head	4	GO:0042391	regulation of membrane potential	18/260	50/4489	1.01987e-10	9.00032e-09	6.90825e-09	18
head	4	GO:0042330	taxis	42/260	253/4489	1.69547e-10	1.425e-08	1.09377e-08	42
head	4	GO:0061564	axon development	42/260	262/4489	5.29775e-10	4.25024e-08	3.2623e-08	42
head	4	GO:0007528	neuromuscular junction development	30/260	147/4489	5.75582e-10	4.30025e-08	3.30068e-08	30
head	4	GO:0000904	cell morphogenesis involved in differentiation	50/260	349/4489	5.84737e-10	4.30025e-08	3.30068e-08	50
head	4	GO:0007409	axonogenesis	41/260	253/4489	6.23608e-10	4.40267e-08	3.3793e-08	41
head	4	GO:0048667	cell morphogenesis involved in neuron differentiation	47/260	317/4489	6.56229e-10	4.45479e-08	3.4193e-08	47
head	4	GO:0031175	neuron projection development	49/260	342/4489	8.99557e-10	5.88044e-08	4.51357e-08	49
head	4	GO:0048812	neuron projection morphogenesis	47/260	321/4489	1.01229e-09	6.38107e-08	4.89783e-08	47
head	4	GO:0048858	cell projection morphogenesis	47/260	322/4489	1.12662e-09	6.62827e-08	5.08757e-08	47
head	4	GO:0120039	plasma membrane bounded cell projection morphogenesis	47/260	322/4489	1.12662e-09	6.62827e-08	5.08757e-08	47
head	4	GO:0007416	synapse assembly	29/260	145/4489	1.8831e-09	1.07215e-07	8.22938e-08	29
head	4	GO:0032990	cell part morphogenesis	47/260	328/4489	2.11709e-09	1.16771e-07	8.96283e-08	47
head	4	GO:0008306	associative learning	15/260	41/4489	3.02758e-09	1.6193e-07	1.2429e-07	15
head	4	GO:0006935	chemotaxis	36/260	217/4489	4.13486e-09	2.14648e-07	1.64754e-07	36
head	4	GO:0007611	learning or memory	26/260	124/4489	4.80492e-09	2.35575e-07	1.80817e-07	26
head	4	GO:0050890	cognition	26/260	124/4489	4.80492e-09	2.35575e-07	1.80817e-07	26
head	4	GO:0007274	neuromuscular synaptic transmission	18/260	62/4489	5.54793e-09	2.64651e-07	2.03135e-07	18
head	4	GO:0000902	cell morphogenesis	53/260	410/4489	7.31179e-09	3.39613e-07	2.60672e-07	53
head	4	GO:0097485	neuron projection guidance	35/260	212/4489	7.95418e-09	3.59978e-07	2.76303e-07	35
head	4	GO:0006812	cation transport	34/260	204/4489	1.03779e-08	4.57926e-07	3.51484e-07	34
head	4	GO:0007411	axon guidance	34/260	205/4489	1.18111e-08	5.08454e-07	3.90267e-07	34
head	4	GO:0030030	cell projection organization	53/260	419/4489	1.58735e-08	6.5594e-07	5.03471e-07	53
head	4	GO:0007612	learning	16/260	52/4489	1.59804e-08	6.5594e-07	5.03471e-07	16
head	4	GO:0099003	vesicle-mediated transport in synapse	20/260	81/4489	1.68543e-08	6.61065e-07	5.07404e-07	20
head	4	GO:0099504	synaptic vesicle cycle	20/260	81/4489	1.68543e-08	6.61065e-07	5.07404e-07	20
head	4	GO:0034329	cell junction assembly	32/260	188/4489	1.73826e-08	6.66962e-07	5.11931e-07	32
head	4	GO:0016079	synaptic vesicle exocytosis	15/260	46/4489	1.877e-08	7.04874e-07	5.4103e-07	15
head	4	GO:0120036	plasma membrane bounded cell projection organization	52/260	411/4489	2.22417e-08	8.17845e-07	6.27742e-07	52
head	4	GO:0032989	cellular component morphogenesis	50/260	393/4489	3.66916e-08	1.32165e-06	1.01444e-06	50
head	4	GO:0006811	ion transport	39/260	275/4489	8.21188e-08	2.89879e-06	2.22499e-06	39
head	4	GO:0098609	cell-cell adhesion	21/260	97/4489	8.76958e-08	3.03496e-06	2.3295e-06	21
head	4	GO:0045055	regulated exocytosis	15/260	51/4489	8.98847e-08	3.0509e-06	2.34173e-06	15
head	4	GO:0034220	ion transmembrane transport	30/260	183/4489	1.21722e-07	4.05356e-06	3.11134e-06	30
head	4	GO:0006928	movement of cell or subcellular component	53/260	447/4489	1.48119e-07	4.84128e-06	3.71596e-06	53
head	4	GO:0008038	neuron recognition	21/260	100/4489	1.53082e-07	4.91254e-06	3.77065e-06	21
head	4	GO:0140352	export from cell	29/260	175/4489	1.58023e-07	4.98055e-06	3.82285e-06	29
head	4	GO:0051124	synaptic assembly at neuromuscular junction	23/260	118/4489	1.63544e-07	5.06412e-06	3.887e-06	23
head	4	GO:0008355	olfactory learning	12/260	34/4489	1.93488e-07	5.87302e-06	4.50787e-06	12
head	4	GO:1990709	presynaptic active zone organization	9/260	18/4489	1.96322e-07	5.87302e-06	4.50787e-06	9
head	4	GO:0007635	chemosensory behavior	15/260	54/4489	2.08315e-07	6.12793e-06	4.70353e-06	15
head	4	GO:0007626	locomotory behavior	24/260	129/4489	2.18687e-07	6.32758e-06	4.85678e-06	24
head	4	GO:0008037	cell recognition	21/260	103/4489	2.60964e-07	7.42905e-06	5.70222e-06	21
head	4	GO:0051049	regulation of transport	33/260	225/4489	4.15245e-07	1.16335e-05	8.92933e-06	33
head	4	GO:0048790	maintenance of presynaptic active zone structure	7/260	4489-11-01	5.45796e-07	1.5052e-05	1.15533e-05	7
head	4	GO:0040007	growth	41/260	322/4489	7.55331e-07	2.05101e-05	1.57427e-05	41
head	4	GO:0051046	regulation of secretion	17/260	75/4489	7.82475e-07	2.09253e-05	1.60613e-05	17
head	4	GO:0048167	regulation of synaptic plasticity	11/260	32/4489	8.66407e-07	2.2824e-05	1.75187e-05	11
head	4	GO:0046903	secretion	28/260	181/4489	1.13323e-06	2.9414e-05	2.25769e-05	28
head	4	GO:0032940	secretion by cell	27/260	171/4489	1.18181e-06	3.02302e-05	2.32034e-05	27
head	4	GO:0099558	maintenance of synapse structure	7/260	4489-12-01	1.24538e-06	3.14013e-05	2.41023e-05	7
head	4	GO:0030534	adult behavior	20/260	104/4489	1.36306e-06	3.38846e-05	2.60084e-05	20
head	4	GO:0046928	regulation of neurotransmitter secretion	9/260	22/4489	1.63434e-06	3.95152e-05	3.03301e-05	9
head	4	GO:0051588	regulation of neurotransmitter transport	9/260	22/4489	1.63434e-06	3.95152e-05	3.03301e-05	9
head	4	GO:0007617	mating behavior	15/260	63/4489	1.83078e-06	4.36666e-05	3.35165e-05	15
head	4	GO:0042048	olfactory behavior	13/260	48/4489	1.90095e-06	4.4147e-05	3.38853e-05	13
head	4	GO:0098742	cell-cell adhesion via plasma-membrane adhesion molecules	13/260	48/4489	1.90095e-06	4.4147e-05	3.38853e-05	13
head	4	GO:1903530	regulation of secretion by cell	16/260	72/4489	2.21287e-06	5.07235e-05	3.89331e-05	16
head	4	GO:1900073	regulation of neuromuscular synaptic transmission	9/260	23/4489	2.55024e-06	5.77073e-05	4.42936e-05	9
head	4	GO:0007155	cell adhesion	24/260	149/4489	3.35202e-06	7.45914e-05	5.72531e-05	24
head	4	GO:0008039	synaptic target recognition	12/260	43/4489	3.38091e-06	7.45914e-05	5.72531e-05	12
head	4	GO:0043269	regulation of ion transport	14/260	58/4489	3.42462e-06	7.46229e-05	5.72773e-05	14
head	4	GO:0006887	exocytosis	16/260	75/4489	3.92471e-06	8.44769e-05	6.48408e-05	16
head	4	GO:0034331	cell junction maintenance	8/260	19/4489	4.92161e-06	0.000104658	8.03312e-05	8
head	4	GO:0048589	developmental growth	35/260	276/4489	5.95188e-06	0.00012506	9.59908e-05	35
head	4	GO:0019098	reproductive behavior	15/260	69/4489	6.19813e-06	0.000128702	9.87863e-05	15
head	4	GO:0030001	metal ion transport	22/260	134/4489	6.35703e-06	0.000130467	0.000100141	22
head	4	GO:0042461	photoreceptor cell development	17/260	89/4489	9.55578e-06	0.000193861	0.0001488	17
head	4	GO:0050803	regulation of synapse structure or activity	23/260	148/4489	1.00646e-05	0.000199596	0.000153201	23
head	4	GO:0098655	cation transmembrane transport	23/260	148/4489	1.00646e-05	0.000199596	0.000153201	23
head	4	GO:0032879	regulation of localization	43/260	381/4489	1.02227e-05	0.000200478	0.000153878	43
head	4	GO:0098660	inorganic ion transmembrane transport	23/260	149/4489	1.12899e-05	0.000218974	0.000168075	23
head	4	GO:0043954	cellular component maintenance	8/260	21/4489	1.1966e-05	0.000229564	0.000176204	8
head	4	GO:0017156	calcium-ion regulated exocytosis	6/260	4489-11-01	1.28794e-05	0.000244431	0.000187615	6
head	4	GO:0007156	homophilic cell adhesion via plasma membrane adhesion molecules	10/260	34/4489	1.35878e-05	0.000255132	0.000195828	10
head	4	GO:0055085	transmembrane transport	37/260	313/4489	1.63579e-05	0.000303913	0.00023327	37
head	4	GO:0046530	photoreceptor cell differentiation	24/260	164/4489	1.83356e-05	0.000337108	0.000258749	24
head	4	GO:0007619	courtship behavior	11/260	43/4489	2.17947e-05	0.000396573	0.000304392	11
head	4	GO:0050805	negative regulation of synaptic transmission	7/260	17/4489	2.3767e-05	0.000428049	0.000328551	7
head	4	GO:0098662	inorganic cation transmembrane transport	21/260	135/4489	2.44824e-05	0.000436479	0.000335022	21
head	4	GO:0048749	compound eye development	32/260	259/4489	2.66396e-05	0.00045795	0.000351503	32
head	4	GO:0001654	eye development	33/260	271/4489	2.67246e-05	0.00045795	0.000351503	33
head	4	GO:0048880	sensory system development	33/260	271/4489	2.67246e-05	0.00045795	0.000351503	33
head	4	GO:0150063	visual system development	33/260	271/4489	2.67246e-05	0.00045795	0.000351503	33
head	4	GO:0043270	positive regulation of ion transport	9/260	30/4489	3.11564e-05	0.000528761	0.000405854	9
head	4	GO:0045467	R7 cell development	6/260	13/4489	4.33258e-05	0.000728286	0.000559001	6
head	4	GO:0051050	positive regulation of transport	19/260	120/4489	4.694e-05	0.000781596	0.000599919	19
head	4	GO:0042051	compound eye photoreceptor development	14/260	72/4489	4.84114e-05	0.000798562	0.000612942	14
head	4	GO:0007600	sensory perception	19/260	121/4489	5.28229e-05	0.000863264	0.000662603	19
head	4	GO:0051172	negative regulation of nitrogen compound metabolic process	34/260	293/4489	5.51108e-05	0.000892391	0.00068496	34
head	4	GO:0010648	negative regulation of cell communication	32/260	269/4489	5.71582e-05	0.00091713	0.000703949	32
head	4	GO:0007423	sensory organ development	36/260	319/4489	5.94265e-05	0.000944934	0.00072529	36
head	4	GO:0023057	negative regulation of signaling	32/260	270/4489	6.15174e-05	0.000967216	0.000742393	32
head	4	GO:0007498	mesoderm development	12/260	56/4489	6.24718e-05	0.000967216	0.000742393	12
head	4	GO:0008045	motor neuron axon guidance	12/260	56/4489	6.24718e-05	0.000967216	0.000742393	12
head	4	GO:0001751	compound eye photoreceptor cell differentiation	21/260	144/4489	6.57664e-05	0.000986713	0.000757358	21
head	4	GO:0048592	eye morphogenesis	28/260	223/4489	6.59777e-05	0.000986713	0.000757358	28
head	4	GO:0090596	sensory organ morphogenesis	28/260	223/4489	6.59777e-05	0.000986713	0.000757358	28
head	4	GO:0006813	potassium ion transport	11/260	48/4489	6.60443e-05	0.000986713	0.000757358	11
head	4	GO:0042462	eye photoreceptor cell development	14/260	74/4489	6.65263e-05	0.000986713	0.000757358	14
head	4	GO:0001754	eye photoreceptor cell differentiation	21/260	147/4489	8.94463e-05	0.00130473	0.00100146	21
head	4	GO:0051093	negative regulation of developmental process	21/260	147/4489	8.94463e-05	0.00130473	0.00100146	21
head	4	GO:0031327	negative regulation of cellular biosynthetic process	28/260	227/4489	9.07932e-05	0.00131352	0.0010082	28
head	4	GO:0070588	calcium ion transmembrane transport	9/260	34/4489	9.30416e-05	0.00133511	0.00102477	9
head	4	GO:0001745	compound eye morphogenesis	27/260	217/4489	0.000105066	0.0014955	0.00114788	27
head	4	GO:0009890	negative regulation of biosynthetic process	28/260	230/4489	0.000114606	0.00161824	0.00124209	28
head	4	GO:0009612	response to mechanical stimulus	7/260	21/4489	0.000116227	0.0016281	0.00124966	7
head	4	GO:0019932	second-messenger-mediated signaling	9/260	35/4489	0.000118995	0.00165375	0.00126935	9
head	4	GO:0001738	morphogenesis of a polarized epithelium	14/260	78/4489	0.000121128	0.00167024	0.001282	14
head	4	GO:0050793	regulation of developmental process	46/260	462/4489	0.000123074	0.00167098	0.00128257	46
head	4	GO:0010558	negative regulation of macromolecule biosynthetic process	27/260	219/4489	0.000123075	0.00167098	0.00128257	27
head	4	GO:0001708	cell fate specification	12/260	60/4489	0.00012713	0.00171286	0.00131472	12
head	4	GO:0031324	negative regulation of cellular metabolic process	36/260	331/4489	0.00012912	0.0017265	0.00132518	36
head	4	GO:0019722	calcium-mediated signaling	7/260	22/4489	0.000162127	0.00215154	0.00165143	7
head	4	GO:0051961	negative regulation of nervous system development	13/260	71/4489	0.000171941	0.00224597	0.00172391	13
head	4	GO:0051239	regulation of multicellular organismal process	40/260	388/4489	0.000172836	0.00224597	0.00172391	40
head	4	GO:0035556	intracellular signal transduction	43/260	428/4489	0.000173061	0.00224597	0.00172391	43
head	4	GO:0015837	amine transport	5/260	4489-11-01	0.000217181	0.00279749	0.00214723	5
head	4	GO:0009628	response to abiotic stimulus	29/260	251/4489	0.00021896	0.00279749	0.00214723	29
head	4	GO:2001257	regulation of cation channel activity	7/260	23/4489	0.000221666	0.00279749	0.00214723	7
head	4	GO:0045165	cell fate commitment	24/260	191/4489	0.000221897	0.00279749	0.00214723	24
head	4	GO:0007606	sensory perception of chemical stimulus	12/260	64/4489	0.000242335	0.00303349	0.00232837	12
head	4	GO:0098659	inorganic cation import across plasma membrane	6/260	17/4489	0.000256457	0.00316537	0.0024296	6
head	4	GO:0099587	inorganic ion import across plasma membrane	6/260	17/4489	0.000256457	0.00316537	0.0024296	6
head	4	GO:0099172	presynapse organization	8/260	31/4489	0.000279094	0.0034062	0.00261445	8
head	4	GO:0007623	circadian rhythm	17/260	115/4489	0.000279829	0.0034062	0.00261445	17
head	4	GO:0051128	regulation of cellular component organization	43/260	439/4489	0.000306415	0.00370427	0.00284323	43
head	4	GO:0048511	rhythmic process	17/260	116/4489	0.000311085	0.00371737	0.00285329	17
head	4	GO:0048512	circadian behavior	14/260	85/4489	0.000311712	0.00371737	0.00285329	14
head	4	GO:0006357	regulation of transcription by RNA polymerase II	40/260	399/4489	0.000314924	0.00373048	0.00286335	40
head	4	GO:0050807	regulation of synapse organization	18/260	127/4489	0.00031767	0.00373792	0.00286906	18
head	4	GO:0008582	regulation of synaptic assembly at neuromuscular junction	15/260	96/4489	0.000346666	0.00396344	0.00304217	15
head	4	GO:0007622	rhythmic behavior	14/260	86/4489	0.00035336	0.00396344	0.00304217	14
head	4	GO:0022898	regulation of transmembrane transporter activity	8/260	32/4489	0.00035375	0.00396344	0.00304217	8
head	4	GO:0032409	regulation of transporter activity	8/260	32/4489	0.00035375	0.00396344	0.00304217	8
head	4	GO:0032412	regulation of ion transmembrane transporter activity	8/260	32/4489	0.00035375	0.00396344	0.00304217	8
head	4	GO:0007522	visceral muscle development	5/260	4489-12-01	0.000354801	0.00396344	0.00304217	5
head	4	GO:0016082	synaptic vesicle priming	5/260	4489-12-01	0.000354801	0.00396344	0.00304217	5
head	4	GO:0048499	synaptic vesicle membrane organization	5/260	4489-12-01	0.000354801	0.00396344	0.00304217	5
head	4	GO:2001259	positive regulation of cation channel activity	6/260	18/4489	0.000366194	0.00406499	0.00312011	6
head	4	GO:0032411	positive regulation of transporter activity	7/260	25/4489	0.000393231	0.00428428	0.00328842	7
head	4	GO:0032414	positive regulation of ion transmembrane transporter activity	7/260	25/4489	0.000393231	0.00428428	0.00328842	7
head	4	GO:0098657	import into cell	7/260	25/4489	0.000393231	0.00428428	0.00328842	7
head	4	GO:0045664	regulation of neuron differentiation	11/260	59/4489	0.000462848	0.00501182	0.00384685	11
head	4	GO:0040008	regulation of growth	27/260	239/4489	0.000523906	0.00562062	0.00431414	27
head	4	GO:0071805	potassium ion transmembrane transport	9/260	42/4489	0.00052544	0.00562062	0.00431414	9
head	4	GO:1904396	regulation of neuromuscular junction development	15/260	100/4489	0.000544464	0.00576356	0.00442386	15
head	4	GO:0007204	positive regulation of cytosolic calcium ion concentration	5/260	13/4489	0.000549473	0.00576356	0.00442386	5
head	4	GO:0045466	R7 cell differentiation	10/260	51/4489	0.000551213	0.00576356	0.00442386	10
head	4	GO:0007422	peripheral nervous system development	8/260	34/4489	0.000551865	0.00576356	0.00442386	8
head	4	GO:0007613	memory	14/260	90/4489	0.00057103	0.00592863	0.00455056	14
head	4	GO:0007169	transmembrane receptor protein tyrosine kinase signaling pathway	20/260	157/4489	0.000626385	0.00646532	0.0049625	20
head	4	GO:0006816	calcium ion transport	9/260	43/4489	0.000631482	0.00648003	0.00497379	9
head	4	GO:0008344	adult locomotory behavior	10/260	52/4489	0.000648288	0.00661404	0.00507665	10
head	4	GO:0034764	positive regulation of transmembrane transport	7/260	27/4489	0.000657341	0.00662976	0.00508871	7
head	4	GO:0034767	positive regulation of ion transmembrane transport	7/260	27/4489	0.000657341	0.00662976	0.00508871	7
head	4	GO:0051963	regulation of synapse assembly	15/260	102/4489	0.000675155	0.00674392	0.00517634	15
head	4	GO:0034762	regulation of transmembrane transport	8/260	35/4489	0.000680123	0.00674392	0.00517634	8
head	4	GO:0034765	regulation of ion transmembrane transport	8/260	35/4489	0.000680123	0.00674392	0.00517634	8
head	4	GO:0051480	regulation of cytosolic calcium ion concentration	6/260	20/4489	0.000692948	0.0068327	0.00524449	6
head	4	GO:0048729	tissue morphogenesis	40/260	416/4489	0.000744315	0.00729843	0.00560195	40
head	4	GO:0006366	transcription by RNA polymerase II	41/260	431/4489	0.000790283	0.00770635	0.00591506	41
head	4	GO:1901888	regulation of cell junction assembly	15/260	105/4489	0.000920822	0.00892995	0.00685424	15
head	4	GO:0045596	negative regulation of cell differentiation	11/260	64/4489	0.000949953	0.00916212	0.00703244	11
head	4	GO:0051241	negative regulation of multicellular organismal process	16/260	117/4489	0.00101656	0.00975128	0.00748466	16
head	4	GO:0051960	regulation of nervous system development	19/260	152/4489	0.00107988	0.0103026	0.00790783	19
head	4	GO:0051253	negative regulation of RNA metabolic process	21/260	177/4489	0.00118269	0.0112228	0.00861412	21
head	4	GO:0098739	import across plasma membrane	6/260	22/4489	0.0012092	0.0114031	0.00875254	6
head	4	GO:0060179	male mating behavior	8/260	38/4489	0.00121461	0.0114031	0.00875254	8
head	4	GO:2000026	regulation of multicellular organismal development	22/260	192/4489	0.00144157	0.0134623	0.0103331	22
head	4	GO:0017157	regulation of exocytosis	6/260	23/4489	0.00155775	0.0144706	0.011107	6
head	4	GO:0140029	exocytic process	7/260	31/4489	0.00159458	0.0147097	0.0112905	7
head	4	GO:0007186	G protein-coupled receptor signaling pathway	16/260	122/4489	0.00160015	0.0147097	0.0112905	16
head	4	GO:0015872	dopamine transport	4/260	4489-10-01	0.00174908	0.0158314	0.0121515	4
head	4	GO:0051937	catecholamine transport	4/260	4489-10-01	0.00174908	0.0158314	0.0121515	4
head	4	GO:0051952	regulation of amine transport	4/260	4489-10-01	0.00174908	0.0158314	0.0121515	4
head	4	GO:0045934	negative regulation of nucleobase-containing compound metabolic process	21/260	183/4489	0.00181051	0.0163038	0.0125141	21
head	4	GO:0045595	regulation of cell differentiation	21/260	184/4489	0.00193881	0.0173706	0.0133329	21
head	4	GO:1904064	positive regulation of cation transmembrane transport	6/260	24/4489	0.00197778	0.0176302	0.0135322	6
head	4	GO:0001736	establishment of planar polarity	11/260	70/4489	0.00202927	0.0179083	0.0137456	11
head	4	GO:0007164	establishment of tissue polarity	11/260	70/4489	0.00202927	0.0179083	0.0137456	11
head	4	GO:0048813	dendrite morphogenesis	15/260	114/4489	0.00215421	0.0189163	0.0145193	15
head	4	GO:0009954	proximal/distal pattern formation	5/260	17/4489	0.00218094	0.0189624	0.0145547	5
head	4	GO:0048332	mesoderm morphogenesis	5/260	17/4489	0.00218094	0.0189624	0.0145547	5
head	4	GO:0030431	sleep	10/260	61/4489	0.0023301	0.020146	0.0154632	10
head	4	GO:0030537	larval behavior	7/260	33/4489	0.00234534	0.020146	0.0154632	7
head	4	GO:0032269	negative regulation of cellular protein metabolic process	15/260	115/4489	0.00235132	0.020146	0.0154632	15
head	4	GO:0048638	regulation of developmental growth	21/260	187/4489	0.00237111	0.0202174	0.015518	21
head	4	GO:0045892	negative regulation of transcription, DNA-templated	19/260	163/4489	0.00247949	0.0208395	0.0159955	19
head	4	GO:1902679	negative regulation of RNA biosynthetic process	19/260	163/4489	0.00247949	0.0208395	0.0159955	19
head	4	GO:1903507	negative regulation of nucleic acid-templated transcription	19/260	163/4489	0.00247949	0.0208395	0.0159955	19
head	4	GO:0021700	developmental maturation	18/260	151/4489	0.00250005	0.0209128	0.0160517	18
head	4	GO:0010605	negative regulation of macromolecule metabolic process	36/260	387/4489	0.00251427	0.0209325	0.0160669	36
head	4	GO:0051248	negative regulation of protein metabolic process	15/260	116/4489	0.00256318	0.0212395	0.0163025	15
head	4	GO:0015844	monoamine transport	4/260	4489-11-01	0.00262446	0.0214452	0.0164604	4
head	4	GO:0048168	regulation of neuronal synaptic plasticity	4/260	4489-11-01	0.00262446	0.0214452	0.0164604	4
head	4	GO:0050909	sensory perception of taste	4/260	4489-11-01	0.00262446	0.0214452	0.0164604	4
head	4	GO:0010959	regulation of metal ion transport	8/260	43/4489	0.00280023	0.0226494	0.0173847	8
head	4	GO:0008049	male courtship behavior	7/260	34/4489	0.00281032	0.0226494	0.0173847	7
head	4	GO:1904062	regulation of cation transmembrane transport	7/260	34/4489	0.00281032	0.0226494	0.0173847	7
head	4	GO:0007420	brain development	12/260	84/4489	0.00295798	0.023663	0.0181627	12
head	4	GO:0040012	regulation of locomotion	13/260	95/4489	0.00296291	0.023663	0.0181627	13
head	4	GO:0008277	regulation of G protein-coupled receptor signaling pathway	6/260	26/4489	0.00306805	0.024283	0.0186386	6
head	4	GO:0016198	axon choice point recognition	6/260	26/4489	0.00306805	0.024283	0.0186386	6
head	4	GO:0009892	negative regulation of metabolic process	38/260	422/4489	0.00339056	0.0265871	0.0204071	38
head	4	GO:0007173	epidermal growth factor receptor signaling pathway	9/260	54/4489	0.00340436	0.0265871	0.0204071	9
head	4	GO:0038127	ERBB signaling pathway	9/260	54/4489	0.00340436	0.0265871	0.0204071	9
head	4	GO:0009791	post-embryonic development	37/260	409/4489	0.00355266	0.0276231	0.0212023	37
head	4	GO:0045926	negative regulation of growth	12/260	86/4489	0.00361012	0.0279468	0.0214507	12
head	4	GO:0009584	detection of visible light	6/260	27/4489	0.00375682	0.0285997	0.0219519	6
head	4	GO:0072553	terminal button organization	6/260	27/4489	0.00375682	0.0285997	0.0219519	6
head	4	GO:0060401	cytosolic calcium ion transport	4/260	4489-12-01	0.00375928	0.0285997	0.0219519	4
head	4	GO:1903305	regulation of regulated secretory pathway	4/260	4489-12-01	0.00375928	0.0285997	0.0219519	4
head	4	GO:0017148	negative regulation of translation	9/260	55/4489	0.00386938	0.0290615	0.0223064	9
head	4	GO:0040017	positive regulation of locomotion	9/260	55/4489	0.00386938	0.0290615	0.0223064	9
head	4	GO:0045471	response to ethanol	9/260	55/4489	0.00386938	0.0290615	0.0223064	9
head	4	GO:0010721	negative regulation of cell development	7/260	36/4489	0.00394909	0.0295345	0.0226694	7
head	4	GO:0097305	response to alcohol	12/260	87/4489	0.00397718	0.0296191	0.0227343	12
head	4	GO:0060284	regulation of cell development	14/260	111/4489	0.00444752	0.0329827	0.0253161	14
head	4	GO:0016358	dendrite development	15/260	123/4489	0.00453231	0.0334708	0.0256908	15
head	4	GO:0010001	glial cell differentiation	6/260	28/4489	0.00455401	0.033491	0.0257062	6
head	4	GO:0042063	gliogenesis	10/260	67/4489	0.00471728	0.0345477	0.0265173	10
head	4	GO:0034249	negative regulation of cellular amide metabolic process	9/260	57/4489	0.00494778	0.0359376	0.0275841	9
head	4	GO:2000113	negative regulation of cellular macromolecule biosynthetic process	9/260	57/4489	0.00494778	0.0359376	0.0275841	9
head	4	GO:0007292	female gamete generation	35/260	389/4489	0.00499866	0.0361584	0.0277536	35
head	4	GO:0016059	deactivation of rhodopsin mediated signaling	4/260	13/4489	0.00518586	0.0372075	0.0285589	4
head	4	GO:0045938	positive regulation of circadian sleep/wake cycle, sleep	4/260	13/4489	0.00518586	0.0372075	0.0285589	4
head	4	GO:0045886	negative regulation of synaptic assembly at neuromuscular junction	7/260	38/4489	0.00540762	0.0384857	0.0295399	7
head	4	GO:1904397	negative regulation of neuromuscular junction development	7/260	38/4489	0.00540762	0.0384857	0.0295399	7
head	4	GO:0001933	negative regulation of protein phosphorylation	6/260	29/4489	0.00546925	0.038768	0.0297566	6
head	4	GO:0002009	morphogenesis of an epithelium	36/260	406/4489	0.00560389	0.0395635	0.0303672	36
head	4	GO:0051129	negative regulation of cellular component organization	13/260	103/4489	0.00600581	0.0422321	0.0324155	13
head	4	GO:0048732	gland development	15/260	127/4489	0.00612347	0.0428886	0.0329194	15
head	4	GO:0006874	cellular calcium ion homeostasis	7/260	39/4489	0.00627271	0.043417	0.033325	7
head	4	GO:0051964	negative regulation of synapse assembly	7/260	39/4489	0.00627271	0.043417	0.033325	7
head	4	GO:1905809	negative regulation of synapse organization	7/260	39/4489	0.00627271	0.043417	0.033325	7
head	4	GO:0042551	neuron maturation	8/260	49/4489	0.00644661	0.0444464	0.0341151	8
head	4	GO:0042326	negative regulation of phosphorylation	6/260	30/4489	0.00651218	0.0447237	0.034328	6
head	4	GO:0048585	negative regulation of response to stimulus	27/260	284/4489	0.00656784	0.0449312	0.0344872	27
head	4	GO:0016192	vesicle-mediated transport	33/260	368/4489	0.00673169	0.0458394	0.0351843	33
head	4	GO:0060322	head development	12/260	93/4489	0.00685732	0.0458394	0.0351843	12
head	4	GO:0060627	regulation of vesicle-mediated transport	12/260	93/4489	0.00685732	0.0458394	0.0351843	12
head	4	GO:0009629	response to gravity	4/260	14/4489	0.00693435	0.0458394	0.0351843	4
head	4	GO:0022400	regulation of rhodopsin mediated signaling pathway	4/260	14/4489	0.00693435	0.0458394	0.0351843	4
head	4	GO:0042074	cell migration involved in gastrulation	4/260	14/4489	0.00693435	0.0458394	0.0351843	4
head	4	GO:0042332	gravitaxis	4/260	14/4489	0.00693435	0.0458394	0.0351843	4
head	4	GO:0048846	axon extension involved in axon guidance	4/260	14/4489	0.00693435	0.0458394	0.0351843	4
head	4	GO:1902284	neuron projection extension involved in neuron projection guidance	4/260	14/4489	0.00693435	0.0458394	0.0351843	4
head	4	GO:0055074	calcium ion homeostasis	7/260	40/4489	0.00723695	0.047292	0.0362993	7
head	4	GO:1901889	negative regulation of cell junction assembly	7/260	40/4489	0.00723695	0.047292	0.0362993	7
head	4	GO:0007166	cell surface receptor signaling pathway	39/260	456/4489	0.00727482	0.047292	0.0362993	39
head	4	GO:0030865	cortical cytoskeleton organization	8/260	50/4489	0.00730031	0.047292	0.0362993	8
head	4	GO:0007614	short-term memory	5/260	22/4489	0.00731485	0.047292	0.0362993	5
head	4	GO:0097479	synaptic vesicle localization	5/260	22/4489	0.00731485	0.047292	0.0362993	5
head	4	GO:0007167	enzyme linked receptor protein signaling pathway	21/260	206/4489	0.00743608	0.0479003	0.0367662	21
head	4	GO:0022412	cellular process involved in reproduction in multicellular organism	40/260	472/4489	0.00766236	0.0491784	0.0377472	40
head	5	GO:0007155	cell adhesion	19/117	149/4489	5.42968e-09	5.71426e-06	5.15422e-06	19
head	5	GO:0031589	cell-substrate adhesion	8/117	19/4489	9.97253e-09	5.71426e-06	5.15422e-06	8
head	5	GO:0030198	extracellular matrix organization	8/117	32/4489	1.04496e-06	0.000312926	0.000282257	8
head	5	GO:0043062	extracellular structure organization	9/117	43/4489	1.09224e-06	0.000312926	0.000282257	9
head	5	GO:0035152	regulation of tube architecture, open tracheal system	11/117	70/4489	1.39197e-06	0.00031904	0.000287772	11
head	5	GO:0034446	substrate adhesion-dependent cell spreading	5/117	4489-10-01	2.50789e-06	0.000442	0.000398681	5
head	5	GO:0071711	basement membrane organization	6/117	17/4489	2.69982e-06	0.000442	0.000398681	6
head	5	GO:0007160	cell-matrix adhesion	5/117	4489-12-01	7.55798e-06	0.00108268	0.000976571	5
head	5	GO:0007424	open tracheal system development	16/117	178/4489	1.14683e-05	0.00146029	0.00131717	16
head	5	GO:0060541	respiratory system development	16/117	185/4489	1.87369e-05	0.00214724	0.0019368	16
head	5	GO:0035151	regulation of tube size, open tracheal system	7/117	39/4489	5.25932e-05	0.00507852	0.00458079	7
head	5	GO:0033627	cell adhesion mediated by integrin	5/117	17/4489	5.31782e-05	0.00507852	0.00458079	5
head	5	GO:0035150	regulation of tube size	7/117	41/4489	7.36265e-05	0.00649046	0.00585435	7
head	5	GO:0061061	muscle structure development	13/117	147/4489	9.62087e-05	0.00787537	0.00710353	13
head	5	GO:0061343	cell adhesion involved in heart morphogenesis	4/117	4489-11-01	0.000125594	0.00959537	0.00865496	4
head	5	GO:0000904	cell morphogenesis involved in differentiation	21/117	349/4489	0.000209268	0.0146168	0.0131842	21
head	5	GO:0007411	axon guidance	15/117	205/4489	0.000236924	0.0146168	0.0131842	15
head	5	GO:0007409	axonogenesis	17/117	253/4489	0.000249429	0.0146168	0.0131842	17
head	5	GO:0016203	muscle attachment	5/117	23/4489	0.000255092	0.0146168	0.0131842	5
head	5	GO:0060538	skeletal muscle organ development	5/117	23/4489	0.000255092	0.0146168	0.0131842	5
head	5	GO:0097485	neuron projection guidance	15/117	212/4489	0.000342082	0.0186679	0.0168383	15
head	5	GO:0060857	establishment of glial blood-brain barrier	4/117	14/4489	0.000358515	0.0186754	0.016845	4
head	5	GO:0061564	axon development	17/117	262/4489	0.000378032	0.0188044	0.0169614	17
head	5	GO:0007507	heart development	8/117	70/4489	0.000410218	0.0188044	0.0169614	8
head	5	GO:0072359	circulatory system development	8/117	70/4489	0.000410218	0.0188044	0.0169614	8
head	5	GO:0006935	chemotaxis	15/117	217/4489	0.000439916	0.0193901	0.0174898	15
head	5	GO:0007517	muscle organ development	7/117	57/4489	0.000613433	0.0260368	0.023485	7
head	5	GO:0002009	morphogenesis of an epithelium	22/117	406/4489	0.000640254	0.0262047	0.0236364	22
head	5	GO:0003007	heart morphogenesis	5/117	28/4489	0.000671317	0.0265286	0.0239286	5
head	5	GO:0045229	external encapsulating structure organization	8/117	76/4489	0.00071937	0.0274799	0.0247867	8
head	5	GO:0008039	synaptic target recognition	6/117	43/4489	0.000764283	0.0282538	0.0254847	6
head	5	GO:0048729	tissue morphogenesis	22/117	416/4489	0.000891507	0.0318038	0.0286868	22
head	5	GO:0060249	anatomical structure homeostasis	9/117	98/4489	0.000915815	0.0318038	0.0286868	9
head	5	GO:0060856	establishment of blood-brain barrier	4/117	18/4489	0.0010109	0.0340733	0.0307339	4
head	5	GO:0048666	neuron development	23/117	451/4489	0.00110793	0.0359226	0.0324019	23
head	5	GO:0045216	cell-cell junction organization	7/117	63/4489	0.00112846	0.0359226	0.0324019	7
head	5	GO:0031175	neuron projection development	19/117	342/4489	0.00116861	0.0359534	0.0324297	19
head	5	GO:0055001	muscle cell development	6/117	47/4489	0.00123667	0.0359534	0.0324297	6
head	5	GO:0048667	cell morphogenesis involved in neuron differentiation	18/117	317/4489	0.00124207	0.0359534	0.0324297	18
head	5	GO:0006720	isoprenoid metabolic process	4/117	19/4489	0.00125492	0.0359534	0.0324297	4
head	5	GO:0098742	cell-cell adhesion via plasma-membrane adhesion molecules	6/117	48/4489	0.00138372	0.0383004	0.0345467	6
head	5	GO:0048812	neuron projection morphogenesis	18/117	321/4489	0.00143433	0.0383004	0.0345467	18
head	5	GO:0048858	cell projection morphogenesis	18/117	322/4489	0.00148618	0.0383004	0.0345467	18
head	5	GO:0120039	plasma membrane bounded cell projection morphogenesis	18/117	322/4489	0.00148618	0.0383004	0.0345467	18
head	5	GO:0006637	acyl-CoA metabolic process	4/117	20/4489	0.00153736	0.0383004	0.0345467	4
head	5	GO:0035383	thioester metabolic process	4/117	20/4489	0.00153736	0.0383004	0.0345467	4
head	5	GO:0000902	cell morphogenesis	21/117	410/4489	0.00178136	0.0434349	0.039178	21
head	5	GO:0032990	cell part morphogenesis	18/117	328/4489	0.00183204	0.0437399	0.0394531	18
head	5	GO:0042330	taxis	15/117	253/4489	0.00213755	0.0499926	0.045093	15
head	6	GO:0046034	ATP metabolic process	19/27	78/4489	6.92165e-29	1.07286e-26	5.90162e-27	19
head	6	GO:0006119	oxidative phosphorylation	14/27	49/4489	8.1185e-22	6.29184e-20	3.46105e-20	14
head	6	GO:0009060	aerobic respiration	14/27	65/4489	7.01881e-20	3.62638e-18	1.99482e-18	14
head	6	GO:0045333	cellular respiration	14/27	73/4489	4.16234e-19	1.61291e-17	8.87236e-18	14
head	6	GO:0006091	generation of precursor metabolites and energy	16/27	134/4489	1.58885e-18	4.92542e-17	2.7094e-17	16
head	6	GO:0019646	aerobic electron transport chain	2023-11-27	32/4489	4.25343e-18	9.78361e-17	5.38182e-17	11
head	6	GO:0022900	electron transport chain	2023-12-27	46/4489	4.4184e-18	9.78361e-17	5.38182e-17	12
head	6	GO:0042775	mitochondrial ATP synthesis coupled electron transport	2023-11-27	36/4489	1.95469e-17	3.78722e-16	2.08329e-16	11
head	6	GO:0042773	ATP synthesis coupled electron transport	2023-11-27	37/4489	2.77253e-17	4.77491e-16	2.6266e-16	11
head	6	GO:0015980	energy derivation by oxidation of organic compounds	14/27	103/4489	7.13209e-17	1.10547e-15	6.08105e-16	14
head	6	GO:0022904	respiratory electron transport chain	2023-11-27	41/4489	1.01111e-16	1.42475e-15	7.83732e-16	11
head	6	GO:1902600	proton transmembrane transport	2023-10-27	34/4489	1.12298e-15	1.45051e-14	7.97906e-15	10
head	6	GO:0015986	proton motive force-driven ATP synthesis	2023-08-27	14/4489	1.60366e-15	1.91206e-14	1.0518e-14	8
head	6	GO:0006754	ATP biosynthetic process	2023-08-27	16/4489	6.82109e-15	7.55192e-14	4.1542e-14	8
head	6	GO:0009144	purine nucleoside triphosphate metabolic process	2023-08-27	18/4489	2.3017e-14	1.98202e-13	1.09028e-13	8
head	6	GO:0009145	purine nucleoside triphosphate biosynthetic process	2023-08-27	18/4489	2.3017e-14	1.98202e-13	1.09028e-13	8
head	6	GO:0009205	purine ribonucleoside triphosphate metabolic process	2023-08-27	18/4489	2.3017e-14	1.98202e-13	1.09028e-13	8
head	6	GO:0009206	purine ribonucleoside triphosphate biosynthetic process	2023-08-27	18/4489	2.3017e-14	1.98202e-13	1.09028e-13	8
head	6	GO:0009199	ribonucleoside triphosphate metabolic process	2023-08-27	20/4489	6.57617e-14	5.09653e-13	2.80352e-13	8
head	6	GO:0009201	ribonucleoside triphosphate biosynthetic process	2023-08-27	20/4489	6.57617e-14	5.09653e-13	2.80352e-13	8
head	6	GO:0009142	nucleoside triphosphate biosynthetic process	2023-08-27	21/4489	1.05829e-13	7.81121e-13	4.29683e-13	8
head	6	GO:0009141	nucleoside triphosphate metabolic process	2023-08-27	22/4489	1.65675e-13	1.16726e-12	6.4209e-13	8
head	6	GO:0010257	NADH dehydrogenase complex assembly	2023-07-27	23/4489	2.81887e-11	1.82052e-10	1.00144e-10	7
head	6	GO:0032981	mitochondrial respiratory chain complex I assembly	2023-07-27	23/4489	2.81887e-11	1.82052e-10	1.00144e-10	7
head	6	GO:0009152	purine ribonucleotide biosynthetic process	2023-08-27	46/4489	1.23434e-10	7.65291e-10	4.20975e-10	8
head	6	GO:0009260	ribonucleotide biosynthetic process	2023-08-27	50/4489	2.5014e-10	1.49122e-09	8.20297e-10	8
head	6	GO:0006164	purine nucleotide biosynthetic process	2023-08-27	51/4489	2.95552e-10	1.69669e-09	9.33322e-10	8
head	6	GO:0046390	ribose phosphate biosynthetic process	2023-08-27	52/4489	3.47964e-10	1.92623e-09	1.05959e-09	8
head	6	GO:0072522	purine-containing compound biosynthetic process	2023-08-27	54/4489	4.77453e-10	2.55191e-09	1.40376e-09	8
head	6	GO:0033108	mitochondrial respiratory chain complex assembly	2023-07-27	36/4489	9.12103e-10	4.71253e-09	2.59229e-09	7
head	6	GO:0009165	nucleotide biosynthetic process	2023-08-27	63/4489	1.71738e-09	8.58689e-09	4.72352e-09	8
head	6	GO:1901293	nucleoside phosphate biosynthetic process	2023-08-27	64/4489	1.95526e-09	9.47078e-09	5.20973e-09	8
head	6	GO:0098662	inorganic cation transmembrane transport	2023-10-27	135/4489	2.36789e-09	1.11219e-08	6.11798e-09	10
head	6	GO:0098655	cation transmembrane transport	2023-10-27	148/4489	5.84772e-09	2.66587e-08	1.46645e-08	10
head	6	GO:0098660	inorganic ion transmembrane transport	2023-10-27	149/4489	6.24625e-09	2.7662e-08	1.52164e-08	10
head	6	GO:0009150	purine ribonucleotide metabolic process	2023-08-27	81/4489	1.33167e-08	5.73357e-08	3.15395e-08	8
head	6	GO:0009259	ribonucleotide metabolic process	2023-08-27	85/4489	1.96225e-08	8.22023e-08	4.52183e-08	8
head	6	GO:0006163	purine nucleotide metabolic process	2023-08-27	86/4489	2.15525e-08	8.79117e-08	4.83589e-08	8
head	6	GO:0019693	ribose phosphate metabolic process	2023-08-27	88/4489	2.59098e-08	1.02975e-07	5.66449e-08	8
head	6	GO:0072521	purine-containing compound metabolic process	2023-08-27	94/4489	4.38529e-08	1.6993e-07	9.34759e-08	8
head	6	GO:0034220	ion transmembrane transport	2023-10-27	183/4489	4.58313e-08	1.73265e-07	9.53102e-08	10
head	6	GO:0009117	nucleotide metabolic process	2023-08-27	104/4489	9.7661e-08	3.60416e-07	1.98259e-07	8
head	6	GO:0006812	cation transport	2023-10-27	204/4489	1.29349e-07	4.63033e-07	2.54707e-07	10
head	6	GO:0006753	nucleoside phosphate metabolic process	2023-08-27	108/4489	1.31442e-07	4.63033e-07	2.54707e-07	8
head	6	GO:0090407	organophosphate biosynthetic process	2023-08-27	119/4489	2.80724e-07	9.66938e-07	5.31898e-07	8
head	6	GO:0007005	mitochondrion organization	2023-08-27	129/4489	5.25034e-07	1.76914e-06	9.73176e-07	8
head	6	GO:0055086	nucleobase-containing small molecule metabolic process	2023-08-27	132/4489	6.27014e-07	2.06781e-06	1.13747e-06	8
head	6	GO:1901137	carbohydrate derivative biosynthetic process	2023-08-27	136/4489	7.89089e-07	2.5481e-06	1.40167e-06	8
head	6	GO:0006120	mitochondrial electron transport, NADH to ubiquinone	2023-04-27	14/4489	9.97814e-07	3.15635e-06	1.73626e-06	4
head	6	GO:0006811	ion transport	2023-10-27	275/4489	2.10492e-06	6.52526e-06	3.58944e-06	10
head	6	GO:0055085	transmembrane transport	2023-10-27	313/4489	6.82656e-06	2.07474e-05	1.14128e-05	10
head	6	GO:0019637	organophosphate metabolic process	2023-08-27	206/4489	1.79241e-05	5.34276e-05	2.93897e-05	8
head	6	GO:1901135	carbohydrate derivative metabolic process	2023-08-27	224/4489	3.30284e-05	9.65924e-05	5.3134e-05	8
head	6	GO:0044281	small molecule metabolic process	2023-09-27	408/4489	0.000410727	0.00117894	0.000648516	9
head	6	GO:0065003	protein-containing complex assembly	2023-07-27	276/4489	0.000940367	0.00265012	0.00145779	7
head	6	GO:0043933	protein-containing complex organization	2023-07-27	326/4489	0.00249122	0.00689534	0.00379302	7
head	6	GO:0006796	phosphate-containing compound metabolic process	2023-08-27	490/4489	0.00644409	0.0175234	0.00963936	8
head	6	GO:0006793	phosphorus metabolic process	2023-08-27	496/4489	0.00693739	0.0185396	0.0101983	8
head	7	GO:0006325	chromatin organization	2023-07-20	133/4489	9.62072e-07	0.000301674	0.000257457	7
head	7	GO:0051276	chromosome organization	2023-08-20	203/4489	1.20189e-06	0.000301674	0.000257457	8
head	7	GO:0031497	chromatin assembly	2023-05-20	56/4489	3.38755e-06	0.00056685	0.000483766	5
head	7	GO:0006338	chromatin remodeling	2023-05-20	62/4489	5.64284e-06	0.000708176	0.000604378	5
head	7	GO:0010927	cellular component assembly involved in morphogenesis	2023-05-20	85/4489	2.68119e-05	0.00224326	0.00191446	5
head	7	GO:0007306	eggshell chorion assembly	2023-04-20	47/4489	4.52221e-05	0.00324307	0.00276773	4
head	7	GO:0007304	chorion-containing eggshell formation	2023-04-20	55/4489	8.45097e-05	0.00471376	0.00402286	4
head	7	GO:0030703	eggshell formation	2023-04-20	55/4489	8.45097e-05	0.00471376	0.00402286	4
head	7	GO:0000278	mitotic cell cycle	2023-06-20	214/4489	0.000241612	0.00859301	0.00733352	6
head	7	GO:0000375	RNA splicing, via transesterification reactions	2023-05-20	136/4489	0.000254754	0.00859301	0.00733352	5
head	7	GO:0000377	RNA splicing, via transesterification reactions with bulged adenosine as nucleophile	2023-05-20	136/4489	0.000254754	0.00859301	0.00733352	5
head	7	GO:0000398	mRNA splicing, via spliceosome	2023-05-20	136/4489	0.000254754	0.00859301	0.00733352	5
head	7	GO:0045229	external encapsulating structure organization	2023-04-20	76/4489	0.000299319	0.00939114	0.00801467	4
head	7	GO:0008380	RNA splicing	2023-05-20	146/4489	0.000354916	0.0104805	0.00894432	5
head	7	GO:0006259	DNA metabolic process	2023-04-20	90/4489	0.000572635	0.0159702	0.0136294	4
head	7	GO:0006397	mRNA processing	2023-05-20	168/4489	0.000678851	0.017936	0.0153071	5
head	7	GO:0010629	negative regulation of gene expression	2023-05-20	181/4489	0.000953819	0.0182213	0.0155506	5
head	7	GO:0010605	negative regulation of macromolecule metabolic process	2023-07-20	387/4489	0.000965157	0.0182213	0.0155506	7
head	7	GO:0048646	anatomical structure formation involved in morphogenesis	2023-06-20	303/4489	0.00155302	0.0262872	0.0224343	6
head	7	GO:0009892	negative regulation of metabolic process	2023-07-20	422/4489	0.00161695	0.0262872	0.0224343	7
head	7	GO:0016071	mRNA metabolic process	2023-05-20	218/4489	0.00219641	0.0324294	0.0276762	5
head	7	GO:0007049	cell cycle	2023-06-20	342/4489	0.00289602	0.037277	0.0318133	6

## Sheet: GOenrichment_SBM_head
	Name	ID	Description	GeneRatio	BgRatio	pvalue	p.adjust	qvalue	geneID	Count
1	0-0-0-0-0	GO:0007411	axon guidance	19/102	205/4489	1.04074e-07	8.15954e-05	7.19525e-05	bsk/beat-Ia/tup/Lim3/drl/Moe/fra/Galphaq/Pka-R2/Dscam1/zfh1/dac/stan/robo1/sli/Sema2b/mew/NetB/robo3	19
2	0-0-0-0-0	GO:0097485	neuron projection guidance	19/102	212/4489	1.78376e-07	8.15954e-05	7.19525e-05	bsk/beat-Ia/tup/Lim3/drl/Moe/fra/Galphaq/Pka-R2/Dscam1/zfh1/dac/stan/robo1/sli/Sema2b/mew/NetB/robo3	19
3	0-0-0-0-0	GO:0006935	chemotaxis	19/102	217/4489	2.58452e-07	8.15954e-05	7.19525e-05	bsk/beat-Ia/tup/Lim3/drl/Moe/fra/Galphaq/Pka-R2/Dscam1/zfh1/dac/stan/robo1/sli/Sema2b/mew/NetB/robo3	19
4	0-0-0-0-0	GO:0008038	neuron recognition	13/102	100/4489	2.7505e-07	8.15954e-05	7.19525e-05	beat-Ia/drl/fra/Galphaq/Dscam1/zfh1/stan/robo1/sli/Sema2b/mew/NetB/robo3	13
5	0-0-0-0-0	GO:0030030	cell projection organization	27/102	419/4489	3.26376e-07	8.15954e-05	7.19525e-05	mtm/Pvr/bsk/beat-Ia/tup/Lim3/drl/Cad99C/Moe/fra/Galphaq/Pka-R2/Dscam1/zfh1/bnl/dac/stan/l(2)41Ab/robo1/sick/sli/Sema2b/ds/msn/mew/NetB/robo3	27
6	0-0-0-0-0	GO:0008037	cell recognition	13/102	103/4489	3.91345e-07	8.15954e-05	7.19525e-05	beat-Ia/drl/fra/Galphaq/Dscam1/zfh1/stan/robo1/sli/Sema2b/mew/NetB/robo3	13
7	0-0-0-0-0	GO:0007409	axonogenesis	20/102	253/4489	6.35714e-07	0.000113611	0.000100185	bsk/beat-Ia/tup/Lim3/drl/Moe/fra/Galphaq/Pka-R2/Dscam1/zfh1/dac/stan/robo1/sick/sli/Sema2b/mew/NetB/robo3	20
8	0-0-0-0-0	GO:0061564	axon development	20/102	262/4489	1.11432e-06	0.000174251	0.000153658	bsk/beat-Ia/tup/Lim3/drl/Moe/fra/Galphaq/Pka-R2/Dscam1/zfh1/dac/stan/robo1/sick/sli/Sema2b/mew/NetB/robo3	20
9	0-0-0-0-0	GO:0048858	cell projection morphogenesis	22/102	322/4489	1.96843e-06	0.000246251	0.000217149	bsk/beat-Ia/tup/Lim3/drl/Moe/fra/Galphaq/Pka-R2/Dscam1/zfh1/bnl/dac/stan/robo1/sick/sli/Sema2b/msn/mew/NetB/robo3	22
10	0-0-0-0-0	GO:0120039	plasma membrane bounded cell projection morphogenesis	22/102	322/4489	1.96843e-06	0.000246251	0.000217149	bsk/beat-Ia/tup/Lim3/drl/Moe/fra/Galphaq/Pka-R2/Dscam1/zfh1/bnl/dac/stan/robo1/sick/sli/Sema2b/msn/mew/NetB/robo3	22
11	0-0-0-0-0	GO:0032990	cell part morphogenesis	22/102	328/4489	2.68533e-06	0.000283601	0.000250085	bsk/beat-Ia/tup/Lim3/drl/Moe/fra/Galphaq/Pka-R2/Dscam1/zfh1/bnl/dac/stan/robo1/sick/sli/Sema2b/msn/mew/NetB/robo3	22
12	0-0-0-0-0	GO:0042330	taxis	19/102	253/4489	2.76924e-06	0.000283601	0.000250085	bsk/beat-Ia/tup/Lim3/drl/Moe/fra/Galphaq/Pka-R2/Dscam1/zfh1/dac/stan/robo1/sli/Sema2b/mew/NetB/robo3	19
13	0-0-0-0-0	GO:0120036	plasma membrane bounded cell projection organization	25/102	411/4489	2.94709e-06	0.000283601	0.000250085	bsk/beat-Ia/tup/Lim3/drl/Cad99C/Moe/fra/Galphaq/Pka-R2/Dscam1/zfh1/bnl/dac/stan/l(2)41Ab/robo1/sick/sli/Sema2b/ds/msn/mew/NetB/robo3	25
14	0-0-0-0-0	GO:0040011	locomotion	26/102	444/4489	3.62659e-06	0.000324062	0.000285765	Syn1/Pvr/bsk/beat-Ia/tup/Lim3/drl/sr/Moe/fra/Galphaq/Pka-R2/Ggamma1/Dscam1/zfh1/bnl/dac/stan/robo1/sli/Sema2b/msn/mew/NetB/hiw/robo3	26
15	0-0-0-0-0	GO:0007155	cell adhesion	14/102	149/4489	5.12023e-06	0.000427027	0.000376561	beat-Ia/glec/Cad99C/fra/sns/Ggamma1/hbs/stan/nrv2/robo1/sli/Sema2b/ds/mew	14
16	0-0-0-0-0	GO:0048667	cell morphogenesis involved in neuron differentiation	21/102	317/4489	5.78369e-06	0.000452212	0.00039877	bsk/beat-Ia/tup/Lim3/drl/Moe/fra/Galphaq/Pka-R2/Dscam1/zfh1/dac/stan/robo1/sick/sli/Sema2b/msn/mew/NetB/robo3	21
17	0-0-0-0-0	GO:0070983	dendrite guidance	6/102	22/4489	6.59769e-06	0.000485512	0.000428135	tup/drl/fra/robo1/Sema2b/NetB	6
18	0-0-0-0-0	GO:0048812	neuron projection morphogenesis	21/102	321/4489	7.05371e-06	0.000490233	0.000432297	bsk/beat-Ia/tup/Lim3/drl/Moe/fra/Galphaq/Pka-R2/Dscam1/zfh1/dac/stan/robo1/sick/sli/Sema2b/msn/mew/NetB/robo3	21
19	0-0-0-0-0	GO:0000904	cell morphogenesis involved in differentiation	22/102	349/4489	7.49214e-06	0.000493298	0.000435001	ph-p/bsk/beat-Ia/tup/Lim3/drl/Moe/fra/Galphaq/Pka-R2/Dscam1/zfh1/dac/stan/robo1/sick/sli/Sema2b/msn/mew/NetB/robo3	22
20	0-0-0-0-0	GO:0007432	salivary gland boundary specification	5/102	14/4489	9.34243e-06	0.000565207	0.000498411	fra/robo1/sli/mew/NetB	5
21	0-0-0-0-0	GO:0098609	cell-cell adhesion	11/102	97/4489	9.48789e-06	0.000565207	0.000498411	beat-Ia/glec/Cad99C/fra/sns/hbs/stan/robo1/sli/ds/mew	11
22	0-0-0-0-0	GO:0006928	movement of cell or subcellular component	25/102	447/4489	1.3352e-05	0.000759243	0.000669516	Pvr/bsk/beat-Ia/tup/Lim3/drl/sr/Moe/fra/Galphaq/Pka-R2/Ggamma1/Dscam1/zfh1/bnl/dac/stan/l(2)41Ab/robo1/sli/Sema2b/msn/mew/NetB/robo3	25
23	0-0-0-0-0	GO:0032989	cellular component morphogenesis	23/102	393/4489	1.54173e-05	0.000838565	0.000739464	bsk/beat-Ia/tup/Lim3/drl/Cad99C/Moe/fra/Galphaq/Pka-R2/Dscam1/zfh1/bnl/dac/stan/robo1/sick/sli/Sema2b/msn/mew/NetB/robo3	23
24	0-0-0-0-0	GO:0016198	axon choice point recognition	6/102	26/4489	1.89093e-05	0.000946469	0.000834616	beat-Ia/drl/fra/Galphaq/robo1/sli	6
25	0-0-0-0-0	GO:0031175	neuron projection development	21/102	342/4489	1.89142e-05	0.000946469	0.000834616	bsk/beat-Ia/tup/Lim3/drl/Moe/fra/Galphaq/Pka-R2/Dscam1/zfh1/dac/stan/robo1/sick/sli/Sema2b/msn/mew/NetB/robo3	21
26	0-0-0-0-0	GO:0048732	gland development	12/102	127/4489	2.4221e-05	0.0011654	0.00102768	Pvr/tup/drl/lolal/fra/zfh1/Eip74EF/robo1/sli/mew/NetB/Adgf-A	12
27	0-0-0-0-0	GO:0007157	heterophilic cell-cell adhesion via plasma membrane cell adhesion molecules	5/102	17/4489	2.73481e-05	0.00126713	0.00111738	beat-Ia/glec/sns/ds/mew	5
28	0-0-0-0-0	GO:0000902	cell morphogenesis	23/102	410/4489	3.07624e-05	0.00137442	0.00121199	ph-p/bsk/beat-Ia/tup/Lim3/drl/Moe/fra/Galphaq/Pka-R2/Dscam1/zfh1/bnl/dac/stan/robo1/sick/sli/Sema2b/msn/mew/NetB/robo3	23
29	0-0-0-0-0	GO:0051270	regulation of cellular component movement	10/102	93/4489	3.96355e-05	0.0017098	0.00150773	Pvr/bsk/fra/Dscam1/bnl/stan/robo1/sli/msn/NetB	10
30	0-0-0-0-0	GO:0040012	regulation of locomotion	10/102	95/4489	4.77349e-05	0.00199054	0.0017553	Pvr/bsk/fra/Dscam1/bnl/stan/robo1/sli/msn/NetB	10
31	0-0-0-0-0	GO:0098742	cell-cell adhesion via plasma-membrane adhesion molecules	7/102	48/4489	8.71604e-05	0.00349465	0.00308166	beat-Ia/glec/Cad99C/sns/stan/ds/mew	7
32	0-0-0-0-0	GO:0007431	salivary gland development	9/102	83/4489	9.21851e-05	0.00349465	0.00308166	Pvr/drl/lolal/fra/Eip74EF/robo1/sli/mew/NetB	9
33	0-0-0-0-0	GO:0035272	exocrine system development	9/102	83/4489	9.21851e-05	0.00349465	0.00308166	Pvr/drl/lolal/fra/Eip74EF/robo1/sli/mew/NetB	9
34	0-0-0-0-0	GO:0035050	embryonic heart tube development	4/102	4489-12-01	0.000108142	0.003979	0.00350876	tup/Ggamma1/robo1/sli	4
35	0-0-0-0-0	GO:0048859	formation of anatomical boundary	6/102	35/4489	0.000112939	0.00403675	0.00355969	fra/robo1/sli/ds/mew/NetB	6
36	0-0-0-0-0	GO:0048666	neuron development	23/102	451/4489	0.000137439	0.004776	0.00421158	ph-p/bsk/beat-Ia/tup/Lim3/drl/Moe/fra/Galphaq/Pka-R2/Dscam1/zfh1/dac/stan/tinc/robo1/sick/sli/Sema2b/msn/mew/NetB/robo3	23
37	0-0-0-0-0	GO:0030334	regulation of cell migration	8/102	69/4489	0.000143397	0.00484837	0.0042754	Pvr/bsk/fra/Dscam1/bnl/robo1/sli/msn	8
38	0-0-0-0-0	GO:2000145	regulation of cell motility	8/102	70/4489	0.000158893	0.00523094	0.00461275	Pvr/bsk/fra/Dscam1/bnl/robo1/sli/msn	8
39	0-0-0-0-0	GO:0016199	axon midline choice point recognition	5/102	24/4489	0.0001655	0.00530872	0.00468134	drl/fra/Galphaq/robo1/sli	5
40	0-0-0-0-0	GO:0048568	embryonic organ development	6/102	39/4489	0.000210904	0.00659602	0.00581651	Pvr/bsk/tup/Ggamma1/robo1/sli	6
41	0-0-0-0-0	GO:0008045	motor neuron axon guidance	7/102	56/4489	0.00023656	0.00721798	0.00636496	beat-Ia/tup/Lim3/fra/zfh1/robo1/NetB	7
42	0-0-0-0-0	GO:0007389	pattern specification process	18/102	328/4489	0.000343877	0.0101601	0.0089594	ph-p/bsk/tup/tara/E(spl)mbeta-HLH/GEFmeso/lolal/Moe/dve/fra/dac/stan/robo1/sli/ds/mew/NetB/nkd	18
43	0-0-0-0-0	GO:0035295	tube development	23/102	480/4489	0.000349228	0.0101601	0.0089594	Pvr/bsk/noc/tup/drl/tara/Cad99C/GEFmeso/lolal/Moe/dve/Ggamma1/bnl/dac/stan/rdo/px/robo1/sli/ds/msn/mew/Cyp18a1	23
44	0-0-0-0-0	GO:0003002	regionalization	17/102	301/4489	0.000366676	0.0104253	0.00919322	ph-p/tup/tara/E(spl)mbeta-HLH/GEFmeso/lolal/Moe/dve/fra/dac/stan/robo1/sli/ds/mew/NetB/nkd	17
45	0-0-0-0-0	GO:0007417	central nervous system development	12/102	170/4489	0.000408447	0.0112454	0.00991647	ph-p/Pvr/bsk/noc/drl/bwa/sr/Dscam1/dac/stan/nrv2/robo3	12
46	0-0-0-0-0	GO:0008347	glial cell migration	5/102	29/4489	0.000422491	0.0112454	0.00991647	Pvr/fra/bnl/sli/NetB	5
47	0-0-0-0-0	GO:0010160	formation of animal organ boundary	5/102	29/4489	0.000422491	0.0112454	0.00991647	fra/robo1/sli/mew/NetB	5
48	0-0-0-0-0	GO:0007420	brain development	8/102	84/4489	0.000564511	0.0147126	0.0129738	bsk/noc/drl/bwa/Dscam1/dac/stan/robo3	8
49	0-0-0-0-0	GO:0051272	positive regulation of cellular component movement	7/102	66/4489	0.00065967	0.0168418	0.0148514	Pvr/bsk/fra/Dscam1/stan/robo1/sli	7
50	0-0-0-0-0	GO:0007423	sensory organ development	17/102	319/4489	0.000720011	0.0177368	0.0156407	mab-21/CG4766/noc/beat-Ia/tup/Moe/fra/Galphaq/sns/sv/bnl/dac/stan/rdo/tinc/ds/NetB	17
51	0-0-0-0-0	GO:0042063	gliogenesis	7/102	67/4489	0.000723083	0.0177368	0.0156407	Rchy1/Pvr/fra/bnl/nrv2/sli/NetB	7
52	0-0-0-0-0	GO:0048645	animal organ formation	5/102	34/4489	0.00090466	0.021764	0.019192	fra/robo1/sli/mew/NetB	5
53	0-0-0-0-0	GO:0030335	positive regulation of cell migration	6/102	51/4489	0.00093396	0.022045	0.0194397	Pvr/bsk/fra/Dscam1/robo1/sli	6
54	0-0-0-0-0	GO:0048813	dendrite morphogenesis	9/102	114/4489	0.00101439	0.0223986	0.0197516	tup/drl/fra/Dscam1/stan/robo1/sli/Sema2b/NetB	9
55	0-0-0-0-0	GO:2000147	positive regulation of cell motility	6/102	52/4489	0.00103661	0.0223986	0.0197516	Pvr/bsk/fra/Dscam1/robo1/sli	6
56	0-0-0-0-0	GO:0001654	eye development	15/102	271/4489	0.00103847	0.0223986	0.0197516	mab-21/CG4766/noc/beat-Ia/Moe/fra/Galphaq/sns/sv/bnl/dac/stan/tinc/ds/NetB	15
57	0-0-0-0-0	GO:0048880	sensory system development	15/102	271/4489	0.00103847	0.0223986	0.0197516	mab-21/CG4766/noc/beat-Ia/Moe/fra/Galphaq/sns/sv/bnl/dac/stan/tinc/ds/NetB	15
58	0-0-0-0-0	GO:0150063	visual system development	15/102	271/4489	0.00103847	0.0223986	0.0197516	mab-21/CG4766/noc/beat-Ia/Moe/fra/Galphaq/sns/sv/bnl/dac/stan/tinc/ds/NetB	15
59	0-0-0-0-0	GO:0001700	embryonic development via the syncytial blastoderm	9/102	115/4489	0.00108002	0.0229002	0.0201938	Pvr/bsk/tup/sr/lolal/sns/Ggamma1/zfh1/msn	9
60	0-0-0-0-0	GO:0060322	head development	8/102	93/4489	0.00111441	0.0232355	0.0204895	bsk/noc/drl/bwa/Dscam1/dac/stan/robo3	8
61	0-0-0-0-0	GO:0009792	embryo development ending in birth or egg hatching	9/102	119/4489	0.00137794	0.028191	0.0248594	Pvr/bsk/tup/sr/lolal/sns/Ggamma1/zfh1/msn	9
62	0-0-0-0-0	GO:0040017	positive regulation of locomotion	6/102	55/4489	0.00139715	0.028191	0.0248594	Pvr/bsk/fra/Dscam1/robo1/sli	6
63	0-0-0-0-0	GO:0016319	mushroom body development	6/102	56/4489	0.00153643	0.030509	0.0269035	bsk/drl/Dscam1/dac/stan/robo3	6
64	0-0-0-0-0	GO:0016358	dendrite development	9/102	123/4489	0.00173901	0.0334692	0.0295138	tup/drl/fra/Dscam1/stan/robo1/sli/Sema2b/NetB	9
65	0-0-0-0-0	GO:0048608	reproductive structure development	6/102	58/4489	0.00184649	0.0344769	0.0304025	Pvr/bsk/dve/robo1/sli/robo3	6
66	0-0-0-0-0	GO:0061458	reproductive system development	6/102	58/4489	0.00184649	0.0344769	0.0304025	Pvr/bsk/dve/robo1/sli/robo3	6
67	0-0-0-0-0	GO:0032879	regulation of localization	18/102	381/4489	0.00200965	0.0369716	0.0326023	Pvr/Npc1a/bsk/CG6583/Cad99C/Moe/fra/Dscam1/bnl/stan/Syt7/nrv2/Sep4/robo1/sli/Rgk1/msn/NetB	18
68	0-0-0-0-0	GO:0016477	cell migration	13/102	232/4489	0.00205717	0.0372973	0.0328896	Pvr/bsk/sr/fra/Ggamma1/Dscam1/zfh1/bnl/robo1/sli/msn/mew/NetB	13
69	0-0-0-0-0	GO:0007424	open tracheal system development	11/102	178/4489	0.00214323	0.0383027	0.0337761	noc/sr/lolal/Moe/bnl/stan/nrv2/robo1/sli/ds/mew	11
70	0-0-0-0-0	GO:0009790	embryo development	16/102	324/4489	0.00233598	0.0411592	0.0362951	ph-p/Pvr/bsk/tup/sr/lolal/Moe/luna/sns/Ggamma1/zfh1/stan/robo1/sli/msn/nkd	16
71	0-0-0-0-0	GO:0048870	cell motility	13/102	238/4489	0.00258152	0.0448539	0.0395531	Pvr/bsk/sr/fra/Ggamma1/Dscam1/zfh1/bnl/robo1/sli/msn/mew/NetB	13
72	0-0-0-0-0	GO:0010632	regulation of epithelial cell migration	5/102	43/4489	0.00266236	0.0452858	0.039934	Pvr/bsk/robo1/sli/msn	5
73	0-0-0-0-0	GO:0051674	localization of cell	13/102	239/4489	0.00267878	0.0452858	0.039934	Pvr/bsk/sr/fra/Ggamma1/Dscam1/zfh1/bnl/robo1/sli/msn/mew/NetB	13
74	0-0-0-0-0	GO:0060541	respiratory system development	11/102	185/4489	0.00290515	0.0484579	0.0427312	noc/sr/lolal/Moe/bnl/stan/nrv2/robo1/sli/ds/mew	11
75	0-0-0-0-0	GO:0007444	imaginal disc development	18/102	395/4489	0.00299736	0.049338	0.0435073	Pvr/bsk/noc/tup/drl/tara/GEFmeso/Moe/dve/bnl/dac/stan/rdo/px/ds/msn/mew/Cyp18a1	18
76	0-0-0-0-0	GO:0035218	leg disc development	6/102	64/4489	0.00306508	0.0497975	0.0439125	noc/GEFmeso/dve/dac/ds/Cyp18a1	6
77	1-1-1-2-1	GO:0046907	intracellular transport	44/261	395/4489	1.23534e-05	0.0134326	0.0128033	Vps11/PGAP1/Pex14/MME1/Snx17/Reps/CG9393/Vps39/Osbp/wts/Snx16/Arfrp1/fh/cpa/Khc/Pex13/CG18659/CG11141/Vsp37A/Rab21/lt/CG17883/Clbn/crb/Ykt6/egl/opm/Ns3/ebo/Sem1/Sec15/CG1847/CG8134/Rok/Mvb12/car/Kap-alpha1/DCTN1-p150/Syx13/Klp68D/Mon1/Su(dx)/AIF/tho2	44
78	1-1-1-2-1	GO:0034613	cellular protein localization	36/261	304/4489	2.26099e-05	0.0134326	0.0128033	Pex14/PIG-U/Snx17/Sec71/CG9393/Vps39/CG7218/Osbp/CG5447/wts/Snx16/Arfrp1/Pex13/CG11141/Vsp37A/Pten/Rab10/Rab21/lt/Parp/CG9853/Clbn/crb/opm/ebo/Sec15/CG1847/jub/Rok/car/Kap-alpha1/DCTN1-p150/Syx13/Mon1/Su(dx)/AIF	36
79	1-1-1-2-1	GO:0007041	lysosomal transport	7/261	18/4489	3.79175e-05	0.0134326	0.0128033	Vps11/Snx16/lt/Mvb12/car/Mon1/Su(dx)	7
80	1-1-1-2-1	GO:0070727	cellular macromolecule localization	38/261	338/4489	4.29598e-05	0.0134326	0.0128033	Pex14/PIG-U/Snx17/Sec71/CG9393/Vps39/CG7218/Osbp/CG5447/wts/Snx16/Arfrp1/Khc/Pex13/CG11141/Vsp37A/Pten/Rab10/Rab21/lt/Parp/CG9853/Clbn/crb/egl/opm/ebo/Sec15/CG1847/jub/Rok/car/Kap-alpha1/DCTN1-p150/Syx13/Mon1/Su(dx)/AIF	38
81	1-1-1-2-1	GO:0072665	protein localization to vacuole	6/261	13/4489	4.42833e-05	0.0134326	0.0128033	Snx16/Vsp37A/lt/car/Mon1/Su(dx)	6
82	1-1-1-2-1	GO:0072666	establishment of protein localization to vacuole	6/261	13/4489	4.42833e-05	0.0134326	0.0128033	Snx16/Vsp37A/lt/car/Mon1/Su(dx)	6
83	1-1-1-2-1	GO:0045184	establishment of protein localization	32/261	271/4489	7.13772e-05	0.0170323	0.0162344	Pex14/Snx17/Sec71/CG9393/Vps39/Osbp/CG5447/wts/Snx16/Arfrp1/Pex13/CG11141/Vsp37A/Rab10/Rab21/lt/CG9853/mol/Clbn/crb/opm/ebo/CG1847/Scamp/Rok/car/Kap-alpha1/DCTN1-p150/Syx13/Mon1/Su(dx)/AIF	32
84	1-1-1-2-1	GO:0006886	intracellular protein transport	25/261	189/4489	7.48672e-05	0.0170323	0.0162344	Pex14/Snx17/CG9393/Vps39/Osbp/wts/Snx16/Arfrp1/Pex13/CG11141/Vsp37A/Rab21/lt/Clbn/crb/opm/ebo/CG1847/car/Kap-alpha1/DCTN1-p150/Syx13/Mon1/Su(dx)/AIF	25
85	1-1-1-2-1	GO:0033365	protein localization to organelle	19/261	127/4489	0.0001095	0.0221433	0.0211059	Pex14/CG9393/CG7218/wts/Snx16/Arfrp1/Pex13/Vsp37A/lt/Parp/CG9853/CG1847/jub/car/Kap-alpha1/DCTN1-p150/Mon1/Su(dx)/AIF	19
86	1-1-1-2-1	GO:0015031	protein transport	30/261	258/4489	0.000161781	0.0294442	0.0280648	Pex14/Snx17/Sec71/CG9393/Vps39/Osbp/CG5447/wts/Snx16/Arfrp1/Pex13/CG11141/Vsp37A/Rab10/Rab21/lt/mol/Clbn/crb/opm/ebo/CG1847/Scamp/car/Kap-alpha1/DCTN1-p150/Syx13/Mon1/Su(dx)/AIF	30
87	1-1-1-2-1	GO:0071705	nitrogen compound transport	38/261	363/4489	0.00020201	0.0334234	0.0318576	Pex14/MME1/Snx17/Sec71/CG9393/Vps39/Osbp/CG5447/wts/Snx16/Arfrp1/CG30394/Pex13/CG11141/Vsp37A/Rab10/Rab21/lt/mol/Clbn/crb/egl/Fic/opm/yin/ebo/Sem1/CG1847/Scamp/CG4991/car/Kap-alpha1/DCTN1-p150/Syx13/Mon1/Su(dx)/AIF/tho2	38
88	1-1-1-2-1	GO:0097352	autophagosome maturation	6/261	17/4489	0.000261918	0.0397243	0.0378633	Vps11/Vps39/Rab21/lt/Snap29/car	6
89	2-2-2-2-1	GO:0002181	cytoplasmic translation	2023-09-10	104/4489	1.33188e-14	1.73145e-12	1.38796e-12	RpL10/eIF4A/RpL5/RpL38/RpL37A/RpS15Aa/RpS5a/RpL10Ab/RpS9	9
90	2-2-2-2-1	GO:0006412	translation	2023-10-10	285/4489	9.16139e-13	5.95491e-11	4.77357e-11	RpL10/eIF4A/eEF2/RpL5/RpL38/RpL37A/RpS15Aa/RpS5a/RpL10Ab/RpS9	10
91	2-2-2-2-1	GO:0043043	peptide biosynthetic process	2023-10-10	309/4489	2.08229e-12	9.02324e-11	7.2332e-11	RpL10/eIF4A/eEF2/RpL5/RpL38/RpL37A/RpS15Aa/RpS5a/RpL10Ab/RpS9	10
92	2-2-2-2-1	GO:0043604	amide biosynthetic process	2023-10-10	327/4489	3.69816e-12	1.2019e-10	9.63468e-11	RpL10/eIF4A/eEF2/RpL5/RpL38/RpL37A/RpS15Aa/RpS5a/RpL10Ab/RpS9	10
93	2-2-2-2-1	GO:0006518	peptide metabolic process	2023-10-10	362/4489	1.03629e-11	2.69435e-10	2.15984e-10	RpL10/eIF4A/eEF2/RpL5/RpL38/RpL37A/RpS15Aa/RpS5a/RpL10Ab/RpS9	10
94	2-2-2-2-1	GO:0034645	cellular macromolecule biosynthetic process	2023-10-10	374/4489	1.4417e-11	3.12368e-10	2.504e-10	RpL10/eIF4A/eEF2/RpL5/RpL38/RpL37A/RpS15Aa/RpS5a/RpL10Ab/RpS9	10
95	2-2-2-2-1	GO:0043603	cellular amide metabolic process	2023-10-10	402/4489	2.99308e-11	5.55858e-10	4.45587e-10	RpL10/eIF4A/eEF2/RpL5/RpL38/RpL37A/RpS15Aa/RpS5a/RpL10Ab/RpS9	10
96	2-2-2-2-1	GO:0022613	ribonucleoprotein complex biogenesis	2023-05-10	124/4489	3.34777e-06	5.44013e-05	4.36092e-05	RpL10/RpL5/RpL38/RpS5a/RpL10Ab	5
97	2-2-2-2-1	GO:0022618	ribonucleoprotein complex assembly	2023-04-10	57/4489	4.63749e-06	6.46832e-05	5.18513e-05	RpL10/RpL5/RpL38/RpS5a	4
98	2-2-2-2-1	GO:0071826	ribonucleoprotein complex subunit organization	2023-04-10	58/4489	4.97563e-06	6.46832e-05	5.18513e-05	RpL10/RpL5/RpL38/RpS5a	4
99	2-2-2-2-1	GO:0042254	ribosome biogenesis	2023-04-10	85/4489	2.30627e-05	0.000249846	0.000200281	RpL10/RpL5/RpS5a/RpL10Ab	4
100	2-2-2-2-1	GO:0065003	protein-containing complex assembly	2023-04-10	276/4489	0.00218483	0.0189352	0.0151788	RpL10/RpL5/RpL38/RpS5a	4
101	2-2-2-2-1	GO:0043933	protein-containing complex organization	2023-04-10	326/4489	0.00403524	0.0309872	0.02484	RpL10/RpL5/RpL38/RpS5a	4
102	5-5-4-1-1	GO:0044281	small molecule metabolic process	14/29	408/4489	4.59091e-08	1.37727e-05	1.12598e-05	CG17896/Gpdh1/Sodh-1/Men/Mpc1/Pgi/AcCoAS/UGP/Argl/Paics/Oat/AdenoK/CG7560/Idh	14
103	5-5-4-1-1	GO:0019752	carboxylic acid metabolic process	2023-09-29	205/4489	3.27406e-06	0.000288378	0.000235761	CG17896/Men/Mpc1/Pgi/AcCoAS/Argl/Oat/CG7560/Idh	9
104	5-5-4-1-1	GO:0043436	oxoacid metabolic process	2023-09-29	206/4489	3.40945e-06	0.000288378	0.000235761	CG17896/Men/Mpc1/Pgi/AcCoAS/Argl/Oat/CG7560/Idh	9
105	5-5-4-1-1	GO:0006082	organic acid metabolic process	2023-09-29	209/4489	3.84504e-06	0.000288378	0.000235761	CG17896/Men/Mpc1/Pgi/AcCoAS/Argl/Oat/CG7560/Idh	9
106	5-5-4-1-1	GO:0006091	generation of precursor metabolites and energy	2023-07-29	134/4489	1.62764e-05	0.000976582	0.000798399	Men/aralar1/Pgi/Nipsnap/UGP/Taldo/Scsalpha1	7
107	5-5-4-1-1	GO:0046942	carboxylic acid transport	2023-04-29	39/4489	9.88751e-05	0.00364571	0.00298053	Mpc1/CG1907/aralar1/Indy	4
108	5-5-4-1-1	GO:0098656	anion transmembrane transport	2023-04-29	40/4489	0.000109371	0.00364571	0.00298053	Mpc1/CG1907/aralar1/Indy	4
109	5-5-4-1-1	GO:0055086	nucleobase-containing small molecule metabolic process	2023-06-29	132/4489	0.000157034	0.00437443	0.00357629	CG17896/Pgi/AcCoAS/UGP/Paics/AdenoK	6
110	5-5-4-1-1	GO:0006820	anion transport	2023-05-29	83/4489	0.000160396	0.00437443	0.00357629	Mpc1/CG1907/aralar1/CG15096/Indy	5
111	5-5-4-1-1	GO:0015849	organic acid transport	2023-04-29	47/4489	0.000206886	0.00517215	0.00422846	Mpc1/CG1907/aralar1/Indy	4
112	5-5-4-1-1	GO:0015711	organic anion transport	2023-04-29	50/4489	0.000263569	0.00608237	0.0049726	Mpc1/CG1907/aralar1/Indy	4
113	5-5-4-1-1	GO:1901135	carbohydrate derivative metabolic process	2023-07-29	224/4489	0.000426369	0.0082154	0.00671645	Gpdh1/Pgi/AcCoAS/UGP/Taldo/Paics/AdenoK	7
114	5-5-4-1-1	GO:1901605	alpha-amino acid metabolic process	2023-04-29	57/4489	0.000438155	0.0082154	0.00671645	CG17896/Argl/Oat/CG7560	4
115	5-5-4-1-1	GO:0044283	small molecule biosynthetic process	2023-05-29	105/4489	0.000483237	0.00852772	0.00697178	Pgi/AcCoAS/Argl/AdenoK/CG7560	5
116	5-5-4-1-1	GO:0009150	purine ribonucleotide metabolic process	2023-04-29	81/4489	0.00165788	0.0229092	0.0187293	Pgi/AcCoAS/Paics/AdenoK	4
117	5-5-4-1-1	GO:0019637	organophosphate metabolic process	2023-06-29	206/4489	0.00169858	0.0229092	0.0187293	Gpdh1/Pgi/AcCoAS/Taldo/Paics/AdenoK	6
118	5-5-4-1-1	GO:0009259	ribonucleotide metabolic process	2023-04-29	85/4489	0.00198194	0.0238772	0.0195207	Pgi/AcCoAS/Paics/AdenoK	4
119	5-5-4-1-1	GO:0005975	carbohydrate metabolic process	2023-05-29	144/4489	0.00201989	0.0238772	0.0195207	Gpdh1/Sodh-1/Pgi/UGP/Taldo	5
120	5-5-4-1-1	GO:0006163	purine nucleotide metabolic process	2023-04-29	86/4489	0.00206936	0.0238772	0.0195207	Pgi/AcCoAS/Paics/AdenoK	4
121	5-5-4-1-1	GO:0006520	cellular amino acid metabolic process	2023-04-29	88/4489	0.00225218	0.0241305	0.0197277	CG17896/Argl/Oat/CG7560	4
122	5-5-4-1-1	GO:0019693	ribose phosphate metabolic process	2023-04-29	88/4489	0.00225218	0.0241305	0.0197277	Pgi/AcCoAS/Paics/AdenoK	4
123	5-5-4-1-1	GO:0072521	purine-containing compound metabolic process	2023-04-29	94/4489	0.00286742	0.0277492	0.0226862	Pgi/AcCoAS/Paics/AdenoK	4
124	5-5-4-1-1	GO:0015980	energy derivation by oxidation of organic compounds	2023-04-29	103/4489	0.00399362	0.0324922	0.0265638	aralar1/Nipsnap/UGP/Scsalpha1	4
125	5-5-4-1-1	GO:0032787	monocarboxylic acid metabolic process	2023-04-29	103/4489	0.00399362	0.0324922	0.0265638	Men/Mpc1/Pgi/AcCoAS	4
126	5-5-4-1-1	GO:0009117	nucleotide metabolic process	2023-04-29	104/4489	0.00413487	0.0324922	0.0265638	Pgi/AcCoAS/Paics/AdenoK	4
127	5-5-4-1-1	GO:1901615	organic hydroxy compound metabolic process	2023-04-29	105/4489	0.00427949	0.0324922	0.0265638	Gpdh1/Sodh-1/psh/Idh	4
128	5-5-4-1-1	GO:0006753	nucleoside phosphate metabolic process	2023-04-29	108/4489	0.00473392	0.033631	0.0274948	Pgi/AcCoAS/Paics/AdenoK	4
129	6-6-0-0-0	GO:0050684	regulation of mRNA processing	2023-05-19	76/4489	1.17714e-05	0.00282629	0.00223128	trv/fne/ps/bru3/Rbfox1	5
130	6-6-0-0-0	GO:0006935	chemotaxis	2023-07-19	217/4489	1.71604e-05	0.00282629	0.00223128	Fas2/ct/CadN/sm/alpha-Spec/Ten-a/Con	7
131	6-6-0-0-0	GO:0048666	neuron development	2023-09-19	451/4489	3.5493e-05	0.00282629	0.00223128	Appl/Fas2/ct/CadN/sm/chinmo/alpha-Spec/Ten-a/Con	9
132	6-6-0-0-0	GO:0031175	neuron projection development	2023-08-19	342/4489	3.7502e-05	0.00282629	0.00223128	Appl/Fas2/ct/CadN/sm/alpha-Spec/Ten-a/Con	8
133	6-6-0-0-0	GO:0008038	neuron recognition	2023-05-19	100/4489	4.50359e-05	0.00282629	0.00223128	Fas2/CadN/alpha-Spec/Ten-a/Con	5
134	6-6-0-0-0	GO:0042330	taxis	2023-07-19	253/4489	4.66885e-05	0.00282629	0.00223128	Fas2/ct/CadN/sm/alpha-Spec/Ten-a/Con	7
135	6-6-0-0-0	GO:0007417	central nervous system development	2023-06-19	170/4489	4.86034e-05	0.00282629	0.00223128	Appl/Fas2/ct/chinmo/alpha-Spec/Ten-a	6
136	6-6-0-0-0	GO:0008037	cell recognition	2023-05-19	103/4489	5.19538e-05	0.00282629	0.00223128	Fas2/CadN/alpha-Spec/Ten-a/Con	5
137	6-6-0-0-0	GO:0061564	axon development	2023-07-19	262/4489	5.85049e-05	0.00283017	0.00223435	Appl/Fas2/CadN/sm/alpha-Spec/Ten-a/Con	7
138	6-6-0-0-0	GO:1903311	regulation of mRNA metabolic process	2023-05-19	107/4489	6.24303e-05	0.00283017	0.00223435	trv/fne/ps/bru3/Rbfox1	5
139	6-6-0-0-0	GO:0000381	regulation of alternative mRNA splicing, via spliceosome	2023-04-19	63/4489	0.000116624	0.00482078	0.00380588	trv/ps/bru3/Rbfox1	4
140	6-6-0-0-0	GO:0000380	alternative mRNA splicing, via spliceosome	2023-04-19	64/4489	0.000124064	0.00482078	0.00380588	trv/ps/bru3/Rbfox1	4
141	6-6-0-0-0	GO:0120036	plasma membrane bounded cell projection organization	2023-08-19	411/4489	0.000140866	0.00505202	0.00398844	Appl/Fas2/ct/CadN/sm/alpha-Spec/Ten-a/Con	8
142	6-6-0-0-0	GO:0048024	regulation of mRNA splicing, via spliceosome	2023-04-19	68/4489	0.000157315	0.00505202	0.00398844	trv/ps/bru3/Rbfox1	4
143	6-6-0-0-0	GO:0030030	cell projection organization	2023-08-19	419/4489	0.000161512	0.00505202	0.00398844	Appl/Fas2/ct/CadN/sm/alpha-Spec/Ten-a/Con	8
144	6-6-0-0-0	GO:0097485	neuron projection guidance	2023-06-19	212/4489	0.000167163	0.00505202	0.00398844	Fas2/ct/CadN/sm/alpha-Spec/Ten-a	6
145	6-6-0-0-0	GO:0048667	cell morphogenesis involved in neuron differentiation	2023-07-19	317/4489	0.000196794	0.00530353	0.004187	Appl/Fas2/ct/CadN/sm/alpha-Spec/Ten-a	7
146	6-6-0-0-0	GO:0048812	neuron projection morphogenesis	2023-07-19	321/4489	0.000212918	0.00530353	0.004187	Appl/Fas2/ct/CadN/sm/alpha-Spec/Ten-a	7
147	6-6-0-0-0	GO:0048858	cell projection morphogenesis	2023-07-19	322/4489	0.000217113	0.00530353	0.004187	Appl/Fas2/ct/CadN/sm/alpha-Spec/Ten-a	7
148	6-6-0-0-0	GO:0120039	plasma membrane bounded cell projection morphogenesis	2023-07-19	322/4489	0.000217113	0.00530353	0.004187	Appl/Fas2/ct/CadN/sm/alpha-Spec/Ten-a	7
149	6-6-0-0-0	GO:0043484	regulation of RNA splicing	2023-04-19	76/4489	0.000242553	0.00530353	0.004187	trv/ps/bru3/Rbfox1	4
150	6-6-0-0-0	GO:0040011	locomotion	2023-08-19	444/4489	0.000243033	0.00530353	0.004187	Fas2/ct/CadN/sm/alpha-Spec/Ten-a/Con/Gbeta13F	8
151	6-6-0-0-0	GO:0032990	cell part morphogenesis	2023-07-19	328/4489	0.000243729	0.00530353	0.004187	Appl/Fas2/ct/CadN/sm/alpha-Spec/Ten-a	7
152	6-6-0-0-0	GO:0007155	cell adhesion	2023-05-19	149/4489	0.000300572	0.00628889	0.00496491	Fas2/CadN/Ten-a/Con/Gbeta13F	5
153	6-6-0-0-0	GO:0007420	brain development	2023-04-19	84/4489	0.000357006	0.00650405	0.00513477	Appl/Fas2/chinmo/Ten-a	4
154	6-6-0-0-0	GO:0000904	cell morphogenesis involved in differentiation	2023-07-19	349/4489	0.000358679	0.00650405	0.00513477	Appl/Fas2/ct/CadN/sm/alpha-Spec/Ten-a	7
155	6-6-0-0-0	GO:0007610	behavior	2023-07-19	349/4489	0.000358679	0.00650405	0.00513477	Appl/Fas2/Atpalpha/sm/Mid1/fne/Rbfox1	7
156	6-6-0-0-0	GO:0007409	axonogenesis	2023-06-19	253/4489	0.000439708	0.00771617	0.00609171	Appl/Fas2/CadN/sm/alpha-Spec/Ten-a	6
157	6-6-0-0-0	GO:0006397	mRNA processing	2023-05-19	168/4489	0.000524872	0.00869213	0.00686221	trv/fne/ps/bru3/Rbfox1	5
158	6-6-0-0-0	GO:0060322	head development	2023-04-19	93/4489	0.00052728	0.00869213	0.00686221	Appl/Fas2/chinmo/Ten-a	4
159	6-6-0-0-0	GO:0098609	cell-cell adhesion	2023-04-19	97/4489	0.00061901	0.00990416	0.00781907	Fas2/CadN/Ten-a/Con	4
160	6-6-0-0-0	GO:0032989	cellular component morphogenesis	2023-07-19	393/4489	0.000743244	0.0115521	0.00912011	Appl/Fas2/ct/CadN/sm/alpha-Spec/Ten-a	7
161	6-6-0-0-0	GO:0000902	cell morphogenesis	2023-07-19	410/4489	0.000960286	0.0137473	0.0108531	Appl/Fas2/ct/CadN/sm/alpha-Spec/Ten-a	7
162	6-6-0-0-0	GO:0051124	synaptic assembly at neuromuscular junction	2023-04-19	118/4489	0.00129545	0.0168521	0.0133043	Fas2/Atpalpha/alpha-Spec/Ten-a	4
163	6-6-0-0-0	GO:0007411	axon guidance	2023-05-19	205/4489	0.00130108	0.0168521	0.0133043	Fas2/CadN/sm/alpha-Spec/Ten-a	5
164	6-6-0-0-0	GO:0006928	movement of cell or subcellular component	2023-07-19	447/4489	0.00160922	0.0198958	0.0157072	Fas2/ct/CadN/sm/alpha-Spec/Ten-a/Gbeta13F	7
165	6-6-0-0-0	GO:0016071	mRNA metabolic process	2023-05-19	218/4489	0.00171416	0.0207223	0.0163597	trv/fne/ps/bru3/Rbfox1	5
166	6-6-0-0-0	GO:0000375	RNA splicing, via transesterification reactions	2023-04-19	136/4489	0.00219234	0.0241843	0.0190929	trv/ps/bru3/Rbfox1	4
167	6-6-0-0-0	GO:0000377	RNA splicing, via transesterification reactions with bulged adenosine as nucleophile	2023-04-19	136/4489	0.00219234	0.0241843	0.0190929	trv/ps/bru3/Rbfox1	4
168	6-6-0-0-0	GO:0000398	mRNA splicing, via spliceosome	2023-04-19	136/4489	0.00219234	0.0241843	0.0190929	trv/ps/bru3/Rbfox1	4
169	6-6-0-0-0	GO:0050808	synapse organization	2023-05-19	239/4489	0.0025774	0.0269636	0.021287	Appl/Fas2/Atpalpha/alpha-Spec/Ten-a	5
170	6-6-0-0-0	GO:0007416	synapse assembly	2023-04-19	145/4489	0.00277247	0.028014	0.0221164	Fas2/Atpalpha/alpha-Spec/Ten-a	4
171	6-6-0-0-0	GO:0008380	RNA splicing	2023-04-19	146/4489	0.00284287	0.0281186	0.0221989	trv/ps/bru3/Rbfox1	4
172	6-6-0-0-0	GO:0007528	neuromuscular junction development	2023-04-19	147/4489	0.0029145	0.0283123	0.0223518	Fas2/Atpalpha/alpha-Spec/Ten-a	4
173	6-6-0-0-0	GO:0006396	RNA processing	2023-05-19	259/4489	0.00366331	0.0327121	0.0258253	trv/fne/ps/bru3/Rbfox1	5
174	6-6-0-0-0	GO:0050877	nervous system process	2023-05-19	260/4489	0.00372514	0.0327121	0.0258253	Appl/Fas2/ct/Atpalpha/Rbfox1	5
175	6-6-0-0-0	GO:0048589	developmental growth	2023-05-19	276/4489	0.00482142	0.0409821	0.0323543	Fas2/Atpalpha/CadN/alpha-Spec/Ten-a	5
176	6-6-0-0-0	GO:0090066	regulation of anatomical structure size	2023-04-19	171/4489	0.00503033	0.0420369	0.033187	Fas2/Atpalpha/CadN/chinmo	4
177	6-6-0-0-0	GO:0034330	cell junction organization	2023-05-19	290/4489	0.00595752	0.0465161	0.0367232	Appl/Fas2/Atpalpha/alpha-Spec/Ten-a	5
178	7-1-1-2-1	GO:0051276	chromosome organization	34/154	203/4489	1.90296e-15	2.45862e-12	2.17338e-12	Spt6/Chro/Snr1/Gas41/chm/RpA-70/mor/mod(mdg4)/XNP/Bap170/Eb1/Spt5/Bap111/Rae1/Bap55/Iswi/Mtor/Su(var)2-10/Cul1/CG18004/Nup153/dre4/Dek/Chd1/pzg/Cap-G/CoRest/Bap60/asf1/Smn/brm/Gcn5/phol/HP4	34
179	7-1-1-2-1	GO:0006366	transcription by RNA polymerase II	47/154	431/4489	9.60136e-14	6.20248e-11	5.48288e-11	lin-52/Spt6/Snr1/RpII18/Gas41/chm/CG7154/stc/TfIIS/Rpb11/TfIIFalpha/M1BP/MED7/Hexim/mor/mod(mdg4)/jigr1/TfIIA-L/woc/wdn/Sry-delta/pygo/Spt5/grau/Bap55/Iswi/Mtor/Su(var)2-10/MED26/Nup153/dre4/ovo/Tbp/hang/Dref/Chd1/pzg/CoRest/RpII140/Chi/zf30C/Bap60/asf1/brm/Gcn5/phol/Taf10	47
180	7-1-1-2-1	GO:0006325	chromatin organization	25/154	133/4489	1.10699e-12	4.76743e-10	4.21432e-10	Spt6/Snr1/Gas41/chm/mor/XNP/Bap170/Spt5/Bap111/Bap55/Iswi/Mtor/CG18004/Nup153/dre4/Dek/Chd1/pzg/CoRest/Bap60/asf1/brm/Gcn5/phol/HP4	25
181	7-1-1-2-1	GO:0006338	chromatin remodeling	17/154	62/4489	1.02382e-11	3.30693e-09	2.92327e-09	Spt6/Snr1/Gas41/chm/mor/XNP/Bap170/Bap111/Bap55/Iswi/Mtor/CG18004/Nup153/Chd1/asf1/brm/Gcn5	17
182	7-1-1-2-1	GO:0016071	mRNA metabolic process	29/154	218/4489	1.17494e-10	3.03605e-08	2.68382e-08	Spx/Spt6/Sf3b1/U2af38/CG2091/Wdr33/CG14641/snRNP-U1-70K/Ref1/SF1/Nab2/BCAS2/Ars2/CG8435/CstF64/Tbp/ncm/SmD2/qkr58E-1/thoc7/l(3)72Ab/asf1/Edc3/CG9705/Smn/Cpsf5/Cpsf6/Sf3b6/CG6610	29
183	7-1-1-2-1	GO:0006357	regulation of transcription by RNA polymerase II	40/154	399/4489	1.67955e-10	3.61662e-08	3.19703e-08	lin-52/Spt6/Snr1/Gas41/chm/CG7154/stc/TfIIFalpha/M1BP/MED7/Hexim/mor/mod(mdg4)/jigr1/woc/wdn/Sry-delta/pygo/Spt5/grau/Bap55/Iswi/Mtor/Su(var)2-10/MED26/Nup153/dre4/ovo/hang/Dref/Chd1/pzg/CoRest/Chi/zf30C/Bap60/asf1/brm/Gcn5/phol	40
184	7-1-1-2-1	GO:0006397	mRNA processing	24/154	168/4489	1.3356e-09	2.46513e-07	2.17913e-07	Spx/Sf3b1/U2af38/Wdr33/CG14641/snRNP-U1-70K/Ref1/SF1/Nab2/BCAS2/Ars2/CG8435/CstF64/ncm/SmD2/qkr58E-1/thoc7/l(3)72Ab/asf1/Smn/Cpsf5/Cpsf6/Sf3b6/CG6610	24
185	7-1-1-2-1	GO:0007049	cell cycle	32/154	342/4489	9.15477e-08	1.31598e-05	1.1633e-05	Chro/Tap42/Ing5/RanGAP/RpA-70/Aos1/Hexim/mor/mod(mdg4)/Eb1/Dsor1/PPP4R2r/grau/Rae1/Bap55/Mtor/Cul1/PhKgamma/Pp2A-29B/cnn/Dref/Mer/pzg/Cap-G/SmD2/l(3)72Ab/Ptp61F/brm/mop/Galphai/Eaf6/Sep1	32
186	7-1-1-2-1	GO:0000375	RNA splicing, via transesterification reactions	19/154	136/4489	1.18793e-07	1.31598e-05	1.1633e-05	Spx/Sf3b1/U2af38/CG14641/snRNP-U1-70K/Ref1/SF1/BCAS2/Ars2/CG8435/ncm/SmD2/qkr58E-1/l(3)72Ab/asf1/Smn/Cpsf6/Sf3b6/CG6610	19
187	7-1-1-2-1	GO:0000377	RNA splicing, via transesterification reactions with bulged adenosine as nucleophile	19/154	136/4489	1.18793e-07	1.31598e-05	1.1633e-05	Spx/Sf3b1/U2af38/CG14641/snRNP-U1-70K/Ref1/SF1/BCAS2/Ars2/CG8435/ncm/SmD2/qkr58E-1/l(3)72Ab/asf1/Smn/Cpsf6/Sf3b6/CG6610	19
188	7-1-1-2-1	GO:0000398	mRNA splicing, via spliceosome	19/154	136/4489	1.18793e-07	1.31598e-05	1.1633e-05	Spx/Sf3b1/U2af38/CG14641/snRNP-U1-70K/Ref1/SF1/BCAS2/Ars2/CG8435/ncm/SmD2/qkr58E-1/l(3)72Ab/asf1/Smn/Cpsf6/Sf3b6/CG6610	19
189	7-1-1-2-1	GO:0006396	RNA processing	27/154	259/4489	1.22227e-07	1.31598e-05	1.1633e-05	CG11417/Spx/Sf3b1/U2af38/Wdr33/CG14641/snRNP-U1-70K/Ref1/SF1/Nab2/BCAS2/IntS11/Ars2/CG8435/CstF64/ncm/SmD2/qkr58E-1/CG3735/thoc7/l(3)72Ab/asf1/Smn/Cpsf5/Cpsf6/Sf3b6/CG6610	27
190	7-1-1-2-1	GO:0045893	positive regulation of transcription, DNA-templated	25/154	231/4489	1.8529e-07	1.59596e-05	1.4108e-05	Spt6/Snr1/chm/TfIIFalpha/M1BP/mor/Sry-delta/pygo/Bap170/Spt5/Bap111/grau/Bap55/Iswi/Mtor/Nup153/dre4/ovo/Dref/pzg/Chi/Bap60/brm/Gcn5/vers	25
191	7-1-1-2-1	GO:1902680	positive regulation of RNA biosynthetic process	25/154	231/4489	1.8529e-07	1.59596e-05	1.4108e-05	Spt6/Snr1/chm/TfIIFalpha/M1BP/mor/Sry-delta/pygo/Bap170/Spt5/Bap111/grau/Bap55/Iswi/Mtor/Nup153/dre4/ovo/Dref/pzg/Chi/Bap60/brm/Gcn5/vers	25
192	7-1-1-2-1	GO:1903508	positive regulation of nucleic acid-templated transcription	25/154	231/4489	1.8529e-07	1.59596e-05	1.4108e-05	Spt6/Snr1/chm/TfIIFalpha/M1BP/mor/Sry-delta/pygo/Bap170/Spt5/Bap111/grau/Bap55/Iswi/Mtor/Nup153/dre4/ovo/Dref/pzg/Chi/Bap60/brm/Gcn5/vers	25
193	7-1-1-2-1	GO:0008380	RNA splicing	19/154	146/4489	3.74051e-07	3.02046e-05	2.67003e-05	Spx/Sf3b1/U2af38/CG14641/snRNP-U1-70K/Ref1/SF1/BCAS2/Ars2/CG8435/ncm/SmD2/qkr58E-1/l(3)72Ab/asf1/Smn/Cpsf6/Sf3b6/CG6610	19
194	7-1-1-2-1	GO:0010604	positive regulation of macromolecule metabolic process	37/154	470/4489	6.74328e-07	5.12489e-05	4.53032e-05	Spt6/CG2091/Snr1/chm/TfIIFalpha/M1BP/Aos1/mor/Nup358/Sry-delta/pygo/Bap170/Spt5/Smurf/Bap111/grau/Rae1/Bap55/Iswi/Mtor/Cul1/MED26/pen-2/Nup153/dre4/ovo/Dref/Mer/pzg/Chi/Bap60/brm/SCCRO/mop/Gcn5/vers/Uba2	37
195	7-1-1-2-1	GO:0051254	positive regulation of RNA metabolic process	26/154	266/4489	7.80083e-07	5.59926e-05	4.94965e-05	Spt6/CG2091/Snr1/chm/TfIIFalpha/M1BP/mor/Sry-delta/pygo/Bap170/Spt5/Bap111/grau/Bap55/Iswi/Mtor/Nup153/dre4/ovo/Dref/pzg/Chi/Bap60/brm/Gcn5/vers	26
196	7-1-1-2-1	GO:0071824	protein-DNA complex subunit organization	10/154	44/4489	1.53315e-06	9.81107e-05	8.67282e-05	Spt6/Gas41/chm/M1BP/XNP/Bap55/Iswi/Tbp/Chd1/asf1	10
197	7-1-1-2-1	GO:0010557	positive regulation of macromolecule biosynthetic process	25/154	258/4489	1.54485e-06	9.81107e-05	8.67282e-05	Spt6/Snr1/chm/TfIIFalpha/M1BP/mor/Sry-delta/pygo/Bap170/Spt5/Bap111/grau/Bap55/Iswi/Mtor/Nup153/dre4/ovo/Dref/pzg/Chi/Bap60/brm/Gcn5/vers	25
198	7-1-1-2-1	GO:0045935	positive regulation of nucleobase-containing compound metabolic process	26/154	276/4489	1.59468e-06	9.81107e-05	8.67282e-05	Spt6/CG2091/Snr1/chm/TfIIFalpha/M1BP/mor/Sry-delta/pygo/Bap170/Spt5/Bap111/grau/Bap55/Iswi/Mtor/Nup153/dre4/ovo/Dref/pzg/Chi/Bap60/brm/Gcn5/vers	26
199	7-1-1-2-1	GO:0016573	histone acetylation	9/154	42/4489	8.80535e-06	0.000517114	0.00045712	Gas41/chm/Ing5/Bap55/CoRest/brm/Gcn5/Eaf6/Taf10	9
200	7-1-1-2-1	GO:0006405	RNA export from nucleus	7/154	24/4489	1.03344e-05	0.000537331	0.000474991	Ref1/Nup358/Rae1/Mtor/Nup153/thoc7/CG9915	7
201	7-1-1-2-1	GO:0006475	internal protein amino acid acetylation	9/154	43/4489	1.08132e-05	0.000537331	0.000474991	Gas41/chm/Ing5/Bap55/CoRest/brm/Gcn5/Eaf6/Taf10	9
202	7-1-1-2-1	GO:0018393	internal peptidyl-lysine acetylation	9/154	43/4489	1.08132e-05	0.000537331	0.000474991	Gas41/chm/Ing5/Bap55/CoRest/brm/Gcn5/Eaf6/Taf10	9
203	7-1-1-2-1	GO:0018394	peptidyl-lysine acetylation	9/154	43/4489	1.08132e-05	0.000537331	0.000474991	Gas41/chm/Ing5/Bap55/CoRest/brm/Gcn5/Eaf6/Taf10	9
204	7-1-1-2-1	GO:0031328	positive regulation of cellular biosynthetic process	25/154	290/4489	1.28842e-05	0.000616534	0.000545005	Spt6/Snr1/chm/TfIIFalpha/M1BP/mor/Sry-delta/pygo/Bap170/Spt5/Bap111/grau/Bap55/Iswi/Mtor/Nup153/dre4/ovo/Dref/pzg/Chi/Bap60/brm/Gcn5/vers	25
205	7-1-1-2-1	GO:0009891	positive regulation of biosynthetic process	25/154	291/4489	1.36869e-05	0.000631551	0.00055828	Spt6/Snr1/chm/TfIIFalpha/M1BP/mor/Sry-delta/pygo/Bap170/Spt5/Bap111/grau/Bap55/Iswi/Mtor/Nup153/dre4/ovo/Dref/pzg/Chi/Bap60/brm/Gcn5/vers	25
206	7-1-1-2-1	GO:0006473	protein acetylation	9/154	46/4489	1.93404e-05	0.000861648	0.000761681	Gas41/chm/Ing5/Bap55/CoRest/brm/Gcn5/Eaf6/Taf10	9
207	7-1-1-2-1	GO:0018205	peptidyl-lysine modification	12/154	83/4489	2.03944e-05	0.000878318	0.000776418	Gas41/chm/Ing5/Aos1/Bap55/Su(var)2-10/CoRest/brm/Gcn5/Uba2/Eaf6/Taf10	12
208	7-1-1-2-1	GO:0051173	positive regulation of nitrogen compound metabolic process	31/154	428/4489	3.64296e-05	0.00151829	0.00134214	Spt6/CG2091/Snr1/chm/TfIIFalpha/M1BP/mor/Sry-delta/pygo/Bap170/Spt5/Smurf/Bap111/grau/Bap55/Iswi/Mtor/Cul1/pen-2/Nup153/dre4/ovo/Dref/Mer/pzg/Chi/Bap60/brm/SCCRO/Gcn5/vers	31
209	7-1-1-2-1	GO:0045944	positive regulation of transcription by RNA polymerase II	17/154	170/4489	5.72318e-05	0.00231074	0.00204265	Spt6/chm/TfIIFalpha/M1BP/Sry-delta/pygo/Spt5/grau/Iswi/Mtor/Nup153/dre4/ovo/pzg/Chi/brm/Gcn5	17
210	7-1-1-2-1	GO:0043543	protein acylation	9/154	53/4489	6.33254e-05	0.00247929	0.00219165	Gas41/chm/Ing5/Bap55/CoRest/brm/Gcn5/Eaf6/Taf10	9
211	7-1-1-2-1	GO:0051168	nuclear export	8/154	42/4489	6.9961e-05	0.00258262	0.00228299	RanGAP/Ref1/Nup358/Rae1/Mtor/Nup153/thoc7/CG9915	8
212	7-1-1-2-1	GO:0006368	transcription elongation from RNA polymerase II promoter	6/154	22/4489	6.99627e-05	0.00258262	0.00228299	Spt6/TfIIS/TfIIFalpha/Hexim/Spt5/dre4	6
213	7-1-1-2-1	GO:0022402	cell cycle process	21/154	248/4489	8.96004e-05	0.00321566	0.00284259	Chro/Tap42/RanGAP/mor/mod(mdg4)/Eb1/Dsor1/grau/Rae1/Mtor/Cul1/PhKgamma/Pp2A-29B/cnn/Dref/Mer/Cap-G/brm/mop/Galphai/Sep1	21
214	7-1-1-2-1	GO:0031325	positive regulation of cellular metabolic process	32/154	472/4489	9.84423e-05	0.0034375	0.00303869	Spt6/CG2091/Snr1/chm/TfIIFalpha/M1BP/mor/Sry-delta/pygo/Bap170/Spt5/Bap111/grau/Bap55/Iswi/Mtor/Cul1/pen-2/Nup153/dre4/CstF64/ovo/Dref/Mer/pzg/Chi/Bap60/brm/SCCRO/Gcn5/vers/Cpsf6	32
215	7-1-1-2-1	GO:0045132	meiotic chromosome segregation	5/154	15/4489	0.000101227	0.00344172	0.00304242	RanGAP/mod(mdg4)/grau/Cul1/Mer	5
216	7-1-1-2-1	GO:0006354	DNA-templated transcription, elongation	6/154	24/4489	0.000119216	0.00385069	0.00340394	Spt6/TfIIS/TfIIFalpha/Hexim/Spt5/dre4	6
217	7-1-1-2-1	GO:0045930	negative regulation of mitotic cell cycle	6/154	24/4489	0.000119216	0.00385069	0.00340394	Chro/mor/Dsor1/Mtor/PhKgamma/brm	6
218	7-1-1-2-1	GO:0007059	chromosome segregation	10/154	72/4489	0.000144854	0.00456466	0.00403508	Chro/RanGAP/mod(mdg4)/Eb1/grau/Mtor/Cul1/Pp2A-29B/Mer/Cap-G	10
219	7-1-1-2-1	GO:0034728	nucleosome organization	6/154	25/4489	0.00015246	0.00468997	0.00414585	Spt6/Gas41/Bap55/Iswi/Chd1/asf1	6
220	7-1-1-2-1	GO:0098813	nuclear chromosome segregation	9/154	61/4489	0.000195931	0.00579267	0.00512062	Chro/RanGAP/mod(mdg4)/Eb1/grau/Mtor/Cul1/Mer/Cap-G	9
221	7-1-1-2-1	GO:0043966	histone H3 acetylation	5/154	17/4489	0.000197274	0.00579267	0.00512062	chm/Ing5/brm/Gcn5/Eaf6	5
222	7-1-1-2-1	GO:0040029	regulation of gene expression, epigenetic	9/154	62/4489	0.000222576	0.00639042	0.00564902	Gas41/chm/XNP/Spt5/Mtor/Nup153/CoRest/Bap60/phol	9
223	7-1-1-2-1	GO:1901988	negative regulation of cell cycle phase transition	6/154	27/4489	0.000240731	0.00676141	0.00597697	Chro/mor/Dsor1/Mtor/PhKgamma/brm	6
224	7-1-1-2-1	GO:0032784	regulation of DNA-templated transcription, elongation	5/154	18/4489	0.000265644	0.00730238	0.00645517	Spt6/TfIIFalpha/Hexim/Spt5/dre4	5
225	7-1-1-2-1	GO:0051726	regulation of cell cycle	14/154	141/4489	0.000287685	0.00774351	0.00684513	Chro/Ing5/Aos1/Hexim/mor/Dsor1/Rae1/Mtor/Cul1/PhKgamma/cnn/pzg/brm/Eaf6	14
226	7-1-1-2-1	GO:0051253	negative regulation of RNA metabolic process	16/154	177/4489	0.000313574	0.00826811	0.00730887	lin-52/snRNP-U1-70K/chm/stc/Hexim/Nab2/Spt5/Bap111/Iswi/Mtor/ovo/pzg/CoRest/Chi/asf1/CG6843	16
227	7-1-1-2-1	GO:0000278	mitotic cell cycle	18/154	214/4489	0.000322469	0.0083326	0.00736587	Chro/Tap42/Aos1/mor/Eb1/Dsor1/PPP4R2r/Rae1/Bap55/Mtor/PhKgamma/cnn/pzg/Cap-G/SmD2/l(3)72Ab/Ptp61F/brm	18
228	7-1-1-2-1	GO:0045786	negative regulation of cell cycle	7/154	40/4489	0.000350606	0.00871152	0.00770083	Chro/Hexim/mor/Dsor1/Mtor/PhKgamma/brm	7
229	7-1-1-2-1	GO:1901991	negative regulation of mitotic cell cycle phase transition	5/154	19/4489	0.000350619	0.00871152	0.00770083	Chro/mor/Dsor1/Mtor/brm	5
230	7-1-1-2-1	GO:0065004	protein-DNA complex assembly	6/154	29/4489	0.000364965	0.00889689	0.00786469	chm/M1BP/XNP/Iswi/Tbp/asf1	6
231	7-1-1-2-1	GO:0045934	negative regulation of nucleobase-containing compound metabolic process	16/154	183/4489	0.000457701	0.0109509	0.00968042	lin-52/snRNP-U1-70K/chm/stc/Hexim/Nab2/Spt5/Bap111/Iswi/Mtor/ovo/pzg/CoRest/Chi/asf1/CG6843	16
232	7-1-1-2-1	GO:0007346	regulation of mitotic cell cycle	9/154	69/4489	0.00050645	0.011897	0.0105167	Chro/Aos1/mor/Dsor1/Rae1/Mtor/PhKgamma/pzg/brm	9
233	7-1-1-2-1	GO:0007093	mitotic cell cycle checkpoint signaling	4/154	4489-12-01	0.000531766	0.0122686	0.0108452	Chro/Dsor1/Mtor/PhKgamma	4
234	7-1-1-2-1	GO:0031497	chromatin assembly	8/154	56/4489	0.000560032	0.0126941	0.0112213	Gas41/chm/XNP/Iswi/CoRest/Bap60/asf1/phol	8
235	7-1-1-2-1	GO:0010948	negative regulation of cell cycle process	6/154	32/4489	0.000639407	0.0142433	0.0125909	Chro/mor/Dsor1/Mtor/PhKgamma/brm	6
236	7-1-1-2-1	GO:0006406	mRNA export from nucleus	4/154	13/4489	0.000747718	0.0161009	0.0142329	Ref1/Mtor/thoc7/CG9915	4
237	7-1-1-2-1	GO:0032786	positive regulation of DNA-templated transcription, elongation	4/154	13/4489	0.000747718	0.0161009	0.0142329	Spt6/TfIIFalpha/Spt5/dre4	4
238	7-1-1-2-1	GO:0016570	histone modification	10/154	90/4489	0.000909428	0.019262	0.0170273	Gas41/chm/Ing5/Bap55/Bre1/CoRest/brm/Gcn5/Eaf6/Taf10	10
239	7-1-1-2-1	GO:1901987	regulation of cell cycle phase transition	7/154	47/4489	0.000966965	0.0199486	0.0176342	Chro/mor/Dsor1/Rae1/Mtor/PhKgamma/brm	7
240	7-1-1-2-1	GO:1903311	regulation of mRNA metabolic process	11/154	107/4489	0.000978547	0.0199486	0.0176342	U2af38/CG2091/CG14641/snRNP-U1-70K/SF1/Nab2/qkr58E-1/l(3)72Ab/asf1/CG9705/Cpsf6	11
241	7-1-1-2-1	GO:0007127	meiosis I	4/154	14/4489	0.00101905	0.0199486	0.0176342	mod(mdg4)/grau/Rae1/Cul1	4
242	7-1-1-2-1	GO:0007406	negative regulation of neuroblast proliferation	4/154	14/4489	0.00101905	0.0199486	0.0176342	Snr1/mor/Bap60/brm	4
243	7-1-1-2-1	GO:2000178	negative regulation of neural precursor cell proliferation	4/154	14/4489	0.00101905	0.0199486	0.0176342	Snr1/mor/Bap60/brm	4
244	7-1-1-2-1	GO:0050684	regulation of mRNA processing	9/154	76/4489	0.00103732	0.019987	0.0176682	U2af38/CG14641/snRNP-U1-70K/SF1/Nab2/qkr58E-1/l(3)72Ab/asf1/Cpsf6	9
245	7-1-1-2-1	GO:0006367	transcription initiation from RNA polymerase II promoter	6/154	35/4489	0.00105195	0.019987	0.0176682	Gas41/TfIIFalpha/M1BP/TfIIA-L/Tbp/Taf10	6
246	7-1-1-2-1	GO:0006913	nucleocytoplasmic transport	8/154	62/4489	0.00111983	0.0206689	0.0182709	RanGAP/Ref1/Nup358/Rae1/Mtor/Nup153/thoc7/CG9915	8
247	7-1-1-2-1	GO:0051169	nuclear transport	8/154	62/4489	0.00111983	0.0206689	0.0182709	RanGAP/Ref1/Nup358/Rae1/Mtor/Nup153/thoc7/CG9915	8
248	7-1-1-2-1	GO:0045892	negative regulation of transcription, DNA-templated	14/154	163/4489	0.00124873	0.0221007	0.0195367	lin-52/chm/stc/Hexim/Spt5/Bap111/Iswi/Mtor/ovo/pzg/CoRest/Chi/asf1/CG6843	14
249	7-1-1-2-1	GO:1902679	negative regulation of RNA biosynthetic process	14/154	163/4489	0.00124873	0.0221007	0.0195367	lin-52/chm/stc/Hexim/Spt5/Bap111/Iswi/Mtor/ovo/pzg/CoRest/Chi/asf1/CG6843	14
250	7-1-1-2-1	GO:1903507	negative regulation of nucleic acid-templated transcription	14/154	163/4489	0.00124873	0.0221007	0.0195367	lin-52/chm/stc/Hexim/Spt5/Bap111/Iswi/Mtor/ovo/pzg/CoRest/Chi/asf1/CG6843	14
251	7-1-1-2-1	GO:0010605	negative regulation of macromolecule metabolic process	25/154	387/4489	0.00130541	0.0227917	0.0201475	lin-52/CG2091/snRNP-U1-70K/Gas41/chm/stc/Hexim/Nab2/XNP/Ars2/Spt5/Bap111/Iswi/Mtor/Cul1/ovo/pzg/CoRest/Chi/Bap60/asf1/CG6843/Edc3/CG9705/phol	25
252	7-1-1-2-1	GO:0010564	regulation of cell cycle process	9/154	80/4489	0.00150221	0.025878	0.0228757	Chro/mor/Dsor1/Rae1/Mtor/Cul1/PhKgamma/cnn/brm	9
253	7-1-1-2-1	GO:0007051	spindle organization	7/154	51/4489	0.00158694	0.0269779	0.023848	Chro/Tap42/Eb1/Mtor/Pp2A-29B/cnn/mop	7
254	7-1-1-2-1	GO:0007052	mitotic spindle organization	5/154	26/4489	0.00163319	0.0274037	0.0242244	Chro/Tap42/Eb1/Mtor/cnn	5
255	7-1-1-2-1	GO:0034243	regulation of transcription elongation from RNA polymerase II promoter	4/154	16/4489	0.001756	0.0287836	0.0254442	Spt6/TfIIFalpha/Hexim/dre4	4
256	7-1-1-2-1	GO:0006403	RNA localization	10/154	98/4489	0.00175999	0.0287836	0.0254442	Ref1/Nup358/Sry-delta/Rae1/Mtor/Nup153/spn-F/Mer/thoc7/CG9915	10
257	7-1-1-2-1	GO:1901990	regulation of mitotic cell cycle phase transition	6/154	39/4489	0.00188826	0.0304954	0.0269574	Chro/mor/Dsor1/Rae1/Mtor/brm	6
258	7-1-1-2-1	GO:0050657	nucleic acid transport	7/154	53/4489	0.00199509	0.0314349	0.0277879	Ref1/Nup358/Rae1/Mtor/Nup153/thoc7/CG9915	7
259	7-1-1-2-1	GO:0050658	RNA transport	7/154	53/4489	0.00199509	0.0314349	0.0277879	Ref1/Nup358/Rae1/Mtor/Nup153/thoc7/CG9915	7
260	7-1-1-2-1	GO:0048024	regulation of mRNA splicing, via spliceosome	8/154	68/4489	0.00205741	0.031704	0.0280258	U2af38/CG14641/snRNP-U1-70K/SF1/qkr58E-1/l(3)72Ab/asf1/Cpsf6	8
261	7-1-1-2-1	GO:0009892	negative regulation of metabolic process	26/154	422/4489	0.00206125	0.031704	0.0280258	lin-52/CG2091/snRNP-U1-70K/Gas41/chm/stc/Hexim/Nab2/XNP/Ars2/Spt5/Bap111/Iswi/Mtor/Cul1/ovo/pzg/CoRest/Chi/Bap60/asf1/CG6843/Edc3/CG9705/phol/Uba2	26
262	7-1-1-2-1	GO:0008285	negative regulation of cell population proliferation	7/154	54/4489	0.00222748	0.033464	0.0295816	Snr1/Ing5/mor/Mer/Ptp61F/Bap60/brm	7
263	7-1-1-2-1	GO:0051236	establishment of RNA localization	7/154	54/4489	0.00222748	0.033464	0.0295816	Ref1/Nup358/Rae1/Mtor/Nup153/thoc7/CG9915	7
264	7-1-1-2-1	GO:0000280	nuclear division	10/154	103/4489	0.00255986	0.0380154	0.0336049	Chro/RanGAP/mod(mdg4)/Eb1/grau/Rae1/Mtor/Cul1/Mer/Cap-G	10
265	7-1-1-2-1	GO:0006352	DNA-templated transcription, initiation	6/154	42/4489	0.00278949	0.0406249	0.0359117	Gas41/TfIIFalpha/M1BP/TfIIA-L/Tbp/Taf10	6
266	7-1-1-2-1	GO:0000075	cell cycle checkpoint signaling	4/154	18/4489	0.00279846	0.0406249	0.0359117	Chro/Dsor1/Mtor/PhKgamma	4
267	9-2-2-2-1	GO:0044282	small molecule catabolic process	14/102	98/4489	2.6775e-08	1.79502e-05	1.78284e-05	Oscillin/Amacr/CRAT/CG7900/CG3999/Mccc2/Acox57D-p/Acox57D-d/CG6805/CG8778/CG9527/CG5599/CG10361/CG17224	14
268	9-2-2-2-1	GO:0046395	carboxylic acid catabolic process	12/102	72/4489	4.88323e-08	1.79502e-05	1.78284e-05	Oscillin/Amacr/CRAT/CG7900/CG3999/Mccc2/Acox57D-p/Acox57D-d/CG8778/CG9527/CG5599/CG10361	12
269	9-2-2-2-1	GO:0016054	organic acid catabolic process	12/102	73/4489	5.73488e-08	1.79502e-05	1.78284e-05	Oscillin/Amacr/CRAT/CG7900/CG3999/Mccc2/Acox57D-p/Acox57D-d/CG8778/CG9527/CG5599/CG10361	12
270	9-2-2-2-1	GO:0019752	carboxylic acid metabolic process	19/102	205/4489	1.04074e-07	2.11396e-05	2.09962e-05	Pdha/Oscillin/Amacr/CRAT/pyd3/CG7900/CG3999/CG6465/Mccc2/Acox57D-p/Acox57D-d/Sply/CysRS/CG8778/CG9527/AlaRS/CG5599/CG10361/SerRS	19
271	9-2-2-2-1	GO:0043436	oxoacid metabolic process	19/102	206/4489	1.12564e-07	2.11396e-05	2.09962e-05	Pdha/Oscillin/Amacr/CRAT/pyd3/CG7900/CG3999/CG6465/Mccc2/Acox57D-p/Acox57D-d/Sply/CysRS/CG8778/CG9527/AlaRS/CG5599/CG10361/SerRS	19
272	9-2-2-2-1	GO:0006082	organic acid metabolic process	19/102	209/4489	1.42005e-07	2.22239e-05	2.20731e-05	Pdha/Oscillin/Amacr/CRAT/pyd3/CG7900/CG3999/CG6465/Mccc2/Acox57D-p/Acox57D-d/Sply/CysRS/CG8778/CG9527/AlaRS/CG5599/CG10361/SerRS	19
273	9-2-2-2-1	GO:0016042	lipid catabolic process	11/102	72/4489	4.62207e-07	6.20018e-05	6.15813e-05	Hnf4/Amacr/CRAT/CG7900/Gba1b/Acox57D-p/Acox57D-d/Sply/GLaz/CG8778/CG9527	11
274	9-2-2-2-1	GO:0034440	lipid oxidation	7/102	28/4489	2.03532e-06	0.000238895	0.000237275	Hnf4/Amacr/CRAT/Acox57D-p/Acox57D-d/CG8778/CG9527	7
275	9-2-2-2-1	GO:0044281	small molecule metabolic process	25/102	408/4489	2.5754e-06	0.0002687	0.000266878	Pdha/CG1129/Oscillin/Trx-2/Amacr/CRAT/pyd3/CG7900/CG3999/CG6465/CG31183/Mccc2/CARPB/Acox57D-p/Acox57D-d/CG6805/Sply/CysRS/CG8778/CG9527/AlaRS/CG5599/CG10361/SerRS/CG17224	25
276	9-2-2-2-1	GO:0030258	lipid modification	9/102	55/4489	3.02269e-06	0.000283831	0.000281906	Hnf4/CG31717/Amacr/CRAT/Acox57D-p/Acox57D-d/CG6805/CG8778/CG9527	9
277	9-2-2-2-1	GO:0044242	cellular lipid catabolic process	9/102	56/4489	3.53423e-06	0.000301695	0.000299649	Amacr/CRAT/CG7900/Gba1b/Acox57D-p/Acox57D-d/Sply/CG8778/CG9527	9
278	9-2-2-2-1	GO:0009062	fatty acid catabolic process	7/102	32/4489	5.3694e-06	0.000420156	0.000417306	Amacr/CRAT/CG7900/Acox57D-p/Acox57D-d/CG8778/CG9527	7
279	9-2-2-2-1	GO:0072329	monocarboxylic acid catabolic process	7/102	35/4489	1.01432e-05	0.000732653	0.000727685	Amacr/CRAT/CG7900/Acox57D-p/Acox57D-d/CG8778/CG9527	7
280	9-2-2-2-1	GO:0019395	fatty acid oxidation	6/102	27/4489	2.38676e-05	0.00160084	0.00158998	Amacr/CRAT/Acox57D-p/Acox57D-d/CG8778/CG9527	6
281	9-2-2-2-1	GO:0006520	cellular amino acid metabolic process	9/102	88/4489	0.00014584	0.00912956	0.00906764	pyd3/CG3999/CG6465/Mccc2/CysRS/AlaRS/CG5599/CG10361/SerRS	9
282	9-2-2-2-1	GO:0006635	fatty acid beta-oxidation	5/102	25/4489	0.000203171	0.0119236	0.0118427	CRAT/Acox57D-p/Acox57D-d/CG8778/CG9527	5
283	9-2-2-2-1	GO:1901575	organic substance catabolic process	23/102	489/4489	0.000457706	0.0252815	0.0251101	CG7611/Oscillin/Hnf4/Amacr/CRAT/pyd3/CG7900/CG3999/CG4538/Gba1b/Mccc2/Treh/Acox57D-p/Acox57D-d/CG6805/Sply/GLaz/CG8778/CG9527/Tudor-SN/CG5599/CG10361/CG17224	23
284	9-2-2-2-1	GO:0006487	protein N-linked glycosylation	4/102	20/4489	0.000920073	0.0479972	0.0476716	Ostgamma/CG33303/meigo/wol	4
285	11-3-1-2-1	GO:0006259	DNA metabolic process	17/271	90/4489	1.93541e-05	0.0118519	0.0112567	Rbf/CG12728/SMC5/Rat1/flfl/CG5316/DMAP1/Xpc/Tfb1/mip120/Dp/cerv/Top1/pic/Mes4/pita/ssp	17
286	11-3-1-2-1	GO:0070647	protein modification by small protein conjugation or removal	26/271	183/4489	2.91611e-05	0.0118519	0.0112567	CG4502/Taf1/Iru/CG5823/puf/Cul5/CG2224/Cul2/ari-2/Usp20-33/cerv/Sce/Son/CG13344/Hakai/CG8188/pic/fzr/Traf6/Topors/Usp7/SCCRO4/dbo/Ube3a/UbcE2M/CG4238	26
287	11-3-1-2-1	GO:0006366	transcription by RNA polymerase II	47/271	431/4489	2.94901e-05	0.0118519	0.0112567	Rbf/CG12236/Cdk12/ova/Nf-YB/CG8677/Taf1/Taf12/ear/CG1647/CG11504/CycK/DMAP1/Pcl/Hsf/CG10555/NC2alpha/MESR4/row/Tfb1/Rcd1/mip120/Dp/achi/Sce/Atf6/Srp54/Med/Axud1/osa/BtbVII/Cdk9/pita/CG3065/enok/E(bx)/MED30/Lpt/ebi/Pcf11/sno/CG15812/Brms1/CG8944/MED11/MED19/Mad	47
288	11-3-1-2-1	GO:0010604	positive regulation of macromolecule metabolic process	50/271	470/4489	3.0907e-05	0.0118519	0.0112567	Cdk12/Rga/poe/Nf-YB/CG8677/omd/CG7044/Ythdf/Hrb98DE/Cul2/CycK/DMAP1/Hsf/CG10555/Cfp1/NC2alpha/ari-2/Rcd1/Dp/Sin3A/achi/PI31/Fbl6/babo/Hcf/CG8405/Med/pic/Axud1/osa/fzr/Cdk9/DCP1/enok/E(bx)/MED30/Lpt/ebi/sno/Upf1/Brms1/CG8944/Ankle2/SCCRO4/MED19/CG9951/Sf3a2/ssp/Mad/CG4238	50
289	11-3-1-2-1	GO:0032446	protein modification by small protein conjugation	22/271	143/4489	3.57417e-05	0.0118519	0.0112567	CG4502/Taf1/Iru/CG5823/Cul5/Cul2/ari-2/cerv/Sce/Son/CG13344/Hakai/CG8188/pic/fzr/Traf6/Topors/SCCRO4/dbo/Ube3a/UbcE2M/CG4238	22
290	11-3-1-2-1	GO:0006357	regulation of transcription by RNA polymerase II	43/271	399/4489	9.01044e-05	0.0248988	0.0236484	Rbf/CG12236/Cdk12/ova/Nf-YB/CG8677/CG1647/CG11504/CycK/DMAP1/Pcl/Hsf/CG10555/NC2alpha/MESR4/row/Tfb1/Rcd1/mip120/Dp/achi/Sce/Atf6/Srp54/Med/Axud1/osa/BtbVII/Cdk9/pita/CG3065/enok/E(bx)/MED30/Lpt/ebi/sno/CG15812/Brms1/CG8944/MED11/MED19/Mad	43
291	11-3-1-2-1	GO:0051173	positive regulation of nitrogen compound metabolic process	45/271	428/4489	0.000110046	0.0260651	0.0247561	Cdk12/Rga/poe/Nf-YB/CG8677/CG7044/Ythdf/Hrb98DE/Cul2/CycK/Hsf/CG10555/Cfp1/NC2alpha/ari-2/Rcd1/Sin3A/achi/PI31/Fbl6/Hcf/CG8405/Med/pic/Axud1/osa/fzr/Cdk9/DCP1/enok/E(bx)/MED30/Lpt/ebi/sno/Upf1/Brms1/CG8944/Ankle2/SCCRO4/MED19/CG9951/ssp/Mad/CG4238	45
292	11-3-1-2-1	GO:0031325	positive regulation of cellular metabolic process	48/271	472/4489	0.000144723	0.0287455	0.0273019	Cdk12/Rga/poe/Nf-YB/CG8677/CG7044/Tsc1/Ythdf/Hrb98DE/Cul2/CycK/Hsf/CG10555/Cfp1/NC2alpha/ari-2/Rcd1/Sin3A/achi/PI31/Fbl6/babo/Hcf/CG8405/Med/Eph/Axud1/osa/fzr/Cdk9/DCP1/enok/E(bx)/MED30/Lpt/ebi/Traf6/sno/Upf1/Brms1/CG8944/Ankle2/SCCRO4/MED19/CG9951/ssp/Dd/Mad	48
293	11-3-1-2-1	GO:0016567	protein ubiquitination	19/271	128/4489	0.000200597	0.0287455	0.0273019	CG4502/Taf1/Iru/CG5823/Cul5/Cul2/ari-2/Sce/CG13344/Hakai/CG8188/pic/fzr/Traf6/Topors/SCCRO4/dbo/Ube3a/CG4238	19
294	11-3-1-2-1	GO:1903052	positive regulation of proteolysis involved in cellular protein catabolic process	9/271	36/4489	0.000206899	0.0287455	0.0273019	poe/Cul2/ari-2/PI31/Fbl6/CG8405/fzr/ebi/CG9951	9
295	11-3-1-2-1	GO:0045732	positive regulation of protein catabolic process	11/271	52/4489	0.000207466	0.0287455	0.0273019	poe/Cul2/ari-2/PI31/Fbl6/CG8405/pic/fzr/ebi/CG9951/CG4238	11
296	11-3-1-2-1	GO:0009896	positive regulation of catabolic process	18/271	118/4489	0.000208049	0.0287455	0.0273019	Rga/poe/Tsc1/Ythdf/Cul2/ari-2/PI31/Fbl6/babo/CG8405/pic/fzr/DCP1/ebi/Traf6/Upf1/CG9951/CG4238	18
297	11-3-1-2-1	GO:0051254	positive regulation of RNA metabolic process	31/271	266/4489	0.00024013	0.0306259	0.0290879	Cdk12/Rga/Nf-YB/CG8677/Ythdf/Hrb98DE/CycK/Hsf/CG10555/Cfp1/NC2alpha/Rcd1/Sin3A/achi/Hcf/Med/Axud1/osa/Cdk9/DCP1/enok/E(bx)/MED30/Lpt/sno/Upf1/Brms1/CG8944/MED19/ssp/Mad	31
298	11-3-1-2-1	GO:1903364	positive regulation of cellular protein catabolic process	9/271	38/4489	0.000321958	0.0369198	0.0350658	poe/Cul2/ari-2/PI31/Fbl6/CG8405/fzr/ebi/CG9951	9
299	11-3-1-2-1	GO:0006396	RNA processing	30/271	259/4489	0.000338699	0.0369198	0.0350658	CG3436/Phf5a/CG1142/omd/Cbp20/CG5316/CG11858/Hrb98DE/fand/Prp8/Srp54/orb/Son/Hakai/CG17168/poly/glo/IntS3/IntS1/Pcf11/Snp/CG9018/CG6227/Flacc/CG7728/Srrm1/Sf3a2/cactin/Dim1/Sf3b2	30
300	11-3-1-2-1	GO:0006974	cellular response to DNA damage stimulus	12/271	64/4489	0.000356283	0.0369198	0.0350658	Rbf/CG12728/SMC5/flfl/CG5316/CG7044/DMAP1/Xpc/Tfb1/Dp/cerv/pic	12
301	11-3-1-2-1	GO:0031331	positive regulation of cellular catabolic process	16/271	104/4489	0.00042434	0.0413856	0.0393073	Rga/poe/Tsc1/Ythdf/Cul2/ari-2/PI31/Fbl6/babo/CG8405/fzr/DCP1/ebi/Traf6/Upf1/CG9951	16
302	11-3-1-2-1	GO:0045935	positive regulation of nucleobase-containing compound metabolic process	31/271	276/4489	0.00046463	0.0427975	0.0406483	Cdk12/Rga/Nf-YB/CG8677/Ythdf/Hrb98DE/CycK/Hsf/CG10555/Cfp1/NC2alpha/Rcd1/Sin3A/achi/Hcf/Med/Axud1/osa/Cdk9/DCP1/enok/E(bx)/MED30/Lpt/sno/Upf1/Brms1/CG8944/MED19/ssp/Mad	31
303	11-3-1-2-1	GO:0016071	mRNA metabolic process	26/271	218/4489	0.000545132	0.04757	0.045181	CG3436/Rga/Phf5a/Rat1/Cbp20/CG5316/Ythdf/Hrb98DE/fand/Prp8/Srp54/orb/Son/Hakai/DCP1/Pcf11/rump/CG9018/Upf1/CG6227/Flacc/Srrm1/Sf3a2/cactin/Dim1/Sf3b2	26
304	11-3-1-2-1	GO:2000060	positive regulation of ubiquitin-dependent protein catabolic process	8/271	33/4489	0.000587	0.0486623	0.0462185	poe/Cul2/ari-2/PI31/Fbl6/fzr/ebi/CG9951	8
305	12-7-2-2-1	GO:0006413	translational initiation	2023-09-28	41/4489	1.05778e-12	6.05051e-10	6.05051e-10	eIF3g1/CG7414/eIF3a/eIF3m/eIF3d1/eIF3i/eIF2alpha/eIF3e/eIF3l	9
306	12-7-2-2-1	GO:0006412	translation	15/28	285/4489	1.3565e-11	3.8796e-09	3.8796e-09	RpL22/eIF3g1/CG7414/eIF3a/RpLP2/eIF3m/eIF3d1/eIF3i/Tis11/eIF2alpha/spoon/eIF3e/TyrRS/GlyRS/eIF3l	15
307	12-7-2-2-1	GO:0006518	peptide metabolic process	16/28	362/4489	2.88343e-11	5.49774e-09	5.49774e-09	RpL22/eIF3g1/CG7414/eIF3a/RpLP2/eIF3m/GstT1/eIF3d1/eIF3i/Tis11/eIF2alpha/spoon/eIF3e/TyrRS/GlyRS/eIF3l	16
308	12-7-2-2-1	GO:0043043	peptide biosynthetic process	15/28	309/4489	4.38384e-11	6.26889e-09	6.26889e-09	RpL22/eIF3g1/CG7414/eIF3a/RpLP2/eIF3m/eIF3d1/eIF3i/Tis11/eIF2alpha/spoon/eIF3e/TyrRS/GlyRS/eIF3l	15
309	12-7-2-2-1	GO:0043604	amide biosynthetic process	15/28	327/4489	9.91711e-11	1.13452e-08	1.13452e-08	RpL22/eIF3g1/CG7414/eIF3a/RpLP2/eIF3m/eIF3d1/eIF3i/Tis11/eIF2alpha/spoon/eIF3e/TyrRS/GlyRS/eIF3l	15
310	12-7-2-2-1	GO:0043603	cellular amide metabolic process	16/28	402/4489	1.43056e-10	1.3638e-08	1.3638e-08	RpL22/eIF3g1/CG7414/eIF3a/RpLP2/eIF3m/GstT1/eIF3d1/eIF3i/Tis11/eIF2alpha/spoon/eIF3e/TyrRS/GlyRS/eIF3l	16
311	12-7-2-2-1	GO:0034645	cellular macromolecule biosynthetic process	15/28	374/4489	6.75492e-10	5.51973e-08	5.51973e-08	RpL22/eIF3g1/CG7414/eIF3a/RpLP2/eIF3m/eIF3d1/eIF3i/Tis11/eIF2alpha/spoon/eIF3e/TyrRS/GlyRS/eIF3l	15
312	12-7-2-2-1	GO:0002181	cytoplasmic translation	2023-06-28	104/4489	3.33204e-05	0.00220509	0.00220509	RpL22/eIF3a/RpLP2/eIF3m/eIF3i/spoon	6
313	12-7-2-2-1	GO:0006417	regulation of translation	2023-05-28	99/4489	0.000309687	0.0177141	0.0177141	CG7414/eIF3a/eIF3d1/Tis11/spoon	5
314	12-7-2-2-1	GO:2000112	regulation of cellular macromolecule biosynthetic process	2023-05-28	106/4489	0.000425757	0.0221394	0.0221394	CG7414/eIF3a/eIF3d1/Tis11/spoon	5
315	12-7-2-2-1	GO:0010608	post-transcriptional regulation of gene expression	2023-05-28	125/4489	0.000907822	0.0399442	0.0399442	CG7414/eIF3a/eIF3d1/Tis11/spoon	5
316	12-7-2-2-1	GO:0034248	regulation of cellular amide metabolic process	2023-05-28	125/4489	0.000907822	0.0399442	0.0399442	CG7414/eIF3a/eIF3d1/Tis11/spoon	5
317	13-8-4-1-1	GO:0002181	cytoplasmic translation	17/19	104/4489	6.79975e-27	3.60387e-25	2.64832e-25	RpL36/RpS27A/RpL9/RpL27/RpL32/RpS18/RpL11/RpL18A/RpS15/RpS23/RpS11/RpS3A/RpS8/RpS13/RpS29/RpS19a/RpS4	17
318	13-8-4-1-1	GO:0006412	translation	19/19	285/4489	1.00316e-23	2.65838e-22	1.95353e-22	RpL36/RpS27A/RpL9/RpL27/eEF1gamma/RpL32/RpS18/RpL11/RpL18A/eEF1beta/RpS15/RpS23/RpS11/RpS3A/RpS8/RpS13/RpS29/RpS19a/RpS4	19
319	13-8-4-1-1	GO:0043043	peptide biosynthetic process	19/19	309/4489	4.89387e-23	8.64583e-22	6.35344e-22	RpL36/RpS27A/RpL9/RpL27/eEF1gamma/RpL32/RpS18/RpL11/RpL18A/eEF1beta/RpS15/RpS23/RpS11/RpS3A/RpS8/RpS13/RpS29/RpS19a/RpS4	19
320	13-8-4-1-1	GO:0043604	amide biosynthetic process	19/19	327/4489	1.4812e-22	1.9626e-21	1.44222e-21	RpL36/RpS27A/RpL9/RpL27/eEF1gamma/RpL32/RpS18/RpL11/RpL18A/eEF1beta/RpS15/RpS23/RpS11/RpS3A/RpS8/RpS13/RpS29/RpS19a/RpS4	19
321	13-8-4-1-1	GO:0006518	peptide metabolic process	19/19	362/4489	1.07758e-21	1.14224e-20	8.39379e-21	RpL36/RpS27A/RpL9/RpL27/eEF1gamma/RpL32/RpS18/RpL11/RpL18A/eEF1beta/RpS15/RpS23/RpS11/RpS3A/RpS8/RpS13/RpS29/RpS19a/RpS4	19
322	13-8-4-1-1	GO:0034645	cellular macromolecule biosynthetic process	19/19	374/4489	2.03404e-21	1.79673e-20	1.32034e-20	RpL36/RpS27A/RpL9/RpL27/eEF1gamma/RpL32/RpS18/RpL11/RpL18A/eEF1beta/RpS15/RpS23/RpS11/RpS3A/RpS8/RpS13/RpS29/RpS19a/RpS4	19
323	13-8-4-1-1	GO:0043603	cellular amide metabolic process	19/19	402/4489	8.28668e-21	6.2742e-20	4.61064e-20	RpL36/RpS27A/RpL9/RpL27/eEF1gamma/RpL32/RpS18/RpL11/RpL18A/eEF1beta/RpS15/RpS23/RpS11/RpS3A/RpS8/RpS13/RpS29/RpS19a/RpS4	19
324	14-9-3-0-0	GO:0015986	proton motive force-driven ATP synthesis	2023-09-29	14/4489	9.71118e-18	3.69996e-15	3.34269e-15	ATPsynG/ATPsynE/ATPsynO/ATPsynD/ATPsynCF6/ATPsyngamma/blw/ATPsynF/sun	9
325	14-9-3-0-0	GO:0006754	ATP biosynthetic process	2023-09-29	16/4489	5.5047e-17	1.04865e-14	9.47388e-15	ATPsynG/ATPsynE/ATPsynO/ATPsynD/ATPsynCF6/ATPsyngamma/blw/ATPsynF/sun	9
326	14-9-3-0-0	GO:0009144	purine nucleoside triphosphate metabolic process	2023-09-29	18/4489	2.32071e-16	1.47365e-14	1.33136e-14	ATPsynG/ATPsynE/ATPsynO/ATPsynD/ATPsynCF6/ATPsyngamma/blw/ATPsynF/sun	9
327	14-9-3-0-0	GO:0009145	purine nucleoside triphosphate biosynthetic process	2023-09-29	18/4489	2.32071e-16	1.47365e-14	1.33136e-14	ATPsynG/ATPsynE/ATPsynO/ATPsynD/ATPsynCF6/ATPsyngamma/blw/ATPsynF/sun	9
328	14-9-3-0-0	GO:0009205	purine ribonucleoside triphosphate metabolic process	2023-09-29	18/4489	2.32071e-16	1.47365e-14	1.33136e-14	ATPsynG/ATPsynE/ATPsynO/ATPsynD/ATPsynCF6/ATPsyngamma/blw/ATPsynF/sun	9
329	14-9-3-0-0	GO:0009206	purine ribonucleoside triphosphate biosynthetic process	2023-09-29	18/4489	2.32071e-16	1.47365e-14	1.33136e-14	ATPsynG/ATPsynE/ATPsynO/ATPsynD/ATPsynCF6/ATPsyngamma/blw/ATPsynF/sun	9
330	14-9-3-0-0	GO:0009199	ribonucleoside triphosphate metabolic process	2023-09-29	20/4489	7.95262e-16	3.78743e-14	3.42172e-14	ATPsynG/ATPsynE/ATPsynO/ATPsynD/ATPsynCF6/ATPsyngamma/blw/ATPsynF/sun	9
331	14-9-3-0-0	GO:0009201	ribonucleoside triphosphate biosynthetic process	2023-09-29	20/4489	7.95262e-16	3.78743e-14	3.42172e-14	ATPsynG/ATPsynE/ATPsynO/ATPsynD/ATPsynCF6/ATPsyngamma/blw/ATPsynF/sun	9
332	14-9-3-0-0	GO:0009142	nucleoside triphosphate biosynthetic process	2023-09-29	21/4489	1.38611e-15	5.86785e-14	5.30125e-14	ATPsynG/ATPsynE/ATPsynO/ATPsynD/ATPsynCF6/ATPsyngamma/blw/ATPsynF/sun	9
333	14-9-3-0-0	GO:0009141	nucleoside triphosphate metabolic process	2023-09-29	22/4489	2.33628e-15	8.90121e-14	8.04171e-14	ATPsynG/ATPsynE/ATPsynO/ATPsynD/ATPsynCF6/ATPsyngamma/blw/ATPsynF/sun	9
334	14-9-3-0-0	GO:0009152	purine ribonucleotide biosynthetic process	2023-10-29	46/4489	7.83401e-14	2.71341e-12	2.45141e-12	ATPsynG/ATPsynE/ATPsynO/ATPsynD/ATPsynCF6/Pdhb/ATPsyngamma/blw/ATPsynF/sun	10
335	14-9-3-0-0	GO:0009260	ribonucleotide biosynthetic process	2023-10-29	50/4489	1.94367e-13	6.17116e-12	5.57527e-12	ATPsynG/ATPsynE/ATPsynO/ATPsynD/ATPsynCF6/Pdhb/ATPsyngamma/blw/ATPsynF/sun	10
336	14-9-3-0-0	GO:0006164	purine nucleotide biosynthetic process	2023-10-29	51/4489	2.40835e-13	7.05832e-12	6.37677e-12	ATPsynG/ATPsynE/ATPsynO/ATPsynD/ATPsynCF6/Pdhb/ATPsyngamma/blw/ATPsynF/sun	10
337	14-9-3-0-0	GO:0046390	ribose phosphate biosynthetic process	2023-10-29	52/4489	2.97019e-13	8.08316e-12	7.30265e-12	ATPsynG/ATPsynE/ATPsynO/ATPsynD/ATPsynCF6/Pdhb/ATPsyngamma/blw/ATPsynF/sun	10
338	14-9-3-0-0	GO:0072522	purine-containing compound biosynthetic process	2023-10-29	54/4489	4.45812e-13	1.13236e-11	1.02302e-11	ATPsynG/ATPsynE/ATPsynO/ATPsynD/ATPsynCF6/Pdhb/ATPsyngamma/blw/ATPsynF/sun	10
339	14-9-3-0-0	GO:0009165	nucleotide biosynthetic process	2023-10-29	63/4489	2.29889e-12	5.47423e-11	4.94563e-11	ATPsynG/ATPsynE/ATPsynO/ATPsynD/ATPsynCF6/Pdhb/ATPsyngamma/blw/ATPsynF/sun	10
340	14-9-3-0-0	GO:1901293	nucleoside phosphate biosynthetic process	2023-10-29	64/4489	2.714e-12	6.08256e-11	5.49523e-11	ATPsynG/ATPsynE/ATPsynO/ATPsynD/ATPsynCF6/Pdhb/ATPsyngamma/blw/ATPsynF/sun	10
341	14-9-3-0-0	GO:0046034	ATP metabolic process	2023-10-29	78/4489	2.13464e-11	4.51832e-10	4.08203e-10	ATPsynG/COX4/ATPsynE/ATPsynO/ATPsynD/ATPsynCF6/ATPsyngamma/blw/ATPsynF/sun	10
342	14-9-3-0-0	GO:0009150	purine ribonucleotide metabolic process	2023-10-29	81/4489	3.14939e-11	6.31537e-10	5.70555e-10	ATPsynG/ATPsynE/ATPsynO/ATPsynD/ATPsynCF6/Pdhb/ATPsyngamma/blw/ATPsynF/sun	10
343	14-9-3-0-0	GO:0009259	ribonucleotide metabolic process	2023-10-29	85/4489	5.16502e-11	9.83937e-10	8.88928e-10	ATPsynG/ATPsynE/ATPsynO/ATPsynD/ATPsynCF6/Pdhb/ATPsyngamma/blw/ATPsynF/sun	10
344	14-9-3-0-0	GO:0006163	purine nucleotide metabolic process	2023-10-29	86/4489	5.8218e-11	1.05624e-09	9.5425e-10	ATPsynG/ATPsynE/ATPsynO/ATPsynD/ATPsynCF6/Pdhb/ATPsyngamma/blw/ATPsynF/sun	10
345	14-9-3-0-0	GO:0019693	ribose phosphate metabolic process	2023-10-29	88/4489	7.36331e-11	1.27519e-09	1.15206e-09	ATPsynG/ATPsynE/ATPsynO/ATPsynD/ATPsynCF6/Pdhb/ATPsyngamma/blw/ATPsynF/sun	10
346	14-9-3-0-0	GO:0072521	purine-containing compound metabolic process	2023-10-29	94/4489	1.44067e-10	2.38649e-09	2.15605e-09	ATPsynG/ATPsynE/ATPsynO/ATPsynD/ATPsynCF6/Pdhb/ATPsyngamma/blw/ATPsynF/sun	10
347	14-9-3-0-0	GO:0009117	nucleotide metabolic process	2023-10-29	104/4489	3.99901e-10	6.34843e-09	5.73542e-09	ATPsynG/ATPsynE/ATPsynO/ATPsynD/ATPsynCF6/Pdhb/ATPsyngamma/blw/ATPsynF/sun	10
348	14-9-3-0-0	GO:0006753	nucleoside phosphate metabolic process	2023-10-29	108/4489	5.84035e-10	8.90069e-09	8.04124e-09	ATPsynG/ATPsynE/ATPsynO/ATPsynD/ATPsynCF6/Pdhb/ATPsyngamma/blw/ATPsynF/sun	10
349	14-9-3-0-0	GO:1902600	proton transmembrane transport	2023-07-29	34/4489	1.03027e-09	1.50975e-08	1.36397e-08	ATPsynG/ATPsynE/ATPsynO/ATPsynD/ATPsynCF6/ATPsynF/sun	7
350	14-9-3-0-0	GO:0090407	organophosphate biosynthetic process	2023-10-29	119/4489	1.53676e-09	2.16854e-08	1.95915e-08	ATPsynG/ATPsynE/ATPsynO/ATPsynD/ATPsynCF6/Pdhb/ATPsyngamma/blw/ATPsynF/sun	10
351	14-9-3-0-0	GO:0055086	nucleobase-containing small molecule metabolic process	2023-10-29	132/4489	4.28219e-09	5.82684e-08	5.2642e-08	ATPsynG/ATPsynE/ATPsynO/ATPsynD/ATPsynCF6/Pdhb/ATPsyngamma/blw/ATPsynF/sun	10
352	14-9-3-0-0	GO:1901137	carbohydrate derivative biosynthetic process	2023-10-29	136/4489	5.74158e-09	7.54325e-08	6.81487e-08	ATPsynG/ATPsynE/ATPsynO/ATPsynD/ATPsynCF6/Pdhb/ATPsyngamma/blw/ATPsynF/sun	10
353	14-9-3-0-0	GO:0019637	organophosphate metabolic process	2023-10-29	206/4489	3.10712e-07	3.94604e-06	3.56501e-06	ATPsynG/ATPsynE/ATPsynO/ATPsynD/ATPsynCF6/Pdhb/ATPsyngamma/blw/ATPsynF/sun	10
354	14-9-3-0-0	GO:1901135	carbohydrate derivative metabolic process	2023-10-29	224/4489	6.80351e-07	8.36173e-06	7.55432e-06	ATPsynG/ATPsynE/ATPsynO/ATPsynD/ATPsynCF6/Pdhb/ATPsyngamma/blw/ATPsynF/sun	10
355	14-9-3-0-0	GO:0044281	small molecule metabolic process	2023-12-29	408/4489	3.35547e-06	3.99511e-05	3.60934e-05	ATPsynG/ATPsynE/ATPsynO/ATPsynD/ATPsynCF6/Pdhb/ATPsyngamma/Coq9/Sodh-2/blw/ATPsynF/sun	12
356	14-9-3-0-0	GO:0098662	inorganic cation transmembrane transport	2023-07-29	135/4489	1.70916e-05	0.00019733	0.000178276	ATPsynG/ATPsynE/ATPsynO/ATPsynD/ATPsynCF6/ATPsynF/sun	7
357	14-9-3-0-0	GO:0098655	cation transmembrane transport	2023-07-29	148/4489	3.11665e-05	0.000349248	0.000315524	ATPsynG/ATPsynE/ATPsynO/ATPsynD/ATPsynCF6/ATPsynF/sun	7
358	14-9-3-0-0	GO:0098660	inorganic ion transmembrane transport	2023-07-29	149/4489	3.25599e-05	0.000354437	0.000320213	ATPsynG/ATPsynE/ATPsynO/ATPsynD/ATPsynCF6/ATPsynF/sun	7
359	14-9-3-0-0	GO:0033108	mitochondrial respiratory chain complex assembly	2023-04-29	36/4489	7.17662e-05	0.000759525	0.000686185	ND-B14.7/ND-B15/COX6B/ND-PDSW	4
360	14-9-3-0-0	GO:0045333	cellular respiration	2023-05-29	73/4489	8.67868e-05	0.00089367	0.000807377	COX4/ATPsynO/ATPsynF/sun/Rim2	5
361	14-9-3-0-0	GO:0034220	ion transmembrane transport	2023-07-29	183/4489	0.000121449	0.00121769	0.00110011	ATPsynG/ATPsynE/ATPsynO/ATPsynD/ATPsynCF6/ATPsynF/sun	7
362	14-9-3-0-0	GO:0006091	generation of precursor metabolites and energy	2023-06-29	134/4489	0.000170633	0.00166695	0.00150599	COX4/ATPsynO/blw/ATPsynF/sun/Rim2	6
363	14-9-3-0-0	GO:0006812	cation transport	2023-07-29	204/4489	0.000239734	0.00226341	0.00204486	ATPsynG/ATPsynE/ATPsynO/ATPsynD/ATPsynCF6/ATPsynF/sun	7
364	14-9-3-0-0	GO:0006119	oxidative phosphorylation	2023-04-29	49/4489	0.000243569	0.00226341	0.00204486	COX4/ATPsynO/ATPsynF/sun	4
365	14-9-3-0-0	GO:0015980	energy derivation by oxidation of organic compounds	2023-05-29	103/4489	0.000442055	0.0038278	0.00345818	COX4/ATPsynO/ATPsynF/sun/Rim2	5
366	14-9-3-0-0	GO:0055085	transmembrane transport	2023-08-29	313/4489	0.000599926	0.00507937	0.0045889	ATPsynG/ATPsynE/ATPsynO/ATPsynD/ATPsynCF6/ATPsynF/sun/Rim2	8
367	14-9-3-0-0	GO:0006796	phosphate-containing compound metabolic process	2023-10-29	490/4489	0.000640957	0.0053088	0.00479618	ATPsynG/ATPsynE/ATPsynO/ATPsynD/ATPsynCF6/Pdhb/ATPsyngamma/blw/ATPsynF/sun	10
368	14-9-3-0-0	GO:0006793	phosphorus metabolic process	2023-10-29	496/4489	0.00070671	0.00572886	0.00517568	ATPsynG/ATPsynE/ATPsynO/ATPsynD/ATPsynCF6/Pdhb/ATPsyngamma/blw/ATPsynF/sun	10
369	14-9-3-0-0	GO:0009060	aerobic respiration	2023-04-29	65/4489	0.000724626	0.00575172	0.00519633	COX4/ATPsynO/ATPsynF/sun	4
370	14-9-3-0-0	GO:0007005	mitochondrion organization	2023-05-29	129/4489	0.0012365	0.00961441	0.00868604	ND-B14.7/ND-B15/COX6B/ND-PDSW/Rim2	5
371	14-9-3-0-0	GO:0006811	ion transport	2023-07-29	275/4489	0.00145511	0.011088	0.0100173	ATPsynG/ATPsynE/ATPsynO/ATPsynD/ATPsynCF6/ATPsynF/sun	7
372	17-11-0-0-0	GO:0034330	cell junction organization	20/102	290/4489	5.46083e-06	0.00655846	0.00604141	cold/cmpy/DIP-zeta/dpr19/ATP6AP2/htl/loco/Smg6/Syn2/wun/Nf1/Ca-beta/CG42748/Galphas/CaMKII/Neto/btsz/Adf1/Cip4/comm	20
373	19-12-1-2-1	GO:0070646	protein modification by small protein removal	14/191	42/4489	7.3578e-10	1.06247e-06	1.00066e-06	Usp16-45/alien/Usp14/CSN5/CSN6/Usp1/krz/CSN4/scny/CSN8/Ulp1/CSN1b/Sgf11/Uch-L5	14
374	19-12-1-2-1	GO:0044265	cellular macromolecule catabolic process	29/191	282/4489	5.6875e-06	0.00410638	0.0038675	wds/Usp16-45/Rpn10/Rpn5/Usp14/Tailor/CSN5/Hrd3/Usp1/Marf1/Ate1/Rpn13/Fsn/Roc2/CSN4/p47/Cbp80/Prosalpha2/scny/Rpn3/Rrp4/Patr-1/Ge-1/pcm/Rpn1/Pop2/Ubc4/Uch-L5/Rpt6	29
375	19-12-1-2-1	GO:0006508	proteolysis	34/191	373/4489	1.20435e-05	0.00542764	0.0051119	wds/Usp16-45/Rpn10/Rpn5/alien/CG5355/Usp14/HtrA2/CSN5/CSN6/Hrd3/Usp1/Drice/krz/Ate1/CG1440/Rpn13/Fsn/Roc2/CSN4/p47/Prosalpha2/IKKepsilon/scny/Rpn3/CSN8/Ulp1/Rpn1/CSN1b/Sgf11/Ubc4/Uch-L5/Rpt6/aph-1	34
376	19-12-1-2-1	GO:0022613	ribonucleoprotein complex biogenesis	17/191	124/4489	1.5035e-05	0.00542764	0.0051119	MCTS1/emb/CG9253/pont/CG6937/CG11837/CG1542/bys/CG1789/tra2/Nopp140/rig/SmD1/Rrp4/eIF2beta/CG18178/smid	17
377	19-12-1-2-1	GO:0009057	macromolecule catabolic process	29/191	309/4489	3.36878e-05	0.00972904	0.00916309	wds/Usp16-45/Rpn10/Rpn5/Usp14/Tailor/CSN5/Hrd3/Usp1/Marf1/Ate1/Rpn13/Fsn/Roc2/CSN4/p47/Cbp80/Prosalpha2/scny/Rpn3/Rrp4/Patr-1/Ge-1/pcm/Rpn1/Pop2/Ubc4/Uch-L5/Rpt6	29
378	19-12-1-2-1	GO:0034660	ncRNA metabolic process	16/191	126/4489	7.06722e-05	0.014188	0.0133626	AspRS-m/CG9253/Tailor/CG6937/GlnRS/CG11837/CG1542/bys/alpha-PheRS/CG1789/Cbp80/Nopp140/Rrp4/IntS2/pcm/CG18178	16
379	19-12-1-2-1	GO:0070647	protein modification by small protein conjugation or removal	20/191	183/4489	7.80773e-05	0.014188	0.0133626	Usp16-45/Mkrn1/dgrn/alien/Usp14/CSN5/CSN6/Usp1/krz/Roc2/CSN4/scny/CSN8/Ulp1/CSN1b/Sgf11/Ubc4/Uch-L5/Pex2/dod	20
380	19-12-1-2-1	GO:0006396	RNA processing	25/191	259/4489	7.86036e-05	0.014188	0.0133626	Csl4/swm/CG9253/Tailor/CG7483/CG6937/CG4849/CG11837/CG1542/CG30122/bys/CG1789/Bx42/mago/Cbp80/tra2/Nopp140/rig/SmD1/Rrp4/ytr/CG7028/U2af50/IntS2/CG18178	25
381	19-12-1-2-1	GO:0016072	rRNA metabolic process	10/191	56/4489	9.89504e-05	0.0148252	0.0139628	CG9253/CG6937/CG11837/CG1542/bys/CG1789/Nopp140/Rrp4/pcm/CG18178	10
382	19-12-1-2-1	GO:0010498	proteasomal protein catabolic process	18/191	158/4489	0.000105722	0.0148252	0.0139628	wds/Rpn10/Rpn5/Usp14/CSN5/Hrd3/Ate1/Rpn13/Fsn/CSN4/p47/Prosalpha2/scny/Rpn3/Rpn1/Ubc4/Uch-L5/Rpt6	18
383	19-12-1-2-1	GO:0016071	mRNA metabolic process	22/191	218/4489	0.000113363	0.0148252	0.0139628	TfIIB/swm/Tailor/CG7483/RpII15/CG4849/Marf1/CG30122/Bx42/mago/Cbp80/tra2/rig/SmD1/Rrp4/ytr/CG7028/Patr-1/Ge-1/U2af50/pcm/Pop2	22
384	19-12-1-2-1	GO:0043632	modification-dependent macromolecule catabolic process	21/191	204/4489	0.000123201	0.0148252	0.0139628	wds/Usp16-45/Rpn10/Rpn5/Usp14/CSN5/Usp1/Ate1/Rpn13/Fsn/Roc2/CSN4/p47/Prosalpha2/scny/Rpn3/Rrp4/Rpn1/Ubc4/Uch-L5/Rpt6	21
385	19-12-1-2-1	GO:0006364	rRNA processing	9/191	49/4489	0.000177315	0.0196956	0.0185499	CG9253/CG6937/CG11837/CG1542/bys/CG1789/Nopp140/Rrp4/CG18178	9
386	19-12-1-2-1	GO:0031647	regulation of protein stability	9/191	50/4489	0.000208406	0.0214956	0.0202451	alien/CSN5/CSN6/krz/CSN4/CSN8/Ulp1/CSN1b/aph-1	9
387	19-12-1-2-1	GO:0034470	ncRNA processing	12/191	86/4489	0.000238886	0.022537	0.021226	CG9253/Tailor/CG6937/CG11837/CG1542/bys/CG1789/Cbp80/Nopp140/Rrp4/IntS2/CG18178	12
388	19-12-1-2-1	GO:0006511	ubiquitin-dependent protein catabolic process	20/191	199/4489	0.000249717	0.022537	0.021226	wds/Usp16-45/Rpn10/Rpn5/Usp14/CSN5/Usp1/Ate1/Rpn13/Fsn/Roc2/CSN4/p47/Prosalpha2/scny/Rpn3/Rpn1/Ubc4/Uch-L5/Rpt6	20
389	19-12-1-2-1	GO:0010604	positive regulation of macromolecule metabolic process	36/191	470/4489	0.000270366	0.0229652	0.0216293	wds/Mkrn1/dgrn/tub/Ssb-c31a/Ndf/her/swm/Tailor/CG7483/pont/HtrA2/CSN5/Dph5/CG4849/Drice/krz/Marf1/imd/HP1b/mago/Fsn/Nup98-96/tra2/IKKepsilon/Mob3/scny/Rrp4/Patr-1/Ge-1/CG2199/IntS2/Sgf11/Pop2/smid/dod	36
390	19-12-1-2-1	GO:0019941	modification-dependent protein catabolic process	20/191	202/4489	0.000305389	0.0235532	0.0221831	wds/Usp16-45/Rpn10/Rpn5/Usp14/CSN5/Usp1/Ate1/Rpn13/Fsn/Roc2/CSN4/p47/Prosalpha2/scny/Rpn3/Rpn1/Ubc4/Uch-L5/Rpt6	20
391	19-12-1-2-1	GO:0051603	proteolysis involved in cellular protein catabolic process	21/191	218/4489	0.000314334	0.0235532	0.0221831	wds/Usp16-45/Rpn10/Rpn5/Usp14/CSN5/Hrd3/Usp1/Ate1/Rpn13/Fsn/Roc2/CSN4/p47/Prosalpha2/scny/Rpn3/Rpn1/Ubc4/Uch-L5/Rpt6	21
392	19-12-1-2-1	GO:0051276	chromosome organization	20/191	203/4489	0.000326222	0.0235532	0.0221831	wds/Rpn10/Bub1/Ndf/CG7483/pont/wrd/CG5815/CG7137/prod/HP1b/BEAF-32/san/chb/Nup98-96/pds5/gammaTub23C/scny/Ulp1/Sgf11	20
393	19-12-1-2-1	GO:0044257	cellular protein catabolic process	21/191	220/4489	0.000356428	0.0245087	0.0230829	wds/Usp16-45/Rpn10/Rpn5/Usp14/CSN5/Hrd3/Usp1/Ate1/Rpn13/Fsn/Roc2/CSN4/p47/Prosalpha2/scny/Rpn3/Rpn1/Ubc4/Uch-L5/Rpt6	21
394	19-12-1-2-1	GO:0050821	protein stabilization	7/191	33/4489	0.000376478	0.0247106	0.0232732	alien/CSN5/CSN6/CSN4/CSN8/CSN1b/aph-1	7
395	19-12-1-2-1	GO:0048138	germ-line cyst encapsulation	5/191	16/4489	0.000393937	0.0247324	0.0232936	alien/CSN5/CSN6/CSN4/CSN1b	5
396	19-12-1-2-1	GO:0010628	positive regulation of gene expression	14/191	118/4489	0.00041629	0.0247693	0.0233284	Mkrn1/dgrn/tub/swm/CG7483/pont/Dph5/CG4849/imd/HP1b/mago/Nup98-96/tra2/IntS2	14
397	19-12-1-2-1	GO:0030163	protein catabolic process	21/191	223/4489	0.000428831	0.0247693	0.0233284	wds/Usp16-45/Rpn10/Rpn5/Usp14/CSN5/Hrd3/Usp1/Ate1/Rpn13/Fsn/Roc2/CSN4/p47/Prosalpha2/scny/Rpn3/Rpn1/Ubc4/Uch-L5/Rpt6	21
398	19-12-1-2-1	GO:0000956	nuclear-transcribed mRNA catabolic process	7/191	35/4489	0.000551287	0.0306176	0.0288365	Marf1/Cbp80/Rrp4/Patr-1/Ge-1/pcm/Pop2	7
399	19-12-1-2-1	GO:0042254	ribosome biogenesis	11/191	85/4489	0.0008373	0.04478	0.0421751	emb/CG9253/CG6937/CG11837/CG1542/bys/CG1789/Nopp140/Rrp4/CG18178/smid	11
400	21-14-2-2-1	GO:0006631	fatty acid metabolic process	1988-09-01	71/4489	7.79217e-06	0.00799477	0.00796442	Acbp1/bgm/CG8839/CG5009/CG4594/whd/Fatp1/Pmp70/CG8814	9
401	22-7-2-2-1	GO:0006412	translation	2023-10-14	285/4489	7.28899e-10	1.02773e-07	8.53682e-08	sta/eIF3h/RpL3/RpL34a/eIF3c/RpS14b/eIF3b/pix/RpL23A/RpL18	10
402	22-7-2-2-1	GO:0043043	peptide biosynthetic process	2023-10-14	309/4489	1.62283e-09	1.02773e-07	8.53682e-08	sta/eIF3h/RpL3/RpL34a/eIF3c/RpS14b/eIF3b/pix/RpL23A/RpL18	10
403	22-7-2-2-1	GO:0042254	ribosome biogenesis	2023-07-14	85/4489	2.09741e-09	1.02773e-07	8.53682e-08	sta/RpL3/RpL34a/RpS14b/Non1/pix/RpL23A	7
404	22-7-2-2-1	GO:0043604	amide biosynthetic process	2023-10-14	327/4489	2.83764e-09	1.04283e-07	8.66228e-08	sta/eIF3h/RpL3/RpL34a/eIF3c/RpS14b/eIF3b/pix/RpL23A/RpL18	10
405	22-7-2-2-1	GO:0006518	peptide metabolic process	2023-10-14	362/4489	7.71321e-09	2.26768e-07	1.88365e-07	sta/eIF3h/RpL3/RpL34a/eIF3c/RpS14b/eIF3b/pix/RpL23A/RpL18	10
406	22-7-2-2-1	GO:0034645	cellular macromolecule biosynthetic process	2023-10-14	374/4489	1.06188e-08	2.6016e-07	2.16101e-07	sta/eIF3h/RpL3/RpL34a/eIF3c/RpS14b/eIF3b/pix/RpL23A/RpL18	10
407	22-7-2-2-1	GO:0043603	cellular amide metabolic process	2023-10-14	402/4489	2.15103e-08	4.51716e-07	3.75217e-07	sta/eIF3h/RpL3/RpL34a/eIF3c/RpS14b/eIF3b/pix/RpL23A/RpL18	10
408	22-7-2-2-1	GO:0022613	ribonucleoprotein complex biogenesis	2023-07-14	124/4489	3.02976e-08	5.56718e-07	4.62437e-07	sta/RpL3/RpL34a/RpS14b/Non1/pix/RpL23A	7
409	22-7-2-2-1	GO:0042255	ribosome assembly	2023-04-14	21/4489	3.43953e-07	5.08375e-06	4.2228e-06	sta/RpL3/RpS14b/RpL23A	4
410	22-7-2-2-1	GO:0002181	cytoplasmic translation	2023-06-14	104/4489	3.45833e-07	5.08375e-06	4.2228e-06	sta/RpL3/RpL34a/RpS14b/RpL23A/RpL18	6
411	22-7-2-2-1	GO:0006413	translational initiation	2023-04-14	41/4489	5.61517e-06	7.50391e-05	6.23311e-05	eIF3h/eIF3c/eIF3b/pix	4
412	22-7-2-2-1	GO:0022618	ribonucleoprotein complex assembly	2023-04-14	57/4489	2.12825e-05	0.000258019	0.000214323	sta/RpL3/RpS14b/RpL23A	4
413	22-7-2-2-1	GO:0071826	ribonucleoprotein complex subunit organization	2023-04-14	58/4489	2.2818e-05	0.000258019	0.000214323	sta/RpL3/RpS14b/RpL23A	4
414	22-7-2-2-1	GO:0140694	non-membrane-bounded organelle assembly	2023-04-14	104/4489	0.00022764	0.00223088	0.00185307	sta/RpL3/RpS14b/RpL23A	4
415	22-7-2-2-1	GO:0043933	protein-containing complex organization	2023-06-14	326/4489	0.00025522	0.00234484	0.00194774	sta/COX7A/RpL3/RpS14b/pix/RpL23A	6
416	22-7-2-2-1	GO:0070925	organelle assembly	2023-04-14	155/4489	0.00104415	0.00828168	0.00687916	sta/RpL3/RpS14b/RpL23A	4
417	22-7-2-2-1	GO:0065003	protein-containing complex assembly	2023-05-14	276/4489	0.00107042	0.00828168	0.00687916	sta/COX7A/RpL3/RpS14b/RpL23A	5
418	23-14-2-2-1	GO:0007005	mitochondrion organization	1991-11-01	129/4489	4.81805e-05	0.0468314	0.045949	ND-15/CG11779/Atg13/SREBP/CG5569/Tim17b/Tim23/ND-ACP/CG9240/CG8004/CG9231	11
419	24-4-0-0-0	GO:0018108	peptidyl-tyrosine phosphorylation	1953-05-01	20/4489	2.56646e-06	0.00171764	0.00127564	pcs/Src64B/Ack/Abl/Cbl	5
420	24-4-0-0-0	GO:0018212	peptidyl-tyrosine modification	1953-05-01	21/4489	3.33846e-06	0.00171764	0.00127564	pcs/Src64B/Ack/Abl/Cbl	5
421	24-4-0-0-0	GO:0045165	cell fate commitment	1953-11-01	191/4489	9.86582e-06	0.00228942	0.00170029	skd/cdi/Dl/stau/pcs/CtBP/Src64B/enc/simj/Cbl/dpp	11
422	24-4-0-0-0	GO:0007611	learning or memory	1953-09-01	124/4489	1.11245e-05	0.00228942	0.00170029	Ddc/Atx2/CASK/stau/Nipped-B/Src64B/Abl/simj/lilli	9
423	24-4-0-0-0	GO:0050890	cognition	1953-09-01	124/4489	1.11245e-05	0.00228942	0.00170029	Ddc/Atx2/CASK/stau/Nipped-B/Src64B/Abl/simj/lilli	9
424	24-4-0-0-0	GO:0007389	pattern specification process	14/53	328/4489	1.64309e-05	0.0028179	0.00209278	skd/Ssdp/Dl/stau/pcs/CtBP/DCP2/psq/enc/Mkp3/Cbl/nmo/lilli/dpp	14
425	24-4-0-0-0	GO:0006468	protein phosphorylation	1953-11-01	213/4489	2.7774e-05	0.00357398	0.0026543	Lk6/cdi/CASK/pcs/CycT/Src64B/Ack/Abl/Cbl/nmo/dpp	11
426	24-4-0-0-0	GO:0009952	anterior/posterior pattern specification	1953-08-01	108/4489	3.12045e-05	0.00357398	0.0026543	Dl/stau/pcs/DCP2/psq/enc/lilli/dpp	8
427	24-4-0-0-0	GO:0003002	regionalization	13/53	301/4489	3.12593e-05	0.00357398	0.0026543	skd/Dl/stau/pcs/CtBP/DCP2/psq/enc/Mkp3/Cbl/nmo/lilli/dpp	13
428	24-4-0-0-0	GO:0040008	regulation of growth	1953-11-01	239/4489	8.05465e-05	0.00828824	0.00615545	Lk6/CASK/stau/Nipped-B/Src64B/hfp/Larp4B/Abl/simj/nmo/dpp	11
429	24-4-0-0-0	GO:0050807	regulation of synapse organization	1953-08-01	127/4489	0.000100059	0.00897506	0.00666553	Atx2/CASK/stau/Src64B/Spn/Abl/simj/nmo	8
430	24-4-0-0-0	GO:0016310	phosphorylation	1953-11-01	246/4489	0.000104665	0.00897506	0.00666553	Lk6/cdi/CASK/pcs/CycT/Src64B/Ack/Abl/Cbl/nmo/dpp	11
431	24-4-0-0-0	GO:0007444	imaginal disc development	14/53	395/4489	0.000130275	0.00946939	0.00703266	skd/Mnn1/Ddc/Dl/wge/cg/CtBP/psq/Mkp3/RhoGAP71E/Cbl/nmo/lilli/dpp	14
432	24-4-0-0-0	GO:0048749	compound eye development	1953-11-01	259/4489	0.000166139	0.00946939	0.00703266	skd/Atx2/cdi/Dl/Src64B/rno/Abl/toe/Cbl/nmo/dpp	11
433	24-4-0-0-0	GO:0051963	regulation of synapse assembly	1953-07-01	102/4489	0.000166253	0.00946939	0.00703266	CASK/stau/Src64B/Spn/Abl/simj/nmo	7
434	24-4-0-0-0	GO:0050877	nervous system process	1953-11-01	260/4489	0.000171937	0.00946939	0.00703266	Ddc/Atx2/Rh6/CASK/stau/Nipped-B/Src64B/Abl/simj/dpr6/lilli	11
435	24-4-0-0-0	GO:0002009	morphogenesis of an epithelium	14/53	406/4489	0.000174996	0.00946939	0.00703266	skd/Mnn1/Dl/wge/cg/Src64B/psq/Ack/Mkp3/Abl/RhoGAP71E/Cbl/nmo/dpp	14
436	24-4-0-0-0	GO:1901888	regulation of cell junction assembly	1953-07-01	105/4489	0.000199418	0.00946939	0.00703266	CASK/stau/Src64B/Spn/Abl/simj/nmo	7
437	24-4-0-0-0	GO:0048729	tissue morphogenesis	14/53	416/4489	0.000226712	0.00946939	0.00703266	skd/Mnn1/Dl/wge/cg/Src64B/psq/Ack/Mkp3/Abl/RhoGAP71E/Cbl/nmo/dpp	14
438	24-4-0-0-0	GO:0018193	peptidyl-amino acid modification	1953-09-01	183/4489	0.000239336	0.00946939	0.00703266	Ncoa6/Mnn1/Lk6/pcs/Src64B/gpp/Ack/Abl/Cbl	9
439	24-4-0-0-0	GO:0001654	eye development	1953-11-01	271/4489	0.000248018	0.00946939	0.00703266	skd/Atx2/cdi/Dl/Src64B/rno/Abl/toe/Cbl/nmo/dpp	11
440	24-4-0-0-0	GO:0048880	sensory system development	1953-11-01	271/4489	0.000248018	0.00946939	0.00703266	skd/Atx2/cdi/Dl/Src64B/rno/Abl/toe/Cbl/nmo/dpp	11
441	24-4-0-0-0	GO:0150063	visual system development	1953-11-01	271/4489	0.000248018	0.00946939	0.00703266	skd/Atx2/cdi/Dl/Src64B/rno/Abl/toe/Cbl/nmo/dpp	11
442	24-4-0-0-0	GO:0007281	germ cell development	14/53	420/4489	0.000250848	0.00946939	0.00703266	Atx2/Dl/CASK/stau/pcs/DCP2/Src64B/psq/hfp/enc/Ack/Abl/Cbl/dpp	14
443	24-4-0-0-0	GO:0007416	synapse assembly	1953-08-01	145/4489	0.00025256	0.00946939	0.00703266	CASK/stau/Prosap/Src64B/Spn/Abl/simj/nmo	8
444	24-4-0-0-0	GO:0007423	sensory organ development	1953-12-01	319/4489	0.000252905	0.00946939	0.00703266	skd/Atx2/cdi/Dl/CtBP/Src64B/rno/Abl/toe/Cbl/nmo/dpp	12
445	24-4-0-0-0	GO:0009953	dorsal/ventral pattern formation	1953-07-01	110/4489	0.000266465	0.00946939	0.00703266	skd/Dl/enc/Cbl/nmo/lilli/dpp	7
446	24-4-0-0-0	GO:0007560	imaginal disc morphogenesis	1953-11-01	274/4489	0.000273161	0.00946939	0.00703266	skd/Mnn1/Dl/wge/cg/psq/Mkp3/RhoGAP71E/Cbl/nmo/dpp	11
447	24-4-0-0-0	GO:0048563	post-embryonic animal organ morphogenesis	1953-11-01	274/4489	0.000273161	0.00946939	0.00703266	skd/Mnn1/Dl/wge/cg/psq/Mkp3/RhoGAP71E/Cbl/nmo/dpp	11
448	24-4-0-0-0	GO:0040007	growth	1953-12-01	322/4489	0.000276075	0.00946939	0.00703266	Lk6/CASK/stau/Prosap/Nipped-B/Src64B/hfp/Larp4B/Abl/simj/nmo/dpp	12
449	24-4-0-0-0	GO:0050803	regulation of synapse structure or activity	1953-08-01	148/4489	0.00029072	0.00965003	0.00716682	Atx2/CASK/stau/Src64B/Spn/Abl/simj/nmo	8
450	24-4-0-0-0	GO:0035220	wing disc development	1953-11-01	279/4489	0.000319882	0.0102862	0.00763929	skd/Ddc/Dl/cg/CtBP/psq/Mkp3/Cbl/nmo/lilli/dpp	11
451	24-4-0-0-0	GO:0050808	synapse organization	1953-10-01	239/4489	0.000388984	0.0120724	0.00896581	Atx2/CASK/stau/Prosap/Src64B/Spn/Abl/simj/dpr6/nmo	10
452	24-4-0-0-0	GO:0010605	negative regulation of macromolecule metabolic process	13/53	387/4489	0.000408902	0.0120724	0.00896581	Atx2/Rh6/pcs/CtBP/DCP2/psq/bin3/gpp/Larp4B/toe/simj/Cbl/dpp	13
453	24-4-0-0-0	GO:0051124	synaptic assembly at neuromuscular junction	1953-07-01	118/4489	0.000410624	0.0120724	0.00896581	CASK/stau/Prosap/Src64B/Abl/simj/nmo	7
454	24-4-0-0-0	GO:0007616	long-term memory	1953-05-01	57/4489	0.000497955	0.0138485	0.0102849	Ddc/Atx2/CASK/stau/Src64B	5
455	24-4-0-0-0	GO:0035222	wing disc pattern formation	1953-05-01	57/4489	0.000497955	0.0138485	0.0102849	skd/Dl/nmo/lilli/dpp	5
456	24-4-0-0-0	GO:0006357	regulation of transcription by RNA polymerase II	13/53	399/4489	0.000550352	0.0149029	0.011068	skd/Ncoa6/Mnn1/Rh6/Ssdp/CG12054/CtBP/CycT/psq/rno/toe/simj/lilli	13
457	24-4-0-0-0	GO:0007613	memory	1953-06-01	90/4489	0.000591305	0.0151427	0.0112461	Ddc/Atx2/CASK/stau/Nipped-B/Src64B	6
458	24-4-0-0-0	GO:0009880	embryonic pattern specification	1953-07-01	126/4489	0.000611624	0.0151427	0.0112461	Ssdp/stau/DCP2/psq/enc/lilli/dpp	7
459	24-4-0-0-0	GO:0042058	regulation of epidermal growth factor receptor signaling pathway	1953-04-01	34/4489	0.00061807	0.0151427	0.0112461	Src64B/rno/Mkp3/Cbl	4
460	24-4-0-0-0	GO:1901184	regulation of ERBB signaling pathway	1953-04-01	34/4489	0.00061807	0.0151427	0.0112461	Src64B/rno/Mkp3/Cbl	4
461	24-4-0-0-0	GO:0048707	instar larval or pupal morphogenesis	1953-11-01	305/4489	0.000686985	0.0160661	0.0119319	skd/Mnn1/Dl/wge/cg/psq/Mkp3/RhoGAP71E/Cbl/nmo/dpp	11
462	24-4-0-0-0	GO:0008582	regulation of synaptic assembly at neuromuscular junction	1953-06-01	96/4489	0.000834069	0.0186753	0.0138697	CASK/stau/Src64B/Abl/simj/nmo	6
463	24-4-0-0-0	GO:0022412	cellular process involved in reproduction in multicellular organism	14/53	472/4489	0.000834855	0.0186753	0.0138697	Atx2/Dl/CASK/stau/pcs/DCP2/Src64B/psq/hfp/enc/Ack/Abl/Cbl/dpp	14
464	24-4-0-0-0	GO:0007552	metamorphosis	1953-11-01	316/4489	0.00092492	0.0194269	0.0144278	skd/Mnn1/Dl/wge/cg/psq/Mkp3/RhoGAP71E/Cbl/nmo/dpp	11
465	24-4-0-0-0	GO:0009886	post-embryonic animal morphogenesis	1953-11-01	316/4489	0.00092492	0.0194269	0.0144278	skd/Mnn1/Dl/wge/cg/psq/Mkp3/RhoGAP71E/Cbl/nmo/dpp	11
466	24-4-0-0-0	GO:0009892	negative regulation of metabolic process	13/53	422/4489	0.000940277	0.0194269	0.0144278	Atx2/Rh6/pcs/CtBP/DCP2/psq/bin3/gpp/Larp4B/toe/simj/Cbl/dpp	13
467	24-4-0-0-0	GO:0060562	epithelial tube morphogenesis	1953-11-01	318/4489	0.000974825	0.0194269	0.0144278	skd/Mnn1/Dl/wge/cg/psq/Mkp3/RhoGAP71E/Cbl/nmo/dpp	11
468	24-4-0-0-0	GO:0035295	tube development	14/53	480/4489	0.00098767	0.0194269	0.0144278	skd/Mnn1/Ddc/Dl/wge/cg/CtBP/psq/Mkp3/RhoGAP71E/Cbl/nmo/lilli/dpp	14
469	24-4-0-0-0	GO:0044087	regulation of cellular component biogenesis	1953-09-01	222/4489	0.000991724	0.0194269	0.0144278	Atx2/CASK/stau/DCP2/Src64B/Spn/Abl/simj/nmo	9
470	24-4-0-0-0	GO:0048569	post-embryonic animal organ development	1953-11-01	319/4489	0.00100061	0.0194269	0.0144278	skd/Mnn1/Dl/wge/cg/psq/Mkp3/RhoGAP71E/Cbl/nmo/dpp	11
471	24-4-0-0-0	GO:1904396	regulation of neuromuscular junction development	1953-06-01	100/4489	0.00103451	0.0196972	0.0146285	CASK/stau/Src64B/Abl/simj/nmo	6
472	24-4-0-0-0	GO:0048477	oogenesis	1953-12-01	373/4489	0.00105281	0.0196972	0.0146285	Atx2/Dl/CASK/stau/pcs/DCP2/Src64B/psq/enc/Abl/Cbl/dpp	12
473	24-4-0-0-0	GO:0035120	post-embryonic appendage morphogenesis	1953-09-01	226/4489	0.00112651	0.0203414	0.015107	skd/Dl/cg/psq/Mkp3/RhoGAP71E/Cbl/nmo/dpp	9
474	24-4-0-0-0	GO:0035282	segmentation	1953-07-01	140/4489	0.00114602	0.0203414	0.015107	skd/Dl/stau/DCP2/psq/enc/lilli	7
475	24-4-0-0-0	GO:0006366	transcription by RNA polymerase II	13/53	431/4489	0.00114655	0.0203414	0.015107	skd/Ncoa6/Mnn1/Rh6/Ssdp/CG12054/CtBP/CycT/psq/rno/toe/simj/lilli	13
476	24-4-0-0-0	GO:0030111	regulation of Wnt signaling pathway	1953-05-01	69/4489	0.00120093	0.020945	0.0155553	skd/Ssdp/Prosap/CtBP/nmo	5
477	24-4-0-0-0	GO:0009994	oocyte differentiation	1953-06-01	104/4489	0.00127022	0.0210781	0.0156541	Atx2/stau/DCP2/psq/enc/dpp	6
478	24-4-0-0-0	GO:0030029	actin filament-based process	1953-09-01	231/4489	0.00131561	0.0210781	0.0156541	Atx2/cdi/Dl/DCP2/Src64B/Spn/Ack/Abl/RhoGAP71E	9
479	24-4-0-0-0	GO:0035114	imaginal disc-derived appendage morphogenesis	1953-09-01	231/4489	0.00131561	0.0210781	0.0156541	skd/Dl/cg/psq/Mkp3/RhoGAP71E/Cbl/nmo/dpp	9
480	24-4-0-0-0	GO:0001751	compound eye photoreceptor cell differentiation	1953-07-01	144/4489	0.00135196	0.0210781	0.0156541	Atx2/cdi/Dl/Src64B/rno/Cbl/dpp	7
481	24-4-0-0-0	GO:0035107	appendage morphogenesis	1953-09-01	232/4489	0.00135635	0.0210781	0.0156541	skd/Dl/cg/psq/Mkp3/RhoGAP71E/Cbl/nmo/dpp	9
482	24-4-0-0-0	GO:0051128	regulation of cellular component organization	13/53	439/4489	0.0013608	0.0210781	0.0156541	Atx2/CASK/stau/DCP2/Src64B/hfp/Spn/Larp4B/Abl/simj/Cbl/nmo/lilli	13
483	24-4-0-0-0	GO:0003008	system process	1953-11-01	332/4489	0.00139094	0.0210781	0.0156541	Ddc/Atx2/Rh6/CASK/stau/Nipped-B/Src64B/Abl/simj/dpr6/lilli	11
484	24-4-0-0-0	GO:0007276	gamete generation	14/53	497/4489	0.00139291	0.0210781	0.0156541	Atx2/Dl/CASK/stau/pcs/DCP2/Src64B/psq/hfp/enc/Ack/Abl/Cbl/dpp	14
485	24-4-0-0-0	GO:0034329	cell junction assembly	1953-08-01	188/4489	0.00142952	0.0213185	0.0158327	CASK/stau/Prosap/Src64B/Spn/Abl/simj/nmo	8
486	24-4-0-0-0	GO:0032268	regulation of cellular protein metabolic process	1953-10-01	284/4489	0.00150008	0.0214916	0.0159612	Ncoa6/Lk6/Atx2/stau/pcs/DCP2/bin3/Larp4B/Cbl/dpp	10
487	24-4-0-0-0	GO:0007292	female gamete generation	1953-12-01	389/4489	0.00152156	0.0214916	0.0159612	Atx2/Dl/CASK/stau/pcs/DCP2/Src64B/psq/enc/Abl/Cbl/dpp	12
488	24-4-0-0-0	GO:0001754	eye photoreceptor cell differentiation	1953-07-01	147/4489	0.00152467	0.0214916	0.0159612	Atx2/cdi/Dl/Src64B/rno/Cbl/dpp	7
489	24-4-0-0-0	GO:0007528	neuromuscular junction development	1953-07-01	147/4489	0.00152467	0.0214916	0.0159612	CASK/stau/Prosap/Src64B/Abl/simj/nmo	7
490	24-4-0-0-0	GO:0000578	embryonic axis specification	1953-05-01	73/4489	0.00154886	0.0215375	0.0159953	stau/DCP2/psq/enc/dpp	5
491	24-4-0-0-0	GO:0048737	imaginal disc-derived appendage development	1953-09-01	237/4489	0.00157576	0.021598	0.0160402	skd/Dl/cg/psq/Mkp3/RhoGAP71E/Cbl/nmo/dpp	9
492	24-4-0-0-0	GO:0048736	appendage development	1953-09-01	238/4489	0.00162291	0.021598	0.0160402	skd/Dl/cg/psq/Mkp3/RhoGAP71E/Cbl/nmo/dpp	9
493	24-4-0-0-0	GO:0007447	imaginal disc pattern formation	1953-05-01	74/4489	0.00164637	0.021598	0.0160402	skd/Dl/nmo/lilli/dpp	5
494	24-4-0-0-0	GO:0032259	methylation	1953-04-01	44/4489	0.00165815	0.021598	0.0160402	Ncoa6/Mnn1/bin3/gpp	4
495	24-4-0-0-0	GO:0048190	wing disc dorsal/ventral pattern formation	1953-04-01	44/4489	0.00165815	0.021598	0.0160402	skd/Dl/nmo/lilli	4
496	24-4-0-0-0	GO:0034330	cell junction organization	1953-10-01	290/4489	0.00175714	0.0226012	0.0167853	Atx2/CASK/stau/Prosap/Src64B/Spn/Abl/simj/dpr6/nmo	10
497	24-4-0-0-0	GO:0007315	pole plasm assembly	1953-04-01	45/4489	0.00180415	0.0226398	0.016814	stau/DCP2/psq/enc	4
498	24-4-0-0-0	GO:0007450	dorsal/ventral pattern formation, imaginal disc	1953-04-01	45/4489	0.00180415	0.0226398	0.016814	skd/Dl/nmo/lilli	4
499	24-4-0-0-0	GO:0051960	regulation of nervous system development	1953-07-01	152/4489	0.0018505	0.0229418	0.0170383	Dl/stau/Src64B/Spn/Abl/simj/nmo	7
500	24-4-0-0-0	GO:0007166	cell surface receptor signaling pathway	13/53	456/4489	0.00192962	0.0236378	0.0175552	skd/Ssdp/cdi/Dl/Prosap/CtBP/Src64B/rno/Ack/Mkp3/Cbl/nmo/dpp	13
501	24-4-0-0-0	GO:0048663	neuron fate commitment	1953-05-01	77/4489	0.00196609	0.0238012	0.0176765	cdi/Dl/Src64B/Cbl/dpp	5
502	24-4-0-0-0	GO:0035239	tube morphogenesis	1953-11-01	347/4489	0.0019903	0.0238141	0.0176861	skd/Mnn1/Dl/wge/cg/psq/Mkp3/RhoGAP71E/Cbl/nmo/dpp	11
503	24-4-0-0-0	GO:0051241	negative regulation of multicellular organismal process	1953-06-01	117/4489	0.00232879	0.0272397	0.0202302	cdi/Dl/Src64B/Spn/Abl/dpp	6
504	24-4-0-0-0	GO:0009968	negative regulation of signal transduction	1953-09-01	252/4489	0.00241154	0.0278817	0.020707	Mnn1/cdi/Prosap/CtBP/rno/Ack/Mkp3/Cbl/nmo	9
505	24-4-0-0-0	GO:0016055	Wnt signaling pathway	1953-05-01	82/4489	0.00259697	0.029657	0.0220255	skd/Ssdp/Prosap/CtBP/nmo	5
506	24-4-0-0-0	GO:0051246	regulation of protein metabolic process	1953-10-01	306/4489	0.00262273	0.029657	0.0220255	Ncoa6/Lk6/Atx2/stau/pcs/DCP2/bin3/Larp4B/Cbl/dpp	10
507	24-4-0-0-0	GO:0002165	instar larval or pupal development	1953-11-01	363/4489	0.00284892	0.0311649	0.0231453	skd/Mnn1/Dl/wge/cg/psq/Mkp3/RhoGAP71E/Cbl/nmo/dpp	11
508	24-4-0-0-0	GO:0046530	photoreceptor cell differentiation	1953-07-01	164/4489	0.00285491	0.0311649	0.0231453	Atx2/cdi/Dl/Src64B/rno/Cbl/dpp	7
509	24-4-0-0-0	GO:0045466	R7 cell differentiation	1953-04-01	51/4489	0.00287207	0.0311649	0.0231453	cdi/Dl/Src64B/Cbl	4
510	24-4-0-0-0	GO:0007015	actin filament organization	1953-06-01	122/4489	0.00287723	0.0311649	0.0231453	Atx2/cdi/Dl/Src64B/Spn/Abl	6
511	24-4-0-0-0	GO:0007309	oocyte axis specification	1953-05-01	85/4489	0.00303978	0.0325827	0.0241983	stau/DCP2/psq/enc/dpp	5
512	24-4-0-0-0	GO:0007028	cytoplasm organization	1953-04-01	52/4489	0.00308447	0.0327208	0.0243009	stau/DCP2/psq/enc	4
513	24-4-0-0-0	GO:1905114	cell surface receptor signaling pathway involved in cell-cell signaling	1953-05-01	86/4489	0.00319885	0.0335879	0.0249448	skd/Ssdp/Prosap/CtBP/nmo	5
514	24-4-0-0-0	GO:0009798	axis specification	1953-06-01	126/4489	0.00338178	0.034454	0.0255881	stau/DCP2/psq/enc/Cbl/dpp	6
515	24-4-0-0-0	GO:0001745	compound eye morphogenesis	1953-08-01	217/4489	0.00353296	0.0347026	0.0257727	Atx2/cdi/Dl/Src64B/rno/Cbl/nmo/dpp	8
516	24-4-0-0-0	GO:0007308	oocyte construction	1953-05-01	88/4489	0.00353493	0.0347026	0.0257727	stau/DCP2/psq/enc/dpp	5
517	24-4-0-0-0	GO:0007173	epidermal growth factor receptor signaling pathway	1953-04-01	54/4489	0.00354108	0.0347026	0.0257727	Src64B/rno/Mkp3/Cbl	4
518	24-4-0-0-0	GO:0038127	ERBB signaling pathway	1953-04-01	54/4489	0.00354108	0.0347026	0.0257727	Src64B/rno/Mkp3/Cbl	4
519	24-4-0-0-0	GO:0010648	negative regulation of cell communication	1953-09-01	269/4489	0.00375352	0.0354142	0.0263012	Mnn1/cdi/Prosap/CtBP/rno/Ack/Mkp3/Cbl/nmo	9
520	24-4-0-0-0	GO:0007314	oocyte anterior/posterior axis specification	1953-04-01	55/4489	0.00378578	0.0354142	0.0263012	stau/DCP2/psq/enc	4
521	24-4-0-0-0	GO:0022416	chaeta development	1953-04-01	55/4489	0.00378578	0.0354142	0.0263012	skd/Atx2/Dl/CtBP	4
522	24-4-0-0-0	GO:0023057	negative regulation of signaling	1953-09-01	270/4489	0.00384784	0.0356705	0.0264915	Mnn1/cdi/Prosap/CtBP/rno/Ack/Mkp3/Cbl/nmo	9
523	24-4-0-0-0	GO:0009790	embryo development	1953-10-01	324/4489	0.0039789	0.0365561	0.0271492	Ssdp/stau/DCP2/psq/enc/Ack/Abl/RhoGAP71E/lilli/dpp	10
524	24-4-0-0-0	GO:0048592	eye morphogenesis	1953-08-01	223/4489	0.00417614	0.0375776	0.0279079	Atx2/cdi/Dl/Src64B/rno/Cbl/nmo/dpp	8
525	24-4-0-0-0	GO:0090596	sensory organ morphogenesis	1953-08-01	223/4489	0.00417614	0.0375776	0.0279079	Atx2/cdi/Dl/Src64B/rno/Cbl/nmo/dpp	8
526	24-4-0-0-0	GO:0198738	cell-cell signaling by wnt	1953-05-01	92/4489	0.00428239	0.0375776	0.0279079	skd/Ssdp/Prosap/CtBP/nmo	5
527	24-4-0-0-0	GO:1902532	negative regulation of intracellular signal transduction	1953-05-01	92/4489	0.00428239	0.0375776	0.0279079	Mnn1/Prosap/Ack/Mkp3/Cbl	5
528	24-4-0-0-0	GO:0030036	actin cytoskeleton organization	1953-08-01	224/4489	0.00429165	0.0375776	0.0279079	Atx2/cdi/Dl/DCP2/Src64B/Spn/Ack/Abl	8
529	24-4-0-0-0	GO:0008358	maternal determination of anterior/posterior axis, embryo	1953-04-01	57/4489	0.00430919	0.0375776	0.0279079	stau/DCP2/psq/enc	4
530	24-4-0-0-0	GO:0048599	oocyte development	1953-05-01	93/4489	0.00448568	0.0387879	0.0288067	stau/DCP2/psq/enc/dpp	5
531	24-4-0-0-0	GO:0031327	negative regulation of cellular biosynthetic process	1953-08-01	227/4489	0.00465313	0.0399006	0.0296331	Rh6/CtBP/DCP2/bin3/Larp4B/toe/simj/Cbl	8
532	24-4-0-0-0	GO:0051239	regulation of multicellular organismal process	1953-11-01	388/4489	0.00477569	0.0406131	0.0301623	Atx2/cdi/Dl/stau/Src64B/Spn/Abl/simj/Cbl/nmo/dpp	11
533	24-4-0-0-0	GO:0045927	positive regulation of growth	1953-05-01	95/4489	0.00491282	0.041147	0.0305588	stau/Nipped-B/simj/nmo/dpp	5
534	24-4-0-0-0	GO:0010629	negative regulation of gene expression	1953-07-01	181/4489	0.00494213	0.041147	0.0305588	Atx2/DCP2/psq/bin3/gpp/Larp4B/dpp	7
535	24-4-0-0-0	GO:0009890	negative regulation of biosynthetic process	1953-08-01	230/4489	0.00503777	0.041147	0.0305588	Rh6/CtBP/DCP2/bin3/Larp4B/toe/simj/Cbl	8
536	24-4-0-0-0	GO:0001708	cell fate specification	1953-04-01	60/4489	0.00518292	0.0419939	0.0311877	Dl/pcs/simj/dpp	4
537	24-4-0-0-0	GO:0048585	negative regulation of response to stimulus	1953-09-01	284/4489	0.00537614	0.0427135	0.0317222	Mnn1/cdi/Prosap/CtBP/rno/Ack/Mkp3/Cbl/nmo	9
538	24-4-0-0-0	GO:0060828	regulation of canonical Wnt signaling pathway	1953-04-01	61/4489	0.00549872	0.0427135	0.0317222	skd/Ssdp/CtBP/nmo	4
539	24-4-0-0-0	GO:0051130	positive regulation of cellular component organization	1953-07-01	185/4489	0.00556862	0.0427135	0.0317222	Atx2/CASK/stau/Abl/simj/Cbl/nmo	7
540	24-4-0-0-0	GO:0097435	supramolecular fiber organization	1953-07-01	185/4489	0.00556862	0.0427135	0.0317222	Atx2/cdi/Dl/Src64B/Spn/Ack/Abl	7
541	24-4-0-0-0	GO:0044089	positive regulation of cellular component biogenesis	1953-05-01	98/4489	0.00560683	0.0427135	0.0317222	Atx2/stau/Abl/simj/nmo	5
542	24-4-0-0-0	GO:0001752	compound eye photoreceptor fate commitment	1953-04-01	62/4489	0.00582719	0.0427135	0.0317222	cdi/Src64B/Cbl/dpp	4
543	24-4-0-0-0	GO:0042706	eye photoreceptor cell fate commitment	1953-04-01	62/4489	0.00582719	0.0427135	0.0317222	cdi/Src64B/Cbl/dpp	4
544	24-4-0-0-0	GO:0006417	regulation of translation	1953-05-01	99/4489	0.00585287	0.0427135	0.0317222	Atx2/stau/DCP2/bin3/Larp4B	5
545	24-4-0-0-0	GO:0048638	regulation of developmental growth	1953-07-01	187/4489	0.0059035	0.0427796	0.0317712	CASK/stau/Src64B/Abl/simj/nmo/dpp	7
546	24-4-0-0-0	GO:0042127	regulation of cell population proliferation	1953-06-01	143/4489	0.0062926	0.0449659	0.0333949	Mnn1/Dl/Prosap/hfp/Mkp3/Cbl	6
547	24-4-0-0-0	GO:0051172	negative regulation of nitrogen compound metabolic process	1953-09-01	293/4489	0.00658566	0.0456098	0.0338732	Rh6/pcs/CtBP/DCP2/bin3/Larp4B/toe/simj/Cbl	9
548	24-4-0-0-0	GO:2000026	regulation of multicellular organismal development	1953-07-01	192/4489	0.00680707	0.0466965	0.0346802	Dl/stau/Src64B/Spn/Abl/simj/nmo	7
549	24-4-0-0-0	GO:0007293	germarium-derived egg chamber formation	1953-04-01	65/4489	0.00689073	0.0469568	0.0348735	Dl/pcs/Src64B/enc	4
550	24-4-0-0-0	GO:0009791	post-embryonic development	1953-11-01	409/4489	0.00710306	0.0470853	0.034969	skd/Mnn1/Dl/wge/cg/psq/Mkp3/RhoGAP71E/Cbl/nmo/dpp	11
551	24-4-0-0-0	GO:0051093	negative regulation of developmental process	1953-06-01	147/4489	0.00718406	0.0470853	0.034969	cdi/Dl/Src64B/Spn/Abl/dpp	6
552	24-4-0-0-0	GO:0010604	positive regulation of macromolecule metabolic process	1953-12-01	470/4489	0.00731904	0.0476664	0.0354006	Ncoa6/Lk6/Atx2/CG12054/CtBP/DCP2/CycT/Nipped-B/gpp/Larp4B/lilli/dpp	12
553	24-4-0-0-0	GO:0008283	cell population proliferation	1953-07-01	196/4489	0.00760158	0.0491951	0.0365359	Mnn1/Dl/Prosap/hfp/enc/Mkp3/Cbl	7
554	24-4-0-0-0	GO:2000112	regulation of cellular macromolecule biosynthetic process	1953-05-01	106/4489	0.00779348	0.0495031	0.0367646	Atx2/stau/DCP2/bin3/Larp4B	5
555	25-13-5-0-0	GO:0003012	muscle system process	2023-07-13	28/4489	2.73269e-13	5.00083e-11	3.73948e-11	Tm2/Mlc2/Tm1/Mlc1/up/Mhc/wupA	7
556	25-13-5-0-0	GO:0030239	myofibril assembly	2023-07-13	35/4489	1.53924e-12	9.38939e-11	7.02111e-11	Actn/Tm2/Mlc2/up/Mhc/wupA/Prm	7
557	25-13-5-0-0	GO:0055002	striated muscle cell development	2023-07-13	35/4489	1.53924e-12	9.38939e-11	7.02111e-11	Actn/Tm2/Mlc2/up/Mhc/wupA/Prm	7
558	25-13-5-0-0	GO:0031032	actomyosin structure organization	2023-08-13	70/4489	2.81013e-12	1.28563e-10	9.6136e-11	Actn/Tm2/Mlc2/Tm1/up/Mhc/wupA/Prm	8
559	25-13-5-0-0	GO:0006936	muscle contraction	2023-06-13	21/4489	8.05714e-12	2.94891e-10	2.20511e-10	Tm2/Tm1/Mlc1/up/Mhc/wupA	6
560	25-13-5-0-0	GO:0055001	muscle cell development	2023-07-13	47/4489	1.41936e-11	4.32905e-10	3.23714e-10	Actn/Tm2/Mlc2/up/Mhc/wupA/Prm	7
561	25-13-5-0-0	GO:0030036	actin cytoskeleton organization	2023-10-13	224/4489	1.97403e-11	5.16068e-10	3.85901e-10	Actn/Tm2/CG1674/Mlc2/Tm1/up/Mlp60A/Mhc/wupA/Prm	10
562	25-13-5-0-0	GO:0030029	actin filament-based process	2023-10-13	231/4489	2.69016e-11	6.15374e-10	4.60159e-10	Actn/Tm2/CG1674/Mlc2/Tm1/up/Mlp60A/Mhc/wupA/Prm	10
563	25-13-5-0-0	GO:0051146	striated muscle cell differentiation	2023-07-13	63/4489	1.22525e-10	2.49134e-09	1.86295e-09	Actn/Tm2/Mlc2/up/Mhc/wupA/Prm	7
564	25-13-5-0-0	GO:0097435	supramolecular fiber organization	2023-09-13	185/4489	1.75645e-10	3.21431e-09	2.40357e-09	Actn/Tm2/CG1674/Mlc2/Tm1/up/Mhc/wupA/Prm	9
565	25-13-5-0-0	GO:0042692	muscle cell differentiation	2023-07-13	78/4489	5.74753e-10	9.5618e-09	7.15004e-09	Actn/Tm2/Mlc2/up/Mhc/wupA/Prm	7
566	25-13-5-0-0	GO:0010927	cellular component assembly involved in morphogenesis	2023-07-13	85/4489	1.06492e-09	1.624e-08	1.21438e-08	Actn/Tm2/Mlc2/up/Mhc/wupA/Prm	7
567	25-13-5-0-0	GO:0007010	cytoskeleton organization	2023-10-13	368/4489	2.79187e-09	3.93009e-08	2.93881e-08	Actn/Tm2/CG1674/Mlc2/Tm1/up/Mlp60A/Mhc/wupA/Prm	10
568	25-13-5-0-0	GO:0140694	non-membrane-bounded organelle assembly	2023-07-13	104/4489	4.48076e-09	5.85699e-08	4.37969e-08	Actn/Tm2/Mlc2/up/Mhc/wupA/Prm	7
569	25-13-5-0-0	GO:0045214	sarcomere organization	2023-05-13	26/4489	5.41357e-09	6.60455e-08	4.93869e-08	Actn/Tm2/up/Mhc/wupA	5
570	25-13-5-0-0	GO:0061061	muscle structure development	2023-07-13	147/4489	5.10014e-08	5.83328e-07	4.36196e-07	Actn/Tm2/Mlc2/up/Mhc/wupA/Prm	7
571	25-13-5-0-0	GO:0070925	organelle assembly	2023-07-13	155/4489	7.37565e-08	7.93967e-07	5.93705e-07	Actn/Tm2/Mlc2/up/Mhc/wupA/Prm	7
572	25-13-5-0-0	GO:0007015	actin filament organization	2023-06-13	122/4489	5.23464e-07	5.32188e-06	3.97955e-06	Actn/Tm2/CG1674/Tm1/up/Mhc	6
573	25-13-5-0-0	GO:0032989	cellular component morphogenesis	2023-08-13	393/4489	2.79822e-06	2.69513e-05	2.01534e-05	Actn/Tm2/Mlc2/Tm1/up/Mhc/wupA/Prm	8
574	25-13-5-0-0	GO:0048646	anatomical structure formation involved in morphogenesis	2023-07-13	303/4489	7.18614e-06	6.57532e-05	4.91683e-05	Actn/Tm2/Mlc2/up/Mhc/wupA/Prm	7
575	25-13-5-0-0	GO:0003008	system process	2023-07-13	332/4489	1.32253e-05	0.000115249	8.61797e-05	Tm2/Mlc2/Tm1/Mlc1/up/Mhc/wupA	7
576	27-9-3-0-0	GO:0006091	generation of precursor metabolites and energy	15/25	134/4489	1.53415e-17	2.10626e-15	1.68882e-15	ND-B14.5A/ND-13A/COX5B/COX5A/Atg9/Gpo1/CG12895/COX7C/ND-MLRQ/ND-20/GlyP/levy/ND-19/ND-B14.5B/ND-B17.2	15
577	27-9-3-0-0	GO:0015980	energy derivation by oxidation of organic compounds	14/25	103/4489	1.64552e-17	2.10626e-15	1.68882e-15	ND-B14.5A/ND-13A/COX5B/COX5A/Atg9/Gpo1/CG12895/COX7C/ND-20/GlyP/levy/ND-19/ND-B14.5B/ND-B17.2	14
578	27-9-3-0-0	GO:0022904	respiratory electron transport chain	2023-11-25	41/4489	3.49974e-17	2.98645e-15	2.39456e-15	ND-B14.5A/ND-13A/COX5B/COX5A/Gpo1/CG12895/COX7C/levy/ND-19/ND-B14.5B/ND-B17.2	11
579	27-9-3-0-0	GO:0022900	electron transport chain	2023-11-25	46/4489	1.45658e-16	9.32213e-15	7.47457e-15	ND-B14.5A/ND-13A/COX5B/COX5A/Gpo1/CG12895/COX7C/levy/ND-19/ND-B14.5B/ND-B17.2	11
580	27-9-3-0-0	GO:0045333	cellular respiration	2023-12-25	73/4489	5.88739e-16	3.01434e-14	2.41693e-14	ND-B14.5A/ND-13A/COX5B/COX5A/Gpo1/CG12895/COX7C/ND-20/levy/ND-19/ND-B14.5B/ND-B17.2	12
581	27-9-3-0-0	GO:0042775	mitochondrial ATP synthesis coupled electron transport	2023-10-25	36/4489	8.4655e-16	3.61194e-14	2.89609e-14	ND-B14.5A/ND-13A/COX5B/COX5A/CG12895/COX7C/levy/ND-19/ND-B14.5B/ND-B17.2	10
582	27-9-3-0-0	GO:0042773	ATP synthesis coupled electron transport	2023-10-25	37/4489	1.15654e-15	4.22962e-14	3.39135e-14	ND-B14.5A/ND-13A/COX5B/COX5A/CG12895/COX7C/levy/ND-19/ND-B14.5B/ND-B17.2	10
583	27-9-3-0-0	GO:0009060	aerobic respiration	2023-11-25	65/4489	9.24981e-15	2.95994e-13	2.37331e-13	ND-B14.5A/ND-13A/COX5B/COX5A/CG12895/COX7C/ND-20/levy/ND-19/ND-B14.5B/ND-B17.2	11
584	27-9-3-0-0	GO:0019646	aerobic electron transport chain	2023-09-25	32/4489	2.62942e-14	6.73258e-13	5.39825e-13	ND-B14.5A/ND-13A/COX5B/COX5A/CG12895/COX7C/levy/ND-19/ND-B14.5B	9
585	27-9-3-0-0	GO:0006119	oxidative phosphorylation	2023-10-25	49/4489	2.62992e-14	6.73258e-13	5.39825e-13	ND-B14.5A/ND-13A/COX5B/COX5A/CG12895/COX7C/levy/ND-19/ND-B14.5B/ND-B17.2	10
586	27-9-3-0-0	GO:0046034	ATP metabolic process	2023-10-25	78/4489	3.68302e-12	8.5714e-11	6.87262e-11	ND-B14.5A/ND-13A/COX5B/COX5A/CG12895/COX7C/levy/ND-19/ND-B14.5B/ND-B17.2	10
587	27-9-3-0-0	GO:0033108	mitochondrial respiratory chain complex assembly	2023-08-25	36/4489	7.32486e-12	1.56264e-10	1.25294e-10	ND-B16.6/ND-B14/CG12895/ND-20/ND-19/ND-B18/ND-B14.5B/ND-B17.2	8
588	27-9-3-0-0	GO:0010257	NADH dehydrogenase complex assembly	2023-07-25	23/4489	1.53549e-11	2.80775e-10	2.25128e-10	ND-B16.6/ND-B14/ND-20/ND-19/ND-B18/ND-B14.5B/ND-B17.2	7
589	27-9-3-0-0	GO:0032981	mitochondrial respiratory chain complex I assembly	2023-07-25	23/4489	1.53549e-11	2.80775e-10	2.25128e-10	ND-B16.6/ND-B14/ND-20/ND-19/ND-B18/ND-B14.5B/ND-B17.2	7
590	27-9-3-0-0	GO:0007005	mitochondrion organization	2023-10-25	129/4489	6.14487e-10	1.04872e-08	8.40877e-09	ND-B16.6/ND-B14/CG12895/ND-20/ND-19/ND-B18/CG8206/CG7394/ND-B14.5B/ND-B17.2	10
591	27-9-3-0-0	GO:0006120	mitochondrial electron transport, NADH to ubiquinone	2023-04-25	14/4489	7.21801e-07	1.15488e-05	9.25995e-06	ND-B14.5A/ND-13A/ND-19/ND-B14.5B	4
592	27-9-3-0-0	GO:0065003	protein-containing complex assembly	2023-08-25	276/4489	7.95876e-05	0.0011985	0.000960964	ND-B16.6/ND-B14/CG12895/ND-20/ND-19/ND-B18/ND-B14.5B/ND-B17.2	8
593	27-9-3-0-0	GO:0043933	protein-containing complex organization	2023-08-25	326/4489	0.000256691	0.00365072	0.00292718	ND-B16.6/ND-B14/CG12895/ND-20/ND-19/ND-B18/ND-B14.5B/ND-B17.2	8
594	27-9-3-0-0	GO:0006979	response to oxidative stress	2023-04-25	84/4489	0.0010696	0.0130389	0.0104547	Atg9/ND-B14/ND-20/ND-B17.2	4
595	29-8-4-1-1	GO:0006082	organic acid metabolic process	2023-09-27	209/4489	1.95245e-06	0.000654071	0.000614508	D2hgdh/yellow-f2/CG11899/Gip/Echs1/yip2/Dhpr/Mtpbeta/Ahcy	9
596	29-8-4-1-1	GO:0044281	small molecule metabolic process	2023-11-27	408/4489	1.0428e-05	0.00127055	0.0011937	D2hgdh/Fdh/yellow-f2/CG11899/Gip/Gbp1/Echs1/yip2/Dhpr/Mtpbeta/Ahcy	11
597	29-8-4-1-1	GO:0019752	carboxylic acid metabolic process	2023-08-27	205/4489	1.72952e-05	0.00127055	0.0011937	yellow-f2/CG11899/Gip/Echs1/yip2/Dhpr/Mtpbeta/Ahcy	8
598	29-8-4-1-1	GO:0043436	oxoacid metabolic process	2023-08-27	206/4489	1.79241e-05	0.00127055	0.0011937	yellow-f2/CG11899/Gip/Echs1/yip2/Dhpr/Mtpbeta/Ahcy	8
599	29-8-4-1-1	GO:0044282	small molecule catabolic process	2023-06-27	98/4489	1.89635e-05	0.00127055	0.0011937	Fdh/Echs1/yip2/Dhpr/Mtpbeta/Ahcy	6
600	29-8-4-1-1	GO:0046395	carboxylic acid catabolic process	2023-05-27	72/4489	5.65992e-05	0.0028959	0.00272073	Echs1/yip2/Dhpr/Mtpbeta/Ahcy	5
601	29-8-4-1-1	GO:0016054	organic acid catabolic process	2023-05-27	73/4489	6.05113e-05	0.0028959	0.00272073	Echs1/yip2/Dhpr/Mtpbeta/Ahcy	5
602	29-8-4-1-1	GO:0044242	cellular lipid catabolic process	2023-04-27	56/4489	0.000308046	0.011422	0.0107311	Echs1/yip2/Mtpbeta/dob	4
603	29-8-4-1-1	GO:1901605	alpha-amino acid metabolic process	2023-04-27	57/4489	0.000329936	0.011422	0.0107311	yellow-f2/CG11899/Dhpr/Ahcy	4
604	29-8-4-1-1	GO:1901615	organic hydroxy compound metabolic process	2023-05-27	105/4489	0.000340955	0.011422	0.0107311	Fdh/yellow-f2/Gbp1/Dhpr/GNBP3	5
605	29-8-4-1-1	GO:0016042	lipid catabolic process	2023-04-27	72/4489	0.000807898	0.0191418	0.017984	Echs1/yip2/Mtpbeta/dob	4
606	29-8-4-1-1	GO:0006520	cellular amino acid metabolic process	2023-04-27	88/4489	0.0017146	0.0337877	0.0317439	yellow-f2/CG11899/Dhpr/Ahcy	4
607	32-10-1-2-1	GO:0007005	mitochondrion organization	1958-12-01	129/4489	5.50073e-08	5.04967e-05	5.04909e-05	CG5676/ND-B22/l(3)neo43/blp/CG5903/CIA30/Chchd3/Sod2/porin/Chchd2/CG7772/ND-SGDH	12
608	32-10-1-2-1	GO:0045333	cellular respiration	1958-08-01	73/4489	3.31177e-06	0.0015201	0.00151993	ND-B22/ND-B17/CG11035/ND-42/CG5028/CIA30/Chchd2/ND-13B	8
609	32-10-1-2-1	GO:0046034	ATP metabolic process	1958-08-01	78/4489	5.4946e-06	0.00168135	0.00168115	N/ND-B22/ND-B17/CG11035/ND-42/CIA30/Chchd2/ATPsynB	8
610	32-10-1-2-1	GO:0022904	respiratory electron transport chain	1958-06-01	41/4489	1.13269e-05	0.00259952	0.00259923	ND-B22/ND-B17/ND-42/CIA30/Chchd2/ND-13B	6
611	32-10-1-2-1	GO:0009060	aerobic respiration	1958-07-01	65/4489	1.61422e-05	0.00296371	0.00296337	ND-B22/ND-B17/CG11035/ND-42/CG5028/CIA30/Chchd2	7
612	32-10-1-2-1	GO:0022900	electron transport chain	1958-06-01	46/4489	2.24472e-05	0.00299242	0.00299208	ND-B22/ND-B17/ND-42/CIA30/Chchd2/ND-13B	6
613	32-10-1-2-1	GO:0006120	mitochondrial electron transport, NADH to ubiquinone	1958-04-01	14/4489	2.2818e-05	0.00299242	0.00299208	ND-B22/ND-B17/ND-42/CIA30	4
614	32-10-1-2-1	GO:0006119	oxidative phosphorylation	1958-06-01	49/4489	3.2523e-05	0.00373201	0.00373158	ND-B22/ND-B17/CG11035/ND-42/CIA30/Chchd2	6
615	32-10-1-2-1	GO:0015980	energy derivation by oxidation of organic compounds	1958-08-01	103/4489	4.33708e-05	0.00406274	0.00406227	ND-B22/ND-B17/CG11035/ND-42/CG5028/CIA30/Chchd2/ND-13B	8
616	32-10-1-2-1	GO:0006091	generation of precursor metabolites and energy	1958-09-01	134/4489	4.42564e-05	0.00406274	0.00406227	N/ND-B22/ND-B17/CG11035/ND-42/CG5028/CIA30/Chchd2/ND-13B	9
617	32-10-1-2-1	GO:0042775	mitochondrial ATP synthesis coupled electron transport	1958-05-01	36/4489	8.38948e-05	0.00700141	0.0070006	ND-B22/ND-B17/ND-42/CIA30/Chchd2	5
618	32-10-1-2-1	GO:0042773	ATP synthesis coupled electron transport	1958-05-01	37/4489	9.60511e-05	0.00734791	0.00734706	ND-B22/ND-B17/ND-42/CIA30/Chchd2	5
619	32-10-1-2-1	GO:0019646	aerobic electron transport chain	1958-04-01	32/4489	0.00068917	0.048666	0.0486604	ND-B22/ND-B17/ND-42/CIA30	4
620	35-10-1-2-1	GO:0006457	protein folding	1969-09-01	72/4489	1.10844e-06	0.00105966	0.00105966	CCT4/CCT1/Hsp68/Gp93/CCT2/CCT8/Hsp83/Hsp60A/Hsc70-3	9
621	35-10-1-2-1	GO:0019731	antibacterial humoral response	1969-05-01	29/4489	6.61116e-05	0.0316014	0.0316014	DptA/Dro/AttA/AttB/Drs	5
622	36-3-1-2-1	GO:0010557	positive regulation of macromolecule biosynthetic process	13/47	258/4489	1.3376e-06	0.000358503	0.000325981	tyf/Fip1/CG7239/lid/e(y)3/mnb/zld/nsl1/retn/Rcd5/da/MED10/Jarid2	13
623	36-3-1-2-1	GO:0051254	positive regulation of RNA metabolic process	13/47	266/4489	1.89303e-06	0.000358503	0.000325981	Fip1/CG7239/lid/Not1/e(y)3/mnb/zld/nsl1/retn/Rcd5/da/MED10/Jarid2	13
624	36-3-1-2-1	GO:0045893	positive regulation of transcription, DNA-templated	1947-12-01	231/4489	2.72078e-06	0.000358503	0.000325981	Fip1/CG7239/lid/e(y)3/mnb/zld/nsl1/retn/Rcd5/da/MED10/Jarid2	12
625	36-3-1-2-1	GO:1902680	positive regulation of RNA biosynthetic process	1947-12-01	231/4489	2.72078e-06	0.000358503	0.000325981	Fip1/CG7239/lid/e(y)3/mnb/zld/nsl1/retn/Rcd5/da/MED10/Jarid2	12
626	36-3-1-2-1	GO:1903508	positive regulation of nucleic acid-templated transcription	1947-12-01	231/4489	2.72078e-06	0.000358503	0.000325981	Fip1/CG7239/lid/e(y)3/mnb/zld/nsl1/retn/Rcd5/da/MED10/Jarid2	12
627	36-3-1-2-1	GO:0045935	positive regulation of nucleobase-containing compound metabolic process	13/47	276/4489	2.87186e-06	0.000358503	0.000325981	Fip1/CG7239/lid/Not1/e(y)3/mnb/zld/nsl1/retn/Rcd5/da/MED10/Jarid2	13
628	36-3-1-2-1	GO:0031328	positive regulation of cellular biosynthetic process	13/47	290/4489	4.99548e-06	0.000431959	0.000392773	tyf/Fip1/CG7239/lid/e(y)3/mnb/zld/nsl1/retn/Rcd5/da/MED10/Jarid2	13
629	36-3-1-2-1	GO:0007292	female gamete generation	15/47	389/4489	5.04898e-06	0.000431959	0.000392773	lid/mts/rin/polybromo/Nup62/Not1/east/nsl1/retn/kis/da/Pdcd4/Tao/capu/aop	15
630	36-3-1-2-1	GO:0009891	positive regulation of biosynthetic process	13/47	291/4489	5.19043e-06	0.000431959	0.000392773	tyf/Fip1/CG7239/lid/e(y)3/mnb/zld/nsl1/retn/Rcd5/da/MED10/Jarid2	13
631	36-3-1-2-1	GO:0010604	positive regulation of macromolecule metabolic process	16/47	470/4489	1.11753e-05	0.000803782	0.000730865	tyf/Fip1/CG7239/lid/rin/Not1/e(y)3/mnb/zld/nsl1/retn/Rcd5/da/MED10/Jarid2/aop	16
632	36-3-1-2-1	GO:0022412	cellular process involved in reproduction in multicellular organism	16/47	472/4489	1.18045e-05	0.000803782	0.000730865	lid/mts/alphaTub84D/rin/polybromo/Nup62/Not1/east/nsl1/retn/kis/da/Pdcd4/Tao/capu/aop	16
633	36-3-1-2-1	GO:0007281	germ cell development	15/47	420/4489	1.30098e-05	0.000812031	0.000738366	lid/mts/alphaTub84D/rin/polybromo/Nup62/Not1/nsl1/retn/kis/da/Pdcd4/Tao/capu/aop	15
634	36-3-1-2-1	GO:0048477	oogenesis	14/47	373/4489	1.57454e-05	0.000907179	0.000824882	lid/mts/rin/polybromo/Nup62/Not1/nsl1/retn/kis/da/Pdcd4/Tao/capu/aop	14
635	36-3-1-2-1	GO:0006366	transcription by RNA polymerase II	15/47	431/4489	1.78186e-05	0.000953294	0.000866813	Fip1/CG12299/polybromo/gro/CG17002/e(y)3/zld/nsl1/retn/Rcd5/kis/da/Taf6/MED10/aop	15
636	36-3-1-2-1	GO:0007276	gamete generation	16/47	497/4489	2.28402e-05	0.00114049	0.00103703	lid/mts/alphaTub84D/rin/polybromo/Nup62/Not1/east/nsl1/retn/kis/da/Pdcd4/Tao/capu/aop	16
637	36-3-1-2-1	GO:0006357	regulation of transcription by RNA polymerase II	14/47	399/4489	3.39354e-05	0.0015886	0.00144449	Fip1/CG12299/polybromo/gro/CG17002/e(y)3/zld/nsl1/retn/Rcd5/kis/da/MED10/aop	14
638	36-3-1-2-1	GO:0031325	positive regulation of cellular metabolic process	15/47	472/4489	5.27793e-05	0.0023254	0.00211444	tyf/Fip1/CG7239/lid/dnt/Not1/e(y)3/mnb/zld/nsl1/retn/Rcd5/da/MED10/Jarid2	15
639	36-3-1-2-1	GO:0009892	negative regulation of metabolic process	14/47	422/4489	6.35269e-05	0.00258613	0.00235152	mts/CG12299/polybromo/gro/Su(var)2-HP2/Not1/e(y)3/east/retn/kis/Pdcd4/wcy/Rcd-1/aop	14
640	36-3-1-2-1	GO:0010558	negative regulation of macromolecule biosynthetic process	1947-10-01	219/4489	6.56028e-05	0.00258613	0.00235152	CG12299/polybromo/gro/Not1/e(y)3/retn/kis/Pdcd4/Rcd-1/aop	10
641	36-3-1-2-1	GO:0051173	positive regulation of nitrogen compound metabolic process	14/47	428/4489	7.42667e-05	0.00278129	0.00252898	tyf/Fip1/CG7239/lid/Not1/e(y)3/mnb/zld/nsl1/retn/Rcd5/da/MED10/Jarid2	14
642	36-3-1-2-1	GO:0031327	negative regulation of cellular biosynthetic process	1947-10-01	227/4489	8.89283e-05	0.00317178	0.00288404	CG12299/polybromo/gro/Not1/e(y)3/retn/kis/Pdcd4/Rcd-1/aop	10
643	36-3-1-2-1	GO:0009890	negative regulation of biosynthetic process	1947-10-01	230/4489	9.93361e-05	0.00338194	0.00307514	CG12299/polybromo/gro/Not1/e(y)3/retn/kis/Pdcd4/Rcd-1/aop	10
644	36-3-1-2-1	GO:0031324	negative regulation of cellular metabolic process	1947-12-01	331/4489	0.00010462	0.00340697	0.0030979	mts/CG12299/polybromo/gro/Not1/e(y)3/retn/kis/Pdcd4/wcy/Rcd-1/aop	12
645	36-3-1-2-1	GO:0010605	negative regulation of macromolecule metabolic process	13/47	387/4489	0.00011034	0.00344354	0.00313115	mts/CG12299/polybromo/gro/Su(var)2-HP2/Not1/e(y)3/east/retn/kis/Pdcd4/Rcd-1/aop	13
646	36-3-1-2-1	GO:0051172	negative regulation of nitrogen compound metabolic process	1947-11-01	293/4489	0.000158705	0.0047548	0.00432345	mts/CG12299/polybromo/gro/Not1/e(y)3/retn/kis/Pdcd4/Rcd-1/aop	11
647	36-3-1-2-1	GO:0045892	negative regulation of transcription, DNA-templated	1947-08-01	163/4489	0.000238874	0.00638989	0.00581021	CG12299/polybromo/gro/e(y)3/retn/kis/Pdcd4/aop	8
648	36-3-1-2-1	GO:1902679	negative regulation of RNA biosynthetic process	1947-08-01	163/4489	0.000238874	0.00638989	0.00581021	CG12299/polybromo/gro/e(y)3/retn/kis/Pdcd4/aop	8
649	36-3-1-2-1	GO:1903507	negative regulation of nucleic acid-templated transcription	1947-08-01	163/4489	0.000238874	0.00638989	0.00581021	CG12299/polybromo/gro/e(y)3/retn/kis/Pdcd4/aop	8
650	36-3-1-2-1	GO:0006325	chromatin organization	1947-07-01	133/4489	0.000400062	0.0101333	0.00921405	lid/polybromo/Su(var)2-HP2/e(y)3/kis/Tlk/Jarid2	7
651	36-3-1-2-1	GO:0006338	chromatin remodeling	1947-05-01	62/4489	0.000419214	0.0101333	0.00921405	lid/polybromo/e(y)3/kis/Jarid2	5
652	36-3-1-2-1	GO:0051253	negative regulation of RNA metabolic process	1947-08-01	177/4489	0.000419403	0.0101333	0.00921405	CG12299/polybromo/gro/e(y)3/retn/kis/Pdcd4/aop	8
653	36-3-1-2-1	GO:0045934	negative regulation of nucleobase-containing compound metabolic process	1947-08-01	183/4489	0.000525081	0.0122902	0.0111752	CG12299/polybromo/gro/e(y)3/retn/kis/Pdcd4/aop	8
654	36-3-1-2-1	GO:0007049	cell cycle	1947-11-01	342/4489	0.000612034	0.0138913	0.0126311	lid/mts/alphaTub84D/Nup62/Su(var)2-HP2/mnb/zld/east/Rcd5/Tlk/betaTub56D	11
655	36-3-1-2-1	GO:0000122	negative regulation of transcription by RNA polymerase II	1947-06-01	111/4489	0.000938638	0.0206776	0.0188018	CG12299/polybromo/gro/retn/kis/aop	6
656	36-3-1-2-1	GO:0030707	ovarian follicle cell development	1947-08-01	202/4489	0.00101096	0.0216345	0.0196719	rin/polybromo/Not1/kis/da/Tao/capu/aop	8
657	36-3-1-2-1	GO:0051276	chromosome organization	1947-08-01	203/4489	0.00104416	0.0217242	0.0197535	lid/polybromo/Nup62/Su(var)2-HP2/e(y)3/kis/Tlk/Jarid2	8
658	36-3-1-2-1	GO:0002064	epithelial cell development	1947-08-01	224/4489	0.00197001	0.0398794	0.0362617	rin/polybromo/Not1/kis/da/Tao/capu/aop	8
659	37-6-0-0-0	GO:0007186	G protein-coupled receptor signaling pathway	28/232	122/4489	7.75529e-12	1.09195e-08	1.0637e-08	SPR/Oct-TyrR/AstC/CG31760/sNPF/mAChR-B/Dh44/Tk/Dop1R1/TyrR/AstA/5-HT1A/Gbeta5/CG32683/Dh44-R1/mGluR/Tbh/Ac3/Dh31-R/Mip/Dop2R/CG34384/Octbeta3R/CG43795/Dop1R2/AstA-R1/DopEcR/sNPF-R	28
660	37-6-0-0-0	GO:0007188	adenylate cyclase-modulating G protein-coupled receptor signaling pathway	10/232	35/4489	6.55961e-06	0.00461797	0.00449851	Oct-TyrR/Dop1R1/TyrR/5-HT1A/Dh44-R1/Ac3/Dop2R/Octbeta3R/Dop1R2/DopEcR	10
661	37-6-0-0-0	GO:0007218	neuropeptide signaling pathway	8/232	24/4489	1.61489e-05	0.0075792	0.00738315	AstC/sNPF/Dh44/Tk/AstA/Mip/AstA-R1/sNPF-R	8
662	37-6-0-0-0	GO:0007189	adenylate cyclase-activating G protein-coupled receptor signaling pathway	8/232	25/4489	2.27002e-05	0.00799046	0.00778377	Oct-TyrR/Dop1R1/TyrR/Ac3/Dop2R/Octbeta3R/Dop1R2/DopEcR	8
663	37-6-0-0-0	GO:0050808	synapse organization	28/232	239/4489	2.92148e-05	0.00822688	0.00801407	Hem/DIP-theta/DIP-eta/Nlg2/PICK1/brat/dpr11/dpr17/mGluR/dpr9/sff/TBPH/Fur1/dpr18/dpr4/dpr3/ewg/Nos/DIP-beta/dpr21/stj/wrapper/dpr20/Aplip1/nwk/Lrp4/wnd/dlp	28
664	37-6-0-0-0	GO:0007606	sensory perception of chemical stimulus	12/232	64/4489	8.16471e-05	0.0121019	0.0117889	Oct-TyrR/dpr11/Tk/dpr17/ATP8B/dpr9/dpr18/dpr4/dpr3/acj6/pdm3/dpr20	12
665	37-6-0-0-0	GO:0071867	response to monoamine	5/232	4489-11-01	0.000126315	0.0121019	0.0117889	Dop1R1/5-HT1A/Gbeta5/Dop2R/Dop1R2	5
666	37-6-0-0-0	GO:0071868	cellular response to monoamine stimulus	5/232	4489-11-01	0.000126315	0.0121019	0.0117889	Dop1R1/5-HT1A/Gbeta5/Dop2R/Dop1R2	5
667	37-6-0-0-0	GO:0071869	response to catecholamine	5/232	4489-11-01	0.000126315	0.0121019	0.0117889	Dop1R1/5-HT1A/Gbeta5/Dop2R/Dop1R2	5
668	37-6-0-0-0	GO:0071870	cellular response to catecholamine stimulus	5/232	4489-11-01	0.000126315	0.0121019	0.0117889	Dop1R1/5-HT1A/Gbeta5/Dop2R/Dop1R2	5
669	37-6-0-0-0	GO:1903350	response to dopamine	5/232	4489-11-01	0.000126315	0.0121019	0.0117889	Dop1R1/5-HT1A/Gbeta5/Dop2R/Dop1R2	5
670	37-6-0-0-0	GO:1903351	cellular response to dopamine	5/232	4489-11-01	0.000126315	0.0121019	0.0117889	Dop1R1/5-HT1A/Gbeta5/Dop2R/Dop1R2	5
671	37-6-0-0-0	GO:0048488	synaptic vesicle endocytosis	8/232	31/4489	0.000126344	0.0121019	0.0117889	Nlg2/brat/Dap160/lap/stmA/stj/tweek/Dab	8
672	37-6-0-0-0	GO:0140238	presynaptic endocytosis	8/232	31/4489	0.000126344	0.0121019	0.0117889	Nlg2/brat/Dap160/lap/stmA/stj/tweek/Dab	8
673	37-6-0-0-0	GO:0098742	cell-cell adhesion via plasma-membrane adhesion molecules	10/232	48/4489	0.000128927	0.0121019	0.0117889	beat-Ic/beat-Ib/beat-IIIb/beat-IIa/Dscam3/kug/CadN2/Dscam4/wrapper/CG44153	10
674	37-6-0-0-0	GO:0007610	behavior	34/232	349/4489	0.000183821	0.0161762	0.0157578	SPR/meng/Nlg2/sNPF/Dh44/Tk/Dop1R1/amon/5-HT1A/Ekar/mGluR/dpr9/TBPH/rho-5/Tbh/mle/qtc/ey/Ac3/CkIIbeta/acj6/Mip/Dop2R/tay/dati/hppy/Piezo/Bx/Dop1R2/wake/DopEcR/sNPF-R/wnd/fipi	34
675	37-6-0-0-0	GO:0036465	synaptic vesicle recycling	8/232	34/4489	0.000254096	0.0210451	0.0205007	Nlg2/brat/Dap160/lap/stmA/stj/tweek/Dab	8
676	37-6-0-0-0	GO:0034330	cell junction organization	29/232	290/4489	0.000368269	0.0288069	0.0280617	Hem/DIP-theta/DIP-eta/Nlg2/PICK1/brat/dpr11/dpr17/mGluR/dpr9/sff/TBPH/Fur1/dpr18/dpr4/dpr3/ewg/Nos/DIP-beta/dpr21/stj/wrapper/dpr20/Aplip1/nwk/GckIII/Lrp4/wnd/dlp	29
677	39-15-5-0-0	GO:0050877	nervous system process	2023-11-27	260/4489	1.13618e-07	8.93038e-05	7.98914e-05	sgg/nAChRalpha5/pum/Nrx-1/nAChRalpha1/rdgB/futsch/rdgA/norpA/rad/eag	11
678	39-15-5-0-0	GO:0003008	system process	2023-11-27	332/4489	1.36627e-06	0.000536942	0.00048035	sgg/nAChRalpha5/pum/Nrx-1/nAChRalpha1/rdgB/futsch/rdgA/norpA/rad/eag	11
679	39-15-5-0-0	GO:0007612	learning	2023-05-27	52/4489	1.14149e-05	0.00278734	0.00249357	sgg/Nrx-1/futsch/rad/eag	5
680	39-15-5-0-0	GO:0008277	regulation of G protein-coupled receptor signaling pathway	2023-04-27	26/4489	1.4185e-05	0.00278734	0.00249357	rdgB/RSG7/rdgA/norpA	4
681	39-15-5-0-0	GO:0019932	second-messenger-mediated signaling	2023-04-27	35/4489	4.78755e-05	0.00632057	0.0056544	sgg/Pde9/norpA/Cngl	4
682	39-15-5-0-0	GO:0007611	learning or memory	2023-06-27	124/4489	7.2373e-05	0.00632057	0.0056544	sgg/pum/Nrx-1/futsch/rad/eag	6
683	39-15-5-0-0	GO:0050890	cognition	2023-06-27	124/4489	7.2373e-05	0.00632057	0.0056544	sgg/pum/Nrx-1/futsch/rad/eag	6
684	39-15-5-0-0	GO:0008306	associative learning	2023-04-27	41/4489	9.03397e-05	0.0071007	0.00635231	sgg/Nrx-1/futsch/rad	4
685	39-15-5-0-0	GO:0007606	sensory perception of chemical stimulus	2023-04-27	64/4489	0.000515643	0.0288457	0.0258054	rdgB/rdgA/norpA/eag	4
686	39-15-5-0-0	GO:0051124	synaptic assembly at neuromuscular junction	2023-05-27	118/4489	0.000585534	0.0288457	0.0258054	sgg/pum/Nrx-1/jeb/futsch	5
687	39-15-5-0-0	GO:0035556	intracellular signal transduction	2023-09-27	428/4489	0.00058719	0.0288457	0.0258054	sgg/RSG7/jeb/Pde9/rdgA/norpA/Cngl/rad/RhoGAPp190	9
688	39-15-5-0-0	GO:0034329	cell junction assembly	2023-06-27	188/4489	0.000705909	0.0320459	0.0286684	sgg/pum/Nrx-1/jeb/futsch/sdt	6
689	39-15-5-0-0	GO:0000904	cell morphogenesis involved in differentiation	2023-08-27	349/4489	0.000733876	0.0320459	0.0286684	sgg/pum/fs(1)h/jim/jeb/futsch/Dscam2/RhoGAPp190	8
690	39-15-5-0-0	GO:0007416	synapse assembly	2023-05-27	145/4489	0.00149131	0.0455999	0.0407938	sgg/pum/Nrx-1/jeb/futsch	5
691	39-15-5-0-0	GO:0007528	neuromuscular junction development	2023-05-27	147/4489	0.0015854	0.0455999	0.0407938	sgg/pum/Nrx-1/jeb/futsch	5
692	39-15-5-0-0	GO:0007268	chemical synaptic transmission	2023-06-27	223/4489	0.00172491	0.0455999	0.0407938	nAChRalpha5/pum/Nrx-1/nAChRalpha1/jeb/unc-13-4A	6
693	39-15-5-0-0	GO:0098916	anterograde trans-synaptic signaling	2023-06-27	223/4489	0.00172491	0.0455999	0.0407938	nAChRalpha5/pum/Nrx-1/nAChRalpha1/jeb/unc-13-4A	6
694	39-15-5-0-0	GO:0099537	trans-synaptic signaling	2023-06-27	224/4489	0.00176511	0.0455999	0.0407938	nAChRalpha5/pum/Nrx-1/nAChRalpha1/jeb/unc-13-4A	6
695	39-15-5-0-0	GO:0051049	regulation of transport	2023-06-27	225/4489	0.00180603	0.0455999	0.0407938	sgg/Nrx-1/IA-2/sdt/norpA/eag	6
696	39-15-5-0-0	GO:0099536	synaptic signaling	2023-06-27	225/4489	0.00180603	0.0455999	0.0407938	nAChRalpha5/pum/Nrx-1/nAChRalpha1/jeb/unc-13-4A	6
697	39-15-5-0-0	GO:0000902	cell morphogenesis	2023-08-27	410/4489	0.00211291	0.0455999	0.0407938	sgg/pum/fs(1)h/jim/jeb/futsch/Dscam2/RhoGAPp190	8
698	39-15-5-0-0	GO:0048667	cell morphogenesis involved in neuron differentiation	2023-07-27	317/4489	0.00212036	0.0455999	0.0407938	pum/fs(1)h/jim/jeb/futsch/Dscam2/RhoGAPp190	7
699	39-15-5-0-0	GO:0048812	neuron projection morphogenesis	2023-07-27	321/4489	0.00227942	0.0455999	0.0407938	pum/fs(1)h/jim/jeb/futsch/Dscam2/RhoGAPp190	7
700	39-15-5-0-0	GO:0048858	cell projection morphogenesis	2023-07-27	322/4489	0.00232061	0.0455999	0.0407938	pum/fs(1)h/jim/jeb/futsch/Dscam2/RhoGAPp190	7
701	39-15-5-0-0	GO:0120039	plasma membrane bounded cell projection morphogenesis	2023-07-27	322/4489	0.00232061	0.0455999	0.0407938	pum/fs(1)h/jim/jeb/futsch/Dscam2/RhoGAPp190	7
702	39-15-5-0-0	GO:0032990	cell part morphogenesis	2023-07-27	328/4489	0.00258012	0.0471342	0.0421664	pum/fs(1)h/jim/jeb/futsch/Dscam2/RhoGAPp190	7
703	40-9-3-0-0	GO:0007602	phototransduction	1962-10-01	44/4489	2.05027e-10	1.58896e-07	1.48698e-07	CG11426/laza/Rh5/Rh2/ninaE/Rh3/Fbxl4/PIP5K59B/Rh4/Rh7	10
704	40-9-3-0-0	GO:0009583	detection of light stimulus	1962-10-01	48/4489	5.17914e-10	2.00692e-07	1.87812e-07	CG11426/laza/Rh5/Rh2/ninaE/Rh3/Fbxl4/PIP5K59B/Rh4/Rh7	10
705	40-9-3-0-0	GO:0009581	detection of external stimulus	1962-10-01	54/4489	1.77752e-09	3.44394e-07	3.22292e-07	CG11426/laza/Rh5/Rh2/ninaE/Rh3/Fbxl4/PIP5K59B/Rh4/Rh7	10
706	40-9-3-0-0	GO:0009582	detection of abiotic stimulus	1962-10-01	54/4489	1.77752e-09	3.44394e-07	3.22292e-07	CG11426/laza/Rh5/Rh2/ninaE/Rh3/Fbxl4/PIP5K59B/Rh4/Rh7	10
707	40-9-3-0-0	GO:0051606	detection of stimulus	1962-10-01	60/4489	5.25293e-09	8.14205e-07	7.61952e-07	CG11426/laza/Rh5/Rh2/ninaE/Rh3/Fbxl4/PIP5K59B/Rh4/Rh7	10
708	40-9-3-0-0	GO:0007601	visual perception	1962-06-01	18/4489	8.85446e-08	1.1437e-05	1.0703e-05	Rh5/Rh2/ninaE/Rh3/Rh4/Rh7	6
709	40-9-3-0-0	GO:0071482	cellular response to light stimulus	1962-07-01	34/4489	2.72476e-07	3.0167e-05	2.8231e-05	Rh5/ninaE/Rh3/Fbxl4/PIP5K59B/Rh4/Rh7	7
710	40-9-3-0-0	GO:0050953	sensory perception of light stimulus	1962-06-01	23/4489	4.56268e-07	4.42009e-05	4.13643e-05	Rh5/Rh2/ninaE/Rh3/Rh4/Rh7	6
711	40-9-3-0-0	GO:0009416	response to light stimulus	1962-10-01	97/4489	5.89989e-07	5.08046e-05	4.75441e-05	CG11426/laza/Rh5/Rh2/ninaE/Rh3/Fbxl4/PIP5K59B/Rh4/Rh7	10
712	40-9-3-0-0	GO:0071478	cellular response to radiation	1962-07-01	42/4489	1.25332e-06	9.71325e-05	9.08989e-05	Rh5/ninaE/Rh3/Fbxl4/PIP5K59B/Rh4/Rh7	7
713	40-9-3-0-0	GO:0009314	response to radiation	1962-10-01	113/4489	2.45365e-06	0.000165022	0.000154431	CG11426/laza/Rh5/Rh2/ninaE/Rh3/Fbxl4/PIP5K59B/Rh4/Rh7	10
714	40-9-3-0-0	GO:0071214	cellular response to abiotic stimulus	1962-07-01	47/4489	2.7681e-06	0.000165022	0.000154431	Rh5/ninaE/Rh3/Fbxl4/PIP5K59B/Rh4/Rh7	7
715	40-9-3-0-0	GO:0104004	cellular response to environmental stimulus	1962-07-01	47/4489	2.7681e-06	0.000165022	0.000154431	Rh5/ninaE/Rh3/Fbxl4/PIP5K59B/Rh4/Rh7	7
716	40-9-3-0-0	GO:0007186	G protein-coupled receptor signaling pathway	1962-10-01	122/4489	4.94506e-06	0.000273744	0.000256176	homer/Rh5/Rh2/ninaE/Rh3/twz/Fbxl4/Nplp1/Rh4/Rh7	10
717	40-9-3-0-0	GO:0009628	response to abiotic stimulus	1962-12-01	251/4489	0.000126409	0.00653115	0.006112	CG11426/laza/Rh5/Rh2/ninaE/Rh3/Fbxl4/eys/gish/PIP5K59B/Rh4/Rh7	12
718	40-9-3-0-0	GO:0007603	phototransduction, visible light	1962-04-01	22/4489	0.000200357	0.00970478	0.00908196	ninaE/Fbxl4/PIP5K59B/Rh7	4
719	40-9-3-0-0	GO:0007600	sensory perception	1962-08-01	121/4489	0.000220857	0.0100685	0.00942231	Rh5/Rh2/ninaE/Rh3/Obp8a/Obp44a/Rh4/Rh7	8
720	40-9-3-0-0	GO:0009584	detection of visible light	1962-04-01	27/4489	0.000456462	0.0176879	0.0165527	ninaE/Fbxl4/PIP5K59B/Rh7	4
721	43-4-0-0-0	GO:0006357	regulation of transcription by RNA polymerase II	2023-12-28	399/4489	1.68509e-06	0.00131942	0.00104475	Mnt/CG32767/crp/EcR/bip2/zfh2/spen/nej/Smr/Pits/Crtc/Blimp-1	12
722	43-4-0-0-0	GO:0006366	transcription by RNA polymerase II	2023-12-28	431/4489	3.84153e-06	0.00150396	0.00119087	Mnt/CG32767/crp/EcR/bip2/zfh2/spen/nej/Smr/Pits/Crtc/Blimp-1	12
723	43-4-0-0-0	GO:0021700	developmental maturation	2023-07-28	151/4489	2.77063e-05	0.0059896	0.00474272	Vap33/ctp/Syp/heph/EcR/unc-13/par-1	7
724	43-4-0-0-0	GO:0010558	negative regulation of macromolecule biosynthetic process	2023-08-28	219/4489	3.76144e-05	0.0059896	0.00474272	Mnt/CG32767/heph/EcR/AGO1/Unr/Smr/Blimp-1	8
725	43-4-0-0-0	GO:0051172	negative regulation of nitrogen compound metabolic process	2023-09-28	293/4489	4.35112e-05	0.0059896	0.00474272	Mnt/CG32767/wdb/heph/EcR/AGO1/Unr/Smr/Blimp-1	9
726	43-4-0-0-0	GO:0031327	negative regulation of cellular biosynthetic process	2023-08-28	227/4489	4.87252e-05	0.0059896	0.00474272	Mnt/CG32767/heph/EcR/AGO1/Unr/Smr/Blimp-1	8
727	43-4-0-0-0	GO:0009890	negative regulation of biosynthetic process	2023-08-28	230/4489	5.35468e-05	0.0059896	0.00474272	Mnt/CG32767/heph/EcR/AGO1/Unr/Smr/Blimp-1	8
728	43-4-0-0-0	GO:0031324	negative regulation of cellular metabolic process	2023-09-28	331/4489	0.000113553	0.0108793	0.0086145	Mnt/CG32767/wdb/heph/EcR/AGO1/Unr/Smr/Blimp-1	9
729	43-4-0-0-0	GO:0045165	cell fate commitment	2023-07-28	191/4489	0.000125049	0.0108793	0.0086145	EcR/spen/kuz/par-1/nej/AGO1/Blimp-1	7
730	43-4-0-0-0	GO:0048477	oogenesis	2023-09-28	373/4489	0.000284321	0.0217167	0.0171959	ctp/Syp/heph/EcR/kuz/par-1/nej/AGO1/Smr	9
731	43-4-0-0-0	GO:0035120	post-embryonic appendage morphogenesis	2023-07-28	226/4489	0.000356536	0.0217167	0.0171959	ctp/heph/EcR/zfh2/spen/par-1/RhoGAP19D	7
732	43-4-0-0-0	GO:0010605	negative regulation of macromolecule metabolic process	2023-09-28	387/4489	0.000375564	0.0217167	0.0171959	Mnt/CG32767/wdb/heph/EcR/AGO1/Unr/Smr/Blimp-1	9
733	43-4-0-0-0	GO:0007292	female gamete generation	2023-09-28	389/4489	0.000390402	0.0217167	0.0171959	ctp/Syp/heph/EcR/kuz/par-1/nej/AGO1/Smr	9
734	43-4-0-0-0	GO:0035114	imaginal disc-derived appendage morphogenesis	2023-07-28	231/4489	0.000407704	0.0217167	0.0171959	ctp/heph/EcR/zfh2/spen/par-1/RhoGAP19D	7
735	43-4-0-0-0	GO:0035107	appendage morphogenesis	2023-07-28	232/4489	0.000418616	0.0217167	0.0171959	ctp/heph/EcR/zfh2/spen/par-1/RhoGAP19D	7
736	43-4-0-0-0	GO:0048737	imaginal disc-derived appendage development	2023-07-28	237/4489	0.000476765	0.0217167	0.0171959	ctp/heph/EcR/zfh2/spen/par-1/RhoGAP19D	7
737	43-4-0-0-0	GO:0048736	appendage development	2023-07-28	238/4489	0.000489139	0.0217167	0.0171959	ctp/heph/EcR/zfh2/spen/par-1/RhoGAP19D	7
738	43-4-0-0-0	GO:0048569	post-embryonic animal organ development	2023-08-28	319/4489	0.000525429	0.0217167	0.0171959	ctp/crp/heph/EcR/zfh2/spen/par-1/RhoGAP19D	8
739	43-4-0-0-0	GO:0000122	negative regulation of transcription by RNA polymerase II	2023-05-28	111/4489	0.000526971	0.0217167	0.0171959	Mnt/CG32767/EcR/Smr/Blimp-1	5
740	43-4-0-0-0	GO:0009791	post-embryonic development	2023-09-28	409/4489	0.000567679	0.0222246	0.0175981	ctp/crp/heph/EcR/zfh2/spen/par-1/Blimp-1/RhoGAP19D	9
741	43-4-0-0-0	GO:0007281	germ cell development	2023-09-28	420/4489	0.000690802	0.0246967	0.0195555	ctp/Syp/heph/EcR/kuz/par-1/nej/AGO1/Smr	9
742	43-4-0-0-0	GO:0009892	negative regulation of metabolic process	2023-09-28	422/4489	0.000715406	0.0246967	0.0195555	Mnt/CG32767/wdb/heph/EcR/AGO1/Unr/Smr/Blimp-1	9
743	43-4-0-0-0	GO:0030855	epithelial cell differentiation	2023-07-28	255/4489	0.000742204	0.0246967	0.0195555	Syp/EcR/spen/kuz/par-1/nej/Smr	7
744	43-4-0-0-0	GO:0001709	cell fate determination	2023-04-28	74/4489	0.00103259	0.0296005	0.0234384	spen/kuz/par-1/AGO1	4
745	43-4-0-0-0	GO:0007560	imaginal disc morphogenesis	2023-07-28	274/4489	0.00113898	0.0296005	0.0234384	ctp/heph/EcR/zfh2/spen/par-1/RhoGAP19D	7
746	43-4-0-0-0	GO:0048563	post-embryonic animal organ morphogenesis	2023-07-28	274/4489	0.00113898	0.0296005	0.0234384	ctp/heph/EcR/zfh2/spen/par-1/RhoGAP19D	7
747	43-4-0-0-0	GO:0048469	cell maturation	2023-05-28	132/4489	0.00116169	0.0296005	0.0234384	ctp/Syp/heph/EcR/par-1	5
748	43-4-0-0-0	GO:0007476	imaginal disc-derived wing morphogenesis	2023-06-28	201/4489	0.00123192	0.0296005	0.0234384	ctp/heph/EcR/zfh2/spen/par-1	6
749	43-4-0-0-0	GO:0002165	instar larval or pupal development	2023-08-28	363/4489	0.00124285	0.0296005	0.0234384	ctp/heph/EcR/zfh2/spen/par-1/Blimp-1/RhoGAP19D	8
750	43-4-0-0-0	GO:0030707	ovarian follicle cell development	2023-06-28	202/4489	0.00126419	0.0296005	0.0234384	Syp/EcR/kuz/par-1/nej/Smr	6
751	43-4-0-0-0	GO:0035220	wing disc development	2023-07-28	279/4489	0.00126728	0.0296005	0.0234384	ctp/heph/EcR/zfh2/spen/par-1/Smr	7
752	43-4-0-0-0	GO:0071695	anatomical structure maturation	2023-05-28	135/4489	0.00128533	0.0296005	0.0234384	ctp/Syp/heph/EcR/par-1	5
753	43-4-0-0-0	GO:0032268	regulation of cellular protein metabolic process	2023-07-28	284/4489	0.00140679	0.0314718	0.0249202	Syp/wdb/heph/par-1/AGO1/Unr/CkIalpha	7
754	43-4-0-0-0	GO:0007472	wing disc morphogenesis	2023-06-28	211/4489	0.0015849	0.0340943	0.0269968	ctp/heph/EcR/zfh2/spen/par-1	6
755	43-4-0-0-0	GO:0022412	cellular process involved in reproduction in multicellular organism	2023-09-28	472/4489	0.0016111	0.0340943	0.0269968	ctp/Syp/heph/EcR/kuz/par-1/nej/AGO1/Smr	9
756	43-4-0-0-0	GO:0048707	instar larval or pupal morphogenesis	2023-07-28	305/4489	0.00213072	0.0383262	0.0303477	ctp/heph/EcR/zfh2/spen/par-1/RhoGAP19D	7
757	43-4-0-0-0	GO:0007444	imaginal disc development	2023-08-28	395/4489	0.00214993	0.0383262	0.0303477	ctp/heph/EcR/zfh2/spen/par-1/Smr/RhoGAP19D	8
758	43-4-0-0-0	GO:0002064	epithelial cell development	2023-06-28	224/4489	0.00215444	0.0383262	0.0303477	Syp/EcR/kuz/par-1/nej/Smr	6
759	43-4-0-0-0	GO:0051246	regulation of protein metabolic process	2023-07-28	306/4489	0.00217133	0.0383262	0.0303477	Syp/wdb/heph/par-1/AGO1/Unr/CkIalpha	7
760	43-4-0-0-0	GO:0007276	gamete generation	2023-09-28	497/4489	0.00232138	0.0383262	0.0303477	ctp/Syp/heph/EcR/kuz/par-1/nej/AGO1/Smr	9
761	43-4-0-0-0	GO:0002009	morphogenesis of an epithelium	2023-08-28	406/4489	0.0025622	0.0383262	0.0303477	ctp/heph/EcR/zfh2/spen/par-1/nej/RhoGAP19D	8
762	43-4-0-0-0	GO:0007552	metamorphosis	2023-07-28	316/4489	0.0026117	0.0383262	0.0303477	ctp/heph/EcR/zfh2/spen/par-1/RhoGAP19D	7
763	43-4-0-0-0	GO:0009886	post-embryonic animal morphogenesis	2023-07-28	316/4489	0.0026117	0.0383262	0.0303477	ctp/heph/EcR/zfh2/spen/par-1/RhoGAP19D	7
764	43-4-0-0-0	GO:0060562	epithelial tube morphogenesis	2023-07-28	318/4489	0.00270758	0.0383262	0.0303477	ctp/heph/EcR/zfh2/spen/par-1/RhoGAP19D	7
765	43-4-0-0-0	GO:0000226	microtubule cytoskeleton organization	2023-05-28	162/4489	0.00288245	0.0383262	0.0303477	Vap33/ctp/wdb/heph/par-1	5
766	43-4-0-0-0	GO:0045892	negative regulation of transcription, DNA-templated	2023-05-28	163/4489	0.00296084	0.0383262	0.0303477	Mnt/CG32767/EcR/Smr/Blimp-1	5
767	43-4-0-0-0	GO:1902679	negative regulation of RNA biosynthetic process	2023-05-28	163/4489	0.00296084	0.0383262	0.0303477	Mnt/CG32767/EcR/Smr/Blimp-1	5
768	43-4-0-0-0	GO:1903507	negative regulation of nucleic acid-templated transcription	2023-05-28	163/4489	0.00296084	0.0383262	0.0303477	Mnt/CG32767/EcR/Smr/Blimp-1	5
769	43-4-0-0-0	GO:0048729	tissue morphogenesis	2023-08-28	416/4489	0.00298947	0.0383262	0.0303477	ctp/heph/EcR/zfh2/spen/par-1/nej/RhoGAP19D	8
770	43-4-0-0-0	GO:0050808	synapse organization	2023-06-28	239/4489	0.00299251	0.0383262	0.0303477	Vap33/Syp/dpr1/unc-13/par-1/nej	6
771	43-4-0-0-0	GO:0006417	regulation of translation	2023-04-28	99/4489	0.00303477	0.0383262	0.0303477	Syp/heph/AGO1/Unr	4
772	43-4-0-0-0	GO:0009994	oocyte differentiation	2023-04-28	104/4489	0.00362831	0.0430449	0.0340841	Syp/heph/par-1/AGO1	4
773	43-4-0-0-0	GO:2000112	regulation of cellular macromolecule biosynthetic process	2023-04-28	106/4489	0.00388646	0.0447514	0.0354354	Syp/heph/AGO1/Unr	4
774	43-4-0-0-0	GO:0051253	negative regulation of RNA metabolic process	2023-05-28	177/4489	0.00422875	0.0463923	0.0367346	Mnt/CG32767/EcR/Smr/Blimp-1	5
775	43-4-0-0-0	GO:0035239	tube morphogenesis	2023-07-28	347/4489	0.00443098	0.0475268	0.037633	ctp/heph/EcR/zfh2/spen/par-1/RhoGAP19D	7
776	44-19-0-0-0	GO:0045214	sarcomere organization	1945-05-01	26/4489	4.53364e-06	0.00208443	0.00182048	mys/flr/hts/if/rhea	5
777	44-19-0-0-0	GO:0055001	muscle cell development	1945-06-01	47/4489	5.67966e-06	0.00208443	0.00182048	mys/Dys/flr/hts/if/rhea	6
778	44-19-0-0-0	GO:0007475	apposition of dorsal and ventral imaginal disc-derived wing surfaces	1945-04-01	15/4489	1.11033e-05	0.00271662	0.00237261	ics/pot/if/rhea	4
779	44-19-0-0-0	GO:0030239	myofibril assembly	1945-05-01	35/4489	2.09219e-05	0.00307133	0.00268241	mys/flr/hts/if/rhea	5
780	44-19-0-0-0	GO:0055002	striated muscle cell development	1945-05-01	35/4489	2.09219e-05	0.00307133	0.00268241	mys/flr/hts/if/rhea	5
781	44-19-0-0-0	GO:0010669	epithelial structure maintenance	1945-04-01	22/4489	5.65276e-05	0.00691521	0.00603953	mys/CG10939/if/rhea	4
782	44-19-0-0-0	GO:0008587	imaginal disc-derived wing margin morphogenesis	1945-05-01	47/4489	9.04012e-05	0.00790425	0.00690332	fng/ics/pot/if/rhea	5
783	44-19-0-0-0	GO:0007155	cell adhesion	1945-08-01	149/4489	9.27295e-05	0.00790425	0.00690332	RhoL/Cad96Ca/mys/CG10939/sinu/mfas/if/rhea	8
784	44-19-0-0-0	GO:0042692	muscle cell differentiation	1945-06-01	78/4489	0.000107687	0.00790425	0.00690332	mys/Dys/flr/hts/if/rhea	6
785	44-19-0-0-0	GO:0007476	imaginal disc-derived wing morphogenesis	1945-09-01	201/4489	0.00013156	0.00877865	0.007667	fng/ics/mys/CG30069/pot/Dys/flr/if/rhea	9
786	44-19-0-0-0	GO:0007472	wing disc morphogenesis	1945-09-01	211/4489	0.000190734	0.0116666	0.0101892	fng/ics/mys/CG30069/pot/Dys/flr/if/rhea	9
787	44-19-0-0-0	GO:0035120	post-embryonic appendage morphogenesis	1945-09-01	226/4489	0.000320223	0.0168091	0.0146806	fng/ics/mys/CG30069/pot/Dys/flr/if/rhea	9
788	44-19-0-0-0	GO:0098609	cell-cell adhesion	1945-06-01	97/4489	0.000359275	0.0168091	0.0146806	RhoL/Cad96Ca/mys/CG10939/if/rhea	6
789	44-19-0-0-0	GO:0051146	striated muscle cell differentiation	1945-05-01	63/4489	0.000367698	0.0168091	0.0146806	mys/flr/hts/if/rhea	5
790	44-19-0-0-0	GO:0035114	imaginal disc-derived appendage morphogenesis	1945-09-01	231/4489	0.000377007	0.0168091	0.0146806	fng/ics/mys/CG30069/pot/Dys/flr/if/rhea	9
791	44-19-0-0-0	GO:0035107	appendage morphogenesis	1945-09-01	232/4489	0.000389312	0.0168091	0.0146806	fng/ics/mys/CG30069/pot/Dys/flr/if/rhea	9
792	44-19-0-0-0	GO:0048737	imaginal disc-derived appendage development	1945-09-01	237/4489	0.000455951	0.0181705	0.0158695	fng/ics/mys/CG30069/pot/Dys/flr/if/rhea	9
793	44-19-0-0-0	GO:0048736	appendage development	1945-09-01	238/4489	0.000470352	0.0181705	0.0158695	fng/ics/mys/CG30069/pot/Dys/flr/if/rhea	9
794	44-19-0-0-0	GO:0048568	embryonic organ development	1945-04-01	39/4489	0.000561281	0.0191795	0.0167508	RhoL/mys/mid/if	4
795	44-19-0-0-0	GO:0031032	actomyosin structure organization	1945-05-01	70/4489	0.000600993	0.0191795	0.0167508	mys/flr/hts/if/rhea	5
796	44-19-0-0-0	GO:0035152	regulation of tube architecture, open tracheal system	1945-05-01	70/4489	0.000600993	0.0191795	0.0167508	kune/mys/sinu/if/rhea	5
797	44-19-0-0-0	GO:0070925	organelle assembly	1945-07-01	155/4489	0.000768163	0.0225533	0.0196973	Atg18b/mys/LRR/flr/hts/if/rhea	7
798	44-19-0-0-0	GO:0001894	tissue homeostasis	1945-04-01	47/4489	0.0011481	0.0319724	0.0279237	mys/CG10939/if/rhea	4
799	44-19-0-0-0	GO:0007560	imaginal disc morphogenesis	1945-09-01	274/4489	0.0013034	0.0319724	0.0279237	fng/ics/mys/CG30069/pot/Dys/flr/if/rhea	9
800	44-19-0-0-0	GO:0048563	post-embryonic animal organ morphogenesis	1945-09-01	274/4489	0.0013034	0.0319724	0.0279237	fng/ics/mys/CG30069/pot/Dys/flr/if/rhea	9
801	44-19-0-0-0	GO:0010927	cellular component assembly involved in morphogenesis	1945-05-01	85/4489	0.00145681	0.0319724	0.0279237	mys/flr/hts/if/rhea	5
802	44-19-0-0-0	GO:0030036	actin cytoskeleton organization	1945-08-01	224/4489	0.00147178	0.0319724	0.0279237	mys/CG10939/LRR/Dys/flr/hts/if/rhea	8
803	44-19-0-0-0	GO:0035220	wing disc development	1945-09-01	279/4489	0.00148101	0.0319724	0.0279237	fng/ics/mys/CG30069/pot/Dys/flr/if/rhea	9
804	44-19-0-0-0	GO:0030029	actin filament-based process	1945-08-01	231/4489	0.00179306	0.0367845	0.0321265	mys/CG10939/LRR/Dys/flr/hts/if/rhea	8
805	44-19-0-0-0	GO:0048871	multicellular organismal homeostasis	1945-04-01	53/4489	0.00180415	0.0367845	0.0321265	mys/CG10939/if/rhea	4
806	44-19-0-0-0	GO:0097435	supramolecular fiber organization	1945-07-01	185/4489	0.00216349	0.0429189	0.037484	mys/LRR/CG30069/flr/hts/if/rhea	7
807	44-19-0-0-0	GO:0007517	muscle organ development	1945-04-01	57/4489	0.0023638	0.0456587	0.0398768	mys/Dys/if/rhea	4
808	45-6-0-0-0	GO:0001505	regulation of neurotransmitter levels	1956-09-01	89/4489	1.11071e-06	0.000705219	0.00065374	Syt4/ChT/KaiR1D/Syngr/Cadps/Dyb/Snap25/Rop/comt	9
809	45-6-0-0-0	GO:0006836	neurotransmitter transport	1956-09-01	94/4489	1.77191e-06	0.000705219	0.00065374	Syt4/KaiR1D/Syngr/VGAT/Cadps/Dyb/Snap25/Rop/comt	9
810	45-6-0-0-0	GO:0007269	neurotransmitter secretion	1956-08-01	81/4489	5.58099e-06	0.000740412	0.000686364	Syt4/KaiR1D/Syngr/Cadps/Dyb/Snap25/Rop/comt	8
811	45-6-0-0-0	GO:0099003	vesicle-mediated transport in synapse	1956-08-01	81/4489	5.58099e-06	0.000740412	0.000686364	Syt4/EndoA/Syngr/VGAT/Cadps/Snap25/Rop/comt	8
812	45-6-0-0-0	GO:0099504	synaptic vesicle cycle	1956-08-01	81/4489	5.58099e-06	0.000740412	0.000686364	Syt4/EndoA/Syngr/VGAT/Cadps/Snap25/Rop/comt	8
813	45-6-0-0-0	GO:0099643	signal release from synapse	1956-08-01	81/4489	5.58099e-06	0.000740412	0.000686364	Syt4/KaiR1D/Syngr/Cadps/Dyb/Snap25/Rop/comt	8
814	45-6-0-0-0	GO:0023061	signal release	1956-09-01	111/4489	7.15318e-06	0.000813419	0.000754042	Syt4/KaiR1D/Syngr/Cadps/Dyb/Snap25/Glut1/Rop/comt	9
815	45-6-0-0-0	GO:0016079	synaptic vesicle exocytosis	1956-06-01	46/4489	1.82856e-05	0.00181942	0.00168661	Syt4/Syngr/Cadps/Snap25/Rop/comt	6
816	45-6-0-0-0	GO:0045055	regulated exocytosis	1956-06-01	51/4489	3.35099e-05	0.00296377	0.00274742	Syt4/Syngr/Cadps/Snap25/Rop/comt	6
817	45-6-0-0-0	GO:0008045	motor neuron axon guidance	1956-06-01	56/4489	5.75829e-05	0.00419813	0.00389168	Ten-m/Cdk5alpha/beat-IIIc/Lar/beat-IIb/Drl-2	6
818	45-6-0-0-0	GO:0046903	secretion	1956-10-01	181/4489	6.27444e-05	0.00419813	0.00389168	Dh31/Syt4/KaiR1D/Syngr/Cadps/Dyb/Snap25/Glut1/Rop/comt	10
819	45-6-0-0-0	GO:0007268	chemical synaptic transmission	1956-11-01	223/4489	7.29223e-05	0.00419813	0.00389168	Ten-m/Syt4/KaiR1D/Syngr/VGAT/CG11155/Cadps/Dyb/Snap25/Rop/comt	11
820	45-6-0-0-0	GO:0098916	anterograde trans-synaptic signaling	1956-11-01	223/4489	7.29223e-05	0.00419813	0.00389168	Ten-m/Syt4/KaiR1D/Syngr/VGAT/CG11155/Cadps/Dyb/Snap25/Rop/comt	11
821	45-6-0-0-0	GO:0099537	trans-synaptic signaling	1956-11-01	224/4489	7.59622e-05	0.00419813	0.00389168	Ten-m/Syt4/KaiR1D/Syngr/VGAT/CG11155/Cadps/Dyb/Snap25/Rop/comt	11
822	45-6-0-0-0	GO:0099536	synaptic signaling	1956-11-01	225/4489	7.91105e-05	0.00419813	0.00389168	Ten-m/Syt4/KaiR1D/Syngr/VGAT/CG11155/Cadps/Dyb/Snap25/Rop/comt	11
823	45-6-0-0-0	GO:0032940	secretion by cell	1956-09-01	171/4489	0.000221255	0.0110074	0.0102039	Syt4/KaiR1D/Syngr/Cadps/Dyb/Snap25/Glut1/Rop/comt	9
824	45-6-0-0-0	GO:0007267	cell-cell signaling	13/56	347/4489	0.000249612	0.0116506	0.0108001	Ten-m/Syt4/KaiR1D/Syngr/Drl-2/VGAT/CG11155/Cadps/Dyb/Snap25/Glut1/Rop/comt	13
825	45-6-0-0-0	GO:0140352	export from cell	1956-09-01	175/4489	0.000263455	0.0116506	0.0108001	Syt4/KaiR1D/Syngr/Cadps/Dyb/Snap25/Glut1/Rop/comt	9
826	45-6-0-0-0	GO:0006887	exocytosis	1956-06-01	75/4489	0.000297605	0.0124681	0.011558	Syt4/Syngr/Cadps/Snap25/Rop/comt	6
827	45-6-0-0-0	GO:0006865	amino acid transport	1956-04-01	31/4489	0.000532188	0.0192555	0.01785	ChT/KaiR1D/VGAT/kcc	4
828	46-1-1-2-1	GO:0000381	regulation of alternative mRNA splicing, via spliceosome	1938-08-01	63/4489	3.3524e-08	1.50621e-05	1.19061e-05	snf/Hel25E/x16/bru1/Hrb87F/Rox8/dom/B52	8
829	46-1-1-2-1	GO:0000380	alternative mRNA splicing, via spliceosome	1938-08-01	64/4489	3.80836e-08	1.50621e-05	1.19061e-05	snf/Hel25E/x16/bru1/Hrb87F/Rox8/dom/B52	8
830	46-1-1-2-1	GO:0048024	regulation of mRNA splicing, via spliceosome	1938-08-01	68/4489	6.20912e-08	1.63714e-05	1.29411e-05	snf/Hel25E/x16/bru1/Hrb87F/Rox8/dom/B52	8
831	46-1-1-2-1	GO:0006325	chromatin organization	1938-10-01	133/4489	8.67086e-08	1.71466e-05	1.35539e-05	lwr/Hel25E/Su(var)205/Set/ash2/dom/Df31/Caf1-55/Top2/HDAC1	10
832	46-1-1-2-1	GO:0043484	regulation of RNA splicing	1938-08-01	76/4489	1.50943e-07	1.83375e-05	1.44953e-05	snf/Hel25E/x16/bru1/Hrb87F/Rox8/dom/B52	8
833	46-1-1-2-1	GO:0050684	regulation of mRNA processing	1938-08-01	76/4489	1.50943e-07	1.83375e-05	1.44953e-05	snf/Hel25E/x16/bru1/Hrb87F/Rox8/dom/B52	8
834	46-1-1-2-1	GO:1903311	regulation of mRNA metabolic process	1938-09-01	107/4489	1.62278e-07	1.83375e-05	1.44953e-05	snf/Hel25E/x16/bru1/Hrb87F/Rox8/dom/B52/smg	9
835	46-1-1-2-1	GO:0031497	chromatin assembly	1938-07-01	56/4489	2.99452e-07	2.66053e-05	2.10307e-05	lwr/Su(var)205/Set/Df31/Caf1-55/Top2/HDAC1	7
836	46-1-1-2-1	GO:0018205	peptidyl-lysine modification	1938-08-01	83/4489	3.02715e-07	2.66053e-05	2.10307e-05	lwr/Su(var)205/ash2/dom/Ptip/Caf1-55/smt3/HDAC1	8
837	46-1-1-2-1	GO:0051276	chromosome organization	1938-11-01	203/4489	5.07223e-07	4.01213e-05	3.17148e-05	lwr/Hel25E/Su(var)205/Set/ash2/Slbp/dom/Df31/Caf1-55/Top2/HDAC1	11
838	46-1-1-2-1	GO:0006397	mRNA processing	1938-10-01	168/4489	7.87218e-07	5.66081e-05	4.47471e-05	snf/Hel25E/x16/bru1/Hrb87F/Rox8/Slbp/dom/B52/SNRPG	10
839	46-1-1-2-1	GO:0000278	mitotic cell cycle	1938-11-01	214/4489	8.63373e-07	5.69107e-05	4.49863e-05	Su(var)205/bru1/Hrb87F/Slbp/geminin/B52/Caf1-55/smt3/Top2/ago/Pp4-19C	11
840	46-1-1-2-1	GO:0016071	mRNA metabolic process	1938-11-01	218/4489	1.0395e-06	6.3048e-05	4.98377e-05	snf/Hel25E/x16/bru1/Hrb87F/Rox8/Slbp/dom/B52/SNRPG/smg	11
841	46-1-1-2-1	GO:0000375	RNA splicing, via transesterification reactions	1938-09-01	136/4489	1.27531e-06	6.3048e-05	4.98377e-05	snf/Hel25E/x16/bru1/Hrb87F/Rox8/dom/B52/SNRPG	9
842	46-1-1-2-1	GO:0000377	RNA splicing, via transesterification reactions with bulged adenosine as nucleophile	1938-09-01	136/4489	1.27531e-06	6.3048e-05	4.98377e-05	snf/Hel25E/x16/bru1/Hrb87F/Rox8/dom/B52/SNRPG	9
843	46-1-1-2-1	GO:0000398	mRNA splicing, via spliceosome	1938-09-01	136/4489	1.27531e-06	6.3048e-05	4.98377e-05	snf/Hel25E/x16/bru1/Hrb87F/Rox8/dom/B52/SNRPG	9
844	46-1-1-2-1	GO:0010629	negative regulation of gene expression	1938-10-01	181/4489	1.56841e-06	7.2977e-05	5.76862e-05	lwr/Su(var)205/bru1/Rox8/ash2/dom/Caf1-55/Top2/HDAC1/smg	10
845	46-1-1-2-1	GO:0008380	RNA splicing	1938-09-01	146/4489	2.31899e-06	0.000101907	8.05545e-05	snf/Hel25E/x16/bru1/Hrb87F/Rox8/dom/B52/SNRPG	9
846	46-1-1-2-1	GO:0006259	DNA metabolic process	1938-07-01	90/4489	7.83768e-06	0.000326295	0.000257927	Su(var)205/geminin/Caf1-55/RPA3/Top2/ago/Pp4-19C	7
847	46-1-1-2-1	GO:0006338	chromatin remodeling	1938-06-01	62/4489	1.06189e-05	0.000399979	0.000316172	Hel25E/Su(var)205/Set/dom/Df31/Caf1-55	6
848	46-1-1-2-1	GO:0040029	regulation of gene expression, epigenetic	1938-06-01	62/4489	1.06189e-05	0.000399979	0.000316172	lwr/Su(var)205/ash2/Caf1-55/Top2/HDAC1	6
849	46-1-1-2-1	GO:0007049	cell cycle	1938-12-01	342/4489	1.39241e-05	0.000500635	0.000395738	lwr/Su(var)205/bru1/Hrb87F/Slbp/geminin/B52/Caf1-55/smt3/Top2/ago/Pp4-19C	12
850	46-1-1-2-1	GO:0007346	regulation of mitotic cell cycle	1938-06-01	69/4489	1.98335e-05	0.000682099	0.00053918	bru1/geminin/B52/Caf1-55/ago/Pp4-19C	6
851	46-1-1-2-1	GO:0031507	heterochromatin assembly	1938-05-01	44/4489	2.82924e-05	0.000895173	0.000707609	lwr/Su(var)205/Caf1-55/Top2/HDAC1	5
852	46-1-1-2-1	GO:0071824	protein-DNA complex subunit organization	1938-05-01	44/4489	2.82924e-05	0.000895173	0.000707609	Su(var)205/Set/dom/Df31/Caf1-55	5
853	46-1-1-2-1	GO:0045814	negative regulation of gene expression, epigenetic	1938-05-01	46/4489	3.52738e-05	0.00103339	0.000816866	lwr/Su(var)205/Caf1-55/Top2/HDAC1	5
854	46-1-1-2-1	GO:0070828	heterochromatin organization	1938-05-01	46/4489	3.52738e-05	0.00103339	0.000816866	lwr/Su(var)205/Caf1-55/Top2/HDAC1	5
855	46-1-1-2-1	GO:0006396	RNA processing	1938-10-01	259/4489	3.8533e-05	0.00108856	0.000860474	snf/Hel25E/x16/bru1/Hrb87F/Rox8/Slbp/dom/B52/SNRPG	10
856	46-1-1-2-1	GO:0034728	nucleosome organization	1938-04-01	25/4489	4.86395e-05	0.00132669	0.00104871	Set/dom/Df31/Caf1-55	4
857	46-1-1-2-1	GO:0018022	peptidyl-lysine methylation	1938-04-01	27/4489	6.66654e-05	0.00170104	0.00134463	Su(var)205/ash2/Ptip/HDAC1	4
858	46-1-1-2-1	GO:0034968	histone lysine methylation	1938-04-01	27/4489	6.66654e-05	0.00170104	0.00134463	Su(var)205/ash2/Ptip/HDAC1	4
859	46-1-1-2-1	GO:0007304	chorion-containing eggshell formation	1938-05-01	55/4489	8.46961e-05	0.00203014	0.00160477	fs(2)ltoPP43/geminin/gus/Caf1-55/smt3	5
860	46-1-1-2-1	GO:0030703	eggshell formation	1938-05-01	55/4489	8.46961e-05	0.00203014	0.00160477	fs(2)ltoPP43/geminin/gus/Caf1-55/smt3	5
861	46-1-1-2-1	GO:0065004	protein-DNA complex assembly	1938-04-01	29/4489	8.91315e-05	0.00204539	0.00161682	Su(var)205/Set/Df31/Caf1-55	4
862	46-1-1-2-1	GO:0016570	histone modification	1938-06-01	90/4489	9.05038e-05	0.00204539	0.00161682	Su(var)205/ash2/dom/Ptip/Caf1-55/HDAC1	6
863	46-1-1-2-1	GO:0016571	histone methylation	1938-04-01	30/4489	0.000102221	0.00224603	0.00177542	Su(var)205/ash2/Ptip/HDAC1	4
864	46-1-1-2-1	GO:0018193	peptidyl-amino acid modification	1938-08-01	183/4489	0.000111855	0.00236968	0.00187316	lwr/Su(var)205/ash2/dom/Ptip/Caf1-55/smt3/HDAC1	8
865	46-1-1-2-1	GO:0009892	negative regulation of metabolic process	1938-12-01	422/4489	0.00011384	0.00236968	0.00187316	lwr/Su(var)205/bru1/Rox8/ash2/geminin/dom/Sps1/Caf1-55/Top2/HDAC1/smg	12
866	46-1-1-2-1	GO:0006479	protein methylation	1938-04-01	33/4489	0.000149878	0.0028442	0.00224826	Su(var)205/ash2/Ptip/HDAC1	4
867	46-1-1-2-1	GO:0008213	protein alkylation	1938-04-01	33/4489	0.000149878	0.0028442	0.00224826	Su(var)205/ash2/Ptip/HDAC1	4
868	46-1-1-2-1	GO:0002225	positive regulation of antimicrobial peptide production	1938-04-01	37/4489	0.000236102	0.00396255	0.00313228	lwr/Ptip/Tl/smt3	4
869	46-1-1-2-1	GO:0002699	positive regulation of immune effector process	1938-04-01	37/4489	0.000236102	0.00396255	0.00313228	lwr/Ptip/Tl/smt3	4
870	46-1-1-2-1	GO:0002702	positive regulation of production of molecular mediator of immune response	1938-04-01	37/4489	0.000236102	0.00396255	0.00313228	lwr/Ptip/Tl/smt3	4
871	46-1-1-2-1	GO:0002760	positive regulation of antimicrobial humoral response	1938-04-01	37/4489	0.000236102	0.00396255	0.00313228	lwr/Ptip/Tl/smt3	4
872	46-1-1-2-1	GO:0002922	positive regulation of humoral immune response	1938-04-01	37/4489	0.000236102	0.00396255	0.00313228	lwr/Ptip/Tl/smt3	4
873	46-1-1-2-1	GO:0010605	negative regulation of macromolecule metabolic process	1938-11-01	387/4489	0.000240458	0.00396255	0.00313228	lwr/Su(var)205/bru1/Rox8/ash2/geminin/dom/Caf1-55/Top2/HDAC1/smg	11
874	46-1-1-2-1	GO:0010628	positive regulation of gene expression	1938-06-01	118/4489	0.00040298	0.00650525	0.00514222	lwr/Hrb87F/ash2/Ptip/Tl/smt3	6
875	46-1-1-2-1	GO:0043414	macromolecule methylation	1938-04-01	43/4489	0.000425405	0.00659795	0.0052155	Su(var)205/ash2/Ptip/HDAC1	4
876	46-1-1-2-1	GO:0032259	methylation	1938-04-01	44/4489	0.000465117	0.00707514	0.0055927	Su(var)205/ash2/Ptip/HDAC1	4
877	46-1-1-2-1	GO:0007306	eggshell chorion assembly	1938-04-01	47/4489	0.000600107	0.00879045	0.00694861	geminin/gus/Caf1-55/smt3	4
878	46-1-1-2-1	GO:0010927	cellular component assembly involved in morphogenesis	1938-05-01	85/4489	0.000663992	0.00954941	0.00754854	bru1/geminin/gus/Caf1-55/smt3	5
879	46-1-1-2-1	GO:0003002	regionalization	1938-09-01	301/4489	0.000699907	0.0096047	0.00759224	CG1943/ash2/dom/Ptip/gus/tral/Tl/Caf1-55/HDAC1	9
880	46-1-1-2-1	GO:0002775	antimicrobial peptide production	1938-04-01	49/4489	0.000704264	0.0096047	0.00759224	lwr/Ptip/Tl/smt3	4
881	46-1-1-2-1	GO:0002784	regulation of antimicrobial peptide production	1938-04-01	49/4489	0.000704264	0.0096047	0.00759224	lwr/Ptip/Tl/smt3	4
882	46-1-1-2-1	GO:0002440	production of molecular mediator of immune response	1938-04-01	50/4489	0.000760878	0.00968624	0.0076567	lwr/Ptip/Tl/smt3	4
883	46-1-1-2-1	GO:0002697	regulation of immune effector process	1938-04-01	50/4489	0.000760878	0.00968624	0.0076567	lwr/Ptip/Tl/smt3	4
884	46-1-1-2-1	GO:0002700	regulation of production of molecular mediator of immune response	1938-04-01	50/4489	0.000760878	0.00968624	0.0076567	lwr/Ptip/Tl/smt3	4
885	46-1-1-2-1	GO:0061844	antimicrobial humoral immune response mediated by antimicrobial peptide	1938-04-01	50/4489	0.000760878	0.00968624	0.0076567	lwr/Ptip/Tl/smt3	4
886	46-1-1-2-1	GO:0022402	cell cycle process	1938-08-01	248/4489	0.000891119	0.0110137	0.008706	lwr/bru1/Slbp/geminin/B52/smt3/Top2/ago	8
887	46-1-1-2-1	GO:0002759	regulation of antimicrobial humoral response	1938-04-01	53/4489	0.000950023	0.0115602	0.00913801	lwr/Ptip/Tl/smt3	4
888	46-1-1-2-1	GO:1903047	mitotic cell cycle process	1938-06-01	139/4489	0.000964568	0.0115602	0.00913801	bru1/Slbp/B52/smt3/Top2/ago	6
889	46-1-1-2-1	GO:0002920	regulation of humoral immune response	1938-04-01	54/4489	0.00101983	0.011863	0.00937735	lwr/Ptip/Tl/smt3	4
890	46-1-1-2-1	GO:0008285	negative regulation of cell population proliferation	1938-04-01	54/4489	0.00101983	0.011863	0.00937735	lwr/Rox8/dom/ago	4
891	46-1-1-2-1	GO:0051726	regulation of cell cycle	1938-06-01	141/4489	0.00103962	0.0119179	0.00942079	bru1/geminin/B52/Caf1-55/ago/Pp4-19C	6
892	46-1-1-2-1	GO:0042127	regulation of cell population proliferation	1938-06-01	143/4489	0.0011191	0.0126459	0.00999621	lwr/Rox8/dom/Tl/ago/HDAC1	6
893	46-1-1-2-1	GO:0010604	positive regulation of macromolecule metabolic process	1938-11-01	470/4489	0.00127844	0.0138919	0.0109812	lwr/Su(var)205/Hrb87F/ash2/His2Av/Ptip/gus/Tl/Caf1-55/smt3/smg	11
894	46-1-1-2-1	GO:0051093	negative regulation of developmental process	1938-06-01	147/4489	0.00129209	0.0138919	0.0109812	lwr/Rox8/Sps1/Tl/ago/HDAC1	6
895	46-1-1-2-1	GO:0007389	pattern specification process	1938-09-01	328/4489	0.00129962	0.0138919	0.0109812	CG1943/ash2/dom/Ptip/gus/tral/Tl/Caf1-55/HDAC1	9
896	46-1-1-2-1	GO:0031324	negative regulation of cellular metabolic process	1938-09-01	331/4489	0.00138645	0.0146224	0.0115586	lwr/Su(var)205/bru1/ash2/geminin/Sps1/Caf1-55/HDAC1/smg	9
897	46-1-1-2-1	GO:0140014	mitotic nuclear division	1938-04-01	60/4489	0.00151638	0.0157823	0.0124754	bru1/Slbp/Top2/ago	4
898	46-1-1-2-1	GO:0000280	nuclear division	1938-05-01	103/4489	0.00158633	0.016087	0.0127163	lwr/bru1/Slbp/Top2/ago	5
899	46-1-1-2-1	GO:0019730	antimicrobial humoral response	1938-04-01	65/4489	0.00204259	0.0199468	0.0157674	lwr/Ptip/Tl/smt3	4
900	46-1-1-2-1	GO:0050778	positive regulation of immune response	1938-04-01	65/4489	0.00204259	0.0199468	0.0157674	lwr/Ptip/Tl/smt3	4
901	46-1-1-2-1	GO:0051173	positive regulation of nitrogen compound metabolic process	1938-10-01	428/4489	0.00228057	0.0219201	0.0173272	Su(var)205/Hrb87F/ash2/His2Av/Ptip/gus/Tl/Caf1-55/smt3/smg	10
902	46-1-1-2-1	GO:0048285	organelle fission	1938-05-01	112/4489	0.00230009	0.0219201	0.0173272	lwr/bru1/Slbp/Top2/ago	5
903	46-1-1-2-1	GO:0002833	positive regulation of response to biotic stimulus	1938-04-01	70/4489	0.00268379	0.024975	0.019742	lwr/Ptip/Tl/smt3	4
904	46-1-1-2-1	GO:0002684	positive regulation of immune system process	1938-04-01	72/4489	0.0029751	0.0253188	0.0200138	lwr/Ptip/Tl/smt3	4
905	46-1-1-2-1	GO:0019827	stem cell population maintenance	1938-04-01	72/4489	0.0029751	0.0253188	0.0200138	bru1/His2Av/dom/RPA3	4
906	46-1-1-2-1	GO:0098727	maintenance of cell number	1938-04-01	72/4489	0.0029751	0.0253188	0.0200138	bru1/His2Av/dom/RPA3	4
907	46-1-1-2-1	GO:0006959	humoral immune response	1938-04-01	73/4489	0.00312859	0.0260496	0.0205915	lwr/Ptip/Tl/smt3	4
908	46-1-1-2-1	GO:0051246	regulation of protein metabolic process	1938-08-01	306/4489	0.00342494	0.0281474	0.0222497	Su(var)205/bru1/ash2/gus/smt3/ago/HDAC1/smg	8
909	46-1-1-2-1	GO:0008589	regulation of smoothened signaling pathway	1938-04-01	75/4489	0.00345171	0.0281474	0.0222497	lwr/smt3/HDAC1/Pp4-19C	4
910	46-1-1-2-1	GO:0045229	external encapsulating structure organization	1938-04-01	76/4489	0.00362151	0.0289336	0.0228712	geminin/gus/Caf1-55/smt3	4
911	46-1-1-2-1	GO:0007224	smoothened signaling pathway	1938-04-01	77/4489	0.00379693	0.0297363	0.0235057	lwr/smt3/HDAC1/Pp4-19C	4
912	46-1-1-2-1	GO:0007292	female gamete generation	1938-09-01	389/4489	0.00422763	0.0324666	0.0256639	snf/lwr/bru1/fs(2)ltoPP43/geminin/gus/Caf1-55/smt3/HDAC1	9
913	46-1-1-2-1	GO:0032103	positive regulation of response to external stimulus	1938-04-01	81/4489	0.00455652	0.0336842	0.0266264	lwr/Ptip/Tl/smt3	4
914	46-1-1-2-1	GO:0022412	cellular process involved in reproduction in multicellular organism	1938-10-01	472/4489	0.0046907	0.0340636	0.0269263	snf/lwr/bru1/fs(2)ltoPP43/geminin/gus/Caf1-55/smt3/Top2/HDAC1	10
915	46-1-1-2-1	GO:0002252	immune effector process	1938-04-01	82/4489	0.00476134	0.0340636	0.0269263	lwr/Ptip/Tl/smt3	4
916	46-1-1-2-1	GO:0009790	embryo development	1938-08-01	324/4489	0.00486683	0.034372	0.0271701	lwr/kuk/geminin/Ptip/gus/Tl/smt3/HDAC1	8
917	46-1-1-2-1	GO:0008283	cell population proliferation	1938-06-01	196/4489	0.00550334	0.0359764	0.0284383	lwr/Rox8/dom/Tl/ago/HDAC1	6
918	46-1-1-2-1	GO:0007276	gamete generation	1938-10-01	497/4489	0.0067801	0.0429133	0.0339217	snf/lwr/bru1/fs(2)ltoPP43/geminin/gus/Caf1-55/smt3/Top2/HDAC1	10
919	47-15-5-0-0	GO:0034220	ion transmembrane transport	2023-08-21	183/4489	8.45536e-07	0.000246588	0.000195991	SK/Nckx30C/Sh/cac/Hk/dysc/Ca-alpha1T/Rdl	8
920	47-15-5-0-0	GO:0007619	courtship behavior	2023-05-21	43/4489	1.15384e-06	0.000246588	0.000195991	Sh/pros/shep/dlg1/cac	5
921	47-15-5-0-0	GO:0007610	behavior	2023-10-21	349/4489	1.15408e-06	0.000246588	0.000195991	Sap47/Sh/pros/shep/dlg1/cac/Hk/dysc/Rdl/Syt1	10
922	47-15-5-0-0	GO:0006811	ion transport	2023-09-21	275/4489	1.63435e-06	0.000261905	0.000208165	SK/Nckx30C/Sh/cac/Hk/dysc/Ca-alpha1T/Rdl/Syt1	9
923	47-15-5-0-0	GO:0042391	regulation of membrane potential	2023-05-21	50/4489	2.48709e-06	0.000318845	0.000253422	SK/Sh/cac/Ca-alpha1T/Rdl	5
924	47-15-5-0-0	GO:0098660	inorganic ion transmembrane transport	2023-07-21	149/4489	3.03418e-06	0.000324151	0.000257639	SK/Nckx30C/Sh/cac/Hk/Ca-alpha1T/Rdl	7
925	47-15-5-0-0	GO:0050804	modulation of chemical synaptic transmission	2023-06-21	105/4489	5.79089e-06	0.000463995	0.000368788	Sap47/Sh/cac/dysc/Rdl/Syt1	6
926	47-15-5-0-0	GO:0099177	regulation of trans-synaptic signaling	2023-06-21	105/4489	5.79089e-06	0.000463995	0.000368788	Sap47/Sh/cac/dysc/Rdl/Syt1	6
927	47-15-5-0-0	GO:0007617	mating behavior	2023-05-21	63/4489	7.93582e-06	0.000565207	0.000449232	Sh/pros/shep/dlg1/cac	5
928	47-15-5-0-0	GO:0019098	reproductive behavior	2023-05-21	69/4489	1.24626e-05	0.000798851	0.000634936	Sh/pros/shep/dlg1/cac	5
929	47-15-5-0-0	GO:0007626	locomotory behavior	2023-06-21	129/4489	1.90849e-05	0.00111213	0.000883932	Sh/shep/dlg1/cac/dysc/Syt1	6
930	47-15-5-0-0	GO:0030001	metal ion transport	2023-06-21	134/4489	2.37344e-05	0.00113392	0.000901252	SK/Nckx30C/Sh/cac/Hk/Ca-alpha1T	6
931	47-15-5-0-0	GO:0006812	cation transport	2023-07-21	204/4489	2.43771e-05	0.00113392	0.000901252	SK/Nckx30C/Sh/cac/Hk/Ca-alpha1T/Syt1	7
932	47-15-5-0-0	GO:0098662	inorganic cation transmembrane transport	2023-06-21	135/4489	2.47658e-05	0.00113392	0.000901252	SK/Nckx30C/Sh/cac/Hk/Ca-alpha1T	6
933	47-15-5-0-0	GO:0048512	circadian behavior	2023-05-21	85/4489	3.46694e-05	0.00135744	0.00107891	Sh/dlg1/Hk/dysc/Rdl	5
934	47-15-5-0-0	GO:0007622	rhythmic behavior	2023-05-21	86/4489	3.66991e-05	0.00135744	0.00107891	Sh/dlg1/Hk/dysc/Rdl	5
935	47-15-5-0-0	GO:0098655	cation transmembrane transport	2023-06-21	148/4489	4.18084e-05	0.00135744	0.00107891	SK/Nckx30C/Sh/cac/Hk/Ca-alpha1T	6
936	47-15-5-0-0	GO:0007268	chemical synaptic transmission	2023-07-21	223/4489	4.34796e-05	0.00135744	0.00107891	Sap47/Sh/dlg1/cac/dysc/Rdl/Syt1	7
937	47-15-5-0-0	GO:0098916	anterograde trans-synaptic signaling	2023-07-21	223/4489	4.34796e-05	0.00135744	0.00107891	Sap47/Sh/dlg1/cac/dysc/Rdl/Syt1	7
938	47-15-5-0-0	GO:0099537	trans-synaptic signaling	2023-07-21	224/4489	4.47553e-05	0.00135744	0.00107891	Sap47/Sh/dlg1/cac/dysc/Rdl/Syt1	7
939	47-15-5-0-0	GO:0099536	synaptic signaling	2023-07-21	225/4489	4.60619e-05	0.00135744	0.00107891	Sap47/Sh/dlg1/cac/dysc/Rdl/Syt1	7
940	47-15-5-0-0	GO:0055085	transmembrane transport	2023-08-21	313/4489	4.65893e-05	0.00135744	0.00107891	SK/Nckx30C/Sh/cac/Hk/dysc/Ca-alpha1T/Rdl	8
941	47-15-5-0-0	GO:0050877	nervous system process	2023-07-21	260/4489	0.000116227	0.0032392	0.00257455	Sap47/Sh/pros/cac/dysc/Ca-alpha1T/Rdl	7
942	47-15-5-0-0	GO:0043269	regulation of ion transport	2023-04-21	58/4489	0.000127518	0.00340579	0.00270696	cac/Hk/dysc/Syt1	4
943	47-15-5-0-0	GO:0007623	circadian rhythm	2023-05-21	115/4489	0.000148223	0.00380045	0.00302064	Sh/dlg1/Hk/dysc/Rdl	5
944	47-15-5-0-0	GO:0048511	rhythmic process	2023-05-21	116/4489	0.000154434	0.0038074	0.00302616	Sh/dlg1/Hk/dysc/Rdl	5
945	47-15-5-0-0	GO:0051240	positive regulation of multicellular organismal process	2023-05-21	141/4489	0.000386021	0.00883712	0.00702384	Sh/pros/dlg1/cac/Hk	5
946	47-15-5-0-0	GO:0050803	regulation of synapse structure or activity	2023-05-21	148/4489	0.000483204	0.00999142	0.00794129	Sh/dlg1/cac/dysc/Syt1	5
947	47-15-5-0-0	GO:0003008	system process	2023-07-21	332/4489	0.000533031	0.0103537	0.00822925	Sap47/Sh/pros/cac/dysc/Ca-alpha1T/Rdl	7
948	47-15-5-0-0	GO:0007267	cell-cell signaling	2023-07-21	347/4489	0.000697497	0.0127742	0.010153	Sap47/Sh/dlg1/cac/dysc/Rdl/Syt1	7
949	47-15-5-0-0	GO:0030534	adult behavior	2023-04-21	104/4489	0.00120113	0.0192481	0.0152986	Sh/shep/dlg1/cac	4
950	47-15-5-0-0	GO:0051050	positive regulation of transport	2023-04-21	120/4489	0.0020435	0.0291085	0.0231358	cac/Hk/dysc/Syt1	4
951	47-15-5-0-0	GO:0007600	sensory perception	2023-04-21	121/4489	0.00210692	0.0293594	0.0233352	Sh/pros/cac/dysc	4
952	47-15-5-0-0	GO:0048469	cell maturation	2023-04-21	132/4489	0.00289756	0.0379048	0.0301272	shep/dlg1/cac/Syt1	4
953	47-15-5-0-0	GO:0071695	anatomical structure maturation	2023-04-21	135/4489	0.00314439	0.0403111	0.0320397	shep/dlg1/cac/Syt1	4
954	47-15-5-0-0	GO:0007416	synapse assembly	2023-04-21	145/4489	0.00407145	0.0492415	0.0391377	pros/dlg1/cac/dysc	4
955	48-5-4-1-1	GO:0019752	carboxylic acid metabolic process	2023-05-17	205/4489	0.000746179	0.0485018	0.043332	Spat/ppl/AdipoR/Hn/Acbp2	5
956	48-5-4-1-1	GO:0043436	oxoacid metabolic process	2023-05-17	206/4489	0.000762993	0.0485018	0.043332	Spat/ppl/AdipoR/Hn/Acbp2	5
957	48-5-4-1-1	GO:0006082	organic acid metabolic process	2023-05-17	209/4489	0.000815156	0.0485018	0.043332	Spat/ppl/AdipoR/Hn/Acbp2	5
958	52-8-4-1-1	GO:0002181	cytoplasmic translation	19/19	104/4489	1.54425e-32	1.15819e-30	9.10293e-31	RpL35/RpL13A/RpL35A/RpL36A/RpS20/RpL4/RpL21/RpS28b/RpS7/RpL14/RpL13/RpL15/RpS25/RpL30/RpS24/RpS16/RpL23/RpL26/RpL40	19
959	52-8-4-1-1	GO:0006412	translation	19/19	285/4489	1.00316e-23	3.76186e-22	2.95669e-22	RpL35/RpL13A/RpL35A/RpL36A/RpS20/RpL4/RpL21/RpS28b/RpS7/RpL14/RpL13/RpL15/RpS25/RpL30/RpS24/RpS16/RpL23/RpL26/RpL40	19
960	52-8-4-1-1	GO:0043043	peptide biosynthetic process	19/19	309/4489	4.89387e-23	1.22347e-21	9.61602e-22	RpL35/RpL13A/RpL35A/RpL36A/RpS20/RpL4/RpL21/RpS28b/RpS7/RpL14/RpL13/RpL15/RpS25/RpL30/RpS24/RpS16/RpL23/RpL26/RpL40	19
961	52-8-4-1-1	GO:0043604	amide biosynthetic process	19/19	327/4489	1.4812e-22	2.77726e-21	2.18283e-21	RpL35/RpL13A/RpL35A/RpL36A/RpS20/RpL4/RpL21/RpS28b/RpS7/RpL14/RpL13/RpL15/RpS25/RpL30/RpS24/RpS16/RpL23/RpL26/RpL40	19
962	52-8-4-1-1	GO:0006518	peptide metabolic process	19/19	362/4489	1.07758e-21	1.61637e-20	1.27041e-20	RpL35/RpL13A/RpL35A/RpL36A/RpS20/RpL4/RpL21/RpS28b/RpS7/RpL14/RpL13/RpL15/RpS25/RpL30/RpS24/RpS16/RpL23/RpL26/RpL40	19
963	52-8-4-1-1	GO:0034645	cellular macromolecule biosynthetic process	19/19	374/4489	2.03404e-21	2.54255e-20	1.99835e-20	RpL35/RpL13A/RpL35A/RpL36A/RpS20/RpL4/RpL21/RpS28b/RpS7/RpL14/RpL13/RpL15/RpS25/RpL30/RpS24/RpS16/RpL23/RpL26/RpL40	19
964	52-8-4-1-1	GO:0043603	cellular amide metabolic process	19/19	402/4489	8.28668e-21	8.87859e-20	6.97826e-20	RpL35/RpL13A/RpL35A/RpL36A/RpS20/RpL4/RpL21/RpS28b/RpS7/RpL14/RpL13/RpL15/RpS25/RpL30/RpS24/RpS16/RpL23/RpL26/RpL40	19
965	52-8-4-1-1	GO:0042254	ribosome biogenesis	2023-07-19	85/4489	2.85205e-08	2.6738e-07	2.10151e-07	RpL35/RpL35A/RpS28b/RpS7/RpL14/RpS16/RpL26	7
966	52-8-4-1-1	GO:0022613	ribonucleoprotein complex biogenesis	2023-07-19	124/4489	3.96366e-07	3.30305e-06	2.59608e-06	RpL35/RpL35A/RpS28b/RpS7/RpL14/RpS16/RpL26	7
967	52-8-4-1-1	GO:0042273	ribosomal large subunit biogenesis	2023-04-19	31/4489	6.71366e-06	5.03524e-05	3.95752e-05	RpL35/RpL35A/RpL14/RpL26	4
968	52-8-4-1-1	GO:0006364	rRNA processing	2023-04-19	49/4489	4.3074e-05	0.000293687	0.000230827	RpL35/RpS28b/RpS7/RpS16	4
969	52-8-4-1-1	GO:0016072	rRNA metabolic process	2023-04-19	56/4489	7.32774e-05	0.000457984	0.000359959	RpL35/RpS28b/RpS7/RpS16	4
970	52-8-4-1-1	GO:0034470	ncRNA processing	2023-04-19	86/4489	0.0003908	0.00209357	0.00164547	RpL35/RpS28b/RpS7/RpS16	4
971	52-8-4-1-1	GO:0034660	ncRNA metabolic process	2023-04-19	126/4489	0.00165356	0.00775108	0.00609208	RpL35/RpS28b/RpS7/RpS16	4
972	53-5-4-1-1	GO:0005975	carbohydrate metabolic process	2023-06-22	144/4489	4.79133e-05	0.0107356	0.00922076	CG5171/LManII/Gale/FASN1/CG17333/CG6910	6
973	53-5-4-1-1	GO:0044281	small molecule metabolic process	2023-09-22	408/4489	6.58626e-05	0.0107356	0.00922076	Shmt/LManII/CG12338/Pdxk/Desat1/Gale/FASN1/CG32549/CG6910	9
974	55-0-0-0-0	GO:0030198	extracellular matrix organization	2023-05-24	32/4489	5.1323e-07	0.000183736	0.000170176	Col4a1/vkg/Ppn/LanB1/LanA	5
975	55-0-0-0-0	GO:0071711	basement membrane organization	2023-04-24	17/4489	1.42876e-06	0.000255748	0.000236873	Col4a1/vkg/LanB1/LanA	4
976	55-0-0-0-0	GO:0043062	extracellular structure organization	2023-05-24	43/4489	2.35941e-06	0.000281556	0.000260777	Col4a1/vkg/Ppn/LanB1/LanA	5
977	55-0-0-0-0	GO:0045229	external encapsulating structure organization	2023-05-24	76/4489	4.02721e-05	0.00360435	0.00333834	Col4a1/vkg/Ppn/LanB1/LanA	5
978	55-0-0-0-0	GO:0040003	chitin-based cuticle development	2023-04-24	55/4489	0.000178717	0.0106634	0.00987644	Gasp/Cpr51A/serp/verm	4
979	55-0-0-0-0	GO:0035152	regulation of tube architecture, open tracheal system	2023-04-24	70/4489	0.000455341	0.0232874	0.0215688	Gasp/uif/serp/verm	4
980	55-0-0-0-0	GO:0042335	cuticle development	2023-04-24	76/4489	0.000623596	0.0279059	0.0258464	Gasp/Cpr51A/serp/verm	4
981	56-8-4-1-1	GO:0002181	cytoplasmic translation	22/23	104/4489	2.31684e-36	5.07388e-34	4.65807e-34	RpL7A/RpLP1/RpLP0/RpL7/RpL24/RpL34b/RpS30/RpS3/RpS27/RpL6/RpL17/RpS14a/RpL29/RpS2/RpS26/RpL8/RpL12/RpL39/RpL28/RpL37a/RpS17/RpS21	22
982	56-8-4-1-1	GO:0006412	translation	23/23	285/4489	1.23143e-28	1.34842e-26	1.23792e-26	RpL7A/RpLP1/RpLP0/Rack1/RpL7/RpL24/RpL34b/RpS30/RpS3/RpS27/RpL6/RpL17/RpS14a/RpL29/RpS2/RpS26/RpL8/RpL12/RpL39/RpL28/RpL37a/RpS17/RpS21	23
983	56-8-4-1-1	GO:0043043	peptide biosynthetic process	23/23	309/4489	8.50306e-28	6.20723e-26	5.69854e-26	RpL7A/RpLP1/RpLP0/Rack1/RpL7/RpL24/RpL34b/RpS30/RpS3/RpS27/RpL6/RpL17/RpS14a/RpL29/RpS2/RpS26/RpL8/RpL12/RpL39/RpL28/RpL37a/RpS17/RpS21	23
984	56-8-4-1-1	GO:0043604	amide biosynthetic process	23/23	327/4489	3.27852e-27	1.79499e-25	1.64789e-25	RpL7A/RpLP1/RpLP0/Rack1/RpL7/RpL24/RpL34b/RpS30/RpS3/RpS27/RpL6/RpL17/RpS14a/RpL29/RpS2/RpS26/RpL8/RpL12/RpL39/RpL28/RpL37a/RpS17/RpS21	23
985	56-8-4-1-1	GO:0006518	peptide metabolic process	23/23	362/4489	3.67584e-26	1.61002e-24	1.47807e-24	RpL7A/RpLP1/RpLP0/Rack1/RpL7/RpL24/RpL34b/RpS30/RpS3/RpS27/RpL6/RpL17/RpS14a/RpL29/RpS2/RpS26/RpL8/RpL12/RpL39/RpL28/RpL37a/RpS17/RpS21	23
986	56-8-4-1-1	GO:0034645	cellular macromolecule biosynthetic process	23/23	374/4489	7.96638e-26	2.90773e-24	2.66944e-24	RpL7A/RpLP1/RpLP0/Rack1/RpL7/RpL24/RpL34b/RpS30/RpS3/RpS27/RpL6/RpL17/RpS14a/RpL29/RpS2/RpS26/RpL8/RpL12/RpL39/RpL28/RpL37a/RpS17/RpS21	23
987	56-8-4-1-1	GO:0043603	cellular amide metabolic process	23/23	402/4489	4.40255e-25	1.37737e-23	1.26449e-23	RpL7A/RpLP1/RpLP0/Rack1/RpL7/RpL24/RpL34b/RpS30/RpS3/RpS27/RpL6/RpL17/RpS14a/RpL29/RpS2/RpS26/RpL8/RpL12/RpL39/RpL28/RpL37a/RpS17/RpS21	23
988	56-8-4-1-1	GO:0042254	ribosome biogenesis	2023-08-23	85/4489	4.60893e-09	1.2617e-07	1.1583e-07	RpL7A/RpLP0/RpL7/RpL34b/RpS27/RpL6/RpS14a/RpS21	8
989	56-8-4-1-1	GO:0022613	ribonucleoprotein complex biogenesis	2023-08-23	124/4489	9.36937e-08	2.27988e-06	2.09304e-06	RpL7A/RpLP0/RpL7/RpL34b/RpS27/RpL6/RpS14a/RpS21	8
990	56-8-4-1-1	GO:0042255	ribosome assembly	2023-04-23	21/4489	2.96056e-06	6.48362e-05	5.95228e-05	RpLP0/RpS27/RpL6/RpS14a	4
991	56-8-4-1-1	GO:0042273	ribosomal large subunit biogenesis	2023-04-23	31/4489	1.50446e-05	0.000299524	0.000274977	RpL7A/RpLP0/RpL7/RpL6	4
992	56-8-4-1-1	GO:0006364	rRNA processing	2023-04-23	49/4489	9.52921e-05	0.00173908	0.00159656	RpL7A/RpL7/RpS14a/RpS21	4
993	56-8-4-1-1	GO:0016072	rRNA metabolic process	2023-04-23	56/4489	0.000161304	0.00252417	0.00231731	RpL7A/RpL7/RpS14a/RpS21	4
994	56-8-4-1-1	GO:0022618	ribonucleoprotein complex assembly	2023-04-23	57/4489	0.000172888	0.00252417	0.00231731	RpLP0/RpS27/RpL6/RpS14a	4
995	56-8-4-1-1	GO:0071826	ribonucleoprotein complex subunit organization	2023-04-23	58/4489	0.000185064	0.00253307	0.00232548	RpLP0/RpS27/RpL6/RpS14a	4
996	56-8-4-1-1	GO:0034470	ncRNA processing	2023-04-23	86/4489	0.000842084	0.010848	0.00995901	RpL7A/RpL7/RpS14a/RpS21	4
997	56-8-4-1-1	GO:0140694	non-membrane-bounded organelle assembly	2023-04-23	104/4489	0.00171493	0.0187785	0.0172396	RpLP0/RpS27/RpL6/RpS14a	4
998	56-8-4-1-1	GO:0034660	ncRNA metabolic process	2023-04-23	126/4489	0.00346341	0.0329777	0.0302751	RpL7A/RpL7/RpS14a/RpS21	4
999	57-11-0-0-0	GO:0009790	embryo development	1940-12-01	324/4489	1.44183e-05	0.0146057	0.0121114	chic/Cka/Pka-C1/Pat1/tud/Lac/chrb/CHES-1-like/InR/sd/hzg/scyl	12
1000	57-11-0-0-0	GO:0035556	intracellular signal transduction	13/40	428/4489	4.87396e-05	0.0246866	0.0204706	aru/Cka/Pka-C1/REPTOR/chrb/CHES-1-like/InR/sty/rut/sd/scyl/Rab19/fmt	13
1001	57-11-0-0-0	GO:0051239	regulation of multicellular organismal process	1940-12-01	388/4489	8.76306e-05	0.0295899	0.0245366	chic/Cka/Pka-C1/Pak3/Clk/grh/InR/sty/rut/sd/hzg/Usp2	12
1002	57-11-0-0-0	GO:0045595	regulation of cell differentiation	1940-08-01	184/4489	0.000170352	0.0431415	0.0357738	chic/Cka/grh/bab2/InR/sty/sd/Rab19	8
1003	57-11-0-0-0	GO:2000026	regulation of multicellular organismal development	1940-08-01	192/4489	0.00022881	0.0463569	0.03844	chic/Cka/Pak3/grh/InR/sd/hzg/Usp2	8
1004	58-4-0-0-0	GO:0007603	phototransduction, visible light	2023-07-21	22/4489	2.62367e-12	8.31703e-10	6.60059e-10	ninaC/Arr1/trp/inaC/trpl/inaD/Gbeta76C	7
1005	58-4-0-0-0	GO:0007602	phototransduction	2023-08-21	44/4489	8.08409e-12	1.28133e-09	1.01689e-09	ninaC/Arr1/trp/inaC/trpl/inaD/Ggamma30A/Gbeta76C	8
1006	58-4-0-0-0	GO:0009584	detection of visible light	2023-07-21	27/4489	1.34754e-11	1.34994e-09	1.07135e-09	ninaC/Arr1/trp/inaC/trpl/inaD/Gbeta76C	7
1007	58-4-0-0-0	GO:0009583	detection of light stimulus	2023-08-21	48/4489	1.7034e-11	1.34994e-09	1.07135e-09	ninaC/Arr1/trp/inaC/trpl/inaD/Ggamma30A/Gbeta76C	8
1008	58-4-0-0-0	GO:0009581	detection of external stimulus	2023-08-21	54/4489	4.62407e-11	2.44305e-09	1.93886e-09	ninaC/Arr1/trp/inaC/trpl/inaD/Ggamma30A/Gbeta76C	8
1009	58-4-0-0-0	GO:0009582	detection of abiotic stimulus	2023-08-21	54/4489	4.62407e-11	2.44305e-09	1.93886e-09	ninaC/Arr1/trp/inaC/trpl/inaD/Ggamma30A/Gbeta76C	8
1010	58-4-0-0-0	GO:0051606	detection of stimulus	2023-08-21	60/4489	1.11949e-10	4.96159e-09	3.93764e-09	ninaC/Arr1/trp/inaC/trpl/inaD/Ggamma30A/Gbeta76C	8
1011	58-4-0-0-0	GO:0016056	rhodopsin mediated signaling pathway	2023-06-21	19/4489	1.25214e-10	4.96159e-09	3.93764e-09	ninaC/Arr1/trp/inaC/inaD/Gbeta76C	6
1012	58-4-0-0-0	GO:0016059	deactivation of rhodopsin mediated signaling	2023-05-21	13/4489	1.68722e-09	5.94277e-08	4.71633e-08	ninaC/Arr1/inaC/inaD/Gbeta76C	5
1013	58-4-0-0-0	GO:0022400	regulation of rhodopsin mediated signaling pathway	2023-05-21	14/4489	2.61676e-09	8.29512e-08	6.58321e-08	ninaC/Arr1/inaC/inaD/Gbeta76C	5
1014	58-4-0-0-0	GO:0009416	response to light stimulus	2023-08-21	97/4489	5.74058e-09	1.57029e-07	1.24622e-07	ninaC/Arr1/trp/inaC/trpl/inaD/Ggamma30A/Gbeta76C	8
1015	58-4-0-0-0	GO:0071482	cellular response to light stimulus	2023-06-21	34/4489	5.9443e-09	1.57029e-07	1.24622e-07	ninaC/Arr1/trp/inaC/inaD/Gbeta76C	6
1016	58-4-0-0-0	GO:0009314	response to radiation	2023-08-21	113/4489	1.94904e-08	4.75267e-07	3.77183e-07	ninaC/Arr1/trp/inaC/trpl/inaD/Ggamma30A/Gbeta76C	8
1017	58-4-0-0-0	GO:0071478	cellular response to radiation	2023-06-21	42/4489	2.26568e-08	5.13015e-07	4.07141e-07	ninaC/Arr1/trp/inaC/inaD/Gbeta76C	6
1018	58-4-0-0-0	GO:0007186	G protein-coupled receptor signaling pathway	2023-08-21	122/4489	3.58168e-08	7.56928e-07	6.00717e-07	ninaC/Arr1/trp/inaC/7B2/inaD/Ggamma30A/Gbeta76C	8
1019	58-4-0-0-0	GO:0071214	cellular response to abiotic stimulus	2023-06-21	47/4489	4.57115e-08	8.52385e-07	6.76474e-07	ninaC/Arr1/trp/inaC/inaD/Gbeta76C	6
1020	58-4-0-0-0	GO:0104004	cellular response to environmental stimulus	2023-06-21	47/4489	4.57115e-08	8.52385e-07	6.76474e-07	ninaC/Arr1/trp/inaC/inaD/Gbeta76C	6
1021	58-4-0-0-0	GO:0008277	regulation of G protein-coupled receptor signaling pathway	2023-05-21	26/4489	8.29564e-08	1.46095e-06	1.15945e-06	ninaC/Arr1/inaC/inaD/Gbeta76C	5
1022	58-4-0-0-0	GO:0050906	detection of stimulus involved in sensory perception	2023-04-21	19/4489	1.31174e-06	2.18854e-05	1.73688e-05	trp/inaC/trpl/inaD	4
1023	58-4-0-0-0	GO:0050953	sensory perception of light stimulus	2023-04-21	23/4489	2.96056e-06	4.69248e-05	3.72407e-05	trp/inaC/trpl/inaD	4
1024	58-4-0-0-0	GO:0009628	response to abiotic stimulus	2023-08-21	251/4489	9.21219e-06	0.00013906	0.000110362	ninaC/Arr1/trp/inaC/trpl/inaD/Ggamma30A/Gbeta76C	8
1025	58-4-0-0-0	GO:0007600	sensory perception	2023-06-21	121/4489	1.31996e-05	0.000190194	0.000150943	Arr1/trp/inaC/trpl/inaD/Ggamma30A	6
1026	58-4-0-0-0	GO:0050877	nervous system process	2023-07-21	260/4489	0.000116227	0.00153517	0.00121835	Arr1/trp/inaC/trpl/Mob2/inaD/Ggamma30A	7
1027	58-4-0-0-0	GO:0003008	system process	2023-07-21	332/4489	0.000533031	0.00649887	0.00515767	Arr1/trp/inaC/trpl/Mob2/inaD/Ggamma30A	7
1028	58-4-0-0-0	GO:0098771	inorganic ion homeostasis	2023-04-21	95/4489	0.000854771	0.00939606	0.00745694	MtnA/trp/trpl/VGlut	4
1029	58-4-0-0-0	GO:0032101	regulation of response to external stimulus	2023-05-21	168/4489	0.000864304	0.00939606	0.00745694	ninaC/Arr1/inaC/inaD/Gbeta76C	5
1030	58-4-0-0-0	GO:0055080	cation homeostasis	2023-04-21	96/4489	0.000889217	0.00939606	0.00745694	MtnA/trp/trpl/VGlut	4
1031	58-4-0-0-0	GO:0050801	ion homeostasis	2023-04-21	98/4489	0.000961046	0.00982747	0.00779932	MtnA/trp/trpl/VGlut	4
1032	58-4-0-0-0	GO:0042592	homeostatic process	2023-06-21	300/4489	0.00195022	0.0171727	0.0136287	ninaC/Arr1/MtnA/trp/trpl/VGlut	6
1033	59-18-1-2-1	GO:0045184	establishment of protein localization	14/72	271/4489	7.63865e-05	0.032066	0.030034	Gdi/Trp1/beta'COP/Rab14/Sar1/Rho1/Tpst/Sec24CD/sel/sau/alphaCOP/Tim9a/Srp54k/Rab5	14
1034	59-18-1-2-1	GO:0048193	Golgi vesicle transport	1972-08-01	91/4489	8.65689e-05	0.032066	0.030034	beta'COP/Rab14/Sar1/GM130/Sec24CD/KdelR/sau/alphaCOP	8
1035	59-18-1-2-1	GO:0051235	maintenance of location	1972-07-01	71/4489	0.000119321	0.032066	0.030034	beta'COP/svp/Akt1/ZnT41F/KdelR/alphaCOP/ImpL2	7
1036	59-18-1-2-1	GO:0071702	organic substance transport	18/72	438/4489	0.000128026	0.032066	0.030034	Oatp30B/Gdi/Trp1/beta'COP/Rab14/Akt1/Sar1/LRP1/Tpst/Sec24CD/sel/sau/vib/alphaCOP/Tim9a/CG8051/Srp54k/Rab5	18
1037	59-18-1-2-1	GO:0051668	localization within membrane	1972-09-01	125/4489	0.00014602	0.032066	0.030034	Trp1/Rab14/Sar1/Rho1/Sec24CD/sau/alphaCOP/Tim9a/Srp54k	9
1038	59-18-1-2-1	GO:0015031	protein transport	13/72	258/4489	0.000184332	0.0323105	0.030263	Gdi/Trp1/beta'COP/Rab14/Sar1/Tpst/Sec24CD/sel/sau/alphaCOP/Tim9a/Srp54k/Rab5	13
1039	59-18-1-2-1	GO:0010883	regulation of lipid storage	1972-05-01	35/4489	0.000205987	0.0323105	0.030263	beta'COP/svp/Akt1/alphaCOP/ImpL2	5
1040	59-18-1-2-1	GO:0032879	regulation of localization	16/72	381/4489	0.000258166	0.0354333	0.033188	beta'COP/svp/Akt1/Sar1/ZnT41F/Rho1/LRP1/mbc/Sec24CD/cnc/wdp/sel/sima/alphaCOP/ImpL2/Rab5	16
1041	61-17-3-0-0	GO:0022900	electron transport chain	2023-10-15	46/4489	1.30173e-17	8.85177e-16	6.30312e-16	SdhC/ND-23/ND-75/ND-B12/CG14757/ND-49/ND-ASHI/UQCR-C2/ND-24/RFeSP	10
1042	61-17-3-0-0	GO:0042773	ATP synthesis coupled electron transport	2023-09-15	37/4489	2.97464e-16	1.01138e-14	7.20176e-15	SdhC/ND-23/ND-75/CG14757/ND-49/ND-ASHI/UQCR-C2/ND-24/RFeSP	9
1043	61-17-3-0-0	GO:0022904	respiratory electron transport chain	2023-09-15	41/4489	8.33659e-16	1.88963e-14	1.34556e-14	SdhC/ND-23/ND-75/CG14757/ND-49/ND-ASHI/UQCR-C2/ND-24/RFeSP	9
1044	61-17-3-0-0	GO:0006119	oxidative phosphorylation	2023-09-15	49/4489	4.84142e-15	8.23041e-14	5.86066e-14	SdhC/ND-23/ND-75/CG14757/ND-49/ND-ASHI/UQCR-C2/ND-24/RFeSP	9
1045	61-17-3-0-0	GO:0019646	aerobic electron transport chain	2023-08-15	32/4489	1.6107e-14	2.19055e-13	1.55983e-13	SdhC/ND-23/CG14757/ND-49/ND-ASHI/UQCR-C2/ND-24/RFeSP	8
1046	61-17-3-0-0	GO:0042775	mitochondrial ATP synthesis coupled electron transport	2023-08-15	36/4489	4.60805e-14	5.22246e-13	3.71878e-13	SdhC/ND-23/CG14757/ND-49/ND-ASHI/UQCR-C2/ND-24/RFeSP	8
1047	61-17-3-0-0	GO:0009060	aerobic respiration	2023-09-15	65/4489	7.38783e-14	7.17675e-13	5.11038e-13	SdhC/ND-23/ND-75/CG14757/ND-49/ND-ASHI/UQCR-C2/ND-24/RFeSP	9
1048	61-17-3-0-0	GO:0045333	cellular respiration	2023-09-15	73/4489	2.22187e-13	1.88859e-12	1.34482e-12	SdhC/ND-23/ND-75/CG14757/ND-49/ND-ASHI/UQCR-C2/ND-24/RFeSP	9
1049	61-17-3-0-0	GO:0046034	ATP metabolic process	2023-09-15	78/4489	4.14828e-13	3.13426e-12	2.23182e-12	SdhC/ND-23/ND-75/CG14757/ND-49/ND-ASHI/UQCR-C2/ND-24/RFeSP	9
1050	61-17-3-0-0	GO:0006091	generation of precursor metabolites and energy	2023-10-15	134/4489	1.0634e-12	7.2311e-12	5.14908e-12	SdhC/ND-23/ND-75/ND-B12/CG14757/ND-49/ND-ASHI/UQCR-C2/ND-24/RFeSP	10
1051	61-17-3-0-0	GO:0015980	energy derivation by oxidation of organic compounds	2023-09-15	103/4489	5.5367e-12	3.42269e-11	2.43721e-11	SdhC/ND-23/ND-75/CG14757/ND-49/ND-ASHI/UQCR-C2/ND-24/RFeSP	9
1052	61-17-3-0-0	GO:0033108	mitochondrial respiratory chain complex assembly	2023-06-15	36/4489	8.17226e-10	4.63095e-09	3.29758e-09	ND-39/ND-23/ND-B12/CG14757/ND-ASHI/CG9065	6
1053	61-17-3-0-0	GO:0007005	mitochondrion organization	2023-08-15	129/4489	2.03609e-09	1.06503e-08	7.58383e-09	ND-39/UQCR-C1/ND-23/ND-B12/CG14757/ND-ASHI/CG9065/QIL1	8
1054	61-17-3-0-0	GO:0006120	mitochondrial electron transport, NADH to ubiquinone	2023-04-15	14/4489	7.92915e-08	3.8513e-07	2.74241e-07	ND-23/ND-49/ND-ASHI/ND-24	4
1055	61-17-3-0-0	GO:0010257	NADH dehydrogenase complex assembly	2023-04-15	23/4489	6.89117e-07	2.92875e-06	2.08549e-06	ND-39/ND-23/ND-B12/ND-ASHI	4
1056	61-17-3-0-0	GO:0032981	mitochondrial respiratory chain complex I assembly	2023-04-15	23/4489	6.89117e-07	2.92875e-06	2.08549e-06	ND-39/ND-23/ND-B12/ND-ASHI	4
1057	61-17-3-0-0	GO:0065003	protein-containing complex assembly	2023-06-15	276/4489	0.000159699	0.000638798	0.000454872	ND-39/ND-23/ND-B12/CG14757/ND-ASHI/CG9065	6
1058	61-17-3-0-0	GO:0043933	protein-containing complex organization	2023-06-15	326/4489	0.000399598	0.00150959	0.00107494	ND-39/ND-23/ND-B12/CG14757/ND-ASHI/CG9065	6
1059	62-19-0-0-0	GO:0008610	lipid biosynthetic process	2023-06-19	126/4489	8.7294e-06	0.00360524	0.00315177	Pdss2/CG9743/CG9747/qless/CG5065/CG7990	6
1060	62-19-0-0-0	GO:0008045	motor neuron axon guidance	2023-04-19	56/4489	7.32774e-05	0.0151318	0.0132285	Wnt4/Nrg/trol/caps	4
1061	62-19-0-0-0	GO:0044255	cellular lipid metabolic process	2023-06-19	224/4489	0.000226425	0.0311712	0.0272505	Pdss2/CG9743/CG9747/qless/CG5065/CG7990	6
1062	63-2-2-2-1	GO:0044281	small molecule metabolic process	2023-11-19	408/4489	1.18653e-07	3.42909e-05	2.83519e-05	CG32444/fbp/ScsbetaA/CG3534/CG11089/Got1/PCB/ACC/Gart/Got2/Galk	11
1063	63-2-2-2-1	GO:0005996	monosaccharide metabolic process	2023-05-19	38/4489	3.53307e-07	5.10529e-05	4.22109e-05	CG32444/fbp/CG3534/PCB/Galk	5
1064	63-2-2-2-1	GO:0005975	carbohydrate metabolic process	2023-07-19	144/4489	1.10268e-06	0.000106225	8.78276e-05	CG32444/fbp/CG3534/Idgf4/PCB/ACC/Galk	7
1065	63-2-2-2-1	GO:0019318	hexose metabolic process	2023-04-19	34/4489	9.81583e-06	0.000709194	0.000586367	CG32444/fbp/PCB/Galk	4
1066	63-2-2-2-1	GO:0044283	small molecule biosynthetic process	2023-05-19	105/4489	5.70054e-05	0.00329491	0.00272426	fbp/Got1/PCB/ACC/Got2	5
1067	63-2-2-2-1	GO:0044262	cellular carbohydrate metabolic process	2023-04-19	64/4489	0.000124064	0.00597576	0.0049408	fbp/CG3534/ACC/Galk	4
1068	63-2-2-2-1	GO:1901135	carbohydrate derivative metabolic process	2023-06-19	224/4489	0.000226425	0.00817961	0.00676296	fbp/ScsbetaA/CG11089/Idgf4/Gart/CG32276	6
1069	63-2-2-2-1	GO:0006796	phosphate-containing compound metabolic process	2023-08-19	490/4489	0.000482469	0.015162	0.0125361	fbp/ScsbetaA/CG3534/CG11089/Gart/Galk/eas/CG9886	8
1070	63-2-2-2-1	GO:0006793	phosphorus metabolic process	2023-08-19	496/4489	0.000524638	0.015162	0.0125361	fbp/ScsbetaA/CG3534/CG11089/Gart/Galk/eas/CG9886	8
1071	63-2-2-2-1	GO:0019637	organophosphate metabolic process	2023-05-19	206/4489	0.0013299	0.0226083	0.0186927	fbp/ScsbetaA/CG11089/Gart/eas	5
1072	66-14-2-2-1	GO:0006952	defense response	2023-10-20	238/4489	1.68431e-08	5.57507e-06	5.23023e-06	Spn42Dd/BomS1/BomS2/BomS3/BomT2/BomS5/BomBc2/IM4/IM14/PGRP-SB1	10
1073	66-14-2-2-1	GO:0009607	response to biotic stimulus	2023-09-20	263/4489	6.74682e-07	5.58299e-05	5.23766e-05	Spn42Dd/CG18067/BomS1/BomS2/BomS3/IM4/IM14/Tsf1/PGRP-SB1	9
1074	66-14-2-2-1	GO:0043207	response to external biotic stimulus	2023-09-20	263/4489	6.74682e-07	5.58299e-05	5.23766e-05	Spn42Dd/CG18067/BomS1/BomS2/BomS3/IM4/IM14/Tsf1/PGRP-SB1	9
1075	66-14-2-2-1	GO:0051707	response to other organism	2023-09-20	263/4489	6.74682e-07	5.58299e-05	5.23766e-05	Spn42Dd/CG18067/BomS1/BomS2/BomS3/IM4/IM14/Tsf1/PGRP-SB1	9
1076	66-14-2-2-1	GO:0044419	biological process involved in interspecies interaction between organisms	2023-09-20	291/4489	1.59266e-06	0.000105434	9.89125e-05	Spn42Dd/CG18067/BomS1/BomS2/BomS3/IM4/IM14/Tsf1/PGRP-SB1	9
1077	66-14-2-2-1	GO:0009620	response to fungus	2023-04-20	43/4489	3.16497e-05	0.00149658	0.00140401	Spn42Dd/IM4/IM14/Tsf1	4
1078	66-14-2-2-1	GO:0006955	immune response	2023-06-20	187/4489	0.000114678	0.00474479	0.0044513	Spn42Dd/CG18067/BomS3/IM4/IM14/PGRP-SB1	6
1079	66-14-2-2-1	GO:0006959	humoral immune response	2023-04-20	73/4489	0.000256128	0.00941981	0.00883716	Spn42Dd/CG18067/BomS3/IM4	4
1080	66-14-2-2-1	GO:0009617	response to bacterium	2023-05-20	143/4489	0.000322178	0.0106641	0.0100045	BomS1/BomS2/BomS3/IM4/IM14	5
1081	66-14-2-2-1	GO:0002376	immune system process	2023-06-20	274/4489	0.000915762	0.0233167	0.0218745	Spn42Dd/CG18067/BomS3/IM4/IM14/PGRP-SB1	6
1082	66-14-2-2-1	GO:0045087	innate immune response	2023-04-20	112/4489	0.00130658	0.0308914	0.0289806	Spn42Dd/IM4/IM14/PGRP-SB1	4
1083	67-12-1-2-1	GO:0043161	proteasome-mediated ubiquitin-dependent protein catabolic process	14/29	146/4489	4.05398e-14	2.04726e-11	1.98005e-11	Prosbeta4/Pomp/Prosbeta3/Prosalpha5/Prosbeta1/Prosbeta5/Rad23/Prosalpha7/Prosbeta7/Prosalpha6/Prosalpha3/Prosalpha4/Rpn12/Prosbeta6	14
1084	67-12-1-2-1	GO:0010498	proteasomal protein catabolic process	14/29	158/4489	1.23944e-13	2.44594e-11	2.36564e-11	Prosbeta4/Pomp/Prosbeta3/Prosalpha5/Prosbeta1/Prosbeta5/Rad23/Prosalpha7/Prosbeta7/Prosalpha6/Prosalpha3/Prosalpha4/Rpn12/Prosbeta6	14
1085	67-12-1-2-1	GO:0019941	modification-dependent protein catabolic process	15/29	202/4489	1.67247e-13	2.44594e-11	2.36564e-11	Prosbeta4/Nedd8/Pomp/Prosbeta3/Prosalpha5/Prosbeta1/Prosbeta5/Rad23/Prosalpha7/Prosbeta7/Prosalpha6/Prosalpha3/Prosalpha4/Rpn12/Prosbeta6	15
1086	67-12-1-2-1	GO:0043632	modification-dependent macromolecule catabolic process	15/29	204/4489	1.93738e-13	2.44594e-11	2.36564e-11	Prosbeta4/Nedd8/Pomp/Prosbeta3/Prosalpha5/Prosbeta1/Prosbeta5/Rad23/Prosalpha7/Prosbeta7/Prosalpha6/Prosalpha3/Prosalpha4/Rpn12/Prosbeta6	15
1087	67-12-1-2-1	GO:0051603	proteolysis involved in cellular protein catabolic process	15/29	218/4489	5.20087e-13	5.01233e-11	4.84778e-11	Prosbeta4/Nedd8/Pomp/Prosbeta3/Prosalpha5/Prosbeta1/Prosbeta5/Rad23/Prosalpha7/Prosbeta7/Prosalpha6/Prosalpha3/Prosalpha4/Rpn12/Prosbeta6	15
1088	67-12-1-2-1	GO:0044257	cellular protein catabolic process	15/29	220/4489	5.95525e-13	5.01233e-11	4.84778e-11	Prosbeta4/Nedd8/Pomp/Prosbeta3/Prosalpha5/Prosbeta1/Prosbeta5/Rad23/Prosalpha7/Prosbeta7/Prosalpha6/Prosalpha3/Prosalpha4/Rpn12/Prosbeta6	15
1089	67-12-1-2-1	GO:0030163	protein catabolic process	15/29	223/4489	7.27877e-13	5.25112e-11	5.07872e-11	Prosbeta4/Nedd8/Pomp/Prosbeta3/Prosalpha5/Prosbeta1/Prosbeta5/Rad23/Prosalpha7/Prosbeta7/Prosalpha6/Prosalpha3/Prosalpha4/Rpn12/Prosbeta6	15
1090	67-12-1-2-1	GO:0044265	cellular macromolecule catabolic process	16/29	282/4489	1.25714e-12	7.93569e-11	7.67517e-11	me31B/Prosbeta4/Nedd8/Pomp/Prosbeta3/Prosalpha5/Prosbeta1/Prosbeta5/Rad23/Prosalpha7/Prosbeta7/Prosalpha6/Prosalpha3/Prosalpha4/Rpn12/Prosbeta6	16
1091	67-12-1-2-1	GO:0006511	ubiquitin-dependent protein catabolic process	14/29	199/4489	3.10931e-12	1.74467e-10	1.68739e-10	Prosbeta4/Pomp/Prosbeta3/Prosalpha5/Prosbeta1/Prosbeta5/Rad23/Prosalpha7/Prosbeta7/Prosalpha6/Prosalpha3/Prosalpha4/Rpn12/Prosbeta6	14
1092	67-12-1-2-1	GO:0009057	macromolecule catabolic process	16/29	309/4489	5.21728e-12	2.63472e-10	2.54823e-10	me31B/Prosbeta4/Nedd8/Pomp/Prosbeta3/Prosalpha5/Prosbeta1/Prosbeta5/Rad23/Prosalpha7/Prosbeta7/Prosalpha6/Prosalpha3/Prosalpha4/Rpn12/Prosbeta6	16
1093	67-12-1-2-1	GO:1901565	organonitrogen compound catabolic process	15/29	310/4489	8.92724e-11	4.09842e-09	3.96387e-09	Prosbeta4/Nedd8/Pomp/Prosbeta3/Prosalpha5/Prosbeta1/Prosbeta5/Rad23/Prosalpha7/Prosbeta7/Prosalpha6/Prosalpha3/Prosalpha4/Rpn12/Prosbeta6	15
1094	67-12-1-2-1	GO:1901575	organic substance catabolic process	17/29	489/4489	4.90977e-10	2.06619e-08	1.99836e-08	me31B/Prosbeta4/Nedd8/Pomp/Prosbeta3/Prosalpha5/Prosbeta1/Prosbeta5/Rad23/Prosalpha7/Prosbeta7/Prosalpha6/Pgk/Prosalpha3/Prosalpha4/Rpn12/Prosbeta6	17
1095	67-12-1-2-1	GO:0006508	proteolysis	15/29	373/4489	1.24618e-09	4.84093e-08	4.682e-08	Prosbeta4/Nedd8/Pomp/Prosbeta3/Prosalpha5/Prosbeta1/Prosbeta5/Rad23/Prosalpha7/Prosbeta7/Prosalpha6/Prosalpha3/Prosalpha4/Rpn12/Prosbeta6	15
1096	67-12-1-2-1	GO:0006606	protein import into nucleus	2023-05-29	24/4489	3.05897e-07	1.10341e-05	1.06719e-05	Kap-alpha3/Ran/Nup93-1/Rcc1/Ntf-2	5
1097	67-12-1-2-1	GO:0051170	import into nucleus	2023-05-29	25/4489	3.80664e-07	1.28157e-05	1.23949e-05	Kap-alpha3/Ran/Nup93-1/Rcc1/Ntf-2	5
1098	67-12-1-2-1	GO:0034504	protein localization to nucleus	2023-05-29	29/4489	8.35752e-07	2.63784e-05	2.55124e-05	Kap-alpha3/Ran/Nup93-1/Rcc1/Ntf-2	5
1099	67-12-1-2-1	GO:0017038	protein import	2023-05-29	48/4489	1.10674e-05	0.000328767	0.000317974	Kap-alpha3/Ran/Nup93-1/Rcc1/Ntf-2	5
1100	67-12-1-2-1	GO:0006913	nucleocytoplasmic transport	2023-05-29	62/4489	3.92806e-05	0.00104404	0.00100976	Kap-alpha3/Ran/Nup93-1/Rcc1/Ntf-2	5
1101	67-12-1-2-1	GO:0051169	nuclear transport	2023-05-29	62/4489	3.92806e-05	0.00104404	0.00100976	Kap-alpha3/Ran/Nup93-1/Rcc1/Ntf-2	5
1102	67-12-1-2-1	GO:0072594	establishment of protein localization to organelle	2023-05-29	94/4489	0.00028862	0.00728766	0.00704841	Kap-alpha3/Ran/Nup93-1/Rcc1/Ntf-2	5
1103	67-12-1-2-1	GO:0033365	protein localization to organelle	2023-05-29	127/4489	0.00115247	0.0277141	0.0268042	Kap-alpha3/Ran/Nup93-1/Rcc1/Ntf-2	5
1104	68-5-4-1-1	GO:0044281	small molecule metabolic process	2023-06-13	408/4489	0.00053588	0.0215036	0.0185767	Sfxn1-3/pug/Mdh1/Acsl/CG7322/Adi1	6
1105	68-5-4-1-1	GO:0019752	carboxylic acid metabolic process	2023-04-13	205/4489	0.00218083	0.0420343	0.0363128	pug/Mdh1/Acsl/Adi1	4
1106	68-5-4-1-1	GO:0043436	oxoacid metabolic process	2023-04-13	206/4489	0.00222036	0.0420343	0.0363128	pug/Mdh1/Acsl/Adi1	4
1107	68-5-4-1-1	GO:0006082	organic acid metabolic process	2023-04-13	209/4489	0.00234197	0.0420343	0.0363128	pug/Mdh1/Acsl/Adi1	4
1108	70-6-0-0-0	GO:0048729	tissue morphogenesis	14/41	416/4489	9.40931e-06	0.00387799	0.00304457	Lam/fkh/mam/peb/oc/ths/hth/jing/salm/ltl/hid/trn/mirr/ed	14
1109	70-6-0-0-0	GO:0042659	regulation of cell fate specification	1941-04-01	17/4489	1.30884e-05	0.00387799	0.00304457	hth/bun/salm/ed	4
1110	70-6-0-0-0	GO:0060562	epithelial tube morphogenesis	1941-12-01	318/4489	1.57754e-05	0.00387799	0.00304457	Lam/fkh/mam/oc/hth/jing/salm/ltl/hid/trn/mirr/ed	12
1111	70-6-0-0-0	GO:0032989	cellular component morphogenesis	13/41	393/4489	2.63604e-05	0.00387799	0.00304457	Sema1a/Sdc/peb/oc/Trim9/fax/jing/bun/ab/hid/trn/mirr/ed	13
1112	70-6-0-0-0	GO:0006357	regulation of transcription by RNA polymerase II	13/41	399/4489	3.10152e-05	0.00387799	0.00304457	tai/fkh/mam/peb/oc/hth/jing/bun/salm/Tet/ab/Eip75B/mirr	13
1113	70-6-0-0-0	GO:0010453	regulation of cell fate commitment	1941-04-01	21/4489	3.20544e-05	0.00387799	0.00304457	hth/bun/salm/ed	4
1114	70-6-0-0-0	GO:0002009	morphogenesis of an epithelium	13/41	406/4489	3.73496e-05	0.00387799	0.00304457	Lam/fkh/mam/peb/oc/hth/jing/salm/ltl/hid/trn/mirr/ed	13
1115	70-6-0-0-0	GO:0035239	tube morphogenesis	1941-12-01	347/4489	3.80887e-05	0.00387799	0.00304457	Lam/fkh/mam/oc/hth/jing/salm/ltl/hid/trn/mirr/ed	12
1116	70-6-0-0-0	GO:0022412	cellular process involved in reproduction in multicellular organism	14/41	472/4489	4.02019e-05	0.00387799	0.00304457	Lam/tai/CycG/mam/peb/14-3-3zeta/His3.3B/jing/bun/Tet/ab/Eip75B/mirr/ed	14
1117	70-6-0-0-0	GO:0009791	post-embryonic development	13/41	409/4489	4.03958e-05	0.00387799	0.00304457	fkh/mam/oc/ths/hth/jing/salm/ltl/hid/Eip75B/trn/mirr/ed	13
1118	70-6-0-0-0	GO:0035295	tube development	14/41	480/4489	4.85837e-05	0.00424003	0.0033288	Lam/fkh/mam/peb/oc/hth/jing/salm/ab/ltl/hid/trn/mirr/ed	14
1119	70-6-0-0-0	GO:0002165	instar larval or pupal development	1941-12-01	363/4489	5.9607e-05	0.0044648	0.00350526	fkh/mam/oc/hth/jing/salm/ltl/hid/Eip75B/trn/mirr/ed	12
1120	70-6-0-0-0	GO:0006366	transcription by RNA polymerase II	13/41	431/4489	7.02481e-05	0.0044648	0.00350526	tai/fkh/mam/peb/oc/hth/jing/bun/salm/Tet/ab/Eip75B/mirr	13
1121	70-6-0-0-0	GO:0007276	gamete generation	14/41	497/4489	7.16907e-05	0.0044648	0.00350526	Lam/tai/CycG/mam/peb/14-3-3zeta/His3.3B/jing/bun/Tet/ab/Eip75B/mirr/ed	14
1122	70-6-0-0-0	GO:0009886	post-embryonic animal morphogenesis	1941-11-01	316/4489	8.22813e-05	0.0044648	0.00350526	fkh/mam/oc/hth/jing/salm/ltl/hid/trn/mirr/ed	11
1123	70-6-0-0-0	GO:0048667	cell morphogenesis involved in neuron differentiation	1941-11-01	317/4489	8.469e-05	0.0044648	0.00350526	Sema1a/Sdc/peb/oc/Trim9/fax/jing/ab/hid/trn/mirr	11
1124	70-6-0-0-0	GO:0048812	neuron projection morphogenesis	1941-11-01	321/4489	9.49431e-05	0.0044648	0.00350526	Sema1a/Sdc/peb/oc/Trim9/fax/jing/ab/hid/trn/mirr	11
1125	70-6-0-0-0	GO:0040007	growth	1941-11-01	322/4489	9.76675e-05	0.0044648	0.00350526	Sema1a/tai/Samuel/fkh/CycG/Sdc/cpx/jing/bun/hid/mirr	11
1126	70-6-0-0-0	GO:0048858	cell projection morphogenesis	1941-11-01	322/4489	9.76675e-05	0.0044648	0.00350526	Sema1a/Sdc/peb/oc/Trim9/fax/jing/ab/hid/trn/mirr	11
1127	70-6-0-0-0	GO:0120039	plasma membrane bounded cell projection morphogenesis	1941-11-01	322/4489	9.76675e-05	0.0044648	0.00350526	Sema1a/Sdc/peb/oc/Trim9/fax/jing/ab/hid/trn/mirr	11
1128	70-6-0-0-0	GO:0009790	embryo development	1941-11-01	324/4489	0.000103319	0.00450846	0.00353953	fkh/mam/peb/oc/14-3-3zeta/ths/hth/jing/hid/mirr/ed	11
1129	70-6-0-0-0	GO:0032990	cell part morphogenesis	1941-11-01	328/4489	0.000115471	0.00451626	0.00354566	Sema1a/Sdc/peb/oc/Trim9/fax/jing/ab/hid/trn/mirr	11
1130	70-6-0-0-0	GO:0007417	central nervous system development	1941-08-01	170/4489	0.000117611	0.00451626	0.00354566	Lam/mam/oc/hth/jing/bun/ab/l(3)neo38	8
1131	70-6-0-0-0	GO:0045944	positive regulation of transcription by RNA polymerase II	1941-08-01	170/4489	0.000117611	0.00451626	0.00354566	tai/fkh/mam/oc/hth/jing/Tet/Eip75B	8
1132	70-6-0-0-0	GO:0007424	open tracheal system development	1941-08-01	178/4489	0.000162292	0.00543092	0.00426375	Lam/Sdc/peb/jing/salm/hid/trn/ed	8
1133	70-6-0-0-0	GO:0031175	neuron projection development	1941-11-01	342/4489	0.000168184	0.00543092	0.00426375	Sema1a/Sdc/peb/oc/Trim9/fax/jing/ab/hid/trn/mirr	11
1134	70-6-0-0-0	GO:0060322	head development	1941-06-01	93/4489	0.000168512	0.00543092	0.00426375	oc/hth/jing/bun/ab/l(3)neo38	6
1135	70-6-0-0-0	GO:0045893	positive regulation of transcription, DNA-templated	1941-09-01	231/4489	0.000178515	0.00543092	0.00426375	tai/fkh/mam/oc/hth/jing/Tet/Eip75B/mirr	9
1136	70-6-0-0-0	GO:1902680	positive regulation of RNA biosynthetic process	1941-09-01	231/4489	0.000178515	0.00543092	0.00426375	tai/fkh/mam/oc/hth/jing/Tet/Eip75B/mirr	9
1137	70-6-0-0-0	GO:1903508	positive regulation of nucleic acid-templated transcription	1941-09-01	231/4489	0.000178515	0.00543092	0.00426375	tai/fkh/mam/oc/hth/jing/Tet/Eip75B/mirr	9
1138	70-6-0-0-0	GO:0016477	cell migration	1941-09-01	232/4489	0.000184491	0.00543092	0.00426375	Sema1a/tai/Sdc/peb/ths/jing/bun/ab/trn	9
1139	70-6-0-0-0	GO:0001708	cell fate specification	1941-05-01	60/4489	0.000186688	0.00543092	0.00426375	ths/hth/bun/salm/ed	5
1140	70-6-0-0-0	GO:0000902	cell morphogenesis	1941-12-01	410/4489	0.00019441	0.00548922	0.00430952	Sema1a/Sdc/peb/oc/Trim9/fax/jing/ab/hid/trn/mirr/ed	12
1141	70-6-0-0-0	GO:0000904	cell morphogenesis involved in differentiation	1941-11-01	349/4489	0.0002015	0.00552686	0.00433907	Sema1a/Sdc/peb/oc/Trim9/fax/jing/ab/hid/trn/mirr	11
1142	70-6-0-0-0	GO:0060541	respiratory system development	1941-08-01	185/4489	0.000212142	0.00565712	0.00444133	Lam/Sdc/peb/jing/salm/hid/trn/ed	8
1143	70-6-0-0-0	GO:0048870	cell motility	1941-09-01	238/4489	0.000223986	0.00569132	0.00446818	Sema1a/tai/Sdc/peb/ths/jing/bun/ab/trn	9
1144	70-6-0-0-0	GO:0040008	regulation of growth	1941-09-01	239/4489	0.00023121	0.00569132	0.00446818	Sema1a/tai/Samuel/fkh/CycG/Sdc/bun/hid/mirr	9
1145	70-6-0-0-0	GO:0051674	localization of cell	1941-09-01	239/4489	0.00023121	0.00569132	0.00446818	Sema1a/tai/Sdc/peb/ths/jing/bun/ab/trn	9
1146	70-6-0-0-0	GO:0001667	ameboidal-type cell migration	1941-07-01	143/4489	0.000260496	0.0060425	0.00474389	tai/Sdc/peb/ths/jing/bun/ab	7
1147	70-6-0-0-0	GO:0045165	cell fate commitment	1941-08-01	191/4489	0.000264359	0.0060425	0.00474389	mam/oc/14-3-3zeta/ths/hth/bun/salm/ed	8
1148	70-6-0-0-0	GO:0048707	instar larval or pupal morphogenesis	1941-10-01	305/4489	0.000305076	0.00681099	0.00534723	fkh/mam/oc/hth/jing/salm/ltl/hid/mirr/ed	10
1149	70-6-0-0-0	GO:0007409	axonogenesis	1941-09-01	253/4489	0.000354654	0.0077379	0.00607493	Sema1a/Sdc/peb/Trim9/fax/jing/ab/trn/mirr	9
1150	70-6-0-0-0	GO:0030855	epithelial cell differentiation	1941-09-01	255/4489	0.000376096	0.00802338	0.00629906	tai/fkh/mam/peb/jing/bun/ab/mirr/ed	9
1151	70-6-0-0-0	GO:0030707	ovarian follicle cell development	1941-08-01	202/4489	0.000387513	0.00803072	0.00630482	tai/mam/peb/jing/bun/ab/mirr/ed	8
1152	70-6-0-0-0	GO:0007552	metamorphosis	1941-10-01	316/4489	0.000406521	0.00803072	0.00630482	fkh/mam/oc/hth/jing/salm/ltl/hid/mirr/ed	10
1153	70-6-0-0-0	GO:0010557	positive regulation of macromolecule biosynthetic process	1941-09-01	258/4489	0.000410274	0.00803072	0.00630482	tai/fkh/mam/oc/hth/jing/Tet/Eip75B/mirr	9
1154	70-6-0-0-0	GO:0048749	compound eye development	1941-09-01	259/4489	0.000422224	0.00803072	0.00630482	Lam/peb/oc/Trim9/hth/bun/salm/mirr/ed	9
1155	70-6-0-0-0	GO:0007411	axon guidance	1941-08-01	205/4489	0.000428226	0.00803072	0.00630482	Sema1a/Sdc/peb/Trim9/jing/ab/trn/mirr	8
1156	70-6-0-0-0	GO:0007423	sensory organ development	1941-10-01	319/4489	0.000438652	0.00803072	0.00630482	Lam/peb/oc/Trim9/hth/bun/salm/ab/mirr/ed	10
1157	70-6-0-0-0	GO:0048569	post-embryonic animal organ development	1941-10-01	319/4489	0.000438652	0.00803072	0.00630482	mam/oc/ths/hth/jing/salm/ltl/hid/mirr/ed	10
1158	70-6-0-0-0	GO:0000122	negative regulation of transcription by RNA polymerase II	1941-06-01	111/4489	0.000443363	0.00803072	0.00630482	fkh/oc/jing/ab/Eip75B/mirr	6
1159	70-6-0-0-0	GO:0061564	axon development	1941-09-01	262/4489	0.000459822	0.00817461	0.00641779	Sema1a/Sdc/peb/Trim9/fax/jing/ab/trn/mirr	9
1160	70-6-0-0-0	GO:0051254	positive regulation of RNA metabolic process	1941-09-01	266/4489	0.000514233	0.00890841	0.00699388	tai/fkh/mam/oc/hth/jing/Tet/Eip75B/mirr	9
1161	70-6-0-0-0	GO:0007292	female gamete generation	1941-11-01	389/4489	0.000520794	0.00890841	0.00699388	tai/CycG/mam/peb/14-3-3zeta/jing/bun/ab/Eip75B/mirr/ed	11
1162	70-6-0-0-0	GO:0097485	neuron projection guidance	1941-08-01	212/4489	0.000536962	0.00890841	0.00699388	Sema1a/Sdc/peb/Trim9/jing/ab/trn/mirr	8
1163	70-6-0-0-0	GO:0045892	negative regulation of transcription, DNA-templated	1941-07-01	163/4489	0.000579834	0.00890841	0.00699388	Samuel/fkh/oc/jing/ab/Eip75B/mirr	7
1164	70-6-0-0-0	GO:1902679	negative regulation of RNA biosynthetic process	1941-07-01	163/4489	0.000579834	0.00890841	0.00699388	Samuel/fkh/oc/jing/ab/Eip75B/mirr	7
1165	70-6-0-0-0	GO:1903507	negative regulation of nucleic acid-templated transcription	1941-07-01	163/4489	0.000579834	0.00890841	0.00699388	Samuel/fkh/oc/jing/ab/Eip75B/mirr	7
1166	70-6-0-0-0	GO:0001654	eye development	1941-09-01	271/4489	0.000589641	0.00890841	0.00699388	Lam/peb/oc/Trim9/hth/bun/salm/mirr/ed	9
1167	70-6-0-0-0	GO:0048880	sensory system development	1941-09-01	271/4489	0.000589641	0.00890841	0.00699388	Lam/peb/oc/Trim9/hth/bun/salm/mirr/ed	9
1168	70-6-0-0-0	GO:0150063	visual system development	1941-09-01	271/4489	0.000589641	0.00890841	0.00699388	Lam/peb/oc/Trim9/hth/bun/salm/mirr/ed	9
1169	70-6-0-0-0	GO:0007444	imaginal disc development	1941-11-01	395/4489	0.000593894	0.00890841	0.00699388	mam/peb/oc/hth/jing/salm/ab/ltl/hid/mirr/ed	11
1170	70-6-0-0-0	GO:0001745	compound eye morphogenesis	1941-08-01	217/4489	0.000627644	0.00902281	0.00708369	Lam/peb/oc/hth/bun/salm/mirr/ed	8
1171	70-6-0-0-0	GO:0006935	chemotaxis	1941-08-01	217/4489	0.000627644	0.00902281	0.00708369	Sema1a/Sdc/peb/Trim9/jing/ab/trn/mirr	8
1172	70-6-0-0-0	GO:0007560	imaginal disc morphogenesis	1941-09-01	274/4489	0.000639115	0.00902281	0.00708369	mam/oc/hth/jing/salm/ltl/hid/mirr/ed	9
1173	70-6-0-0-0	GO:0048563	post-embryonic animal organ morphogenesis	1941-09-01	274/4489	0.000639115	0.00902281	0.00708369	mam/oc/hth/jing/salm/ltl/hid/mirr/ed	9
1174	70-6-0-0-0	GO:0045935	positive regulation of nucleobase-containing compound metabolic process	1941-09-01	276/4489	0.000673964	0.00937688	0.00736168	tai/fkh/mam/oc/hth/jing/Tet/Eip75B/mirr	9
1175	70-6-0-0-0	GO:0035220	wing disc development	1941-09-01	279/4489	0.000729162	0.00999994	0.00785083	mam/peb/hth/jing/salm/ab/ltl/mirr/ed	9
1176	70-6-0-0-0	GO:0048592	eye morphogenesis	1941-08-01	223/4489	0.000752524	0.0100336	0.0078773	Lam/peb/oc/hth/bun/salm/mirr/ed	8
1177	70-6-0-0-0	GO:0090596	sensory organ morphogenesis	1941-08-01	223/4489	0.000752524	0.0100336	0.0078773	Lam/peb/oc/hth/bun/salm/mirr/ed	8
1178	70-6-0-0-0	GO:0002064	epithelial cell development	1941-08-01	224/4489	0.000775171	0.010194	0.0080032	tai/mam/peb/jing/bun/ab/mirr/ed	8
1179	70-6-0-0-0	GO:0120036	plasma membrane bounded cell projection organization	1941-11-01	411/4489	0.000832367	0.0107983	0.00847759	Sema1a/Sdc/peb/oc/Trim9/fax/jing/ab/hid/trn/mirr	11
1180	70-6-0-0-0	GO:0007420	brain development	1941-05-01	84/4489	0.000898396	0.0114995	0.00902809	oc/hth/bun/ab/l(3)neo38	5
1181	70-6-0-0-0	GO:0051253	negative regulation of RNA metabolic process	1941-07-01	177/4489	0.000949166	0.0115512	0.00906872	Samuel/fkh/oc/jing/ab/Eip75B/mirr	7
1182	70-6-0-0-0	GO:0035114	imaginal disc-derived appendage morphogenesis	1941-08-01	231/4489	0.000949651	0.0115512	0.00906872	mam/hth/jing/salm/ltl/hid/mirr/ed	8
1183	70-6-0-0-0	GO:0031328	positive regulation of cellular biosynthetic process	1941-09-01	290/4489	0.000964383	0.0115512	0.00906872	tai/fkh/mam/oc/hth/jing/Tet/Eip75B/mirr	9
1184	70-6-0-0-0	GO:0035107	appendage morphogenesis	1941-08-01	232/4489	0.000976979	0.0115512	0.00906872	mam/hth/jing/salm/ltl/hid/mirr/ed	8
1185	70-6-0-0-0	GO:0030030	cell projection organization	1941-11-01	419/4489	0.000978944	0.0115512	0.00906872	Sema1a/Sdc/peb/oc/Trim9/fax/jing/ab/hid/trn/mirr	11
1186	70-6-0-0-0	GO:0009891	positive regulation of biosynthetic process	1941-09-01	291/4489	0.000988536	0.0115512	0.00906872	tai/fkh/mam/oc/hth/jing/Tet/Eip75B/mirr	9
1187	70-6-0-0-0	GO:0007281	germ cell development	1941-11-01	420/4489	0.000998699	0.0115512	0.00906872	tai/mam/peb/14-3-3zeta/jing/bun/Tet/ab/Eip75B/mirr/ed	11
1188	70-6-0-0-0	GO:0010631	epithelial cell migration	1941-06-01	130/4489	0.00102725	0.0116019	0.00910851	tai/Sdc/peb/jing/bun/ab	6
1189	70-6-0-0-0	GO:0090132	epithelium migration	1941-06-01	130/4489	0.00102725	0.0116019	0.00910851	tai/Sdc/peb/jing/bun/ab	6
1190	70-6-0-0-0	GO:0097305	response to alcohol	1941-05-01	87/4489	0.00105386	0.011764	0.00923576	fkh/Pkc98E/hid/Eip75B/Bacc	5
1191	70-6-0-0-0	GO:0030335	positive regulation of cell migration	1941-04-01	51/4489	0.00109798	0.0120374	0.00945041	Sema1a/tai/peb/ths	4
1192	70-6-0-0-0	GO:0048737	imaginal disc-derived appendage development	1941-08-01	237/4489	0.00112331	0.0121166	0.00951257	mam/hth/jing/salm/ltl/hid/mirr/ed	8
1193	70-6-0-0-0	GO:0048736	appendage development	1941-08-01	238/4489	0.00115459	0.0121917	0.00957157	mam/hth/jing/salm/ltl/hid/mirr/ed	8
1194	70-6-0-0-0	GO:0045934	negative regulation of nucleobase-containing compound metabolic process	1941-07-01	183/4489	0.00115567	0.0121917	0.00957157	Samuel/fkh/oc/jing/ab/Eip75B/mirr	7
1195	70-6-0-0-0	GO:2000147	positive regulation of cell motility	1941-04-01	52/4489	0.00118166	0.0123304	0.00968045	Sema1a/tai/peb/ths	4
1196	70-6-0-0-0	GO:0090130	tissue migration	1941-06-01	136/4489	0.0013	0.0134194	0.0105354	tai/Sdc/peb/jing/bun/ab	6
1197	70-6-0-0-0	GO:0048646	anatomical structure formation involved in morphogenesis	1941-09-01	303/4489	0.00131909	0.0134716	0.0105764	fkh/mam/14-3-3zeta/ths/hth/bun/salm/mirr/ed	9
1198	70-6-0-0-0	GO:0040017	positive regulation of locomotion	1941-04-01	55/4489	0.00145951	0.0147487	0.0115791	Sema1a/tai/peb/ths	4
1199	70-6-0-0-0	GO:0048477	oogenesis	1941-10-01	373/4489	0.00149666	0.0149666	0.0117501	tai/mam/peb/14-3-3zeta/jing/bun/ab/Eip75B/mirr/ed	10
1200	70-6-0-0-0	GO:0040012	regulation of locomotion	1941-05-01	95/4489	0.00156626	0.0154126	0.0121003	Sema1a/tai/peb/Trim9/ths	5
1201	70-6-0-0-0	GO:0040011	locomotion	1941-11-01	444/4489	0.00158317	0.0154126	0.0121003	Sema1a/tai/Sdc/peb/Trim9/ths/jing/bun/ab/trn/mirr	11
1202	70-6-0-0-0	GO:0007517	muscle organ development	1941-04-01	57/4489	0.00166829	0.0159014	0.012484	ths/salm/ab/ed	4
1203	70-6-0-0-0	GO:0006928	movement of cell or subcellular component	1941-11-01	447/4489	0.00167296	0.0159014	0.012484	Sema1a/tai/Sdc/peb/Trim9/ths/jing/bun/ab/trn/mirr	11
1204	70-6-0-0-0	GO:0042330	taxis	1941-08-01	253/4489	0.00171407	0.0161324	0.0126654	Sema1a/Sdc/peb/Trim9/jing/ab/trn/mirr	8
1205	70-6-0-0-0	GO:0048666	neuron development	1941-11-01	451/4489	0.00179921	0.0167694	0.0131654	Sema1a/Sdc/peb/oc/Trim9/fax/jing/ab/hid/trn/mirr	11
1206	70-6-0-0-0	GO:0007476	imaginal disc-derived wing morphogenesis	1941-07-01	201/4489	0.00199449	0.0182354	0.0143164	mam/hth/jing/salm/ltl/mirr/ed	7
1207	70-6-0-0-0	GO:0051239	regulation of multicellular organismal process	1941-10-01	388/4489	0.00201888	0.0182842	0.0143547	Sema1a/tai/fkh/Sdc/peb/oc/bun/salm/hid/ed	10
1208	70-6-0-0-0	GO:0045596	negative regulation of cell differentiation	1941-04-01	64/4489	0.00256263	0.02257	0.0177194	Sema1a/bun/salm/ed	4
1209	70-6-0-0-0	GO:0007472	wing disc morphogenesis	1941-07-01	211/4489	0.00263201	0.0229342	0.0180054	mam/hth/jing/salm/ltl/mirr/ed	7
1210	70-6-0-0-0	GO:0007297	ovarian follicle cell migration	1941-05-01	107/4489	0.00265177	0.0229342	0.0180054	tai/peb/jing/bun/ab	5
1211	70-6-0-0-0	GO:0048598	embryonic morphogenesis	1941-06-01	157/4489	0.00271106	0.0232377	0.0182436	fkh/mam/peb/ths/hid/ed	6
1212	70-6-0-0-0	GO:0051272	positive regulation of cellular component movement	1941-04-01	66/4489	0.00286886	0.0243726	0.0191346	Sema1a/tai/peb/ths	4
1213	70-6-0-0-0	GO:0042063	gliogenesis	1941-04-01	67/4489	0.00303101	0.0253023	0.0198645	Sdc/ths/jing/salm	4
1214	70-6-0-0-0	GO:0010558	negative regulation of macromolecule biosynthetic process	1941-07-01	219/4489	0.00324746	0.0268755	0.0210997	Samuel/fkh/oc/jing/ab/Eip75B/mirr	7
1215	70-6-0-0-0	GO:0046530	photoreceptor cell differentiation	1941-06-01	164/4489	0.00337365	0.0274492	0.02155	peb/oc/hth/bun/salm/ed	6
1216	70-6-0-0-0	GO:0030334	regulation of cell migration	1941-04-01	69/4489	0.00337396	0.0274492	0.02155	Sema1a/tai/peb/ths	4
1217	70-6-0-0-0	GO:2000145	regulation of cell motility	1941-04-01	70/4489	0.003555	0.028205	0.0221434	Sema1a/tai/peb/ths	4
1218	70-6-0-0-0	GO:0001700	embryonic development via the syncytial blastoderm	1941-05-01	115/4489	0.00362863	0.0285531	0.0224167	peb/oc/hid/mirr/ed	5
1219	70-6-0-0-0	GO:0035120	post-embryonic appendage morphogenesis	1941-07-01	226/4489	0.00387214	0.0302216	0.0237266	mam/hth/jing/salm/ltl/mirr/ed	7
1220	70-6-0-0-0	GO:0031327	negative regulation of cellular biosynthetic process	1941-07-01	227/4489	0.00396841	0.0307232	0.0241204	Samuel/fkh/oc/jing/ab/Eip75B/mirr	7
1221	70-6-0-0-0	GO:0051173	positive regulation of nitrogen compound metabolic process	1941-10-01	428/4489	0.00417022	0.0315229	0.0247483	tai/fkh/mam/oc/hth/jing/Tet/hid/Eip75B/mirr	10
1222	70-6-0-0-0	GO:0009792	embryo development ending in birth or egg hatching	1941-05-01	119/4489	0.00420398	0.0315299	0.0247537	peb/oc/hid/mirr/ed	5
1223	70-6-0-0-0	GO:0009890	negative regulation of biosynthetic process	1941-07-01	230/4489	0.00426827	0.0317639	0.0249374	Samuel/fkh/oc/jing/ab/Eip75B/mirr	7
1224	70-6-0-0-0	GO:0045229	external encapsulating structure organization	1941-04-01	76/4489	0.00478208	0.0350515	0.0275185	bun/CG42342/mirr/ed	4
1225	70-6-0-0-0	GO:0071495	cellular response to endogenous stimulus	1941-06-01	176/4489	0.00478307	0.0350515	0.0275185	tai/fkh/CycG/ths/ltl/Eip75B	6
1226	70-6-0-0-0	GO:0010033	response to organic substance	1941-09-01	367/4489	0.00491962	0.0357791	0.0280897	tai/fkh/Pkc98E/CycG/ths/ltl/hid/Eip75B/Bacc	9
1227	70-6-0-0-0	GO:0009719	response to endogenous stimulus	1941-06-01	181/4489	0.0054839	0.0394445	0.0309674	tai/fkh/CycG/ths/ltl/Eip75B	6
1228	70-6-0-0-0	GO:0048732	gland development	1941-05-01	127/4489	0.00554688	0.0394445	0.0309674	fkh/ths/hth/hid/trn	5
1229	70-6-0-0-0	GO:0045595	regulation of cell differentiation	1941-06-01	184/4489	0.00593922	0.0414424	0.0325359	Sema1a/oc/hth/bun/salm/ed	6
1230	70-6-0-0-0	GO:0007431	salivary gland development	1941-04-01	83/4489	0.00654179	0.0446528	0.0350563	fkh/hth/hid/trn	4
1231	70-6-0-0-0	GO:0035272	exocrine system development	1941-04-01	83/4489	0.00654179	0.0446528	0.0350563	fkh/hth/hid/trn	4
1232	70-6-0-0-0	GO:0007166	cell surface receptor signaling pathway	1941-10-01	456/4489	0.00655837	0.0446528	0.0350563	Sema1a/fkh/CycG/mam/peb/14-3-3zeta/Trim9/ths/ltl/ed	10
1233	70-6-0-0-0	GO:0050793	regulation of developmental process	1941-10-01	462/4489	0.00718872	0.04826	0.0378883	Sema1a/fkh/Sdc/oc/Trim9/hth/bun/salm/hid/ed	10
1234	70-6-0-0-0	GO:0032870	cellular response to hormone stimulus	1941-04-01	86/4489	0.00741238	0.0494158	0.0387958	tai/fkh/CycG/Eip75B	4
1235	71-16-3-0-0	GO:0009060	aerobic respiration	2023-06-18	65/4489	1.18147e-07	1.37051e-05	1.10685e-05	mAcon1/Idh3b/ox/Idh3a/UQCR-Q/Cyt-c1	6
1236	71-16-3-0-0	GO:0045333	cellular respiration	2023-06-18	73/4489	2.39019e-07	1.38631e-05	1.11961e-05	mAcon1/Idh3b/ox/Idh3a/UQCR-Q/Cyt-c1	6
1237	71-16-3-0-0	GO:0015980	energy derivation by oxidation of organic compounds	2023-06-18	103/4489	1.87238e-06	7.23988e-05	5.84709e-05	mAcon1/Idh3b/ox/Idh3a/UQCR-Q/Cyt-c1	6
1238	71-16-3-0-0	GO:0006091	generation of precursor metabolites and energy	2023-06-18	134/4489	8.74325e-06	0.000253554	0.000204776	mAcon1/Idh3b/ox/Idh3a/UQCR-Q/Cyt-c1	6
1239	72-13-5-0-0	GO:0051146	striated muscle cell differentiation	2023-05-12	63/4489	3.40467e-07	7.58649e-05	6.15644e-05	bt/Mp20/Pax/sls/tn	5
1240	72-13-5-0-0	GO:0061061	muscle structure development	2023-06-12	147/4489	8.75201e-07	7.58649e-05	6.15644e-05	jp/bt/Mp20/Pax/sls/tn	6
1241	72-13-5-0-0	GO:0042692	muscle cell differentiation	2023-05-12	78/4489	1.00262e-06	7.58649e-05	6.15644e-05	bt/Mp20/Pax/sls/tn	5
1242	72-13-5-0-0	GO:0010927	cellular component assembly involved in morphogenesis	2023-04-12	85/4489	5.28068e-05	0.00133191	0.00108084	bt/Pax/sls/tn	4
1243	72-13-5-0-0	GO:0030036	actin cytoskeleton organization	2023-05-12	224/4489	0.000175691	0.00332348	0.00269701	bt/CG34417/sls/CG33521/tn	5
1244	72-13-5-0-0	GO:0030029	actin filament-based process	2023-05-12	231/4489	0.000203268	0.00354937	0.00288031	bt/CG34417/sls/CG33521/tn	5
1245	72-13-5-0-0	GO:0048646	anatomical structure formation involved in morphogenesis	2023-05-12	303/4489	0.000723369	0.00965911	0.00783837	bt/Mp20/Pax/sls/tn	5
1246	72-13-5-0-0	GO:0007010	cytoskeleton organization	2023-05-12	368/4489	0.00175903	0.0221833	0.0180018	bt/CG34417/sls/CG33521/tn	5
1247	76-15-5-0-0	GO:0007267	cell-cell signaling	14/26	347/4489	8.66876e-10	6.44089e-07	5.36551e-07	CG6329/Rab3/Galphao/Rim/slo/Syn/Frq1/pan/brp/Rbp/unc-104/nSyb/nAChRbeta1/shi	14
1248	76-15-5-0-0	GO:0007268	chemical synaptic transmission	2023-11-26	223/4489	1.4236e-08	2.32415e-06	1.9361e-06	CG6329/Rab3/Rim/slo/Syn/Frq1/brp/Rbp/nSyb/nAChRbeta1/shi	11
1249	76-15-5-0-0	GO:0098916	anterograde trans-synaptic signaling	2023-11-26	223/4489	1.4236e-08	2.32415e-06	1.9361e-06	CG6329/Rab3/Rim/slo/Syn/Frq1/brp/Rbp/nSyb/nAChRbeta1/shi	11
1250	76-15-5-0-0	GO:0099537	trans-synaptic signaling	2023-11-26	224/4489	1.49233e-08	2.32415e-06	1.9361e-06	CG6329/Rab3/Rim/slo/Syn/Frq1/brp/Rbp/nSyb/nAChRbeta1/shi	11
1251	76-15-5-0-0	GO:0099536	synaptic signaling	2023-11-26	225/4489	1.56403e-08	2.32415e-06	1.9361e-06	CG6329/Rab3/Rim/slo/Syn/Frq1/brp/Rbp/nSyb/nAChRbeta1/shi	11
1252	76-15-5-0-0	GO:0034330	cell junction organization	2023-11-26	290/4489	2.18872e-07	2.71036e-05	2.25784e-05	klg/Rab3/Galphao/slo/Syn/Frq1/shakB/brp/Rbp/unc-104/shi	11
1253	76-15-5-0-0	GO:0006836	neurotransmitter transport	2023-07-26	94/4489	6.70481e-07	7.11667e-05	5.92846e-05	Rab3/Rim/Syn/Frq1/brp/Vmat/nSyb	7
1254	76-15-5-0-0	GO:0050804	modulation of chemical synaptic transmission	2023-07-26	105/4489	1.43044e-06	0.00011809	9.83739e-05	CG6329/Rab3/Rim/slo/Frq1/brp/shi	7
1255	76-15-5-0-0	GO:0099177	regulation of trans-synaptic signaling	2023-07-26	105/4489	1.43044e-06	0.00011809	9.83739e-05	CG6329/Rab3/Rim/slo/Frq1/brp/shi	7
1256	76-15-5-0-0	GO:0023061	signal release	2023-07-26	111/4489	2.08679e-06	0.000155049	0.000129161	Rab3/Rim/Syn/Frq1/brp/unc-104/nSyb	7
1257	76-15-5-0-0	GO:0050808	synapse organization	2023-09-26	239/4489	4.16788e-06	0.000244848	0.000203968	klg/Rab3/Galphao/slo/Syn/Frq1/brp/Rbp/unc-104	9
1258	76-15-5-0-0	GO:0007269	neurotransmitter secretion	2023-06-26	81/4489	4.94309e-06	0.000244848	0.000203968	Rab3/Rim/Syn/Frq1/brp/nSyb	6
1259	76-15-5-0-0	GO:0099003	vesicle-mediated transport in synapse	2023-06-26	81/4489	4.94309e-06	0.000244848	0.000203968	Rab3/Rim/Syn/Vmat/nSyb/shi	6
1260	76-15-5-0-0	GO:0099504	synaptic vesicle cycle	2023-06-26	81/4489	4.94309e-06	0.000244848	0.000203968	Rab3/Rim/Syn/Vmat/nSyb/shi	6
1261	76-15-5-0-0	GO:0099643	signal release from synapse	2023-06-26	81/4489	4.94309e-06	0.000244848	0.000203968	Rab3/Rim/Syn/Frq1/brp/nSyb	6
1262	76-15-5-0-0	GO:0030865	cortical cytoskeleton organization	2023-05-26	50/4489	7.70947e-06	0.000358009	0.000298235	Rab3/Galphao/brp/Rbp/shi	5
1263	76-15-5-0-0	GO:0001505	regulation of neurotransmitter levels	2023-06-26	89/4489	8.58138e-06	0.000375057	0.000312437	Rab3/Rim/Syn/Frq1/brp/nSyb	6
1264	76-15-5-0-0	GO:0048167	regulation of synaptic plasticity	2023-04-26	32/4489	2.84989e-05	0.00117637	0.000979963	Rab3/Rim/brp/shi	4
1265	76-15-5-0-0	GO:0032940	secretion by cell	2023-07-26	171/4489	3.6675e-05	0.00143419	0.00119473	Rab3/Rim/Syn/Frq1/brp/unc-104/nSyb	7
1266	76-15-5-0-0	GO:0140352	export from cell	2023-07-26	175/4489	4.25904e-05	0.00158223	0.00131806	Rab3/Rim/Syn/Frq1/brp/unc-104/nSyb	7
1267	76-15-5-0-0	GO:0046903	secretion	2023-07-26	181/4489	5.29245e-05	0.00187252	0.00155988	Rab3/Rim/Syn/Frq1/brp/unc-104/nSyb	7
1268	76-15-5-0-0	GO:0007610	behavior	2023-09-26	349/4489	8.89993e-05	0.00300575	0.0025039	klg/tutl/slo/Syn/shakB/brp/Pde1c/unc-104/shi	9
1269	76-15-5-0-0	GO:0016079	synaptic vesicle exocytosis	2023-04-26	46/4489	0.000122396	0.00395393	0.00329378	Rab3/Rim/Syn/nSyb	4
1270	76-15-5-0-0	GO:0045055	regulated exocytosis	2023-04-26	51/4489	0.000183785	0.00525201	0.00437512	Rab3/Rim/Syn/nSyb	4
1271	76-15-5-0-0	GO:0030534	adult behavior	2023-05-26	104/4489	0.00027062	0.0071811	0.00598213	klg/tutl/Syn/shakB/brp	5
1272	76-15-5-0-0	GO:0007274	neuromuscular synaptic transmission	2023-04-26	62/4489	0.000392879	0.0100658	0.00838521	Rim/slo/brp/Rbp	4
1273	76-15-5-0-0	GO:0006887	exocytosis	2023-04-26	75/4489	0.000813323	0.0198552	0.0165401	Rab3/Rim/Syn/nSyb	4
1274	76-15-5-0-0	GO:0016050	vesicle organization	2023-04-26	76/4489	0.000855135	0.0198552	0.0165401	Rab3/unc-104/nSyb/shi	4
1275	76-15-5-0-0	GO:0007528	neuromuscular junction development	2023-05-26	147/4489	0.00132635	0.0289846	0.0241453	Galphao/slo/Syn/Frq1/unc-104	5
1276	76-15-5-0-0	GO:0007613	memory	2023-04-26	90/4489	0.0016118	0.0342161	0.0285033	klg/Syn/brp/shi	4
1277	76-15-5-0-0	GO:0040007	growth	2023-07-26	322/4489	0.00182941	0.0357697	0.0297975	Galphao/slo/Syn/pan/Sxl/unc-104/shi	7
1278	77-8-4-1-1	GO:0006631	fatty acid metabolic process	2023-05-17	71/4489	4.58458e-06	0.000994855	0.000830051	Arc42/mino/CG7834/wal/scu	5
1279	77-8-4-1-1	GO:0032787	monocarboxylic acid metabolic process	2023-05-17	103/4489	2.86785e-05	0.00311162	0.00259616	Arc42/mino/CG7834/wal/scu	5
1280	77-8-4-1-1	GO:0019752	carboxylic acid metabolic process	2023-06-17	205/4489	6.83741e-05	0.00330815	0.00276014	Arc42/mino/CG7834/wal/Odc1/scu	6
1281	77-8-4-1-1	GO:0043436	oxoacid metabolic process	2023-06-17	206/4489	7.02727e-05	0.00330815	0.00276014	Arc42/mino/CG7834/wal/Odc1/scu	6
1282	77-8-4-1-1	GO:0006082	organic acid metabolic process	2023-06-17	209/4489	7.62248e-05	0.00330815	0.00276014	Arc42/mino/CG7834/wal/Odc1/scu	6
1283	77-8-4-1-1	GO:0044281	small molecule metabolic process	2023-07-17	408/4489	0.000422649	0.00833771	0.00695652	Arc42/mino/CG7834/wal/Odc1/scu/HINT1	7
1284	77-8-4-1-1	GO:0044255	cellular lipid metabolic process	2023-05-17	224/4489	0.00111746	0.0173207	0.0144514	Arc42/mino/CG7834/wal/scu	5
1285	77-8-4-1-1	GO:0006629	lipid metabolic process	2023-05-17	269/4489	0.0025357	0.0305692	0.0255053	Arc42/mino/CG7834/wal/scu	5
1286	78-18-1-2-1	GO:0006613	cotranslational protein targeting to membrane	2023-04-13	4489-11-01	1.38079e-08	1.51196e-06	1.30812e-06	Sec61beta/CG5885/Sec61alpha/Sec61gamma	4
1287	78-18-1-2-1	GO:0006614	SRP-dependent cotranslational protein targeting to membrane	2023-04-13	4489-11-01	1.38079e-08	1.51196e-06	1.30812e-06	Sec61beta/CG5885/Sec61alpha/Sec61gamma	4
1288	78-18-1-2-1	GO:0045047	protein targeting to ER	2023-04-13	17/4489	9.86278e-08	5.39987e-06	4.67184e-06	Sec61beta/CG5885/Sec61alpha/Sec61gamma	4
1289	78-18-1-2-1	GO:0072599	establishment of protein localization to endoplasmic reticulum	2023-04-13	17/4489	9.86278e-08	5.39987e-06	4.67184e-06	Sec61beta/CG5885/Sec61alpha/Sec61gamma	4
1290	78-18-1-2-1	GO:0070972	protein localization to endoplasmic reticulum	2023-04-13	21/4489	2.46428e-07	1.07936e-05	9.33833e-06	Sec61beta/CG5885/Sec61alpha/Sec61gamma	4
1291	78-18-1-2-1	GO:0006612	protein targeting to membrane	2023-04-13	24/4489	4.3541e-07	1.58925e-05	1.37498e-05	Sec61beta/CG5885/Sec61alpha/Sec61gamma	4
1292	78-18-1-2-1	GO:0090150	establishment of protein localization to membrane	2023-04-13	49/4489	8.33874e-06	0.000260883	0.00022571	Sec61beta/CG5885/Sec61alpha/Sec61gamma	4
1293	78-18-1-2-1	GO:0006605	protein targeting	2023-04-13	67/4489	2.93008e-05	0.000712987	0.00061686	Sec61beta/CG5885/Sec61alpha/Sec61gamma	4
1294	78-18-1-2-1	GO:0072594	establishment of protein localization to organelle	2023-04-13	94/4489	0.000111583	0.0020364	0.00176184	Sec61beta/CG5885/Sec61alpha/Sec61gamma	4
1295	78-18-1-2-1	GO:0072657	protein localization to membrane	2023-04-13	101/4489	0.000147708	0.00220488	0.00190761	Sec61beta/CG5885/Sec61alpha/Sec61gamma	4
1296	78-18-1-2-1	GO:0051668	localization within membrane	2023-04-13	125/4489	0.000337177	0.00461511	0.00399289	Sec61beta/CG5885/Sec61alpha/Sec61gamma	4
1297	78-18-1-2-1	GO:0033365	protein localization to organelle	2023-04-13	127/4489	0.000358387	0.00461686	0.0039944	Sec61beta/CG5885/Sec61alpha/Sec61gamma	4
1298	78-18-1-2-1	GO:0006886	intracellular protein transport	2023-04-13	189/4489	0.00161354	0.0185982	0.0160907	Sec61beta/CG5885/Sec61alpha/Sec61gamma	4
1299	78-18-1-2-1	GO:0046907	intracellular transport	2023-05-13	395/4489	0.00365044	0.0399724	0.0345832	Sec61beta/CG5885/Sec61alpha/Sec61gamma/ergic53	5
1300	79-14-2-2-1	GO:0009150	purine ribonucleotide metabolic process	2023-09-16	81/4489	1.33193e-12	9.35196e-11	6.63058e-11	ATPsynC/CG10932/ATPsyndelta/Pglym78/Gapdh1/Tpi/PyK/Gapdh2/Eno	9
1301	79-14-2-2-1	GO:0009259	ribonucleotide metabolic process	2023-09-16	85/4489	2.09008e-12	9.35196e-11	6.63058e-11	ATPsynC/CG10932/ATPsyndelta/Pglym78/Gapdh1/Tpi/PyK/Gapdh2/Eno	9
1302	79-14-2-2-1	GO:0006096	glycolytic process	2023-06-16	14/4489	2.0908e-12	9.35196e-11	6.63058e-11	Pglym78/Gapdh1/Tpi/PyK/Gapdh2/Eno	6
1303	79-14-2-2-1	GO:0006757	ATP generation from ADP	2023-06-16	14/4489	2.0908e-12	9.35196e-11	6.63058e-11	Pglym78/Gapdh1/Tpi/PyK/Gapdh2/Eno	6
1304	79-14-2-2-1	GO:0006163	purine nucleotide metabolic process	2023-09-16	86/4489	2.33104e-12	9.35196e-11	6.63058e-11	ATPsynC/CG10932/ATPsyndelta/Pglym78/Gapdh1/Tpi/PyK/Gapdh2/Eno	9
1305	79-14-2-2-1	GO:0019693	ribose phosphate metabolic process	2023-09-16	88/4489	2.88795e-12	9.35196e-11	6.63058e-11	ATPsynC/CG10932/ATPsyndelta/Pglym78/Gapdh1/Tpi/PyK/Gapdh2/Eno	9
1306	79-14-2-2-1	GO:0009135	purine nucleoside diphosphate metabolic process	2023-06-16	15/4489	3.478e-12	9.35196e-11	6.63058e-11	Pglym78/Gapdh1/Tpi/PyK/Gapdh2/Eno	6
1307	79-14-2-2-1	GO:0009179	purine ribonucleoside diphosphate metabolic process	2023-06-16	15/4489	3.478e-12	9.35196e-11	6.63058e-11	Pglym78/Gapdh1/Tpi/PyK/Gapdh2/Eno	6
1308	79-14-2-2-1	GO:0046031	ADP metabolic process	2023-06-16	15/4489	3.478e-12	9.35196e-11	6.63058e-11	Pglym78/Gapdh1/Tpi/PyK/Gapdh2/Eno	6
1309	79-14-2-2-1	GO:0072521	purine-containing compound metabolic process	2023-09-16	94/4489	5.33057e-12	1.22191e-10	8.66341e-11	ATPsynC/CG10932/ATPsyndelta/Pglym78/Gapdh1/Tpi/PyK/Gapdh2/Eno	9
1310	79-14-2-2-1	GO:0009185	ribonucleoside diphosphate metabolic process	2023-06-16	16/4489	5.55415e-12	1.22191e-10	8.66341e-11	Pglym78/Gapdh1/Tpi/PyK/Gapdh2/Eno	6
1311	79-14-2-2-1	GO:0006165	nucleoside diphosphate phosphorylation	2023-06-16	17/4489	8.56724e-12	1.59483e-10	1.13074e-10	Pglym78/Gapdh1/Tpi/PyK/Gapdh2/Eno	6
1312	79-14-2-2-1	GO:0046939	nucleotide phosphorylation	2023-06-16	17/4489	8.56724e-12	1.59483e-10	1.13074e-10	Pglym78/Gapdh1/Tpi/PyK/Gapdh2/Eno	6
1313	79-14-2-2-1	GO:0009117	nucleotide metabolic process	2023-09-16	104/4489	1.35731e-11	2.34621e-10	1.66348e-10	ATPsynC/CG10932/ATPsyndelta/Pglym78/Gapdh1/Tpi/PyK/Gapdh2/Eno	9
1314	79-14-2-2-1	GO:0006753	nucleoside phosphate metabolic process	2023-09-16	108/4489	1.92127e-11	3.09965e-10	2.19767e-10	ATPsynC/CG10932/ATPsyndelta/Pglym78/Gapdh1/Tpi/PyK/Gapdh2/Eno	9
1315	79-14-2-2-1	GO:0009132	nucleoside diphosphate metabolic process	2023-06-16	20/4489	2.66776e-11	4.03498e-10	2.86082e-10	Pglym78/Gapdh1/Tpi/PyK/Gapdh2/Eno	6
1316	79-14-2-2-1	GO:0006090	pyruvate metabolic process	2023-06-16	21/4489	3.72771e-11	5.3065e-10	3.76233e-10	Pglym78/Gapdh1/Tpi/PyK/Gapdh2/Eno	6
1317	79-14-2-2-1	GO:0046034	ATP metabolic process	2023-08-16	78/4489	6.63913e-11	8.92595e-10	6.32853e-10	ATPsynC/ATPsyndelta/Pglym78/Gapdh1/Tpi/PyK/Gapdh2/Eno	8
1318	79-14-2-2-1	GO:0055086	nucleobase-containing small molecule metabolic process	2023-09-16	132/4489	1.20395e-10	1.53345e-09	1.08722e-09	ATPsynC/CG10932/ATPsyndelta/Pglym78/Gapdh1/Tpi/PyK/Gapdh2/Eno	9
1319	79-14-2-2-1	GO:0032787	monocarboxylic acid metabolic process	2023-08-16	103/4489	6.46645e-10	7.8244e-09	5.54753e-09	CG7920/CG10932/Pglym78/Gapdh1/Tpi/PyK/Gapdh2/Eno	8
1320	79-14-2-2-1	GO:0016052	carbohydrate catabolic process	2023-06-16	39/4489	2.16512e-09	2.49504e-08	1.76899e-08	Pglym78/Gapdh1/Tpi/PyK/Gapdh2/Eno	6
1321	79-14-2-2-1	GO:0006091	generation of precursor metabolites and energy	2023-08-16	134/4489	5.38934e-09	5.92828e-08	4.20317e-08	AGBE/Pglym78/Gapdh1/Tpi/Mdh2/PyK/Gapdh2/Eno	8
1322	79-14-2-2-1	GO:0019752	carboxylic acid metabolic process	2023-09-16	205/4489	6.29455e-09	6.36219e-08	4.51082e-08	CG7920/CG10932/Pglym78/Gapdh1/Tpi/Mdh2/PyK/Gapdh2/Eno	9
1323	79-14-2-2-1	GO:0019637	organophosphate metabolic process	2023-09-16	206/4489	6.57251e-09	6.36219e-08	4.51082e-08	ATPsynC/CG10932/ATPsyndelta/Pglym78/Gapdh1/Tpi/PyK/Gapdh2/Eno	9
1324	79-14-2-2-1	GO:0043436	oxoacid metabolic process	2023-09-16	206/4489	6.57251e-09	6.36219e-08	4.51082e-08	CG7920/CG10932/Pglym78/Gapdh1/Tpi/Mdh2/PyK/Gapdh2/Eno	9
1325	79-14-2-2-1	GO:0006082	organic acid metabolic process	2023-09-16	209/4489	7.47237e-09	6.95506e-08	4.93116e-08	CG7920/CG10932/Pglym78/Gapdh1/Tpi/Mdh2/PyK/Gapdh2/Eno	9
1326	79-14-2-2-1	GO:0044281	small molecule metabolic process	2023-11-16	408/4489	8.83645e-09	7.92007e-08	5.61536e-08	CG7920/ATPsynC/CG10932/ATPsyndelta/Pglym78/Gapdh1/Tpi/Mdh2/PyK/Gapdh2/Eno	11
1327	79-14-2-2-1	GO:0005975	carbohydrate metabolic process	2023-08-16	144/4489	9.57353e-09	8.27426e-08	5.86649e-08	AGBE/Pglym78/Gapdh1/Tpi/Mdh2/PyK/Gapdh2/Eno	8
1328	79-14-2-2-1	GO:1901135	carbohydrate derivative metabolic process	2023-09-16	224/4489	1.38032e-08	1.15185e-07	8.16669e-08	ATPsynC/CG10932/ATPsyndelta/Pglym78/Gapdh1/Tpi/PyK/Gapdh2/Eno	9
1329	79-14-2-2-1	GO:0006006	glucose metabolic process	2023-04-16	29/4489	2.42468e-06	1.95591e-05	1.38675e-05	Gapdh1/Tpi/Gapdh2/Eno	4
1330	79-14-2-2-1	GO:0019318	hexose metabolic process	2023-04-16	34/4489	4.68384e-06	3.54215e-05	2.5114e-05	Gapdh1/Tpi/Gapdh2/Eno	4
1331	79-14-2-2-1	GO:0042593	glucose homeostasis	2023-04-16	34/4489	4.68384e-06	3.54215e-05	2.5114e-05	Tpi/PyK/Gapdh2/Eno	4
1332	79-14-2-2-1	GO:0005996	monosaccharide metabolic process	2023-04-16	38/4489	7.39127e-06	5.42027e-05	3.84299e-05	Gapdh1/Tpi/Gapdh2/Eno	4
1333	79-14-2-2-1	GO:0033500	carbohydrate homeostasis	2023-04-16	39/4489	8.21831e-06	5.8495e-05	4.14732e-05	Tpi/PyK/Gapdh2/Eno	4
1334	79-14-2-2-1	GO:0006796	phosphate-containing compound metabolic process	2023-09-16	490/4489	1.15927e-05	8.01554e-05	5.68305e-05	ATPsynC/CG10932/ATPsyndelta/Pglym78/Gapdh1/Tpi/PyK/Gapdh2/Eno	9
1335	79-14-2-2-1	GO:0006793	phosphorus metabolic process	2023-09-16	496/4489	1.28267e-05	8.6224e-05	6.11331e-05	ATPsynC/CG10932/ATPsyndelta/Pglym78/Gapdh1/Tpi/PyK/Gapdh2/Eno	9
1336	79-14-2-2-1	GO:0016310	phosphorylation	2023-06-16	246/4489	0.00012817	0.000838304	0.000594361	Pglym78/Gapdh1/Tpi/PyK/Gapdh2/Eno	6
1337	79-14-2-2-1	GO:0048878	chemical homeostasis	2023-05-16	184/4489	0.000331009	0.002108	0.00149458	AGBE/Tpi/PyK/Gapdh2/Eno	5
1338	79-14-2-2-1	GO:0042592	homeostatic process	2023-06-16	300/4489	0.000382795	0.00237529	0.00168409	AGBE/Tpi/PyK/Jafrac1/Gapdh2/Eno	6
1339	79-14-2-2-1	GO:0090407	organophosphate biosynthetic process	2023-04-16	119/4489	0.000667627	0.0038468	0.0027274	ATPsynC/CG10932/ATPsyndelta/Tpi	4
1340	79-14-2-2-1	GO:1901575	organic substance catabolic process	2023-07-16	489/4489	0.00082803	0.00435616	0.00308853	CG10932/Pglym78/Gapdh1/Tpi/PyK/Gapdh2/Eno	7
1341	79-14-2-2-1	GO:1901137	carbohydrate derivative biosynthetic process	2023-04-16	136/4489	0.00110481	0.00557011	0.00394923	ATPsynC/CG10932/ATPsyndelta/Tpi	4
1342	80-13-5-0-0	GO:0031032	actomyosin structure organization	2023-04-17	70/4489	0.000110754	0.0366317	0.0357711	CG5023/Zasp66/Unc-89/Zasp52	4
1343	0-0-0-0	GO:0007411	axon guidance	34/214	205/4489	5.78192e-11	9.52282e-08	8.399e-08	bsk/Rab6/beat-Ia/Oli/Fas3/tup/Lim3/drl/CdGAPr/grn/Toll-7/Moe/Sema2a/fra/Galphaq/Pka-R2/Dscam1/pk/Dad/zfh1/dac/stan/NetA/beta-Spec/robo1/betaTub60D/sli/Sema2b/Src42A/Sema5c/mew/NetB/LanA/robo3	34
1344	0-0-0-0	GO:0097485	neuron projection guidance	34/214	212/4489	1.50059e-10	1.23574e-07	1.0899e-07	bsk/Rab6/beat-Ia/Oli/Fas3/tup/Lim3/drl/CdGAPr/grn/Toll-7/Moe/Sema2a/fra/Galphaq/Pka-R2/Dscam1/pk/Dad/zfh1/dac/stan/NetA/beta-Spec/robo1/betaTub60D/sli/Sema2b/Src42A/Sema5c/mew/NetB/LanA/robo3	34
1345	0-0-0-0	GO:0006935	chemotaxis	34/214	217/4489	2.88573e-10	1.58426e-07	1.3973e-07	bsk/Rab6/beat-Ia/Oli/Fas3/tup/Lim3/drl/CdGAPr/grn/Toll-7/Moe/Sema2a/fra/Galphaq/Pka-R2/Dscam1/pk/Dad/zfh1/dac/stan/NetA/beta-Spec/robo1/betaTub60D/sli/Sema2b/Src42A/Sema5c/mew/NetB/LanA/robo3	34
1346	0-0-0-0	GO:0006928	movement of cell or subcellular component	50/214	447/4489	3.0903e-09	1.02681e-06	9.05636e-07	Pvr/bsk/Rab6/Gli/beat-Ia/Oli/Fas3/tup/Lim3/drl/CdGAPr/Arl8/grn/sr/ttk/Toll-7/Moe/Sema2a/fra/Galphaq/Pka-R2/Ggamma1/Dscam1/pk/Dad/zfh1/bnl/dac/stan/NetA/beta-Spec/sgl/LanB1/l(2)41Ab/robo1/betaTub60D/sli/mwh/Sema2b/Src42A/Sema5c/tyn/msn/mew/NetB/CalpB/sfl/LanA/cpb/robo3	50
1347	0-0-0-0	GO:0030030	cell projection organization	48/214	419/4489	3.11723e-09	1.02681e-06	9.05636e-07	mtm/Pvr/bsk/Rab6/Gli/beat-Ia/Oli/Fas3/tup/Lim3/drl/CdGAPr/grn/Cad99C/ttk/Toll-7/Moe/Sema2a/fra/Galphaq/Pka-R2/Dscam1/pk/Dad/zfh1/bnl/dac/stan/NetA/beta-Spec/cwo/l(2)41Ab/robo1/betaTub60D/sick/Flo2/sli/mwh/Sema2b/Src42A/Sema5c/ds/msn/mew/NetB/LanA/cpb/robo3	48
1348	0-0-0-0	GO:0007409	axonogenesis	35/214	253/4489	4.92125e-09	1.35088e-06	1.19146e-06	bsk/Rab6/beat-Ia/Oli/Fas3/tup/Lim3/drl/CdGAPr/grn/Toll-7/Moe/Sema2a/fra/Galphaq/Pka-R2/Dscam1/pk/Dad/zfh1/dac/stan/NetA/beta-Spec/robo1/betaTub60D/sick/sli/Sema2b/Src42A/Sema5c/mew/NetB/LanA/robo3	35
1349	0-0-0-0	GO:0040011	locomotion	49/214	444/4489	7.36286e-09	1.73237e-06	1.52793e-06	Syn1/Pvr/bsk/Rab6/Gli/beat-Ia/Oli/Fas3/tup/Lim3/drl/CdGAPr/grn/sr/ttk/Toll-7/Moe/Sema2a/fra/Galphaq/Pka-R2/Ggamma1/Dscam1/pk/Dad/zfh1/bnl/dac/stan/NetA/beta-Spec/sgl/LanB1/robo1/betaTub60D/sli/mwh/Sema2b/Src42A/Sema5c/msn/mew/NetB/hiw/CalpB/sfl/LanA/cpb/robo3	49
1350	0-0-0-0	GO:0061564	axon development	35/214	262/4489	1.25828e-08	2.59048e-06	2.28477e-06	bsk/Rab6/beat-Ia/Oli/Fas3/tup/Lim3/drl/CdGAPr/grn/Toll-7/Moe/Sema2a/fra/Galphaq/Pka-R2/Dscam1/pk/Dad/zfh1/dac/stan/NetA/beta-Spec/robo1/betaTub60D/sick/sli/Sema2b/Src42A/Sema5c/mew/NetB/LanA/robo3	35
1351	0-0-0-0	GO:0120036	plasma membrane bounded cell projection organization	46/214	411/4489	1.53313e-08	2.80563e-06	2.47453e-06	bsk/Rab6/Gli/beat-Ia/Oli/Fas3/tup/Lim3/drl/CdGAPr/grn/Cad99C/ttk/Toll-7/Moe/Sema2a/fra/Galphaq/Pka-R2/Dscam1/pk/Dad/zfh1/bnl/dac/stan/NetA/beta-Spec/cwo/l(2)41Ab/robo1/betaTub60D/sick/Flo2/sli/mwh/Sema2b/Src42A/Sema5c/ds/msn/mew/NetB/LanA/cpb/robo3	46
1352	0-0-0-0	GO:0042330	taxis	34/214	253/4489	1.79739e-08	2.9603e-06	2.61094e-06	bsk/Rab6/beat-Ia/Oli/Fas3/tup/Lim3/drl/CdGAPr/grn/Toll-7/Moe/Sema2a/fra/Galphaq/Pka-R2/Dscam1/pk/Dad/zfh1/dac/stan/NetA/beta-Spec/robo1/betaTub60D/sli/Sema2b/Src42A/Sema5c/mew/NetB/LanA/robo3	34
1353	0-0-0-0	GO:0007155	cell adhesion	25/214	149/4489	2.0232e-08	3.02928e-06	2.67178e-06	Gli/beat-Ia/Fas3/glec/Cad99C/Flo1/fra/sns/Ggamma1/Cals/hbs/stan/CG5758/nrv2/LanB1/robo1/Flo2/sli/Sema2b/Src42A/ds/tyn/mew/Nrx-IV/LanA	25
1354	0-0-0-0	GO:0008038	neuron recognition	20/214	100/4489	2.76626e-08	3.7967e-06	3.34864e-06	Gli/beat-Ia/Fas3/drl/Sema2a/fra/Galphaq/Dscam1/zfh1/stan/CG5758/beta-Spec/robo1/sli/Sema2b/slow/mew/NetB/Nrx-IV/robo3	20
1355	0-0-0-0	GO:0008037	cell recognition	20/214	103/4489	4.68624e-08	5.93711e-06	5.23645e-06	Gli/beat-Ia/Fas3/drl/Sema2a/fra/Galphaq/Dscam1/zfh1/stan/CG5758/beta-Spec/robo1/sli/Sema2b/slow/mew/NetB/Nrx-IV/robo3	20
1356	0-0-0-0	GO:0000904	cell morphogenesis involved in differentiation	40/214	349/4489	8.44179e-08	8.90302e-06	7.85235e-06	ph-p/bsk/Rab6/beat-Ia/Oli/Fas3/tup/Lim3/drl/CdGAPr/grn/Toll-7/Moe/Sema2a/fra/Galphaq/Pka-R2/Dscam1/pk/Dad/zfh1/dac/stan/NetA/beta-Spec/cwo/LanB1/robo1/betaTub60D/sick/sli/Sema2b/Src42A/Sema5c/tyn/msn/mew/NetB/LanA/robo3	40
1357	0-0-0-0	GO:0048858	cell projection morphogenesis	38/214	322/4489	8.64896e-08	8.90302e-06	7.85235e-06	bsk/Rab6/beat-Ia/Oli/Fas3/tup/Lim3/drl/CdGAPr/grn/Toll-7/Moe/Sema2a/fra/Galphaq/Pka-R2/Dscam1/pk/Dad/zfh1/bnl/dac/stan/NetA/beta-Spec/cwo/robo1/betaTub60D/sick/sli/Sema2b/Src42A/Sema5c/msn/mew/NetB/LanA/robo3	38
1358	0-0-0-0	GO:0120039	plasma membrane bounded cell projection morphogenesis	38/214	322/4489	8.64896e-08	8.90302e-06	7.85235e-06	bsk/Rab6/beat-Ia/Oli/Fas3/tup/Lim3/drl/CdGAPr/grn/Toll-7/Moe/Sema2a/fra/Galphaq/Pka-R2/Dscam1/pk/Dad/zfh1/bnl/dac/stan/NetA/beta-Spec/cwo/robo1/betaTub60D/sick/sli/Sema2b/Src42A/Sema5c/msn/mew/NetB/LanA/robo3	38
1359	0-0-0-0	GO:0000902	cell morphogenesis	44/214	410/4489	1.20565e-07	1.16806e-05	1.03022e-05	ph-p/bsk/Rab6/beat-Ia/Oli/Fas3/tup/Lim3/drl/CdGAPr/grn/ttk/Toll-7/Moe/Sema2a/fra/Galphaq/Pka-R2/Dscam1/pk/Dad/zfh1/bnl/dac/stan/NetA/beta-Spec/cwo/LanB1/robo1/betaTub60D/sick/sli/mwh/Sema2b/Src42A/Sema5c/tyn/msn/mew/NetB/LanA/cpb/robo3	44
1360	0-0-0-0	GO:0032990	cell part morphogenesis	38/214	328/4489	1.42041e-07	1.29968e-05	1.1463e-05	bsk/Rab6/beat-Ia/Oli/Fas3/tup/Lim3/drl/CdGAPr/grn/Toll-7/Moe/Sema2a/fra/Galphaq/Pka-R2/Dscam1/pk/Dad/zfh1/bnl/dac/stan/NetA/beta-Spec/cwo/robo1/betaTub60D/sick/sli/Sema2b/Src42A/Sema5c/msn/mew/NetB/LanA/robo3	38
1361	0-0-0-0	GO:0048667	cell morphogenesis involved in neuron differentiation	37/214	317/4489	1.7603e-07	1.5259e-05	1.34582e-05	bsk/Rab6/beat-Ia/Oli/Fas3/tup/Lim3/drl/CdGAPr/grn/Toll-7/Moe/Sema2a/fra/Galphaq/Pka-R2/Dscam1/pk/Dad/zfh1/dac/stan/NetA/beta-Spec/cwo/robo1/betaTub60D/sick/sli/Sema2b/Src42A/Sema5c/msn/mew/NetB/LanA/robo3	37
1362	0-0-0-0	GO:0007424	open tracheal system development	26/214	178/4489	1.93051e-07	1.58977e-05	1.40216e-05	Gasp/uif/noc/Gli/pasi1/sr/ttk/lolal/Moe/bnl/stan/nrv2/serp/verm/sgl/robo1/sli/Src42A/Nsf2/Vha26/ds/mew/wus/Nrx-IV/sfl/LanA	26
1363	0-0-0-0	GO:0048812	neuron projection morphogenesis	37/214	321/4489	2.43866e-07	1.9126e-05	1.68689e-05	bsk/Rab6/beat-Ia/Oli/Fas3/tup/Lim3/drl/CdGAPr/grn/Toll-7/Moe/Sema2a/fra/Galphaq/Pka-R2/Dscam1/pk/Dad/zfh1/dac/stan/NetA/beta-Spec/cwo/robo1/betaTub60D/sick/sli/Sema2b/Src42A/Sema5c/msn/mew/NetB/LanA/robo3	37
1364	0-0-0-0	GO:0048666	neuron development	46/214	451/4489	2.73505e-07	2.04755e-05	1.80592e-05	ph-p/bsk/Rab6/Gli/beat-Ia/Oli/Fas3/tup/Lim3/drl/CdGAPr/grn/ttk/Toll-7/Moe/Sema2a/fra/Galphaq/Pka-R2/Dscam1/pk/exd/Dad/zfh1/dac/stan/CG5758/NetA/beta-Spec/cwo/tinc/robo1/betaTub60D/sick/sli/Sema2b/Src42A/Sema5c/msn/slow/mew/NetB/Nrx-IV/CalpB/LanA/robo3	46
1365	0-0-0-0	GO:0060541	respiratory system development	26/214	185/4489	4.22341e-07	2.93342e-05	2.58724e-05	Gasp/uif/noc/Gli/pasi1/sr/ttk/lolal/Moe/bnl/stan/nrv2/serp/verm/sgl/robo1/sli/Src42A/Nsf2/Vha26/ds/mew/wus/Nrx-IV/sfl/LanA	26
1366	0-0-0-0	GO:0031175	neuron projection development	38/214	342/4489	4.27457e-07	2.93342e-05	2.58724e-05	bsk/Rab6/beat-Ia/Oli/Fas3/tup/Lim3/drl/CdGAPr/grn/ttk/Toll-7/Moe/Sema2a/fra/Galphaq/Pka-R2/Dscam1/pk/Dad/zfh1/dac/stan/NetA/beta-Spec/cwo/robo1/betaTub60D/sick/sli/Sema2b/Src42A/Sema5c/msn/mew/NetB/LanA/robo3	38
1367	0-0-0-0	GO:0035151	regulation of tube size, open tracheal system	11/214	39/4489	1.15275e-06	7.59433e-05	6.6981e-05	Gasp/Gli/pasi1/ttk/stan/nrv2/serp/verm/ds/wus/Nrx-IV	11
1368	0-0-0-0	GO:0051270	regulation of cellular component movement	17/214	93/4489	1.23382e-06	7.81576e-05	6.89339e-05	Pvr/bsk/Gli/ttk/Sema2a/fra/Dscam1/pk/bnl/stan/NetA/robo1/sli/Sema5c/msn/NetB/LanA	17
1369	0-0-0-0	GO:0040012	regulation of locomotion	17/214	95/4489	1.68448e-06	0.000102753	9.06271e-05	Pvr/bsk/Gli/ttk/Sema2a/fra/Dscam1/pk/bnl/stan/NetA/robo1/sli/Sema5c/msn/NetB/LanA	17
1370	0-0-0-0	GO:0035150	regulation of tube size	11/214	41/4489	1.99678e-06	0.000117107	0.000103286	Gasp/Gli/pasi1/ttk/stan/nrv2/serp/verm/ds/wus/Nrx-IV	11
1371	0-0-0-0	GO:0032989	cellular component morphogenesis	40/214	393/4489	2.06199e-06	0.000117107	0.000103286	bsk/Rab6/beat-Ia/Oli/Fas3/tup/Lim3/drl/CdGAPr/grn/Cad99C/ttk/Toll-7/Moe/Sema2a/fra/Galphaq/Pka-R2/Dscam1/pk/Dad/zfh1/bnl/dac/stan/NetA/beta-Spec/cwo/robo1/betaTub60D/sick/sli/Sema2b/Src42A/Sema5c/msn/mew/NetB/LanA/robo3	40
1372	0-0-0-0	GO:0048859	formation of anatomical boundary	10/214	35/4489	3.16215e-06	0.000173602	0.000153114	l(2)gl/uif/fra/exd/nuf/robo1/sli/ds/mew/NetB	10
1373	0-0-0-0	GO:0035152	regulation of tube architecture, open tracheal system	14/214	70/4489	3.68041e-06	0.000195537	0.000172461	Gasp/uif/Gli/pasi1/ttk/Moe/stan/nrv2/serp/verm/ds/mew/wus/Nrx-IV	14
1374	0-0-0-0	GO:0035295	tube development	45/214	480/4489	4.15561e-06	0.000209534	0.000184806	l(2)gl/Col4a1/vkg/Pvr/bsk/noc/Gli/tup/drl/tara/Irk2/Cad99C/ttk/GEFmeso/lolal/Moe/dve/Ggamma1/pk/AnxB9/Dad/bnl/dac/stan/nuf/rdo/Exn/LanB1/TfAP-2/px/robo1/ken/sli/mwh/Src42A/Nsf2/Vha26/ds/msn/mew/Cyp18a1/FoxK/sfl/drm/cpb	45
1375	0-0-0-0	GO:0070983	dendrite guidance	8/214	22/4489	4.19831e-06	0.000209534	0.000184806	tup/drl/Sema2a/fra/NetA/robo1/Sema2b/NetB	8
1376	0-0-0-0	GO:0010160	formation of animal organ boundary	9/214	29/4489	4.67814e-06	0.000226615	0.000199871	l(2)gl/uif/fra/exd/nuf/robo1/sli/mew/NetB	9
1377	0-0-0-0	GO:0016477	cell migration	27/214	232/4489	1.04953e-05	0.00049388	0.000435595	Pvr/bsk/Gli/sr/ttk/Sema2a/fra/Ggamma1/Dscam1/Dad/zfh1/bnl/NetA/sgl/LanB1/robo1/sli/mwh/Src42A/Sema5c/msn/mew/NetB/CalpB/sfl/LanA/cpb	27
1378	0-0-0-0	GO:0030198	extracellular matrix organization	9/214	32/4489	1.15573e-05	0.000528745	0.000466346	Col4a1/vkg/Ppn/Cad99C/CG5758/sona/LanB1/wus/LanA	9
1379	0-0-0-0	GO:0030334	regulation of cell migration	13/214	69/4489	1.64435e-05	0.000731958	0.000645577	Pvr/bsk/Gli/ttk/Sema2a/fra/Dscam1/bnl/robo1/sli/Sema5c/msn/LanA	13
1380	0-0-0-0	GO:0048870	cell motility	27/214	238/4489	1.689e-05	0.000732048	0.000645656	Pvr/bsk/Gli/sr/ttk/Sema2a/fra/Ggamma1/Dscam1/Dad/zfh1/bnl/NetA/sgl/LanB1/robo1/sli/mwh/Src42A/Sema5c/msn/mew/NetB/CalpB/sfl/LanA/cpb	27
1381	0-0-0-0	GO:0051674	localization of cell	27/214	239/4489	1.82489e-05	0.000770663	0.000679714	Pvr/bsk/Gli/sr/ttk/Sema2a/fra/Ggamma1/Dscam1/Dad/zfh1/bnl/NetA/sgl/LanB1/robo1/sli/mwh/Src42A/Sema5c/msn/mew/NetB/CalpB/sfl/LanA/cpb	27
1382	0-0-0-0	GO:2000145	regulation of cell motility	13/214	70/4489	1.93544e-05	0.000796917	0.00070287	Pvr/bsk/Gli/ttk/Sema2a/fra/Dscam1/bnl/robo1/sli/Sema5c/msn/LanA	13
1383	0-0-0-0	GO:0048645	animal organ formation	9/214	34/4489	1.98795e-05	0.000798573	0.00070433	l(2)gl/uif/fra/exd/nuf/robo1/sli/mew/NetB	9
1384	0-0-0-0	GO:0008039	synaptic target recognition	10/214	43/4489	2.35918e-05	0.00091298	0.000805236	Gli/Fas3/Sema2a/CG5758/sli/Sema2b/slow/NetB/Nrx-IV/robo3	10
1385	0-0-0-0	GO:0007432	salivary gland boundary specification	6/214	14/4489	2.38361e-05	0.00091298	0.000805236	fra/exd/robo1/sli/mew/NetB	6
1386	0-0-0-0	GO:0003002	regionalization	31/214	301/4489	2.73752e-05	0.0010247	0.000903773	ph-p/l(2)gl/uif/Rab6/Gli/tup/tara/E(spl)mbeta-HLH/GEFmeso/lolal/Moe/dve/fra/pk/AnxB9/exd/Dad/dac/stan/nuf/cwo/sgl/TfAP-2/robo1/sli/ds/mew/NetB/nkd/sfl/drm	31
1387	0-0-0-0	GO:0098609	cell-cell adhesion	15/214	97/4489	4.34608e-05	0.00159066	0.00140294	beat-Ia/Fas3/glec/Cad99C/Flo1/fra/sns/Cals/hbs/stan/robo1/sli/Src42A/ds/mew	15
1388	0-0-0-0	GO:0009790	embryo development	32/214	324/4489	4.6648e-05	0.0016702	0.00147309	ph-p/l(2)gl/Col4a1/vkg/Pvr/bsk/Rab6/tup/sr/ttk/lolal/Moe/luna/sns/Ggamma1/exd/Dad/zfh1/stan/sgl/LanB1/robo1/sli/Src42A/Sema5c/tyn/msn/nkd/Nrx-IV/sfl/LanA/drm	32
1389	0-0-0-0	GO:0051272	positive regulation of cellular component movement	12/214	66/4489	5.08084e-05	0.00178046	0.00157034	Pvr/bsk/Gli/ttk/Sema2a/fra/Dscam1/pk/stan/robo1/sli/Sema5c	12
1390	0-0-0-0	GO:0007389	pattern specification process	32/214	328/4489	5.94874e-05	0.00204116	0.00180028	ph-p/l(2)gl/uif/bsk/Rab6/Gli/tup/tara/E(spl)mbeta-HLH/GEFmeso/lolal/Moe/dve/fra/pk/AnxB9/exd/Dad/dac/stan/nuf/cwo/sgl/TfAP-2/robo1/sli/ds/mew/NetB/nkd/sfl/drm	32
1391	0-0-0-0	GO:0050920	regulation of chemotaxis	7/214	23/4489	6.46728e-05	0.0021738	0.00191726	Sema2a/pk/stan/NetA/sli/Sema5c/NetB	7
1392	0-0-0-0	GO:0050793	regulation of developmental process	40/214	462/4489	0.000101818	0.00335388	0.00295807	l(2)gl/Syn1/spartin/Rchy1/bsk/Sdr/E(spl)mbeta-HLH/ttk/Moe/Sema2a/fra/Galphaq/Ggamma1/Dscam1/pk/Cals/exd/Dad/sv/zfh1/Eip74EF/bnl/stan/beta-Spec/cwo/tinc/robo1/Flo2/mwh/Hr4/Src42A/Nsf2/Sema5c/ds/tyn/msn/hiw/sfl/LanA/cpb	40
1393	0-0-0-0	GO:0030335	positive regulation of cell migration	10/214	51/4489	0.000112388	0.00362946	0.00320113	Pvr/bsk/Gli/ttk/Sema2a/fra/Dscam1/robo1/sli/Sema5c	10
1394	0-0-0-0	GO:0007431	salivary gland development	13/214	83/4489	0.000124256	0.00386131	0.00340562	l(2)gl/Itpr/Pvr/drl/lolal/fra/exd/Eip74EF/robo1/sli/Src42A/mew/NetB	13
1395	0-0-0-0	GO:0035272	exocrine system development	13/214	83/4489	0.000124256	0.00386131	0.00340562	l(2)gl/Itpr/Pvr/drl/lolal/fra/exd/Eip74EF/robo1/sli/Src42A/mew/NetB	13
1396	0-0-0-0	GO:2000147	positive regulation of cell motility	10/214	52/4489	0.000133435	0.00406977	0.00358948	Pvr/bsk/Gli/ttk/Sema2a/fra/Dscam1/robo1/sli/Sema5c	10
1397	0-0-0-0	GO:0035050	embryonic heart tube development	5/214	4489-12-01	0.000141417	0.0042348	0.00373504	tup/Ggamma1/LanB1/robo1/sli	5
1398	0-0-0-0	GO:0043062	extracellular structure organization	9/214	43/4489	0.000146843	0.00431875	0.00380908	Col4a1/vkg/Ppn/Cad99C/CG5758/sona/LanB1/wus/LanA	9
1399	0-0-0-0	GO:0016198	axon choice point recognition	7/214	26/4489	0.0001535	0.00443534	0.00391191	beat-Ia/drl/fra/Galphaq/beta-Spec/robo1/sli	7
1400	0-0-0-0	GO:0034329	cell junction assembly	21/214	188/4489	0.000194408	0.00552052	0.00486902	l(2)gl/Syn1/spartin/Gli/drl/Arl8/pasi1/Flo1/sns/Cals/Dad/stan/nrv2/beta-Spec/Src42A/Nsf2/kst/hiw/Nrx-IV/LanA/cpb	21
1401	0-0-0-0	GO:0035159	regulation of tube length, open tracheal system	7/214	27/4489	0.000198934	0.00555328	0.00489792	pasi1/stan/nrv2/serp/verm/ds/wus	7
1402	0-0-0-0	GO:0032879	regulation of localization	34/214	381/4489	0.000205327	0.00563624	0.00497109	l(2)gl/Itpr/spartin/Pvr/Npc1a/bsk/CG6583/Gli/Cad99C/ttk/Moe/Sema2a/Flo1/fra/Dscam1/pk/bnl/stan/Syt7/nrv2/sona/NetA/Sep4/Exn/nemy/Mi-2/robo1/Flo2/sli/Rgk1/Sema5c/msn/NetB/LanA	34
1403	0-0-0-0	GO:0040017	positive regulation of locomotion	10/214	55/4489	0.000217567	0.0058743	0.00518105	Pvr/bsk/Gli/ttk/Sema2a/fra/Dscam1/robo1/sli/Sema5c	10
1404	0-0-0-0	GO:0048729	tissue morphogenesis	36/214	416/4489	0.000242385	0.00643883	0.00567896	ph-p/l(2)gl/Col4a1/vkg/Pvr/bsk/noc/Gli/tup/ttk/GEFmeso/Moe/dve/Ggamma1/pk/Dad/bnl/dac/stan/sgl/Exn/LanB1/TfAP-2/px/sli/mwh/Src42A/Nsf2/Vha26/ds/msn/mew/Cyp18a1/Nrx-IV/sfl/drm	36
1405	0-0-0-0	GO:0008045	motor neuron axon guidance	10/214	56/4489	0.000254004	0.00655296	0.00577963	beat-Ia/Oli/tup/Lim3/grn/fra/zfh1/NetA/robo1/NetB	10
1406	0-0-0-0	GO:0003007	heart morphogenesis	7/214	28/4489	0.000254639	0.00655296	0.00577963	Gli/Ggamma1/nrv2/LanB1/robo1/sli/Nrx-IV	7
1407	0-0-0-0	GO:0048732	gland development	16/214	127/4489	0.000296375	0.00750969	0.00662344	l(2)gl/Itpr/Pvr/tup/drl/lolal/fra/exd/zfh1/Eip74EF/robo1/sli/Src42A/mew/NetB/Adgf-A	16
1408	0-0-0-0	GO:0048608	reproductive structure development	10/214	58/4489	0.000342341	0.00841545	0.00742231	Col4a1/Pvr/bsk/dve/LanB1/TfAP-2/robo1/ken/sli/robo3	10
1409	0-0-0-0	GO:0061458	reproductive system development	10/214	58/4489	0.000342341	0.00841545	0.00742231	Col4a1/Pvr/bsk/dve/LanB1/TfAP-2/robo1/ken/sli/robo3	10
1410	0-0-0-0	GO:0098742	cell-cell adhesion via plasma-membrane adhesion molecules	9/214	48/4489	0.000354696	0.00859093	0.00757709	beat-Ia/Fas3/glec/Cad99C/sns/Cals/stan/ds/mew	9
1411	0-0-0-0	GO:0035239	tube morphogenesis	31/214	347/4489	0.000396739	0.00940751	0.0082973	Col4a1/vkg/Pvr/bsk/noc/Gli/Cad99C/ttk/GEFmeso/lolal/Moe/dve/pk/Dad/bnl/dac/stan/Exn/LanB1/TfAP-2/px/mwh/Src42A/Nsf2/Vha26/ds/msn/mew/Cyp18a1/sfl/drm	31
1412	0-0-0-0	GO:0048568	embryonic organ development	8/214	39/4489	0.000399834	0.00940751	0.0082973	Pvr/bsk/tup/Ggamma1/exd/LanB1/robo1/sli	8
1413	0-0-0-0	GO:0007444	imaginal disc development	34/214	395/4489	0.000408552	0.00947725	0.0083588	l(2)gl/Pvr/bsk/noc/Gli/tup/drl/tara/Irk2/GEFmeso/Moe/dve/pk/AnxB9/Dad/bnl/dac/stan/nuf/rdo/Exn/LanB1/TfAP-2/px/ken/mwh/Src42A/ds/msn/mew/Cyp18a1/sfl/drm/cpb	34
1414	0-0-0-0	GO:0002009	morphogenesis of an epithelium	34/214	406/4489	0.000678323	0.0155166	0.0136855	ph-p/l(2)gl/Col4a1/vkg/Pvr/bsk/noc/Gli/tup/ttk/GEFmeso/Moe/dve/Ggamma1/pk/Dad/bnl/dac/stan/Exn/LanB1/TfAP-2/px/mwh/Src42A/Nsf2/Vha26/ds/msn/mew/Cyp18a1/Nrx-IV/sfl/drm	34
1415	0-0-0-0	GO:2000026	regulation of multicellular organismal development	20/214	192/4489	0.000696833	0.0157217	0.0138663	l(2)gl/spartin/Rchy1/E(spl)mbeta-HLH/ttk/Sema2a/Ggamma1/pk/Cals/Dad/stan/cwo/Hr4/Src42A/Sema5c/tyn/msn/hiw/LanA/cpb	20
1416	0-0-0-0	GO:0016199	axon midline choice point recognition	6/214	24/4489	0.000714623	0.0159052	0.0140282	drl/fra/Galphaq/beta-Spec/robo1/sli	6
1417	0-0-0-0	GO:0048565	digestive tract development	10/214	64/4489	0.000773377	0.0167599	0.014782	Col4a1/vkg/Pvr/bsk/dve/Dad/sli/mew/FoxK/drm	10
1418	0-0-0-0	GO:0055123	digestive system development	10/214	64/4489	0.000773377	0.0167599	0.014782	Col4a1/vkg/Pvr/bsk/dve/Dad/sli/mew/FoxK/drm	10
1419	0-0-0-0	GO:0045229	external encapsulating structure organization	11/214	76/4489	0.000828367	0.0177184	0.0156274	Col4a1/vkg/bsk/Ppn/Cad99C/ttk/CG5758/sona/LanB1/wus/LanA	11
1420	0-0-0-0	GO:0007157	heterophilic cell-cell adhesion via plasma membrane cell adhesion molecules	5/214	17/4489	0.000908025	0.0191733	0.0169106	beat-Ia/glec/sns/ds/mew	5
1421	0-0-0-0	GO:0060562	epithelial tube morphogenesis	28/214	318/4489	0.000975734	0.0203422	0.0179415	vkg/Pvr/bsk/noc/Gli/ttk/GEFmeso/Moe/dve/pk/Dad/bnl/dac/stan/Exn/LanB1/TfAP-2/px/mwh/Src42A/Nsf2/Vha26/ds/msn/mew/Cyp18a1/sfl/drm	28
1422	0-0-0-0	GO:0001700	embryonic development via the syncytial blastoderm	14/214	115/4489	0.00100224	0.0206336	0.0181986	l(2)gl/Col4a1/Pvr/bsk/tup/sr/lolal/sns/Ggamma1/zfh1/Src42A/Sema5c/msn/Nrx-IV	14
1423	0-0-0-0	GO:0042063	gliogenesis	10/214	67/4489	0.00111719	0.0226997	0.0200208	Rchy1/Pvr/pasi1/fra/bnl/nrv2/NetA/sli/NetB/Nrx-IV	10
1424	0-0-0-0	GO:0048598	embryonic morphogenesis	17/214	157/4489	0.00114388	0.0226997	0.0200208	l(2)gl/Col4a1/vkg/Pvr/bsk/tup/sr/Ggamma1/Dad/sgl/LanB1/sli/Src42A/msn/Nrx-IV/sfl/drm	17
1425	0-0-0-0	GO:0090066	regulation of anatomical structure size	18/214	171/4489	0.00114394	0.0226997	0.0200208	Gasp/Pvr/Gli/pasi1/Cad99C/ttk/Sema2a/pk/stan/nrv2/serp/verm/mwh/Sema5c/ds/wus/Nrx-IV/cpb	18
1426	0-0-0-0	GO:0016339	calcium-dependent cell-cell adhesion via plasma membrane cell adhesion molecules	4/214	4489-11-01	0.00127164	0.0243534	0.0214793	Cad99C/Cals/stan/ds	4
1427	0-0-0-0	GO:0044331	cell-cell adhesion mediated by cadherin	4/214	4489-11-01	0.00127164	0.0243534	0.0214793	Cad99C/Flo1/Cals/ds	4
1428	0-0-0-0	GO:0061343	cell adhesion involved in heart morphogenesis	4/214	4489-11-01	0.00127164	0.0243534	0.0214793	Gli/Ggamma1/nrv2/Nrx-IV	4
1429	0-0-0-0	GO:0009792	embryo development ending in birth or egg hatching	14/214	119/4489	0.00140541	0.0266058	0.023466	l(2)gl/Col4a1/Pvr/bsk/tup/sr/lolal/sns/Ggamma1/zfh1/Src42A/Sema5c/msn/Nrx-IV	14
1430	0-0-0-0	GO:0009791	post-embryonic development	33/214	409/4489	0.00156126	0.0285591	0.0251887	l(2)gl/Itpr/Col4a1/Pvr/Npc1a/bsk/Gli/GEFmeso/lolal/Moe/dve/sns/pk/Dad/Eip74EF/dac/stan/serp/verm/Exn/LanB1/TfAP-2/px/mwh/Hr4/Src42A/ds/msn/mew/Cyp18a1/Adgf-A/sfl/drm	33
1431	0-0-0-0	GO:0007507	heart development	10/214	70/4489	0.00157701	0.0285591	0.0251887	Col4a1/Gli/tup/Ggamma1/nrv2/LanB1/robo1/sli/Nrx-IV/LanA	10
1432	0-0-0-0	GO:0072359	circulatory system development	10/214	70/4489	0.00157701	0.0285591	0.0251887	Col4a1/Gli/tup/Ggamma1/nrv2/LanB1/robo1/sli/Nrx-IV/LanA	10
1433	0-0-0-0	GO:0031589	cell-substrate adhesion	5/214	19/4489	0.00157795	0.0285591	0.0251887	LanB1/Sema2b/tyn/mew/LanA	5
1434	0-0-0-0	GO:0007420	brain development	11/214	84/4489	0.00192117	0.0343931	0.0303343	Itpr/bsk/noc/drl/bwa/Dscam1/exd/dac/stan/Sema5c/robo3	11
1435	0-0-0-0	GO:0008347	glial cell migration	6/214	29/4489	0.00206524	0.0365748	0.0322585	Pvr/fra/bnl/NetA/sli/NetB	6
1436	0-0-0-0	GO:0007427	epithelial cell migration, open tracheal system	6/214	30/4489	0.00248067	0.0434645	0.0383351	sr/bnl/sgl/robo1/sli/sfl	6
1437	0-0-0-0	GO:0051239	regulation of multicellular organismal process	31/214	388/4489	0.0025563	0.0443181	0.039088	l(2)gl/Itpr/spartin/Rchy1/Pvr/bsk/Gli/Sdr/E(spl)mbeta-HLH/ttk/Ctr1A/Sema2a/Ggamma1/pk/Gadd45/Cals/Dad/bnl/stan/cwo/TfAP-2/robo1/sli/Hr4/Src42A/Sema5c/tyn/msn/hiw/LanA/cpb	31
1438	0-0-0-0	GO:0060560	developmental growth involved in morphogenesis	10/214	75/4489	0.00267602	0.0459104	0.0404924	bsk/ttk/Sema2a/Dscam1/pk/Dad/stan/verm/Sema5c/LanA	10
1439	0-0-0-0	GO:0007417	central nervous system development	17/214	170/4489	0.00273062	0.0463642	0.0408926	ph-p/Itpr/Pvr/bsk/noc/drl/bwa/pasi1/sr/Dscam1/exd/dac/stan/nrv2/Sema5c/Nrx-IV/robo3	17
1440	1-1-2-1	GO:0051276	chromosome organization	60/453	203/4489	1.533e-15	3.01081e-12	2.61416e-12	Spt6/lwr/Pc/Chro/Snr1/MTA1-like/Hel25E/Gas41/chm/r2d2/Btk29A/Su(var)205/Sirt1/RpA-70/CG10038/Set/mor/mod(mdg4)/spas/SMC1/ash2/XNP/Slbp/Bap170/Eb1/Spt5/Bap111/dom/Rae1/Bap55/Iswi/Mtor/Su(var)2-10/Cul1/pho/CG18004/Nup153/dre4/Dek/Df31/Parp/Chd1/pzg/Cap-G/CoRest/Caf1-55/dmt/slmb/Top2/HDAC1/hop/Bap60/Rok/asf1/Smn/brm/DCTN1-p150/Gcn5/phol/HP4	60
1441	1-1-2-1	GO:0007049	cell cycle	76/453	342/4489	3.95922e-12	3.88796e-09	3.37576e-09	PpV/lwr/Pc/CG7148/Chro/Btk29A/Su(var)205/SCAR/bru1/Tap42/Ing5/Su(H)/fws/RanGAP/RpA-70/Aos1/Hrb87F/Hexim/mor/Pi3K92E/mod(mdg4)/spas/SMC1/Slbp/wts/Eb1/geminin/Dsor1/PPP4R2r/grau/Rae1/Bap55/RhoGEF2/Khc/Mtor/Cul1/Pten/PhKgamma/Pp2B-14D/B52/Pp2A-29B/CG6664/cnn/Dref/Mer/crb/pzg/Cap-G/SmD2/Asx/l(3)72Ab/Caf1-55/smt3/Sgt1/ghi/Ptp61F/dmt/slmb/elgi/Top2/ago/jub/CCT6/CG15602/Graf/Rok/brm/mop/DCTN1-p150/Syx13…	76
1442	1-1-2-1	GO:0006325	chromatin organization	41/453	133/4489	1.47732e-11	9.67152e-09	8.39739e-09	Spt6/lwr/Pc/Snr1/Hel25E/Gas41/chm/r2d2/Su(var)205/Sirt1/CG10038/Set/mor/ash2/XNP/Bap170/Spt5/Bap111/dom/Bap55/Iswi/Mtor/pho/CG18004/Nup153/dre4/Dek/Df31/Chd1/pzg/CoRest/Caf1-55/Top2/HDAC1/hop/Bap60/asf1/brm/Gcn5/phol/HP4	41
1443	1-1-2-1	GO:0006366	transcription by RNA polymerase II	84/453	431/4489	3.81214e-10	1.87176e-07	1.62518e-07	lin-52/Spt6/CG3815/CG12219/Pc/CG11247/Ssl1/Snr1/RpII18/Gas41/x16/chm/CG7154/Su(var)205/Taf11/Su(H)/stc/TfIIS/Rpb11/TfIIFalpha/M1BP/hyx/MED7/Hexim/CG7987/mor/CG32856/mod(mdg4)/ash2/jigr1/TfIIA-L/woc/wdn/Sry-delta/Jasper/pygo/Spt5/grau/Bap55/CG17385/Iswi/Mtor/Taf5/Su(var)2-10/CG1620/pho/MED26/CG8765/Nup153/dre4/B52/CG31224/ovo/Tbp/Spt20/brwl/hang/CG10462/Dref/Chd1/pzg/Utx/Rbp1/CoRest/Asx/Tl/RpII140…	84
1444	1-1-2-1	GO:0006338	chromatin remodeling	24/453	62/4489	1.74085e-09	6.83808e-07	5.93723e-07	Spt6/Snr1/Hel25E/Gas41/chm/Su(var)205/Set/mor/XNP/Bap170/Bap111/dom/Bap55/Iswi/Mtor/pho/CG18004/Nup153/Df31/Chd1/Caf1-55/asf1/brm/Gcn5	24
1445	1-1-2-1	GO:0016071	mRNA metabolic process	51/453	218/4489	3.24328e-09	1.06163e-06	9.21774e-07	snf/CG4119/Spx/Spt6/Sf3b1/U2af38/kin17/CG2091/Wdr33/CG14641/Hel25E/snRNP-U1-70K/x16/bru1/Ref1/hyx/Hrb87F/SF1/Rox8/Nab2/BCAS2/Slbp/Ars2/Not3/Upf2/dom/CG8435/B52/CstF64/Tbp/Spf45/ncm/Rbp1/SmD2/SNRPG/qkr58E-2/qkr58E-1/thoc7/l(3)72Ab/CG6179/asf1/Edc3/CG9705/Smn/TfIIEalpha/Cpsf5/smg/Cpsf6/Sf3b6/CG6610/tho2	51
1446	1-1-2-1	GO:0022402	cell cycle process	55/453	248/4489	5.94082e-09	1.66682e-06	1.44724e-06	PpV/lwr/CG7148/Chro/Btk29A/SCAR/bru1/Tap42/Su(H)/fws/RanGAP/mor/mod(mdg4)/spas/SMC1/Slbp/wts/Eb1/geminin/Dsor1/grau/Rae1/RhoGEF2/Khc/Mtor/Cul1/PhKgamma/Pp2B-14D/B52/Pp2A-29B/CG6664/cnn/Dref/Mer/crb/Cap-G/smt3/Sgt1/ghi/dmt/slmb/Top2/ago/CCT6/CG15602/Graf/Rok/brm/mop/DCTN1-p150/Syx13/Galphai/Myt1/Sep1/TBCD	55
1447	1-1-2-1	GO:0006397	mRNA processing	42/453	168/4489	1.11636e-08	2.74066e-06	2.37961e-06	snf/CG4119/Spx/Sf3b1/U2af38/kin17/Wdr33/CG14641/Hel25E/snRNP-U1-70K/x16/bru1/Ref1/hyx/Hrb87F/SF1/Rox8/Nab2/BCAS2/Slbp/Ars2/dom/CG8435/B52/CstF64/Spf45/ncm/Rbp1/SmD2/SNRPG/qkr58E-2/qkr58E-1/thoc7/l(3)72Ab/CG6179/asf1/Smn/Cpsf5/Cpsf6/Sf3b6/CG6610/tho2	42
1448	1-1-2-1	GO:0031497	chromatin assembly	21/453	56/4489	3.6038e-08	7.8643e-06	6.82826e-06	lwr/Pc/Gas41/chm/r2d2/Su(var)205/Sirt1/CG10038/Set/XNP/Iswi/pho/Df31/CoRest/Caf1-55/Top2/HDAC1/hop/Bap60/asf1/phol	21
1449	1-1-2-1	GO:0000278	mitotic cell cycle	48/453	214/4489	4.14983e-08	8.15027e-06	7.07656e-06	PpV/Pc/CG7148/Chro/Su(var)205/bru1/Tap42/Su(H)/Aos1/Hrb87F/mor/Pi3K92E/spas/SMC1/Slbp/wts/Eb1/geminin/Dsor1/PPP4R2r/Rae1/Bap55/Mtor/PhKgamma/B52/cnn/pzg/Cap-G/SmD2/Asx/l(3)72Ab/Caf1-55/smt3/Ptp61F/dmt/slmb/Top2/ago/jub/CCT6/CG15602/Rok/brm/DCTN1-p150/Syx13/Myt1/Pp4-19C/TBCD	48
1450	1-1-2-1	GO:0071824	protein-DNA complex subunit organization	18/453	44/4489	7.2339e-08	1.29158e-05	1.12143e-05	Spt6/Ssl1/Gas41/chm/Su(var)205/Taf11/M1BP/Set/XNP/dom/Bap55/Iswi/Tbp/Df31/Chd1/Caf1-55/asf1/TfIIEalpha	18
1451	1-1-2-1	GO:0006396	RNA processing	53/453	259/4489	2.02751e-07	3.31836e-05	2.8812e-05	CG11417/snf/CG4119/IntS6/Spx/Sf3b1/U2af38/kin17/Wdr33/CG14641/Hel25E/snRNP-U1-70K/x16/r2d2/bru1/Ref1/hyx/Hrb87F/CG3817/CG5220/SF1/Rox8/Nab2/BCAS2/Slbp/IntS11/Ars2/dom/CG8435/CG8939/B52/CstF64/CG4622/Parp/Spf45/ncm/Rbp1/SmD2/SNRPG/qkr58E-2/qkr58E-1/CG3735/thoc7/l(3)72Ab/metl/CG6179/asf1/Smn/Cpsf5/Cpsf6/Sf3b6/CG6610/tho2	53
1452	1-1-2-1	GO:0006357	regulation of transcription by RNA polymerase II	72/453	399/4489	2.45394e-07	3.4649e-05	3.00844e-05	lin-52/Spt6/CG3815/CG12219/Pc/CG11247/Ssl1/Snr1/Gas41/x16/chm/CG7154/Su(var)205/Su(H)/stc/TfIIFalpha/M1BP/hyx/MED7/Hexim/CG7987/mor/mod(mdg4)/ash2/jigr1/woc/wdn/Sry-delta/Jasper/pygo/Spt5/grau/Bap55/CG17385/Iswi/Mtor/Su(var)2-10/CG1620/pho/MED26/CG8765/Nup153/dre4/B52/CG31224/ovo/Spt20/brwl/hang/CG10462/Dref/Chd1/pzg/Utx/Rbp1/CoRest/Asx/Tl/Chi/CG1233/ebd1/Caf1-55/zf30C/Non2/HDAC1/Bap60/cyc/asf1/b…	72
1453	1-1-2-1	GO:0040029	regulation of gene expression, epigenetic	21/453	62/4489	2.75828e-07	3.4649e-05	3.00844e-05	lwr/Pc/Gas41/chm/r2d2/Su(var)205/Sirt1/CG10038/ash2/XNP/Spt5/Mtor/pho/Nup153/CoRest/Caf1-55/Top2/HDAC1/hop/Bap60/phol	21
1454	1-1-2-1	GO:0000375	RNA splicing, via transesterification reactions	34/453	136/4489	2.99915e-07	3.4649e-05	3.00844e-05	snf/CG4119/Spx/Sf3b1/U2af38/kin17/CG14641/Hel25E/snRNP-U1-70K/x16/bru1/Ref1/Hrb87F/SF1/Rox8/BCAS2/Ars2/dom/CG8435/B52/Spf45/ncm/Rbp1/SmD2/SNRPG/qkr58E-2/qkr58E-1/l(3)72Ab/CG6179/asf1/Smn/Cpsf6/Sf3b6/CG6610	34
1455	1-1-2-1	GO:0000377	RNA splicing, via transesterification reactions with bulged adenosine as nucleophile	34/453	136/4489	2.99915e-07	3.4649e-05	3.00844e-05	snf/CG4119/Spx/Sf3b1/U2af38/kin17/CG14641/Hel25E/snRNP-U1-70K/x16/bru1/Ref1/Hrb87F/SF1/Rox8/BCAS2/Ars2/dom/CG8435/B52/Spf45/ncm/Rbp1/SmD2/SNRPG/qkr58E-2/qkr58E-1/l(3)72Ab/CG6179/asf1/Smn/Cpsf6/Sf3b6/CG6610	34
1456	1-1-2-1	GO:0000398	mRNA splicing, via spliceosome	34/453	136/4489	2.99915e-07	3.4649e-05	3.00844e-05	snf/CG4119/Spx/Sf3b1/U2af38/kin17/CG14641/Hel25E/snRNP-U1-70K/x16/bru1/Ref1/Hrb87F/SF1/Rox8/BCAS2/Ars2/dom/CG8435/B52/Spf45/ncm/Rbp1/SmD2/SNRPG/qkr58E-2/qkr58E-1/l(3)72Ab/CG6179/asf1/Smn/Cpsf6/Sf3b6/CG6610	34
1457	1-1-2-1	GO:0031507	heterochromatin assembly	17/453	44/4489	4.51031e-07	4.92125e-05	4.27293e-05	lwr/Pc/Gas41/chm/r2d2/Su(var)205/Sirt1/CG10038/XNP/pho/CoRest/Caf1-55/Top2/HDAC1/hop/Bap60/phol	17
1458	1-1-2-1	GO:0008380	RNA splicing	35/453	146/4489	5.96593e-07	6.16689e-05	5.35446e-05	snf/CG4119/Spx/Sf3b1/U2af38/kin17/CG14641/Hel25E/snRNP-U1-70K/x16/bru1/Ref1/Hrb87F/SF1/Rox8/BCAS2/Ars2/dom/CG8435/B52/Parp/Spf45/ncm/Rbp1/SmD2/SNRPG/qkr58E-2/qkr58E-1/l(3)72Ab/CG6179/asf1/Smn/Cpsf6/Sf3b6/CG6610	35
1459	1-1-2-1	GO:0045814	negative regulation of gene expression, epigenetic	17/453	46/4489	9.48607e-07	8.87173e-05	7.70297e-05	lwr/Pc/Gas41/chm/r2d2/Su(var)205/Sirt1/CG10038/XNP/pho/CoRest/Caf1-55/Top2/HDAC1/hop/Bap60/phol	17
1460	1-1-2-1	GO:0070828	heterochromatin organization	17/453	46/4489	9.48607e-07	8.87173e-05	7.70297e-05	lwr/Pc/Gas41/chm/r2d2/Su(var)205/Sirt1/CG10038/XNP/pho/CoRest/Caf1-55/Top2/HDAC1/hop/Bap60/phol	17
1461	1-1-2-1	GO:0018205	peptidyl-lysine modification	24/453	83/4489	1.07709e-06	9.61551e-05	8.34877e-05	lwr/Gas41/chm/Su(var)205/Sirt1/Ing5/Aos1/ash2/dom/Bap55/Su(var)2-10/Ptip/Spt20/Utx/CoRest/Caf1-55/smt3/HDAC1/Naa20A/brm/Gcn5/Uba2/Eaf6/Taf10	24
1462	1-1-2-1	GO:0098813	nuclear chromosome segregation	19/453	61/4489	4.32501e-06	0.000360476	0.000312987	lwr/Chro/RanGAP/mod(mdg4)/spas/SMC1/Slbp/Eb1/grau/Mtor/Cul1/Mer/crb/Cap-G/dmt/slmb/Top2/Rok/DCTN1-p150	19
1463	1-1-2-1	GO:0007059	chromosome segregation	21/453	72/4489	4.405e-06	0.000360476	0.000312987	lwr/Chro/RanGAP/mod(mdg4)/mats/spas/SMC1/Slbp/Eb1/grau/Mtor/Cul1/Pp2A-29B/Mer/crb/Cap-G/dmt/slmb/Top2/Rok/DCTN1-p150	21
1464	1-1-2-1	GO:0048024	regulation of mRNA splicing, via spliceosome	20/453	68/4489	6.48011e-06	0.000499221	0.000433453	snf/CG4119/U2af38/CG14641/Hel25E/snRNP-U1-70K/x16/bru1/Hrb87F/SF1/Rox8/dom/B52/Spf45/Rbp1/qkr58E-2/qkr58E-1/l(3)72Ab/asf1/Cpsf6	20
1465	1-1-2-1	GO:0016573	histone acetylation	15/453	42/4489	6.86301e-06	0.000499221	0.000433453	Gas41/chm/Sirt1/Ing5/dom/Bap55/Spt20/CoRest/Caf1-55/HDAC1/Naa20A/brm/Gcn5/Eaf6/Taf10	15
1466	1-1-2-1	GO:0051168	nuclear export	15/453	42/4489	6.86301e-06	0.000499221	0.000433453	Hel25E/RanGAP/Ref1/Nup358/cpa/Rae1/Mtor/Nup153/Clbn/thoc7/Ns3/ebo/Sem1/CG9915/tho2	15
1467	1-1-2-1	GO:0072665	protein localization to vacuole	8/453	13/4489	8.25354e-06	0.000542475	0.000471009	Snx16/Vps28/Vsp37A/lt/car/mop/Mon1/Su(dx)	8
1468	1-1-2-1	GO:0072666	establishment of protein localization to vacuole	8/453	13/4489	8.25354e-06	0.000542475	0.000471009	Snx16/Vps28/Vsp37A/lt/car/mop/Mon1/Su(dx)	8
1469	1-1-2-1	GO:0007346	regulation of mitotic cell cycle	20/453	69/4489	8.28628e-06	0.000542475	0.000471009	Chro/bru1/Su(H)/Aos1/mor/Pi3K92E/geminin/Dsor1/Rae1/Mtor/PhKgamma/B52/pzg/Caf1-55/slmb/ago/CG15602/brm/Myt1/Pp4-19C	20
1470	1-1-2-1	GO:0006475	internal protein amino acid acetylation	15/453	43/4489	9.57893e-06	0.000570092	0.000494988	Gas41/chm/Sirt1/Ing5/dom/Bap55/Spt20/CoRest/Caf1-55/HDAC1/Naa20A/brm/Gcn5/Eaf6/Taf10	15
1471	1-1-2-1	GO:0018393	internal peptidyl-lysine acetylation	15/453	43/4489	9.57893e-06	0.000570092	0.000494988	Gas41/chm/Sirt1/Ing5/dom/Bap55/Spt20/CoRest/Caf1-55/HDAC1/Naa20A/brm/Gcn5/Eaf6/Taf10	15
1472	1-1-2-1	GO:0018394	peptidyl-lysine acetylation	15/453	43/4489	9.57893e-06	0.000570092	0.000494988	Gas41/chm/Sirt1/Ing5/dom/Bap55/Spt20/CoRest/Caf1-55/HDAC1/Naa20A/brm/Gcn5/Eaf6/Taf10	15
1473	1-1-2-1	GO:0043484	regulation of RNA splicing	21/453	76/4489	1.12631e-05	0.00063202	0.000548758	snf/CG4119/U2af38/CG14641/Hel25E/snRNP-U1-70K/x16/bru1/Hrb87F/SF1/Rox8/dom/B52/Parp/Spf45/Rbp1/qkr58E-2/qkr58E-1/l(3)72Ab/asf1/Cpsf6	21
1474	1-1-2-1	GO:0050684	regulation of mRNA processing	21/453	76/4489	1.12631e-05	0.00063202	0.000548758	snf/CG4119/U2af38/CG14641/Hel25E/snRNP-U1-70K/x16/bru1/Hrb87F/SF1/Rox8/Nab2/dom/B52/Spf45/Rbp1/qkr58E-2/qkr58E-1/l(3)72Ab/asf1/Cpsf6	21
1475	1-1-2-1	GO:0008285	negative regulation of cell population proliferation	17/453	54/4489	1.18548e-05	0.000646746	0.000561544	lwr/Snr1/Pez/Ing5/mor/mats/Rox8/wts/dom/Pten/Mer/Utx/Ptp61F/slmb/ago/Bap60/brm	17
1476	1-1-2-1	GO:0010605	negative regulation of macromolecule metabolic process	65/453	387/4489	1.32502e-05	0.000703336	0.000610679	su(sable)/lin-52/CG3815/lwr/Pc/CG2091/snRNP-U1-70K/Gas41/chm/r2d2/Su(var)205/Taf11/Cand1/bru1/Sirt1/Su(H)/stc/CG9636/CG10038/Hexim/CG7987/SMC1/Rox8/Nab2/ash2/XNP/Ars2/Not3/geminin/Spt5/Upf2/Bap111/dom/casp/Iswi/Mtor/Cul1/CG1620/pho/Pten/ovo/crb/pzg/Utx/CoRest/Asx/Chi/CG1233/Usp10/Caf1-55/slmb/Top2/HDAC1/hop/Bap60/jub/MKP-4/asf1/CG6843/Edc3/CG9705/I-2/phol/smg/Nulp1	65
1477	1-1-2-1	GO:0010629	negative regulation of gene expression	37/453	181/4489	1.62234e-05	0.000838492	0.000728029	lwr/Pc/CG2091/snRNP-U1-70K/Gas41/chm/r2d2/Su(var)205/Taf11/bru1/Sirt1/CG9636/CG10038/SMC1/Rox8/Nab2/ash2/XNP/Ars2/Not3/Upf2/dom/casp/Cul1/pho/CoRest/Caf1-55/slmb/Top2/HDAC1/hop/Bap60/jub/Edc3/CG9705/phol/smg	37
1478	1-1-2-1	GO:0006367	transcription initiation from RNA polymerase II promoter	13/453	35/4489	1.74431e-05	0.000862621	0.000748979	Ssl1/Gas41/x16/Taf11/TfIIFalpha/M1BP/TfIIA-L/Taf5/B52/Tbp/Rbp1/TfIIEalpha/Taf10	13
1479	1-1-2-1	GO:0016570	histone modification	23/453	90/4489	1.77561e-05	0.000862621	0.000748979	Gas41/chm/Su(var)205/Sirt1/Ing5/hyx/ash2/dom/Bap55/CG1620/Ptip/Spt20/Bre1/Utx/CoRest/Asx/Caf1-55/HDAC1/Naa20A/brm/Gcn5/Eaf6/Taf10	23
1480	1-1-2-1	GO:0051726	regulation of cell cycle	31/453	141/4489	1.80079e-05	0.000862621	0.000748979	CG7148/Chro/bru1/Ing5/Su(H)/Aos1/Hexim/mor/Pi3K92E/geminin/Dsor1/Rae1/RhoGEF2/Mtor/Cul1/Pten/PhKgamma/B52/cnn/pzg/Caf1-55/slmb/elgi/ago/CG15602/Graf/Rok/brm/Myt1/Eaf6/Pp4-19C	31
1481	1-1-2-1	GO:0000280	nuclear division	25/453	103/4489	2.02237e-05	0.000945697	0.000821111	lwr/Chro/bru1/fws/RanGAP/mod(mdg4)/spas/SMC1/Slbp/Eb1/grau/Rae1/Mtor/Cul1/Pp2B-14D/Mer/Cap-G/dmt/slmb/Top2/ago/Rok/DCTN1-p150/Syx13/Myt1	25
1482	1-1-2-1	GO:0051028	mRNA transport	10/453	22/4489	2.09857e-05	0.00095851	0.000832236	Hel25E/Ref1/Slbp/Mtor/egl/thoc7/Sem1/CG9915/DCTN1-p150/tho2	10
1483	1-1-2-1	GO:0006913	nucleocytoplasmic transport	18/453	62/4489	2.29742e-05	0.00100269	0.000870599	Hel25E/RanGAP/Ref1/Nup358/wts/Mapmodulin/cpa/Rae1/Mtor/Nup153/Clbn/thoc7/Ns3/ebo/Sem1/CG9915/Kap-alpha1/tho2	18
1484	1-1-2-1	GO:0051169	nuclear transport	18/453	62/4489	2.29742e-05	0.00100269	0.000870599	Hel25E/RanGAP/Ref1/Nup358/wts/Mapmodulin/cpa/Rae1/Mtor/Nup153/Clbn/thoc7/Ns3/ebo/Sem1/CG9915/Kap-alpha1/tho2	18
1485	1-1-2-1	GO:0006473	protein acetylation	15/453	46/4489	2.42898e-05	0.00103707	0.000900447	Gas41/chm/Sirt1/Ing5/dom/Bap55/Spt20/CoRest/Caf1-55/HDAC1/Naa20A/brm/Gcn5/Eaf6/Taf10	15
1486	1-1-2-1	GO:0000381	regulation of alternative mRNA splicing, via spliceosome	18/453	63/4489	2.92181e-05	0.00122094	0.0010601	snf/CG4119/U2af38/CG14641/Hel25E/snRNP-U1-70K/x16/bru1/Hrb87F/Rox8/dom/B52/Spf45/Rbp1/qkr58E-2/qkr58E-1/l(3)72Ab/Cpsf6	18
1487	1-1-2-1	GO:0009892	negative regulation of metabolic process	68/453	422/4489	3.39376e-05	0.00135024	0.00117236	su(sable)/lin-52/CG3815/lwr/Pc/CG2091/snRNP-U1-70K/Gas41/chm/r2d2/Su(var)205/Taf11/Cand1/bru1/Sirt1/Su(H)/stc/CG9636/CG10038/Hexim/CG7987/Pi3K92E/SMC1/Rox8/Nab2/ash2/XNP/Ars2/Not3/geminin/Spt5/Upf2/Bap111/dom/casp/Iswi/Mtor/Cul1/CG1620/pho/Pten/ovo/crb/pzg/Utx/Sps1/CoRest/Asx/Chi/CG1233/Usp10/Caf1-55/slmb/Top2/HDAC1/hop/Bap60/jub/MKP-4/asf1/CG6843/Edc3/CG9705/I-2/phol/smg/Nulp1/Uba2	68
1488	1-1-2-1	GO:0045132	meiotic chromosome segregation	8/453	15/4489	3.43422e-05	0.00135024	0.00117236	lwr/RanGAP/mod(mdg4)/grau/Cul1/Mer/slmb/Top2	8
1489	1-1-2-1	GO:0006352	DNA-templated transcription, initiation	14/453	42/4489	3.43749e-05	0.00135024	0.00117236	Ssl1/Gas41/x16/Taf11/TfIIFalpha/M1BP/CG32856/TfIIA-L/Taf5/B52/Tbp/Rbp1/TfIIEalpha/Taf10	14
1490	1-1-2-1	GO:1903047	mitotic cell cycle process	30/453	139/4489	3.59088e-05	0.00138284	0.00120067	PpV/CG7148/Chro/bru1/Tap42/Su(H)/mor/spas/SMC1/Slbp/wts/Eb1/Dsor1/Rae1/Mtor/PhKgamma/B52/cnn/Cap-G/smt3/dmt/slmb/Top2/ago/CG15602/Rok/brm/DCTN1-p150/Myt1/TBCD	30
1491	1-1-2-1	GO:0000380	alternative mRNA splicing, via spliceosome	18/453	64/4489	3.69291e-05	0.00139478	0.00121103	snf/CG4119/U2af38/CG14641/Hel25E/snRNP-U1-70K/x16/bru1/Hrb87F/Rox8/dom/B52/Spf45/Rbp1/qkr58E-2/qkr58E-1/l(3)72Ab/Cpsf6	18
1492	1-1-2-1	GO:1903311	regulation of mRNA metabolic process	25/453	107/4489	4.05231e-05	0.00150165	0.00130382	snf/CG4119/U2af38/CG2091/CG14641/Hel25E/snRNP-U1-70K/x16/bru1/Hrb87F/SF1/Rox8/Nab2/Not3/dom/B52/Spf45/Rbp1/qkr58E-2/qkr58E-1/l(3)72Ab/asf1/CG9705/smg/Cpsf6	25
1493	1-1-2-1	GO:0006405	RNA export from nucleus	10/453	24/4489	5.28081e-05	0.00192065	0.00166762	Hel25E/Ref1/Nup358/Rae1/Mtor/Nup153/thoc7/Sem1/CG9915/tho2	10
1494	1-1-2-1	GO:0065004	protein-DNA complex assembly	11/453	29/4489	6.26463e-05	0.00223704	0.00194234	chm/Su(var)205/Taf11/M1BP/Set/XNP/Iswi/Tbp/Df31/Caf1-55/asf1	11
1495	1-1-2-1	GO:0034613	cellular protein localization	52/453	304/4489	6.46199e-05	0.00226631	0.00196775	Pex14/Gas41/PIG-U/Snx17/Sec71/RanGAP/CG9393/Vps39/CG7218/Osbp/Nup358/CG5447/His2Av/wts/Eb1/Snx16/Arfrp1/Pex13/Mtor/Vps28/boca/CG11141/Vsp37A/Pten/Rab10/Nup153/tral/Rab21/lt/Parp/spn-F/Mer/CG9853/Clbn/crb/opm/smt3/ebo/Sec15/CG1847/jub/Rok/car/Kap-alpha1/Smn/mop/DCTN1-p150/Syx13/Sep1/Mon1/Su(dx)/AIF	52
1496	1-1-2-1	GO:0034728	nucleosome organization	10/453	25/4489	8.01778e-05	0.00276262	0.00239867	Spt6/Gas41/Set/dom/Bap55/Iswi/Df31/Chd1/Caf1-55/asf1	10
1497	1-1-2-1	GO:0048285	organelle fission	25/453	112/4489	9.07227e-05	0.00307206	0.00266735	lwr/Chro/bru1/fws/RanGAP/mod(mdg4)/spas/SMC1/Slbp/Eb1/grau/Rae1/Mtor/Cul1/Pp2B-14D/Mer/Cap-G/dmt/slmb/Top2/ago/Rok/DCTN1-p150/Syx13/Myt1	25
1498	1-1-2-1	GO:0006406	mRNA export from nucleus	7/453	13/4489	0.000101724	0.00338621	0.00294011	Hel25E/Ref1/Mtor/thoc7/Sem1/CG9915/tho2	7
1499	1-1-2-1	GO:0010604	positive regulation of macromolecule metabolic process	72/453	470/4489	0.00010826	0.00354371	0.00307686	Spt6/CG12219/lwr/CG11247/CG2091/Snr1/chm/Su(var)205/Su(H)/TfIIFalpha/M1BP/hyx/Aos1/Hrb87F/put/mor/Pi3K92E/mats/ash2/Nup358/His2Av/Sry-delta/pygo/Not3/Bap170/Spt5/Smurf/Bap111/grau/Rae1/Bap55/Iswi/Mtor/Cul1/pho/MED26/pen-2/Ptip/gus/Nup153/dre4/ovo/CG10462/Dref/Parp/Mer/step/pzg/Utx/Cul3/Asx/Tl/Rabex-5/RYBP/Chi/PPP1R15/ebd1/Caf1-55/smt3/slmb/Bap60/cyc/Rnf146/brm/SCCRO/mop/Gcn5/vers/CG8009/smg/Uba2/…	72
1500	1-1-2-1	GO:0033365	protein localization to organelle	27/453	127/4489	0.000116114	0.00373848	0.00324597	Pex14/Gas41/CG9393/CG7218/Nup358/His2Av/wts/Eb1/Snx16/Arfrp1/Pex13/Mtor/Vps28/Vsp37A/Nup153/lt/Parp/CG9853/CG1847/jub/car/Kap-alpha1/mop/DCTN1-p150/Mon1/Su(dx)/AIF	27
1501	1-1-2-1	GO:0006974	cellular response to DNA damage stimulus	17/453	64/4489	0.000133019	0.00421371	0.0036586	kin17/Ssl1/RpA-70/wts/Dsor1/CG2921/Uba1/Su(var)2-10/PhKgamma/Dek/Parp/Spf45/Clbn/Utx/RPA3/Sem1/Pp4-19C	17
1502	1-1-2-1	GO:0043543	protein acylation	15/453	53/4489	0.000152228	0.00467151	0.00405609	Gas41/chm/Sirt1/Ing5/dom/Bap55/Spt20/CoRest/Caf1-55/HDAC1/Naa20A/brm/Gcn5/Eaf6/Taf10	15
1503	1-1-2-1	GO:0044772	mitotic cell cycle phase transition	15/453	53/4489	0.000152228	0.00467151	0.00405609	PpV/CG7148/Chro/bru1/Su(H)/mor/wts/Dsor1/Rae1/Mtor/B52/ago/CG15602/brm/Myt1	15
1504	1-1-2-1	GO:0070727	cellular macromolecule localization	55/453	338/4489	0.00015951	0.00481966	0.00418472	Pex14/Gas41/PIG-U/Snx17/Sec71/RanGAP/CG9393/Vps39/CG7218/Osbp/Nup358/CG5447/His2Av/Sry-delta/wts/Eb1/Snx16/Arfrp1/Khc/Pex13/Mtor/Vps28/boca/CG11141/Vsp37A/Pten/Rab10/Nup153/tral/Rab21/lt/Parp/spn-F/Mer/CG9853/Clbn/crb/egl/opm/smt3/ebo/Sec15/CG1847/jub/Rok/car/Kap-alpha1/Smn/mop/DCTN1-p150/Syx13/Sep1/Mon1/Su(dx)/AIF	55
1505	1-1-2-1	GO:0046907	intracellular transport	62/453	395/4489	0.000172501	0.0051332	0.00445696	Vps11/CG6903/PGAP1/Pex14/Hel25E/MME1/Snx17/Reps/RanGAP/Ref1/CG9393/Vps39/Osbp/Nup358/wts/faf/Mapmodulin/Snx16/Arfrp1/fh/cpa/Rae1/Khc/Pex13/Mtor/CG18659/Vps28/boca/CG11141/cos/Vsp37A/Nup153/tral/Rab21/lt/CG17883/Mer/Clbn/crb/Ykt6/egl/thoc7/opm/Ns3/ebo/Sem1/Sec15/CG1847/CG8134/CG9915/Rok/Mvb12/car/Kap-alpha1/mop/DCTN1-p150/Syx13/Klp68D/Mon1/Su(dx)/AIF/tho2	62
1506	1-1-2-1	GO:0007041	lysosomal transport	8/453	18/4489	0.000177428	0.00520104	0.00451585	Vps11/CG6903/Snx16/lt/Mvb12/car/Mon1/Su(dx)	8
1507	1-1-2-1	GO:0051236	establishment of RNA localization	15/453	54/4489	0.000191644	0.00553514	0.00480594	Hel25E/Ref1/Nup358/Slbp/Rae1/Mtor/Nup153/lt/egl/thoc7/Sem1/CG9915/DCTN1-p150/smg/tho2	15
1508	1-1-2-1	GO:0045930	negative regulation of mitotic cell cycle	9/453	24/4489	0.000328046	0.00933744	0.00810733	Chro/mor/Dsor1/Mtor/PhKgamma/B52/CG15602/brm/Myt1	9
1509	1-1-2-1	GO:0044770	cell cycle phase transition	16/453	63/4489	0.000366006	0.0102691	0.00891624	PpV/CG7148/Chro/bru1/Su(H)/mor/wts/Dsor1/Rae1/Mtor/PhKgamma/B52/ago/CG15602/brm/Myt1	16
1510	1-1-2-1	GO:0006259	DNA metabolic process	20/453	90/4489	0.000484398	0.0133994	0.0116342	kin17/Ssl1/Btk29A/Su(var)205/RpA-70/geminin/Drep1/Su(var)2-10/pho/Dek/ovo/Dref/Parp/Spf45/Caf1-55/RPA3/Sem1/Top2/ago/Pp4-19C	20
1511	1-1-2-1	GO:0050657	nucleic acid transport	14/453	53/4489	0.000550518	0.0145051	0.0125942	Hel25E/Ref1/Nup358/Slbp/Rae1/Mtor/Nup153/lt/egl/thoc7/Sem1/CG9915/DCTN1-p150/tho2	14
1512	1-1-2-1	GO:0050658	RNA transport	14/453	53/4489	0.000550518	0.0145051	0.0125942	Hel25E/Ref1/Nup358/Slbp/Rae1/Mtor/Nup153/lt/egl/thoc7/Sem1/CG9915/DCTN1-p150/tho2	14
1513	1-1-2-1	GO:0002698	negative regulation of immune effector process	6/453	4489-12-01	0.000555486	0.0145051	0.0125942	lwr/CG9636/casp/Cul1/slmb/Uba2	6
1514	1-1-2-1	GO:0007093	mitotic cell cycle checkpoint signaling	6/453	4489-12-01	0.000555486	0.0145051	0.0125942	Chro/Dsor1/Mtor/PhKgamma/B52/CG15602	6
1515	1-1-2-1	GO:0018193	peptidyl-amino acid modification	33/453	183/4489	0.000568684	0.0145051	0.0125942	lwr/Gas41/chm/Btk29A/Su(var)205/Sirt1/Ing5/Aos1/ash2/wts/dom/Bap55/Su(var)2-10/Ptip/Spt20/Dyrk3/Utx/CG17528/CoRest/CG3511/Caf1-55/smt3/Ptp61F/HDAC1/hop/Rok/Naa20A/Uggt/brm/Gcn5/Uba2/Eaf6/Taf10	33
1516	1-1-2-1	GO:0070647	protein modification by small protein conjugation or removal	33/453	183/4489	0.000568684	0.0145051	0.0125942	Vps11/dx/lwr/CG4968/Cand1/CG9934/stc/Aos1/m-cup/CG5555/faf/Smurf/Uba1/Su(var)2-10/Cul1/Duba/CG40045/Ubi-p5E/Bre1/Cul3/Asx/Rabex-5/Usp10/mib1/smt3/slmb/elgi/Usp5/car/SCCRO/Uba2/Su(dx)/Uch	33
[truncated: 3,021 more rows]

## Sheet: GOenrichment_SBM_body
	Name	ID	Description	GeneRatio	BgRatio	pvalue	p.adjust	qvalue	geneID	Count
1	1-1-7-1-1	GO:0002181	cytoplasmic translation	2023-08-10	111/4443	5.09214e-12	4.2774e-10	2.84088e-10	RpL10/RpS11/RpS29/RpL39/RpS15Aa/RpL37a/RpS19a/RpS21	8
2	1-1-7-1-1	GO:0006412	translation	2023-09-10	334/4443	6.47593e-10	2.71989e-08	1.80644e-08	RpL10/eEF1beta/RpS11/RpS29/RpL39/RpS15Aa/RpL37a/RpS19a/RpS21	9
[truncated: 5,317 more rows]
